# Supplementary material for: Single Extracellular VEsicle Nanoscopy-Universal Protocol (SEVEN-UP): Accessible Imaging Platform for Quantitative Characterization of Single Extracellular Vesicles
Source: Anal Chem. 2025 Jan 13;97(3):1654–64. doi: 10.1021/acs.analchem.4c04614 (PMC11780574; doi:10.1021/acs.analchem.4c04614)
Supplement: Supplementary file 2 — ac4c04614_si_002.zip [file ac4c04614_si_002.zip]

Archive with 24 entries (18 files):
- Supplementary Codes/Data for test/
- Supplementary Codes/Data for test/SRRF-TIRF images/
- Supplementary Codes/Data for test/SRRF-TIRF images/1_1_TIRF_SRRFTIRFimage_pEV.tif
- Supplementary Codes/Data for test/SRRF-TIRF images/1_2_TIRF_SMLMlocalizationData_pEV.txt
- Supplementary Codes/Data for test/SRRF-TIRF images/1_3_TIRF_SMLMclusterData_pEV.xlsx
- Supplementary Codes/Data for test/SRRF-TIRF images/2_1_TIRF_SRRFTIRFimage_pEV.tif
- Supplementary Codes/Data for test/SRRF-TIRF images/2_2_TIRF_SMLMlocalizationData_pEV.txt
- Supplementary Codes/Data for test/SRRF-TIRF images/2_3_TIRF_SMLMclusterData_pEV.xlsx
- Supplementary Codes/Data for test/SRRF-TIRF images/Thumbs.db
- Supplementary Codes/Data for test/SRRF-WF images/
- Supplementary Codes/Data for test/SRRF-WF images/3_1_WF_SRRFWFimage_pEV.tif
- Supplementary Codes/Data for test/SRRF-WF images/4_1_WF_SRRFWFimage_pEV.tif
- Supplementary Codes/Data for test/SRRF-WF images/Thumbs.db
- Supplementary Codes/Data for test/Thumbs.db
- Supplementary Codes/Model files/
- Supplementary Codes/Model files/PCAcoeffs_240813.mat
- Supplementary Codes/Model files/trainedModel_svmG_pEV_240813.mat
- Supplementary Codes/Readme.txt
- Supplementary Codes/segmentSEVENUP_v241119.m
- Supplementary Codes/Supporting functions/
- Supplementary Codes/Supporting functions/colocAnalysisSRRFvSMLM_v241119.m
- Supplementary Codes/Supporting functions/peaks2/
- Supplementary Codes/Supporting functions/peaks2/license.txt
- Supplementary Codes/Supporting functions/peaks2/peaks2.m
