# Supplementary material for: Single Extracellular VEsicle Nanoscopy-Universal Protocol (SEVEN-UP): Accessible Imaging Platform for Quantitative Characterization of Single Extracellular Vesicles
Source: Anal Chem. 2025 Jan 13;97(3):1654–64. doi: 10.1021/acs.analchem.4c04614 (PMC11780574; doi:10.1021/acs.analchem.4c04614)
Supplement: Supplementary file 2 — ac4c04614_si_002.zip [file ac4c04614_si_002.zip › Supplementary Codes/Data for test/SRRF-TIRF images/1_2_TIRF_SMLMlocalizationData_pEV.txt]

ChannelName	X	Y	Xc	Yc	Height	Area	Width	Phi	Ax	BG	I	Frame	Length	Link	Valid	Z	Zc	Photons	LateralLocalizationAccuracy	Xw	Yw	Xwc	Ywc	Zw	Zwc
647	21582.2	1894.3	21614.08	1952.46	28551.80078	218994.5625	353.55756	-9.5199	1.29042	3212.1228	211318.9375	1	1	0	5	0	0	3949.56693	3.46534	21582.2	1894.3	21582.2	1894.3	0	0
647	36905.2	1807.9	36937.08	1866.06	31884.91797	268097.46875	370.18085	32.65152	1.03341	3039.82056	247241.48438	1	1	1	-4	0	0	4835.13785	3.19765	36905.2	1807.9	36905.2	1807.9	0	0
647	13811.6	2114.4	13843.48	2172.56	16726.60547	140823.23438	370.41919	-13.59568	1.14978	2645.56616	132176.84375	1	1	2	5	0	0	2539.74703	4.78331	13811.6	2114.4	13811.6	2114.4	0	0
647	23753	2047	23784.88	2105.16	34887.99219	228479.17188	326.6973	27.21527	1.07021	5242.12402	224122.90625	1	1	3	-5	0	0	4120.62186	3.29848	23753	2047	23753	2047	0	0
647	20592.1	2423.8	20623.98	2481.96	9867.21289	56216.42578	304.71555	12.50687	1.17531	3367.19751	57346.0625	1	1	4	6	0	0	1013.86324	7.49743	20592.1	2423.8	20592.1	2423.8	0	0
647	31928.5	2553.1	31960.38	2611.26	16373.17383	107932.03906	327.76984	-11.67046	1.2894	2238.53613	107676.59375	1	1	5	7	0	0	1946.55432	4.736	31928.5	2553.1	31928.5	2553.1	0	0
647	24934.6	2685.7	24966.48	2743.86	19483.1582	119627.44531	316.33408	-10.44432	1.19981	3192.33667	119604.58594	1	1	6	5	0	0	2157.48098	4.49154	24934.6	2685.7	24934.6	2685.7	0	0
647	29785.1	2696.6	29816.98	2754.76	6356.68164	43724.60938	334.81735	13.72974	1.03361	3083.39746	44599.0625	1	1	7	-3	0	0	788.57333	10.34946	29785.1	2696.6	29785.1	2696.6	0	0
647	14618.5	2824.3	14650.38	2882.46	8615.14453	35861.86719	260.46262	-14.07443	1.28545	3823.74072	36410.48438	1	1	8	6	0	0	646.76877	8.71871	14618.5	2824.3	14618.5	2824.3	0	0
647	7227.2	3518.6	7259.08	3576.76	14578.03906	101528.35156	336.90259	-9.34472	1.25102	2965.71851	100680.03906	1	1	9	6	0	0	1831.06382	5.4089	7227.2	3518.6	7227.2	3518.6	0	0
647	39090.6	4749.1	39122.48	4807.26	7226.69727	46299.67188	323.13147	9.10632	1.05448	3251.4458	46596.85156	1	1	10	-3	0	0	835.01458	9.48699	39090.6	4749.1	39090.6	4749.1	0	0
647	32844.9	5291.1	32876.78	5349.26	8368.08008	64847.54297	355.38089	0.69269	1.02542	2867.90747	64042.3125	1	1	11	-3	0	0	1169.52544	8.11067	32844.9	5291.1	32844.9	5291.1	0	0
647	16142.7	5816	16174.58	5874.16	9628.97559	56441.03906	309.0777	28.61217	1.17919	3235.30908	56502.27344	1	1	12	5	0	0	1017.91414	7.5531	16142.7	5816	16142.7	5816	0	0
647	38002.7	5917.8	38034.58	5975.96	17515.85352	141544.8125	362.90384	26.92371	1.12292	3339.04761	134655.8125	1	1	13	5	0	0	2552.76069	4.85339	38002.7	5917.8	38002.7	5917.8	0	0
647	29124.6	6116.4	29156.48	6174.56	10956.67676	90342.65625	366.5787	-19.62555	1.17396	2698.35742	86195.0625	1	1	14	5	0	0	1629.32981	6.49719	29124.6	6116.4	29124.6	6116.4	0	0
647	35393	6340.6	35424.88	6398.76	34001.05859	257497.79688	351.3183	-11.15522	1.05551	3985.7229	248318.9375	1	1	15	5	0	0	4643.97277	3.19612	35393	6340.6	35393	6340.6	0	0
647	11342.2	7811.5	11374.08	7869.66	13024.43555	106004.125	364.20181	13.04747	1.17057	2829.16333	102385.91406	1	1	16	5	0	0	1911.78439	5.78902	11342.2	7811.5	11342.2	7811.5	0	0
647	9834.4	7992.1	9866.28	8050.26	40756.76563	321628.03125	358.62231	-7.8091	1.18202	5209.51709	308147.0625	1	1	17	5	0	0	5800.56154	2.95654	9834.4	7992.1	9834.4	7992.1	0	0
647	16136.8	8219.6	16168.68	8277.76	17129.23828	100189.72656	308.74704	-79.37276	1.06351	3919.6709	99921.22656	1	1	18	-4	0	0	1806.92172	5.1406	16136.8	8219.6	16136.8	8219.6	0	0
647	4837.7	8526.4	4869.58	8584.56	37650.50781	242087.64063	323.71375	-9.65981	1.17562	3950.57495	240056.625	1	1	19	5	0	0	4366.0506	3.00067	4837.7	8526.4	4837.7	8526.4	0	0
647	34405.3	8539.1	34437.18	8597.26	8534.23047	40087.66797	276.68362	-1.1169	1.16063	3163.56494	41701.875	1	1	20	5	0	0	722.98109	8.28386	34405.3	8539.1	34405.3	8539.1	0	0
647	29369.2	8692.6	29401.08	8750.76	27224.50586	197917.8125	344.20935	-1.44412	1.1863	3458.44263	188788.9375	1	1	21	6	0	0	3569.44775	3.62036	29369.2	8692.6	29369.2	8692.6	0	0
647	3534.4	8758.3	3566.28	8816.46	18436.92969	124648.50781	331.93991	-7.05651	1.14203	3081.21094	122510.72656	1	1	22	5	0	0	2248.03584	4.62417	3534.4	8758.3	3534.4	8758.3	0	0
647	17285.7	8964.5	17317.58	9022.66	6117.58643	26278.49219	264.58813	17.87329	1.05711	3001.63501	28180.125	1	1	23	-3	0	0	473.93261	10.66832	17285.7	8964.5	17285.7	8964.5	0	0
647	39607.4	9162.6	39639.28	9220.76	5928.75	34571.10938	308.27289	8.23098	1.13837	2862.79053	35029.23438	1	1	24	5	0	0	623.48996	10.72516	39607.4	9162.6	39607.4	9162.6	0	0
647	32507.6	9386	32539.48	9444.16	9467.74219	65650.42969	336.16754	20.52937	1.07791	3060.93604	64271.60156	1	1	25	5	0	0	1184.0055	7.51538	32507.6	9386	32507.6	9386	0	0
647	24548.4	9950.4	24580.28	10008.56	37941.96875	295882.21875	356.50015	-28.43103	1.18675	4301.24854	293313.78125	1	1	26	-3	0	0	5336.23582	3.0084	24548.4	9950.4	24548.4	9950.4	0	0
647	37174.2	9923.3	37206.08	9981.46	5848.10205	26106.29297	269.72757	26.37319	1.19971	3150.69092	29712.72656	1	1	27	-3	0	0	470.82699	11.23843	37174.2	9923.3	37174.2	9923.3	0	0
647	22553.4	10224.6	22585.28	10282.76	14431.00098	112764.5625	356.86035	-1.78622	1.26177	3337.14038	109129.49219	1	1	28	5	0	0	2033.70888	5.58261	22553.4	10224.6	22553.4	10224.6	0	0
647	15361.3	10653.5	15393.18	10711.66	5096.19141	32574.33203	322.75659	2.43561	1.00569	3062.47119	33163.21875	1	1	29	-2	0	0	587.47808	12.42499	15361.3	10653.5	15361.3	10653.5	0	0
647	17798.7	10734.1	17830.58	10792.26	42607.16797	357118.5	369.59415	5.83698	1.16628	3966.66553	340713.375	1	1	30	5	0	0	6440.63215	2.7578	17798.7	10734.1	17798.7	10734.1	0	0
647	9842.4	11804.8	9874.28	11862.96	8526.02734	53897.46484	320.97488	-82.16185	1.20271	3345.33081	53975.72656	1	1	31	5	0	0	972.04078	8.37997	9842.4	11804.8	9842.4	11804.8	0	0
647	8182.4	12371.7	8214.28	12429.86	12993.77637	90608.67188	337.1145	-8.99239	1.18712	3083.62427	88519.39063	1	1	32	5	0	0	1634.1274	5.93082	8182.4	12371.7	8182.4	12371.7	0	0
647	1171.9	12545.5	1203.78	12603.66	11634.04492	69859.88281	312.83029	-6.60686	1.16728	3212.55127	69574.21875	1	1	33	5	0	0	1259.92299	6.52166	1171.9	12545.5	1171.9	12545.5	0	0
647	39876.6	12550.6	39908.48	12608.76	20996.64258	175895.0625	369.49802	79.16872	1.18055	5194.87695	168771.07813	1	1	34	-2	0	0	3172.26745	4.6975	39876.6	12550.6	39876.6	12550.6	0	0
647	17868.8	12691	17900.68	12749.16	21293.64063	164671.73438	355.01346	7.24234	1.25599	2699.50415	158496.40625	1	1	35	6	0	0	2969.85473	4.08667	17868.8	12691	17868.8	12691	0	0
647	33622.1	12966.2	33653.98	13024.36	9472.61426	70955.67188	349.39676	-5.45184	1.16663	2906.93481	69505.63281	1	1	36	5	0	0	1279.68554	7.39955	33622.1	12966.2	33622.1	12966.2	0	0
647	3868.3	13229.1	3900.18	13287.26	7577.83203	27300.61719	242.31146	25.15027	1.24428	3256.36157	28628.96094	1	1	37	7	0	0	492.36663	9.23705	3868.3	13229.1	3868.3	13229.1	0	0
647	18958.2	13586.4	18990.08	13644.56	33809.24219	270630.53125	361.186	23.7305	1.1429	4499.16699	257650.82813	1	1	38	5	0	0	4880.82163	3.2667	18958.2	13586.4	18958.2	13586.4	0	0
647	30150.8	13792.2	30182.68	13850.36	34808.70313	220089.40625	321.00803	-9.74803	1.16868	4844.80469	215006.875	1	1	39	5	0	0	3969.31244	3.26132	30150.8	13792.2	30150.8	13792.2	0	0
647	9306.4	13908.9	9338.28	13967.06	10964.40625	65459.57031	311.92792	10.8559	1.13493	3554.53931	65941.51563	1	1	40	5	0	0	1180.56335	7.00681	9306.4	13908.9	9306.4	13908.9	0	0
647	23952.3	13788.9	23984.18	13847.06	5474.58105	41880.23047	353.09317	20.37143	1.12892	2773.23462	39481.13281	1	1	41	5	0	0	755.30996	11.29591	23952.3	13788.9	23952.3	13788.9	0	0
647	29395.8	13910	29427.68	13968.16	13168.29395	72261.71094	299.05399	19.23149	1.04493	4866.17236	74967.6875	1	1	42	-3	0	0	1303.23996	6.64221	29395.8	13910	29395.8	13910	0	0
647	11004.6	14057.5	11036.48	14115.66	15000.82617	107835.26563	342.28119	-5.1011	1.28363	3207.65063	104971.73438	1	1	43	5	0	0	1944.80902	5.38717	11004.6	14057.5	11004.6	14057.5	0	0
647	21933.5	15014.1	21965.38	15072.26	12703.21875	86372.57031	332.88272	-5.9003	1.11341	3247.4563	84932.59375	1	1	44	5	0	0	1557.72931	6.10861	21933.5	15014.1	21933.5	15014.1	0	0
647	33840.1	15237.8	33871.98	15295.96	22528.44922	169722.14063	350.39978	-66.79859	1.1759	3937.10132	164581.46875	1	1	45	-2	0	0	3060.93881	4.2102	33840.1	15237.8	33840.1	15237.8	0	0
647	21192.2	15494.7	21224.08	15552.86	11977.04883	90899.72656	351.69534	-20.73811	1.03799	3558.82715	87394.32031	1	1	46	-4	0	0	1639.37657	6.52328	21192.2	15494.7	21192.2	15494.7	0	0
647	36491.2	15454.2	36523.08	15512.36	37239.03125	275492.40625	347.22888	-7.53886	1.26139	4132.03418	263427.15625	1	1	47	5	0	0	4968.50555	3.03069	36491.2	15454.2	36491.2	15454.2	0	0
647	17886.5	15733	17918.38	15791.16	12199.63281	91053.78125	348.76736	-8.79922	1.21697	2723.16089	89536.97656	1	1	48	7	0	0	1642.15494	6.02743	17886.5	15733	17886.5	15733	0	0
647	7528.2	16034.3	7560.08	16092.46	29736.11914	224074.32813	350.44037	16.94823	1.0557	4043.37134	217601.71875	1	1	49	5	0	0	4041.18051	3.50029	7528.2	16034.3	7528.2	16034.3	0	0
647	29251.3	16096.2	29283.18	16154.36	32369.76953	244363.70313	350.75897	11.94792	1.27042	2794.21973	229792.5	1	1	50	5	0	0	4407.09939	3.14165	29251.3	16096.2	29251.3	16096.2	0	0
647	35536.5	16462.8	35568.38	16520.96	12150.69922	76758.46094	320.8653	-7.64835	1.25151	3266.49731	77254.57031	1	1	51	5	0	0	1384.33884	6.33254	35536.5	16462.8	35536.5	16462.8	0	0
647	9112.4	16684.2	9144.28	16742.36	5092.79883	23391.58398	273.59729	-23.69145	1.0661	2713.39673	25485.07813	1	1	52	-3	0	0	421.86722	11.99296	9112.4	16684.2	9112.4	16684.2	0	0
647	15361.4	17435.1	15393.28	17493.26	11260.29102	69804.875	317.85446	-3.51375	1.25559	2806.5376	69575.5625	1	1	53	5	0	0	1258.93092	6.46015	15361.4	17435.1	15361.4	17435.1	0	0
647	21777.8	18031.3	21809.68	18089.46	9348.75488	41631.14844	269.39685	-17.07465	1.18804	3462.82642	42927.33594	1	1	54	6	0	0	750.81776	7.92235	21777.8	18031.3	21777.8	18031.3	0	0
647	32123.1	18174.4	32154.98	18232.56	17001.50977	108794.70313	322.93893	-18.28387	1.1133	3098.97363	109239.65625	1	1	55	-3	0	0	1962.11247	4.90417	32123.1	18174.4	32123.1	18174.4	0	0
647	19398	18733.8	19429.88	18791.96	17302.86914	127784.625	346.92889	-9.66613	1.23188	3653.11011	123326.25	1	1	56	5	0	0	2304.59571	4.99941	19398	18733.8	19398	18733.8	0	0
647	8292.1	18985.8	8323.98	19043.96	39202.42969	348807.625	380.7998	-5.6832	1.17646	2499.91138	321283.21875	1	1	57	5	0	0	6290.74552	2.75135	8292.1	18985.8	8292.1	18985.8	0	0
647	1025.8	19299.4	1057.68	19357.56	5402.83447	42263.10938	357.05087	-15.51665	1.08987	2574.32642	41380.83984	1	1	58	5	0	0	762.21518	11.14464	1025.8	19299.4	1025.8	19299.4	0	0
647	26948.6	19897.7	26980.48	19955.86	10811.14941	85018.26563	357.99786	-4.9748	1.13596	3540.85254	81401.6875	1	1	59	5	0	0	1533.30442	7.04472	26948.6	19897.7	26948.6	19897.7	0	0
647	35621.4	19884.9	35653.28	19943.06	22490.68359	181418.48438	362.57651	-13.43126	1.26015	2524.78809	172676.29688	1	1	60	9	0	0	3271.88237	3.8989	35621.4	19884.9	35621.4	19884.9	0	0
647	10204.6	20445.6	10236.48	20503.76	21159.78125	178234.0625	370.51004	-18.85086	1.2345	2367.37549	170935.60938	1	1	61	6	0	0	3214.45132	4.01399	10204.6	20445.6	10204.6	20445.6	0	0
647	549.8	20841.4	581.68	20899.56	9209.78418	65358.66406	340.08469	-78.90645	1.11747	2998.41577	65375.60938	1	1	62	-2	0	0	1178.74351	7.63169	549.8	20841.4	549.8	20841.4	0	0
647	39015.6	21074.4	39047.48	21132.56	14082.89551	94651	330.96103	79.84858	1.25642	4274.8916	97788.71094	1	1	63	-2	0	0	1707.03078	6.0617	39015.6	21074.4	39015.6	21074.4	0	0
647	32888.4	21342.9	32920.28	21401.06	18886.24023	152460.57813	362.71564	-15.57631	1.08843	2704.98071	146208.48438	1	1	64	5	0	0	2749.62653	4.42513	32888.4	21342.9	32888.4	21342.9	0	0
647	37337.9	21416.5	37369.78	21474.66	6440.89063	40108.98828	318.57236	7.09966	1.21421	3156.95068	42170.23438	1	1	65	5	0	0	723.3656	10.32965	37337.9	21416.5	37337.9	21416.5	0	0
647	29820.5	21620.7	29852.38	21678.86	7229.75244	35537.10547	283.03461	-58.86115	1.19774	3481.91064	36471.23438	1	1	66	-2	0	0	640.9117	9.73114	29820.5	21620.7	29820.5	21620.7	0	0
647	20891.5	21876.4	20923.38	21934.56	31615.08594	295746.34375	390.45657	-13.52977	1.23068	3720.23462	272784.125	1	1	67	7	0	0	5333.78531	3.30225	20891.5	21876.4	20891.5	21876.4	0	0
647	450.7	22739.7	482.58	22797.86	27795.54883	228514.92188	366.04114	-13.67346	1.24221	2371.16968	218733.75	1	1	68	6	0	0	4121.26662	3.37864	450.7	22739.7	450.7	22739.7	0	0
647	36163.8	23172	36195.68	23230.16	39926.39844	334050.1875	369.26318	0.94611	1.25942	4350.6333	316691.15625	1	1	69	5	0	0	6024.59513	2.91126	36163.8	23172	36163.8	23172	0	0
647	40122.3	24297.1	40154.18	24355.26	11379.625	102043.86719	382.28717	-1.84327	1.27933	2368.46118	95654.46875	1	1	70	5	0	0	1840.36114	6.1252	40122.3	24297.1	40122.3	24297.1	0	0
647	37187	24524.8	37218.88	24582.96	10863.30664	72722.00781	330.3027	-63.77258	1.12882	3749.41846	75282.53906	1	1	71	-2	0	0	1311.54141	7.14815	37187	24524.8	37187	24524.8	0	0
647	12805.5	25925.2	12837.38	25983.36	12903.79297	82667.6875	323.12415	-10.02834	1.01005	3395.46948	92533.26563	1	1	72	-1	0	0	1490.91174	6.11082	12805.5	25925.2	12805.5	25925.2	0	0
647	17509.8	26772.9	17541.68	26831.06	22077.21875	199168.15625	383.44052	0.79871	1.18713	2657.58813	178907.29688	1	1	73	5	0	0	3591.9977	3.96833	17509.8	26772.9	17509.8	26772.9	0	0
647	12960	26956.5	12991.88	27014.66	9459.36523	57912.50781	315.87512	-8.69627	1.28564	3196.43042	57300.24219	1	1	74	5	0	0	1044.45208	7.62654	12960	26956.5	12960	26956.5	0	0
647	6485.6	27335.6	6517.48	27393.76	38079.19922	322483	371.50934	-12.13764	1.2548	2565.80981	302221.75	1	1	75	5	0	0	5815.9809	2.81007	6485.6	27335.6	6485.6	27335.6	0	0
647	13636.5	29809.6	13668.38	29867.76	14302.0293	136406.70313	394.25684	-18.73704	1.07768	3071.81519	126500.61719	1	1	76	5	0	0	2460.09489	5.49693	13636.5	29809.6	13636.5	29809.6	0	0
647	25747.4	30276.6	25779.28	30334.76	10020.1582	89440.17969	381.40756	-1.34215	1.12423	2892.45239	84917.6875	1	1	77	5	0	0	1613.05364	7.06169	25747.4	30276.6	25747.4	30276.6	0	0
647	11114.9	30938.9	11146.78	30997.06	10829.55957	96782.19531	381.63882	18.27158	1.16067	2929.7854	90873.36719	1	1	78	6	0	0	1745.46689	6.68044	11114.9	30938.9	11114.9	30938.9	0	0
647	19650.9	31093.1	19682.78	31151.26	30273.44727	258670.90625	373.16687	1.30915	1.20975	3033.18823	243427.29688	1	1	79	5	0	0	4665.12979	3.30252	19650.9	31093.1	19650.9	31093.1	0	0
647	28950.8	31111.7	28982.68	31169.86	10725.66797	88421.89063	366.54556	-13.23781	1.24674	3761.04419	82841.89844	1	1	80	5	0	0	1594.6888	7.20458	28950.8	31111.7	28950.8	31111.7	0	0
647	20937.9	31360.2	20969.78	31418.36	31396.83398	246099.04688	357.41455	1.40598	1.24159	3742.45996	237085.5	1	1	81	5	0	0	4438.39631	3.33203	20937.9	31360.2	20937.9	31360.2	0	0
647	22268.1	32087.6	22299.98	32145.76	14241.3877	107682.57813	351.04016	-30.37387	1.17765	3205.57837	102348.53906	1	1	82	5	0	0	1942.0553	5.588	22268.1	32087.6	22268.1	32087.6	0	0
647	5247.2	32184.4	5279.08	32242.56	12720.9834	88435.85156	336.59995	-69.35107	1.21155	2859.25244	87930.6875	1	1	83	-2	0	0	1594.94058	5.91969	5247.2	32184.4	5247.2	32184.4	0	0
647	18455	32612.2	18486.88	32670.36	6668.93994	36858.91016	300.12561	-70.72418	1.19747	3124.52441	38401.89063	1	1	84	-2	0	0	664.75044	10.02436	18455	32612.2	18455	32612.2	0	0
647	31066.2	33629.3	31098.08	33687.46	30578.63281	209645.6875	334.26752	-1.85566	1.17323	3245.48633	206031.84375	1	1	85	5	0	0	3780.95997	3.32936	31066.2	33629.3	31066.2	33629.3	0	0
647	13738.4	35430	13770.28	35488.16	13963.6377	96711.17188	335.96902	-18.18214	1.23935	2686.13818	94602.54688	1	1	86	10	0	0	1744.18598	5.46212	13738.4	35430	13738.4	35430	0	0
647	2908.3	36352.9	2940.18	36411.06	5281.67822	28089.76367	294.4071	50.20337	1.23955	2914.02441	29207.39063	1	1	87	5	0	0	506.59889	11.88518	2908.3	36352.9	2908.3	36352.9	0	0
647	4973.1	36451.9	5004.98	36510.06	14165.04004	101488.35938	341.71133	-14.3486	1.04608	3308.09839	98991.53906	1	1	88	-3	0	0	1830.34256	5.65628	4973.1	36451.9	4973.1	36451.9	0	0
647	26896.6	1460.4	26928.48	1518.56	9626.75586	64638.19531	330.79953	-10.62296	1.22354	2971.36597	64464.85156	2	1	0	6	0	0	1165.74985	7.36432	26896.6	1460.4	26896.6	1460.4	0	0
647	36908.9	1817.1	36940.78	1875.26	28540.3418	203316.64063	340.73529	0.8754	1.15422	3759.31909	196459.03125	2	1	1	5	0	0	3666.81561	3.55845	36908.9	1817.1	36908.9	1817.1	0	0
647	21593.8	1904.8	21625.68	1962.96	36038.05859	236412.40625	326.9751	2.88779	1.14937	3924.05273	232941.6875	2	1	2	5	0	0	4263.69775	3.08154	21593.8	1904.8	21593.8	1904.8	0	0
647	13844.5	2056.5	13876.38	2114.66	23854.91211	211521.35938	380.14426	-1.03951	1.16341	2360.03076	202096.23438	2	1	3	6	0	0	3814.78772	3.71112	13844.5	2056.5	13844.5	2056.5	0	0
647	23763.8	2040.5	23795.68	2098.66	36914.07031	236772.5	323.31799	41.95523	1.13579	3852.38647	234919.34375	2	1	4	-4	0	0	4270.19204	3.02837	23763.8	2040.5	23763.8	2040.5	0	0
647	26902.3	2627.5	26934.18	2685.66	5738.4541	42555.23047	347.64761	37.78365	1.00598	3216.09668	42056.58594	2	1	5	-4	0	0	767.48358	11.41443	26902.3	2627.5	26902.3	2627.5	0	0
647	29796.9	2669.3	29828.78	2727.46	5199.354	35695.28125	334.496	-43.76613	1.04176	3268.5376	35075.5625	2	1	6	5	0	0	643.7644	12.48525	29796.9	2669.3	29796.9	2669.3	0	0
647	31918.6	2543.7	31950.48	2601.86	18506.96094	100404.09375	297.35031	-85.23139	1.00658	3439.90674	102753.32813	2	1	7	-3	0	0	1810.78783	4.73804	31918.6	2543.7	31918.6	2543.7	0	0
647	24952.3	2685	24984.18	2743.16	22287.73438	126182.64844	303.75757	-20.12415	1.19636	3575.68115	125509.96875	2	1	8	5	0	0	2275.70406	4.19166	24952.3	2685	24952.3	2685	0	0
647	14602.3	2808.6	14634.18	2866.76	6627.46045	31991.48242	280.48126	-86.0461	1.06641	3661.98657	33715.33594	2	1	9	-2	0	0	576.96639	10.63143	14602.3	2808.6	14602.3	2808.6	0	0
647	7235.6	3520.8	7267.48	3578.96	14183.63672	102194.89063	342.67389	-19.12158	1.00807	2812.0022	98496.94531	2	1	10	-4	0	0	1843.08485	5.44978	7235.6	3520.8	7235.6	3520.8	0	0
647	39106.5	4755	39138.38	4813.16	7292.94873	41560.48047	304.75366	0.00056	1.21605	3436.85156	42927.71094	2	1	11	6	0	0	749.54327	9.59896	39106.5	4755	39106.5	4755	0	0
647	32829.3	5296.8	32861.18	5354.96	8323.58301	56175.30859	331.64832	3.70215	1.01089	2883.4646	56371.38281	2	1	12	-3	0	0	1013.12169	8.1736	32829.3	5296.8	32829.3	5296.8	0	0
647	16155.3	5806.5	16187.18	5864.66	19593.74219	112717.58594	306.19449	4.56355	1.16745	3754.1499	112724.25	2	1	13	5	0	0	2032.86166	4.62649	16155.3	5806.5	16155.3	5806.5	0	0
647	25143.3	5887.9	25175.18	5946.06	19252.15234	131624.07813	333.80148	-16.71708	1.09553	3864.55103	129981.22656	2	1	14	5	0	0	2373.84025	4.69499	25143.3	5887.9	25143.3	5887.9	0	0
647	37993	5941	38024.88	5999.16	16860.99023	100134.05469	311.10684	8.12268	1.04959	3764.83154	98925.21094	2	1	15	5	0	0	1805.91768	5.15086	37993	5941	37993	5941	0	0
647	29138.4	6102.6	29170.28	6160.76	7311.18311	50657.66406	336.03848	0.3075	1.21747	3000.35962	50670.00781	2	1	16	7	0	0	913.61097	9.15924	29138.4	6102.6	29138.4	6102.6	0	0
647	24320.7	6274	24352.58	6332.16	15912.85059	92168.40625	307.23965	-15.30856	1.03206	3898.19946	92174.01563	2	1	17	-3	0	0	1662.25721	5.41975	24320.7	6274	24320.7	6274	0	0
647	35385	6337.7	35416.88	6395.86	32863.46484	233850.5	340.54358	-51.32915	1.03988	4873.79248	227403.1875	2	1	18	5	0	0	4217.49377	3.3842	35385	6337.7	35385	6337.7	0	0
647	11364	7791.2	11395.88	7849.36	11096.85156	75005.75	331.90027	22.64774	1.19247	3141.51709	74154.07031	2	1	19	5	0	0	1352.7287	6.70517	11364	7791.2	11364	7791.2	0	0
647	7229.6	7961.8	7261.48	8019.96	13389.93945	65979.82813	283.38477	0	1.05131	3323.03247	67418.1875	2	1	20	5	0	0	1189.9462	5.94909	7229.6	7961.8	7229.6	7961.8	0	0
647	9839.5	7990.8	9871.38	8048.96	39267.40625	279222.5625	340.42337	-33.1353	1.03148	4622.15186	273601.1875	2	1	21	5	0	0	5035.77891	2.9803	9839.5	7990.8	9839.5	7990.8	0	0
647	16149.7	8232.9	16181.58	8291.06	18398.81445	114376.22656	318.29749	-10.4588	1.01565	3363.19165	115233.21094	2	1	22	5	0	0	2062.77525	4.72009	16149.7	8232.9	16149.7	8232.9	0	0
647	33192	8159.5	33223.88	8217.66	9136.125	62013.14453	332.59912	24.37557	1.03662	3308.14722	60687.32031	2	1	23	-2	0	0	1118.40706	7.89959	33192	8159.5	33192	8159.5	0	0
647	4841.4	8528.1	4873.28	8586.26	37628.625	233100.54688	317.74057	19.90426	1.07884	4004.09375	233001.65625	2	1	24	5	0	0	4203.96836	3.01055	4841.4	8528.1	4841.4	8528.1	0	0
647	9114.3	8566.9	9146.18	8625.06	9480.71973	61914.28906	326.23837	0	1.09981	4207.61426	63776.64063	2	1	25	10	0	0	1116.6242	8.24536	9114.3	8566.9	9114.3	8566.9	0	0
647	3550.1	8730.6	3581.98	8788.76	24995.2793	181138.73438	343.66626	30.39035	1.0793	3231.53296	174340.6875	2	1	26	5	0	0	3266.83707	3.78937	3550.1	8730.6	3550.1	8730.6	0	0
647	29350.8	8668.3	29382.68	8726.46	10351.05078	64378.64063	318.37497	24.87568	1.24756	3076.104	63494.39844	2	1	27	5	0	0	1161.06878	7.0408	29350.8	8668.3	29350.8	8668.3	0	0
647	23292.4	9351.3	23324.28	9409.46	5720.44971	40035.82813	337.72992	-5.06065	1.07364	3413.86816	40569.29688	2	1	28	-2	0	0	722.04616	11.68752	23292.4	9351.3	23292.4	9351.3	0	0
647	32524.2	9388.1	32556.08	9446.26	10631.2168	59517.69922	302.05902	-6.38847	1.22478	3155.93896	60234.52344	2	1	29	7	0	0	1073.40171	6.95971	32524.2	9388.1	32524.2	9388.1	0	0
647	24571.2	9960.8	24603.08	10018.96	33611.17578	256337.3125	352.55289	0.00043	1.06089	3299.79175	246056.20313	2	1	30	5	0	0	4623.04343	3.13352	24571.2	9960.8	24571.2	9960.8	0	0
647	37171.7	9923	37203.58	9981.16	7368.14355	36542.07422	284.3006	-25.02608	1.20922	3030.10547	37375.35938	2	1	31	5	0	0	659.03631	9.17981	37171.7	9923	37171.7	9923	0	0
647	22583.3	10216.3	22615.18	10274.46	18012.02539	95371.15625	293.7565	-13.65086	1.1356	4183.62598	95668.35156	2	1	32	5	0	0	1720.0188	5.04187	22583.3	10216.3	22583.3	10216.3	0	0
647	17804.2	10738.2	17836.08	10796.36	37648.92969	226547.67188	313.15814	8.0598	1.09386	4822.22119	224902.46875	2	1	33	5	0	0	4085.78726	3.09726	17804.2	10738.2	17804.2	10738.2	0	0
647	21116.4	10770.7	21148.28	10828.86	7107.08691	51984.72656	345.2648	-39.15618	1.06658	3237.50537	51773.36719	2	1	34	5	0	0	937.54454	9.58685	21116.4	10770.7	21116.4	10770.7	0	0
647	18212.9	11299.6	18244.78	11357.76	9419.08496	56491.94922	312.64331	6.59484	1.22512	4062.04224	60207.94531	2	1	35	7	0	0	1018.8323	8.2097	18212.9	11299.6	18212.9	11299.6	0	0
647	8195.4	12385.9	8227.28	12444.06	15462.47168	78263.79688	287.21112	4.97895	1.29084	3959.24561	78592.85938	2	1	36	7	0	0	1411.48758	5.57376	8195.4	12385.9	8195.4	12385.9	0	0
647	1184.9	12548.2	1216.78	12606.36	14213.9502	89968.99219	321.18057	13.87891	1.08018	2518.68164	88347.96094	2	1	37	5	0	0	1622.59077	5.33474	1184.9	12548.2	1184.9	12548.2	0	0
647	17868.1	12710.5	17899.98	12768.66	21504.67578	133170.04688	317.68524	12.91933	1.16542	3319.26807	130361.29688	2	1	38	5	0	0	2401.7218	4.22744	17868.1	12710.5	17868.1	12710.5	0	0
647	39900.5	12561.9	39932.38	12620.06	20203.5918	194714.59375	396.31927	17.53479	1.24804	4540.97852	185440.53125	2	1	39	-5	0	0	3511.6777	4.67219	39900.5	12561.9	39900.5	12561.9	0	0
647	33635.2	12949	33667.08	13007.16	12071.84961	67230.1875	301.26971	-21.4916	1.16795	3402.39844	68432.03906	2	1	40	5	0	0	1212.49643	6.44548	33635.2	12949	33635.2	12949	0	0
647	3869	13227.3	3900.88	13285.46	8158.90381	54170.33203	328.94638	15.15958	1.12375	2702.69019	53726.74219	2	1	41	8	0	0	976.96194	8.15563	3869	13227.3	3869	13227.3	0	0
647	18972.7	13595.3	19004.58	13653.46	35239.07813	279814.0625	359.73502	3.91815	1.14902	2974.48511	268261.875	2	1	42	5	0	0	5046.44662	2.99923	18972.7	13595.3	18972.7	13595.3	0	0
647	11846.7	13738.7	11878.58	13796.86	17882.05469	99399.5625	300.98422	3.0168	1.1073	3453.40967	100665.75781	2	1	43	5	0	0	1792.67111	4.85491	11846.7	13738.7	11846.7	13738.7	0	0
647	23984.5	13772.5	24016.38	13830.66	7584.72656	48507.29688	322.84482	31.33961	1.07896	3195.82739	49823.3125	2	1	44	5	0	0	874.8291	9.07519	23984.5	13772.5	23984.5	13772.5	0	0
647	30153.4	13801.5	30185.28	13859.66	36762.50781	235587.64063	323.17218	44.46271	1.0062	4422.38916	232702.28125	2	1	45	-5	0	0	4248.8231	3.09847	30153.4	13801.5	30153.4	13801.5	0	0
647	9303.6	13915.1	9335.48	13973.26	13081.52637	61227.65625	276.18802	4.68525	1.10147	3662.58447	61891.39063	2	1	46	5	0	0	1104.24078	6.20623	9303.6	13915.1	9303.6	13915.1	0	0
647	29388.9	13909.7	29420.78	13967.86	14938.91602	82940.21875	300.80377	-40.63745	1.09027	4654.50635	84113.34375	2	1	47	6	0	0	1495.82685	5.94736	29388.9	13909.7	29388.9	13909.7	0	0
647	35833.3	13828.3	35865.18	13886.46	19607.83789	91169.77344	275.27756	1.68649	1.1697	3587.39087	91451.22656	2	1	48	5	0	0	1644.24686	4.60869	35833.3	13828.3	35833.3	13828.3	0	0
647	11025.4	14052.9	11057.28	14111.06	16516.95508	101155.90625	315.92999	-6.81489	1.09552	3622.05566	100882.60938	2	1	49	5	0	0	1824.34677	5.17969	11025.4	14052.9	11025.4	14052.9	0	0
647	21938.8	15021.5	21970.68	15079.66	9591.91699	77779.55469	363.53	-18.07986	1.17365	3163.66382	72075.40625	2	1	50	5	0	0	1402.75427	7.49039	21938.8	15021.5	21938.8	15021.5	0	0
647	33854.5	15245.7	33886.38	15303.86	15872.63184	112487.52344	339.85052	-59.61617	1.02517	3266.78906	110953.27344	2	1	51	-4	0	0	2028.71249	5.19486	33854.5	15245.7	33854.5	15245.7	0	0
647	21218.5	15501.3	21250.38	15559.46	14420.71582	82761.10938	305.82993	-47.67987	1.2181	3618.60718	83100.82031	2	1	52	5	0	0	1492.59661	5.72705	21218.5	15501.3	21218.5	15501.3	0	0
647	36512.4	15468	36544.28	15526.16	33110.05078	212417.23438	323.35172	11.86864	1.17003	4104.99805	208429.04688	2	1	53	6	0	0	3830.94482	3.28014	36512.4	15468	36512.4	15468	0	0
647	7550.1	16043.6	7581.98	16101.76	30513.01367	223586.75	345.57373	-65.19652	1.03948	3680.38647	217509.34375	2	1	54	5	0	0	4032.38704	3.39123	7550.1	16043.6	7550.1	16043.6	0	0
647	29263.1	16103.8	29294.98	16161.96	26423.14648	182772.0625	335.75531	-1.84346	1.16191	3344.51196	178096.20313	2	1	55	5	0	0	3296.29415	3.67699	29263.1	16103.8	29263.1	16103.8	0	0
647	35565.7	16464.5	35597.58	16522.66	13505.74609	66067.21094	282.354	-9.99434	1.24796	3407.5625	66516.9375	2	1	56	5	0	0	1191.52215	5.94788	35565.7	16464.5	35565.7	16464.5	0	0
647	283.9	17241.8	315.78	17299.96	5746.45654	30070.52148	292.03214	5.74191	1.25875	2262.09937	32019.51563	2	1	57	5	0	0	542.32185	10.25039	283.9	17241.8	283.9	17241.8	0	0
647	15398	17446.5	15429.88	17504.66	8414.33008	40487.73828	280.03494	-12.41237	1.08879	3640.72119	41654.96875	2	1	58	7	0	0	730.19636	8.72799	15398	17446.5	15398	17446.5	0	0
647	32145.8	18202.8	32177.68	18260.96	7818.54492	49335.64844	320.68427	-14.19277	1.22712	3252.59619	50064.09375	2	1	59	7	0	0	889.76842	8.90571	32145.8	18202.8	32145.8	18202.8	0	0
647	19409.8	18736.7	19441.68	18794.86	11505.66602	104574.00781	384.87192	88.55017	1.18814	3522.77783	97757.55469	2	1	60	-2	0	0	1885.99223	6.69195	19409.8	18736.7	19409.8	18736.7	0	0
647	8302.4	18977.1	8334.28	19035.26	42263.83203	372843.0625	379.17422	-16.85849	1.18584	3215.34424	344550.375	2	1	61	5	0	0	6724.22463	2.69947	8302.4	18977.1	8302.4	18977.1	0	0
647	1068.2	19319.4	1100.08	19377.56	5111.94434	36800.29688	342.52542	40.11211	1.1773	2783.81763	35257.5625	2	1	62	6	0	0	663.69335	11.98117	1068.2	19319.4	1068.2	19319.4	0	0
647	39033.7	19184.7	39065.58	19242.86	10486.05469	71020.58594	332.23569	-28.88623	1.18886	2881.88281	70681.92969	2	1	63	5	0	0	1280.85627	6.84566	39033.7	19184.7	39033.7	19184.7	0	0
647	4912.3	19816.9	4944.18	19875.06	9282.86328	56049.77344	313.69397	72.00124	1.06562	3360.40698	57312.82813	2	1	64	-3	0	0	1010.85766	7.85118	4912.3	19816.9	4912.3	19816.9	0	0
647	35618.9	19881.5	35650.78	19939.66	23956.06836	170837.375	340.91327	-0.07022	1.1152	2500.81812	165552.54688	2	1	65	5	0	0	3081.05206	3.74906	35618.9	19881.5	35618.9	19881.5	0	0
647	26946.1	19892.4	26977.98	19950.56	9733.79395	72428.50781	348.23621	14.82179	1.02503	3891.41016	68531.75	2	1	66	-4	0	0	1306.24814	7.86822	26946.1	19892.4	26946.1	19892.4	0	0
647	10205.9	20438.6	10237.78	20496.76	23261.71289	175310.53125	350.46399	-11.49319	1.27524	3167.71802	170380.04688	2	1	67	6	0	0	3161.72543	3.95852	10205.9	20438.6	10205.9	20438.6	0	0
647	38744.4	20475.4	38776.28	20533.56	24698.56641	192850.4375	356.72592	-8.71999	1.03702	4287.83301	192373.17188	2	1	68	-3	0	0	3478.05764	4.01295	38744.4	20475.4	38744.4	20475.4	0	0
647	39028.4	21081.1	39060.28	21139.26	19890.00977	148632.39063	348.97913	12.79842	1.1494	3697.2146	147142.625	2	1	69	5	0	0	2680.58516	4.53743	39028.4	21081.1	39028.4	21081.1	0	0
647	32897.4	21339.9	32929.28	21398.06	20830.21289	160906.65625	354.81369	-6.03506	1.19759	2754.37573	153612.60938	2	1	70	5	0	0	2901.95155	4.16048	32897.4	21339.9	32897.4	21339.9	0	0
647	37331.1	21372.4	37362.98	21430.56	5794.21924	27501.54297	278.12579	69.86551	1.11549	3686.08179	28800.95313	2	1	71	-2	0	0	495.99033	11.93219	37331.1	21372.4	37331.1	21372.4	0	0
647	20917.4	21871.4	20949.28	21929.56	31536.125	235548.60938	348.89627	-11.70507	1.19798	3884.50586	231311.34375	2	1	72	8	0	0	4248.11917	3.34527	20917.4	21871.4	20917.4	21871.4	0	0
647	22076	22070.3	22107.88	22128.46	25294.97656	177972.4375	338.62534	-1.0169	1.19841	3778.49829	173888.53125	2	1	73	5	0	0	3209.73291	3.86334	22076	22070.3	22076	22070.3	0	0
647	455	22743	486.88	22801.16	34773.59375	254363.32813	345.27304	-14.86605	1.18064	3027.40039	247815	2	1	74	5	0	0	4587.44262	3.03665	455	22743	455	22743	0	0
647	24400.2	23138	24432.08	23196.16	9155.8125	63292.48828	335.65094	12.42499	1.20332	3598.44995	61509.75	2	1	75	6	0	0	1141.48003	8.07982	24400.2	23138	24400.2	23138	0	0
647	36172.4	23171.2	36204.28	23229.36	42214.22266	352043.875	368.66272	-0.63032	1.17083	3328.52979	337591.75	2	1	76	5	0	0	6349.11129	2.71538	36172.4	23171.2	36172.4	23171.2	0	0
647	2412.9	23643.8	2444.78	23701.96	14463.51953	77619.58594	295.7392	-23.99742	1.1604	3158.20728	78047.82031	2	1	77	6	0	0	1399.86923	5.54693	2412.9	23643.8	2412.9	23643.8	0	0
647	32952.4	23907.5	32984.28	23965.66	13478.87012	91108.78906	331.90488	6.76102	1.24583	2872.75879	89314.03125	2	1	78	5	0	0	1643.14701	5.68588	32952.4	23907.5	32952.4	23907.5	0	0
647	30938.8	24201.7	30970.68	24259.86	21860.5625	212180.34375	397.7243	0.65625	1.13248	2836.60547	195319.85938	2	1	79	5	0	0	3826.6725	4.03097	30938.8	24201.7	30938.8	24201.7	0	0
647	40164.4	24303.1	40196.28	24361.26	11866.33008	83109.17969	337.85202	1.06832	1.15868	3202.84766	82089.8125	2	1	80	5	0	0	1498.87406	6.40229	40164.4	24303.1	40164.4	24303.1	0	0
647	37213.7	24500.6	37245.58	24558.76	22731.79883	125173.01563	299.57025	-6.64269	1.14104	4981.88379	126949.90625	2	1	81	5	0	0	2257.49534	4.4254	37213.7	24500.6	37213.7	24500.6	0	0
647	17519.5	26776.9	17551.38	26835.06	15510.78613	119460.49219	354.2872	-65.64898	1.12088	3415.87769	114303.05469	2	1	82	-2	0	0	2154.46998	5.32624	17519.5	26776.9	17519.5	26776.9	0	0
647	5246.8	26977	5278.68	27035.16	23941.93555	146022.53125	315.27573	46.41051	1.03846	6651.69775	156144.5625	2	1	83	-2	0	0	2633.51635	4.55176	5246.8	26977	5246.8	26977	0	0
647	12964.9	26947	12996.78	27005.16	12044.45508	60971.99609	287.23132	-69.91057	1.12256	3477.33154	61144.71094	2	1	84	-4	0	0	1099.62995	6.50611	12964.9	26947	12964.9	26947	0	0
647	6496.3	27333.5	6528.18	27391.66	36828.18359	262319.8125	340.7106	-15.04384	1.18926	5483.37988	255181.5	2	1	85	-4	0	0	4730.93782	3.19903	6496.3	27333.5	6496.3	27333.5	0	0
647	25768.3	30281.5	25800.18	30339.66	12629.85742	117929.60938	390.09683	-9.67901	1.14559	2757.61401	111055.64844	2	1	86	5	0	0	2126.86051	5.87301	25768.3	30281.5	25768.3	30281.5	0	0
647	11150.2	30922	11182.08	30980.16	6222.60449	41016.625	327.75858	-14.14993	1.00366	3812.6001	41653	2	1	87	-2	0	0	739.73483	11.31597	11150.2	30922	11150.2	30922	0	0
647	19657.1	31051.2	19688.98	31109.36	20777.66992	164576.17188	359.29013	-10.43184	1.19967	3072.71118	158930.21875	2	1	88	5	0	0	2968.13126	4.24442	19657.1	31051.2	19657.1	31051.2	0	0
647	28960.3	31100.7	28992.18	31158.86	11451.86816	98373.53125	374.1633	7.68199	1.28629	3080.90332	94948.41406	2	1	89	-5	0	0	1774.16664	6.49085	28960.3	31100.7	28960.3	31100.7	0	0
647	15358.9	31677.2	15390.78	31735.36	8064.20752	56502.05859	337.91815	21.3626	1.07373	3892.04102	59019.97656	2	1	90	-2	0	0	1019.01463	9.17171	15358.9	31677.2	15358.9	31677.2	0	0
647	30809.7	31772.9	30841.58	31831.06	8460.90137	64778.45703	353.23782	4.18626	1.26208	3252.32349	61543.91406	2	1	91	6	0	0	1168.27947	8.33837	30809.7	31772.9	30809.7	31772.9	0	0
647	5256	32184.9	5287.88	32243.06	12534.2041	103622.01563	367.0607	10.96164	1.17576	2477.41431	99572.64063	2	1	92	6	0	0	1868.82305	5.77898	5256	32184.9	5256	32184.9	0	0
647	8004.1	32366.7	8035.98	32424.86	32940.61328	217186.85938	327.80167	-82.31709	1.2303	5451.3584	240550.04688	2	1	93	-1	0	0	3916.96501	3.45498	8004.1	32366.7	8004.1	32366.7	0	0
647	34529.3	32460.4	34561.18	32518.56	10095.54102	75851.07031	349.92606	-1.86834	1.21795	2936.70605	74792.35156	2	1	94	5	0	0	1367.97405	7.0669	34529.3	32460.4	34529.3	32460.4	0	0
647	18468.6	32592	18500.48	32650.16	6053.79443	37154.74219	316.26675	2.06036	1.18691	3117.08618	37046.84375	2	1	95	6	0	0	670.08578	10.82871	18468.6	32592	18468.6	32592	0	0
647	29609.5	32880.7	29641.38	32938.86	9098.01074	43736.92578	279.9053	16.58407	1.07991	3471.67676	44137.07813	2	1	96	5	0	0	788.79546	8.08625	29609.5	32880.7	29609.5	32880.7	0	0
647	32798.8	32923.4	32830.68	32981.56	42305.11328	387818.90625	386.52563	-3.83259	1.26095	3257.60986	347479.75	2	1	97	5	0	0	6994.31397	2.69959	32798.8	32923.4	32798.8	32923.4	0	0
647	31080.2	33637.8	31112.08	33695.96	28651.72266	170091.01563	311.04666	-1.19479	1.23931	4421.18262	169337.4375	2	1	98	5	0	0	3067.59147	3.66616	31080.2	33637.8	31080.2	33637.8	0	0
647	37075.5	33727.7	37107.38	33785.86	27995.88867	194646.17188	336.617	-3.20664	1.2841	3307.82715	187850.3125	2	1	99	5	0	0	3510.44371	3.53357	37075.5	33727.7	37075.5	33727.7	0	0
647	5229.2	33941.3	5261.08	33999.46	35835.97266	238727.92188	329.49759	-6.11446	1.09849	3611.96313	238925.92188	2	1	100	-5	0	0	4305.45807	3.0558	5229.2	33941.3	5229.2	33941.3	0	0
647	6585.1	35006.8	6616.98	35064.96	10737.59863	65252.74609	314.70673	15.54577	1.16961	3468.47778	66276.05469	2	1	101	7	0	0	1176.83328	7.0712	6585.1	35006.8	6585.1	35006.8	0	0
647	13735.5	35467.9	13767.38	35526.06	15071.8584	93686.77344	318.28485	-31.64579	1.11277	3252.13403	93653.64844	2	1	102	5	0	0	1689.64096	5.40112	13735.5	35467.9	13735.5	35467.9	0	0
647	20289.4	35852.3	20321.28	35910.46	40585.88281	329009.71875	363.47714	-9.19355	1.29576	3022.98535	315312.375	2	1	103	6	0	0	5933.69028	2.75356	20289.4	35852.3	20289.4	35852.3	0	0
647	33331.9	35853	33363.78	35911.16	19872.85938	121878.90625	316.15082	-0.82604	1.11285	3958.76782	120274.80469	2	1	104	5	0	0	2198.08607	4.62439	33331.9	35853	33331.9	35853	0	0
647	29973.8	37814.2	30005.68	37872.36	9029.73145	58136.12109	323.92603	13.60229	1.01726	3352.41528	57565.61719	2	1	105	-4	0	0	1048.48494	8.00999	29973.8	37814.2	29973.8	37814.2	0	0
647	8225.9	38270.4	8257.78	38328.56	10959.20313	105383.64844	395.87436	54.88452	1.01349	4792.7002	98570.49219	2	1	106	-3	0	0	1900.5941	7.59932	8225.9	38270.4	8225.9	38270.4	0	0
647	3305.6	39863.1	3337.48	39921.26	13316.51367	74295.33594	301.54056	-84.77447	1.14423	3371.13159	74851.71094	2	1	107	-2	0	0	1339.91638	5.9761	3305.6	39863.1	3305.6	39863.1	0	0
647	26896.9	1432	26928.78	1490.16	8239.17188	49625.85938	313.30872	-39.0703	1.08156	3072.74805	50534.29688	3	1	0	6	0	0	895.00237	8.40558	26896.9	1432	26896.9	1432	0	0
647	21596.7	1902.2	21628.58	1960.36	36802.44922	241337.46875	326.91455	-27.47434	1.06568	3698.26147	238461.46875	3	1	1	5	0	0	4352.52125	3.01545	21596.7	1902.2	21596.7	1902.2	0	0
647	36892.9	1801.9	36924.78	1860.06	29746.3125	198324.90625	329.63422	-25.39808	1.13533	4100.35742	189883.0625	3	1	2	5	0	0	3576.78968	3.51756	36892.9	1801.9	36892.9	1801.9	0	0
647	13842.5	2067.3	13874.38	2125.46	26062.22656	176182.07813	331.92145	-9.31274	1.14712	3091.37207	172105.6875	3	1	3	5	0	0	3177.44378	3.66703	13842.5	2067.3	13842.5	2067.3	0	0
647	23754.1	2027.7	23785.98	2085.86	38941.13281	255619.65625	327.07928	-34.16443	1.03476	5257.87451	249531.14063	3	1	4	5	0	0	4610.1005	3.06486	23754.1	2027.7	23754.1	2027.7	0	0
647	20596	2448.2	20627.88	2506.36	8980.80566	51843.05078	306.72406	-8.33072	1.06823	3483.30005	51947.5	3	1	5	5	0	0	934.98942	8.14942	20596	2448.2	20596	2448.2	0	0
647	26931	2617.8	26962.88	2675.96	8105.83203	36371.83984	270.42328	-27.21916	1.10993	3230.96826	36932.79688	3	1	6	6	0	0	655.96613	8.68917	26931	2617.8	26931	2617.8	0	0
647	31933.7	2553.2	31965.58	2611.36	19017.07031	108748.58594	305.28131	-25.29768	1.08495	3146.17871	109755.53125	3	1	7	-3	0	0	1961.28075	4.56273	31933.7	2553.2	31933.7	2553.2	0	0
647	24952.3	2697.2	24984.18	2755.36	8477.57422	38581.08594	272.34015	-43.74072	1.06958	3273.2666	39511.33594	3	1	8	5	0	0	695.80988	8.41533	24952.3	2697.2	24952.3	2697.2	0	0
647	14625.2	2828.7	14657.08	2886.86	7449.35107	43247.86719	307.5979	-16.77312	1.12698	3144.66357	43839.41406	3	1	9	5	0	0	779.97528	9.17626	14625.2	2828.7	14625.2	2828.7	0	0
647	7228.5	3535.4	7260.38	3593.56	14497.83398	89125.32813	316.52588	4.8307	1.20296	3341.49219	88888.69531	3	1	10	5	0	0	1607.37529	5.59082	7228.5	3535.4	7228.5	3535.4	0	0
647	39110	4773.3	39141.88	4831.46	8050.09619	44127.6875	298.89267	-10.53977	1.10713	3233.88379	46131.90625	3	1	11	6	0	0	795.84284	8.70519	39110	4773.3	39110	4773.3	0	0
647	32826.3	5279.8	32858.18	5337.96	12425.21582	83743.72656	331.42435	15.57637	1.06682	3251.76782	82740.80469	3	1	12	5	0	0	1510.31811	6.21314	32826.3	5279.8	32826.3	5279.8	0	0
647	16159.7	5802.2	16191.58	5860.36	20127.80859	121823.74219	314.07108	-15.52195	1.02627	3824.92212	123796.94531	3	1	13	-3	0	0	2197.09119	4.55143	16159.7	5802.2	16159.7	5802.2	0	0
647	25157.5	5891.6	25189.38	5949.76	21913.55273	173710.78125	359.4324	-70.98246	1.05219	3310.56494	167902.875	3	1	14	5	0	0	3132.87394	4.14875	25157.5	5891.6	25157.5	5891.6	0	0
647	37991	5925.1	38022.88	5983.26	17540.00586	101306.5	306.80612	-29.66482	1.09937	3531.53955	101426.50781	3	1	15	5	0	0	1827.06273	4.94036	37991	5925.1	37991	5925.1	0	0
647	29122.6	6077.3	29154.48	6135.46	5483.45166	30240.24414	299.79602	-18.21352	1.06541	3027.27002	31244.25	3	1	16	5	0	0	545.3828	11.66074	29122.6	6077.3	29122.6	6077.3	0	0
647	24321.6	6270.1	24353.48	6328.26	19392.0918	97659.80469	286.48761	-7.22193	1.20063	3887.72559	98465.85938	3	1	17	5	0	0	1761.29458	4.71075	24321.6	6270.1	24321.6	6270.1	0	0
647	35358.7	6326	35390.58	6384.16	35277.62891	267300.78125	351.4072	-83.02836	1.15493	4356.46436	256624.39063	3	1	18	5	0	0	4820.76959	3.16316	35358.7	6326	35358.7	6326	0	0
647	7220.2	7951.8	7252.08	8009.96	6954.8208	35460.50781	288.26355	21.19136	1.10641	3005.00244	36558.9375	3	1	19	6	0	0	639.53026	9.58574	7220.2	7951.8	7220.2	7951.8	0	0
647	9841.2	7985.3	9873.08	8043.46	32431.08789	260118.65625	361.54739	6.57686	1.03725	2097.44702	249519.82813	3	1	20	-4	0	0	4691.23997	3.03652	9841.2	7985.3	9841.2	7985.3	0	0
647	33180.1	8145.2	33211.98	8203.36	12413.8457	80701.49219	325.49765	-64.98284	1.10305	3422.05713	79639.57031	3	1	21	5	0	0	1455.45141	6.3012	33180.1	8145.2	33180.1	8145.2	0	0
647	16133.4	8229.3	16165.28	8287.46	19918.99219	115106.125	306.88507	-5.42369	1.1319	3577.604	115050.89844	3	1	22	-4	0	0	2075.93896	4.52846	16133.4	8229.3	16133.4	8229.3	0	0
647	4834.9	8525.1	4866.78	8583.26	40359.68359	205542.42188	288.09592	63.15855	1.0197	4581.77686	213188.57813	3	1	23	-3	0	0	3706.95758	2.95153	4834.9	8525.1	4834.9	8525.1	0	0
647	3544.3	8729.6	3576.18	8787.76	27240.66211	186115.625	333.6897	9.82387	1.02721	3133.85498	180828.625	3	1	24	5	0	0	3356.5953	3.56935	3544.3	8729.6	3544.3	8729.6	0	0
647	9108.5	8586.4	9140.38	8644.56	5468.38232	37665.57422	335.04495	69.44229	1.04331	3479.90356	37955.41406	3	1	25	-2	0	0	679.29863	12.22609	9108.5	8586.4	9108.5	8586.4	0	0
647	29368	8686.4	29399.88	8744.56	7567.35742	46839.52344	317.61011	39.38744	1.19859	3092.7998	47803.00781	3	1	26	10	0	0	844.75081	9.00672	29368	8686.4	29368	8686.4	0	0
647	39579.8	9154.2	39611.68	9212.36	6780.81885	38361.54297	303.64572	-89.44918	1.02895	3193.09961	38544.50781	3	1	27	-2	0	0	691.85043	9.9536	39579.8	9154.2	39579.8	9154.2	0	0
647	32514.4	9369.1	32546.28	9427.26	10953.38672	68557.86719	319.3851	17.88633	1.07303	3307.99927	67288.01563	3	1	28	5	0	0	1236.44113	6.87268	32514.4	9369.1	32514.4	9369.1	0	0
647	23305.5	9352.7	23337.38	9410.86	9534.95703	42054.07813	268.10501	56.33033	1.02041	3410.16577	42865.85938	3	1	29	5	0	0	758.4453	7.76901	23305.5	9352.7	23305.5	9352.7	0	0
647	24569.6	9951.4	24601.48	10009.56	22901.11914	174106.73438	351.99756	21.74712	1.00623	2972.44751	167800.8125	3	1	30	-3	0	0	3140.01495	3.95716	24569.6	9951.4	24569.6	9951.4	0	0
647	37154.7	9894.5	37186.58	9952.66	9704.16504	43373.05469	269.8927	27.93277	1.23245	3355.22485	45522.375	3	1	31	5	0	0	782.23304	7.62641	37154.7	9894.5	37154.7	9894.5	0	0
647	22591.1	10213.3	22622.98	10271.46	18800.30469	108678.44531	306.93716	-17.18486	1.07345	3719.91357	108910.16406	3	1	32	5	0	0	1960.01576	4.75428	22591.1	10213.3	22591.1	10213.3	0	0
647	17814.1	10731.7	17845.98	10789.86	29114.70703	166279.0625	305.08636	0.63691	1.06607	4427.31006	166614.25	3	1	33	6	0	0	2998.84289	3.63104	17814.1	10731.7	17814.1	10731.7	0	0
647	21136.3	10754.8	21168.18	10812.96	12003.66406	62035.875	290.21829	67.30566	1.00952	3415.87598	63505.10156	3	1	34	-3	0	0	1118.81701	6.49017	21136.3	10754.8	21136.3	10754.8	0	0
647	8194.9	12379.2	8226.78	12437.36	14919.22168	85130.49219	304.95078	-21.60395	1.21448	3470.01587	85119.60156	3	1	35	5	0	0	1535.32843	5.53186	8194.9	12379.2	8194.9	12379.2	0	0
647	1182.6	12528.4	1214.48	12586.56	13115.03125	94399.72656	342.50027	73.06352	1.04957	2321.9541	90389.14844	3	1	36	-4	0	0	1702.49907	5.5373	1182.6	12528.4	1182.6	12528.4	0	0
647	17874	12719.6	17905.88	12777.76	17734.08594	109591.61719	317.35437	63.65457	1.09292	3634.47754	109428.0625	3	1	37	-2	0	0	1976.48482	4.92421	17874	12719.6	17874	12719.6	0	0
647	33628.5	12932.4	33660.38	12990.56	9374.5127	74728.03906	360.43558	-29.23856	1.10043	3159.08301	70483.92188	3	1	38	5	0	0	1347.72018	7.62386	33628.5	12932.4	33628.5	12932.4	0	0
647	3860.5	13215	3892.38	13273.16	6655.58252	33440.97266	286.15848	-5.77444	1.2895	3130.73608	33703.60156	3	1	39	5	0	0	603.10794	10.06305	3860.5	13215	3860.5	13215	0	0
647	38294.7	13174.9	38326.58	13233.06	10320.69141	73375.1875	340.39288	-6.33307	1.15025	3375.12598	69731.85156	3	1	40	5	0	0	1323.32151	7.21789	38294.7	13174.9	38294.7	13174.9	0	0
647	18957.3	13598	18989.18	13656.16	20103.00781	176593.875	378.37073	-0.06959	1.17047	2446.98999	166631.25	3	1	41	5	0	0	3184.87054	4.16799	18957.3	13598	18957.3	13598	0	0
647	11865.7	13745.2	11897.58	13803.36	16458.4375	88930.59375	296.75055	83.69913	1.14075	3566.66724	90373.32031	3	1	42	-2	0	0	1603.86326	5.19032	11865.7	13745.2	11865.7	13745.2	0	0
647	30146.7	13807.3	30178.58	13865.46	23268.10742	146079.32813	319.87042	21.03091	1.05541	3451.14819	142558.29688	3	1	43	5	0	0	2634.54068	4.03383	30146.7	13807.3	30146.7	13807.3	0	0
647	35822.1	13822.9	35853.98	13881.06	22301.59375	100831.625	271.4505	0.38932	1.24615	3608.94238	100745.4375	3	1	44	5	0	0	1818.49836	4.22512	35822.1	13822.9	35822.1	13822.9	0	0
647	9320.8	13908.7	9352.68	13966.86	12257.56055	64929.19141	293.81787	13.42977	1.13282	3372.7832	66823.42188	3	1	45	5	0	0	1170.99797	6.36486	9320.8	13908.7	9320.8	13908.7	0	0
647	29381.4	13907.1	29413.28	13965.26	14602.62207	74484.02344	288.32108	33.22366	1.05533	4163.76758	75149.8125	3	1	46	5	0	0	1343.31936	5.88908	29381.4	13907.1	29381.4	13907.1	0	0
647	11026.2	14041.9	11058.08	14100.06	16951.57422	105755.96875	318.86557	-11.93455	1.21553	3474.49707	104684.57031	3	1	47	5	0	0	1907.3089	5.03564	11026.2	14041.9	11026.2	14041.9	0	0
647	4280.1	14985	4311.98	15043.16	21216.29688	185581.09375	377.56549	0.73075	1.29093	2428.13086	172234.71875	3	1	48	6	0	0	3346.95503	4.01918	4280.1	14985	4280.1	14985	0	0
647	33858.4	15240.5	33890.28	15298.66	13446.65332	93958.07031	337.45834	24.5217	1.01539	3147.90283	91212.42969	3	1	49	-3	0	0	1694.5338	5.81135	33858.4	15240.5	33858.4	15240.5	0	0
647	21193.9	15509.1	21225.78	15567.26	13805.12793	98869.50781	341.64197	19.29187	1.09093	3418.36523	96612.86719	3	1	50	5	0	0	1783.11157	5.80933	21193.9	15509.1	21193.9	15509.1	0	0
647	36506	15456.6	36537.88	15514.76	36512.29297	220789.5	313.92789	-13.18927	1.01672	4480.00391	218799.90625	3	1	51	-4	0	0	3981.93863	3.12344	36506	15456.6	36506	15456.6	0	0
647	7533	16038.3	7564.88	16096.46	27085.43164	182040.09375	330.9603	46.77831	1.0645	3412.74316	179158.42188	3	1	52	5	0	0	3283.09309	3.63165	7533	16038.3	7533	16038.3	0	0
647	29264.2	16096.6	29296.08	16154.76	29307.55664	191240.1875	326.1069	-13.12736	1.147	3457.90796	185111.3125	3	1	53	5	0	0	3449.01678	3.45835	29264.2	16096.6	29264.2	16096.6	0	0
647	2274.7	16147	2306.58	16205.16	11248.10938	65682.16406	308.49222	83.59592	1.06811	3341.02637	69766.34375	3	1	54	-3	0	0	1184.57783	6.76147	2274.7	16147	2274.7	16147	0	0
647	35544.8	16440.7	35576.68	16498.86	14031.66797	63594.44922	271.77856	14.54427	1.19885	3810.42871	64265.28125	3	1	55	5	0	0	1146.92589	5.95201	35544.8	16440.7	35544.8	16440.7	0	0
647	39184.9	16449.1	39216.78	16507.26	15413.29395	102422.40625	329.08646	-1.79922	1.11898	3045.51978	103131.00781	3	1	56	5	0	0	1847.1881	5.23272	39184.9	16449.1	39184.9	16449.1	0	0
647	25445.3	17179.3	25477.18	17237.46	6222.15088	27184.9668	266.8421	-6.658	1.03712	3223.29712	28510.57031	3	1	57	5	0	0	490.28088	10.7609	25445.3	17179.3	25445.3	17179.3	0	0
647	15374.2	17440.3	15406.08	17498.46	8864.22852	42866.12109	280.7352	-51.78794	1.18706	3397.71753	43587.0625	3	1	58	5	0	0	773.09049	8.20187	15374.2	17440.3	15374.2	17440.3	0	0
647	21800.9	17999	21832.78	18057.16	10411.48926	50715.11328	281.75555	68.52967	1.03207	3329.25952	51974.51563	3	1	59	5	0	0	914.64707	7.19367	21800.9	17999	21800.9	17999	0	0
647	32109	18167.4	32140.88	18225.56	9079.48926	42227.01563	275.31174	34.68958	1.10846	3322.31567	43953.10938	3	1	60	6	0	0	761.56423	8.00339	32109	18167.4	32109	18167.4	0	0
647	8315.9	18955.9	8347.78	19014.06	39340.05859	258465.15625	327.22293	-28.93634	1.14397	3758.58765	253956.3125	3	1	61	5	0	0	4661.41909	2.8969	8315.9	18955.9	8315.9	18955.9	0	0
647	1064.6	19288.5	1096.48	19346.66	8982.57617	48175.48438	295.64655	10.00519	1.04281	2979.30273	49011.42969	3	1	62	5	0	0	868.84486	7.80572	1064.6	19288.5	1064.6	19288.5	0	0
647	4851.5	19824	4883.38	19882.16	6786.04443	43411.64063	322.89029	-88.12669	1.15097	2920.20972	43111.75781	3	1	63	8	0	0	782.92894	9.65636	4851.5	19824	4851.5	19824	0	0
647	5963.5	19847.1	5995.38	19905.26	5719.84521	42374.82813	347.47382	6.84776	1.0615	2850.0564	42698.59375	3	1	64	-5	0	0	764.23003	10.99574	5963.5	19847.1	5963.5	19847.1	0	0
647	26948	19878.9	26979.88	19937.06	18172.53516	147041.92188	363.13913	45.08044	1.02392	2850.26611	139486.34375	3	1	65	5	0	0	2651.90106	4.58534	26948	19878.9	26948	19878.9	0	0
647	35618.8	19886.2	35650.68	19944.36	12512.30566	79806.21094	322.41104	-12.46351	1.07043	3008.10059	78376.48438	3	1	66	5	0	0	1439.30501	6.07272	35618.8	19886.2	35618.8	19886.2	0	0
647	10210	20437	10241.88	20495.16	24454.92969	172809.25	339.35989	-25.3334	1.04171	3370.30908	169687.28125	3	1	67	-3	0	0	3116.61482	3.87408	10210	20437	10210	20437	0	0
647	38742.5	20465.8	38774.38	20523.96	27275.39258	224185.23438	365.99759	-0.08328	1.10986	3391.22559	218111.35938	3	1	68	5	0	0	4043.1807	3.59503	38742.5	20465.8	38742.5	20465.8	0	0
647	39008.2	21083.5	39040.08	21141.66	15519.41992	115142.13281	347.72797	16.4185	1.26296	3688.02051	112722.48438	3	1	69	6	0	0	2076.58837	5.42249	39008.2	21083.5	39008.2	21083.5	0	0
647	32894	21332.7	32925.88	21390.86	19602.7168	150438.78125	353.6568	14.84784	1.04578	2906.83398	143566.15625	3	1	70	5	0	0	2713.16342	4.37469	32894	21332.7	32894	21332.7	0	0
647	37362.5	21375.3	37394.38	21433.46	8235.43457	40619.24609	283.51947	-15.92397	1.14554	3377.74268	41212.42969	3	1	71	7	0	0	732.5681	8.677	37362.5	21375.3	37362.5	21375.3	0	0
647	29824.5	21645.2	29856.38	21703.36	8009.13379	37676.67578	276.88776	11.74291	1.19126	3394.55859	38791.03125	3	1	72	8	0	0	679.49885	8.89411	29824.5	21645.2	29824.5	21645.2	0	0
647	20872	21922.9	20903.88	21981.06	7954.20996	62382.45313	357.51389	20.2513	1.13967	3247.17261	61964.6875	3	1	73	5	0	0	1125.06754	8.75306	20872	21922.9	20872	21922.9	0	0
647	35626.9	21829.8	35658.78	21887.96	5018.1084	33798.98438	331.3157	-2.6525	1.05928	3267.97363	33460.65625	3	1	74	-4	0	0	609.56468	12.87017	35626.9	21829.8	35626.9	21829.8	0	0
647	448.7	22737.8	480.58	22795.96	31072.60156	225675.60938	344.04379	-24.95354	1.14635	2697.86206	221707.4375	3	1	75	5	0	0	4070.05962	3.21192	448.7	22737.8	448.7	22737.8	0	0
647	24372.5	23121.2	24404.38	23179.36	9554.93066	74523.82031	356.52829	11.7998	1.00494	3153.82471	72254.38281	3	1	76	-3	0	0	1344.0371	7.51046	24372.5	23121.2	24372.5	23121.2	0	0
647	6959.8	23274.3	6991.68	23332.46	9712.22168	49061.875	286.92804	32.34251	1.08563	2652.85767	49476.55469	3	1	77	5	0	0	884.83092	7.14516	6959.8	23274.3	6959.8	23274.3	0	0
647	36167.3	23172.8	36199.18	23230.96	25070.66211	178274.25	340.42514	-8.7331	1.1782	3770.56226	174729.9375	3	1	78	5	0	0	3215.1761	3.8844	36167.3	23172.8	36167.3	23172.8	0	0
647	32971.9	23896.9	33003.78	23955.06	9903.00586	43454.77734	267.42099	8.70636	1.21752	3364.87842	44821.03906	3	1	79	5	0	0	783.70691	7.51665	32971.9	23896.9	32971.9	23896.9	0	0
647	36903.7	23864.1	36935.58	23922.26	7935.33398	40438.27734	288.18671	23.71377	1.0381	4036.3689	41654.78125	3	1	80	-3	0	0	729.30433	9.44691	36903.7	23864.1	36903.7	23864.1	0	0
647	30927.4	24207.3	30959.28	24265.46	25667.77148	250354.34375	398.69769	23.57833	1.01305	2746.21362	239308.65625	3	1	81	-3	0	0	4515.14059	3.61051	30927.4	24207.3	30927.4	24207.3	0	0
647	40125	24304.2	40156.88	24362.36	12631.95215	91096.01563	342.82672	12.1647	1.1927	2934.07617	89582.09375	3	1	82	5	0	0	1642.91664	5.98143	40125	24304.2	40125	24304.2	0	0
647	37195	24519.1	37226.88	24577.26	15747.90234	87099.23438	300.23135	-33.47861	1.05928	4369.37451	89496.64063	3	1	83	-3	0	0	1570.83469	5.62177	37195	24519.1	37195	24519.1	0	0
647	12797.9	25953.4	12829.78	26011.56	14771.94434	88317.4375	312.15091	49.27929	1.17674	3524.62524	92677.36719	3	1	84	-3	0	0	1592.80499	5.5866	12797.9	25953.4	12797.9	25953.4	0	0
647	17532.5	26765	17564.38	26823.16	16939.55664	117793.47656	336.64319	-29.02688	1.07313	2978.92285	115811.92969	3	1	85	6	0	0	2124.40535	4.86926	17532.5	26765	17532.5	26765	0	0
647	12967.7	26941.6	12999.58	26999.76	7815.20068	41894.35156	295.57513	-25.20483	1.231	3735.07886	42370.03125	3	1	86	6	0	0	755.56463	9.3231	12967.7	26941.6	12967.7	26941.6	0	0
647	6491.5	27335	6523.38	27393.16	38334.75781	258180.375	331.3031	28.79837	1.2137	5483.49902	250545.53125	3	1	87	5	0	0	4656.28306	3.11751	6491.5	27335	6491.5	27335	0	0
647	7652	27524.5	7683.88	27582.66	17471.05664	125060.46875	341.55502	-69.27715	1.09181	3033.50684	124286.32813	3	1	88	-4	0	0	2255.46555	4.77971	7652	27524.5	7652	27524.5	0	0
647	16719.3	28704	16751.18	28762.16	12069.56738	86732.25	342.21945	-40.05907	1.04011	2781.01196	84410.70313	3	1	89	-4	0	0	1564.21613	6.10823	16719.3	28704	16719.3	28704	0	0
647	26874	28824.2	26905.88	28882.36	7994.35205	47280.26563	310.46207	-14.06453	1.28235	3112.30884	48461.28125	3	1	90	6	0	0	852.69959	8.64354	26874	28824.2	26874	28824.2	0	0
647	13645.5	29752.8	13677.38	29810.96	12750.91504	95243.17969	348.90445	28.59294	1.13665	3375.79102	91089.22656	3	1	91	6	0	0	1717.71075	6.13986	13645.5	29752.8	13645.5	29752.8	0	0
647	25776.1	30289.9	25807.98	30348.06	16577.12109	144669.04688	377.13208	13.71411	1.12452	2723.53784	136601.5625	3	1	92	5	0	0	2609.10626	4.83634	25776.1	30289.9	25776.1	30289.9	0	0
647	28277.1	30448.9	28308.98	30507.06	12013.34082	94533.67188	358.11426	0.00043	1.20753	3364.77563	89245.60938	3	1	93	6	0	0	1704.91477	6.41074	28277.1	30448.9	28277.1	30448.9	0	0
647	28946.6	31123.6	28978.48	31181.76	10944.00293	99275.54688	384.49731	6.79988	1.15385	3403.69067	95939.73438	3	1	94	9	0	0	1790.43449	6.89067	28946.6	31123.6	28946.6	31123.6	0	0
647	20950.3	31351.1	20982.18	31409.26	36525.78906	273010.28125	349.01968	-5.14226	1.19683	3637.00293	269259.9375	3	1	95	5	0	0	4923.74042	3.01307	20950.3	31351.1	20950.3	31351.1	0	0
647	15370.4	31690.4	15402.28	31748.56	10034.8584	74788.02344	348.51431	28.1968	1.21485	3541.60474	73915.88281	3	1	96	7	0	0	1348.802	7.4723	15370.4	31690.4	15370.4	31690.4	0	0
647	30812.6	31764.5	30844.48	31822.66	7232.20215	53747.50391	348.01993	-13.21763	1.01597	2846.84155	51794.96094	3	1	97	-5	0	0	969.33623	9.08617	30812.6	31764.5	30812.6	31764.5	0	0
647	5261.5	32184.8	5293.38	32242.96	13414.0332	82050.60156	315.73404	-53.91827	1.03051	3184.625	84354.375	3	1	98	-2	0	0	1479.7826	5.85286	5261.5	32184.8	5261.5	32184.8	0	0
647	25102.4	32728.6	25134.28	32786.76	6801.00098	48500.57813	340.91589	-2.16404	1.15628	3272.05347	47483.66406	3	1	99	5	0	0	874.70793	9.97496	25102.4	32728.6	25102.4	32728.6	0	0
647	32803.6	32907.7	32835.48	32965.86	31516.12891	295472.21875	390.88782	8.92608	1.15007	2719.89795	268226.5625	3	1	100	7	0	0	5328.84147	3.16857	32803.6	32907.7	32803.6	32907.7	0	0
647	29596.4	32896.1	29628.28	32954.26	9895.1543	54418.15234	299.37866	9.29834	1.28711	3501.72852	56338.78906	3	1	101	-5	0	0	981.43138	7.56837	29596.4	32896.1	29596.4	32896.1	0	0
647	31084.4	33620	31116.28	33678.16	19872.65625	108725.52344	298.60565	3.75981	1.20072	3838.04297	110839.92188	3	1	102	5	0	0	1960.86482	4.60726	31084.4	33620	31084.4	33620	0	0
647	37071.5	33705.2	37103.38	33763.36	38969.34766	263682.71875	332.07751	8.78458	1.23878	4455.94189	261821.45313	3	1	103	-4	0	0	4755.51783	2.98227	37071.5	33705.2	37071.5	33705.2	0	0
647	5223.7	33930.4	5255.58	33988.56	29936.875	218534.53125	344.91891	-16.29958	1.1565	2645.52661	213117.84375	3	1	104	5	0	0	3941.27027	3.27897	5223.7	33930.4	5223.7	33930.4	0	0
647	6586.3	35004.5	6618.18	35062.66	8225.46484	36743.98828	269.8194	73.52396	1.1365	3628.85547	38653.60938	3	1	105	-2	0	0	662.67783	8.89321	6586.3	35004.5	6586.3	35004.5	0	0
647	13729.2	35470	13761.08	35528.16	16671.82031	93364.67969	302.10648	-22.08953	1.25259	3401.37891	92806.53125	3	1	106	5	0	0	1683.832	5.08544	13729.2	35470	13729.2	35470	0	0
647	20272	35851.2	20303.88	35909.36	38404.30859	333408.6875	376.14795	-7.5744	1.28578	2755.88037	314633	3	1	107	5	0	0	6013.02568	2.8149	20272	35851.2	20272	35851.2	0	0
647	33316.1	35865.4	33347.98	35923.56	10805.60059	79852.36719	347.0401	-14.59426	1.24861	2896.90845	77976.28906	3	1	108	5	0	0	1440.13744	6.69176	33316.1	35865.4	33316.1	35865.4	0	0
647	34490.8	36264.4	34522.68	36322.56	24356.33594	183594.59375	350.49692	-10.22883	1.29163	3457.16431	174579.89063	3	1	109	5	0	0	3311.1285	3.89603	34490.8	36264.4	34490.8	36264.4	0	0
647	4990	36458.6	5021.88	36516.76	11531.03125	63479.71094	299.53229	-75.01965	1.1466	3423.56152	65196.96094	3	1	110	-2	0	0	1144.85659	6.68523	4990	36458.6	4990	36458.6	0	0
647	29970.3	37809.2	30002.18	37867.36	5361.58545	43939.08594	365.45938	-0.00035	1.26196	2944.71704	42006.07031	3	1	111	5	0	0	792.44141	11.71646	29970.3	37809.2	29970.3	37809.2	0	0
647	12846.7	39517	12878.58	39575.16	5080.87549	45335.04688	381.33615	3.09845	1.28663	2897.08472	44324.88281	3	1	112	7	0	0	817.61757	12.18001	12846.7	39517	12846.7	39517	0	0
647	3310.5	39835.3	3342.38	39893.46	13528.6748	66539.48438	283.12115	-14.59202	1.10483	3136.19434	68213.14063	3	1	113	5	0	0	1200.0396	5.82589	3310.5	39835.3	3310.5	39835.3	0	0
647	4342.7	40058.1	4374.58	40116.26	9956.73145	77437.86719	356.02338	-53.93459	1.05138	4315.06982	89945.25781	3	1	114	-2	0	0	1396.59193	7.96863	4342.7	40058.1	4342.7	40058.1	0	0
647	37309.7	211.3	37341.58	269.46	12056.875	83262.83594	335.48141	-75.91927	1.05875	3803.80981	79500.75781	4	1	0	-4	0	0	1501.64525	6.61612	37309.7	211.3	37309.7	211.3	0	0
647	38441.2	254.9	38473.08	313.06	12687.90625	77102.28125	314.70154	-8.46121	1.10527	3352.37305	77511.67188	4	1	1	6	0	0	1390.53964	6.17522	38441.2	254.9	38441.2	254.9	0	0
647	26884.6	1463.9	26916.48	1522.06	11804.20996	58742.01953	284.78439	8.31776	1.0692	3683.45166	60562.71094	4	1	2	5	0	0	1059.41232	6.7089	26884.6	1463.9	26884.6	1463.9	0	0
647	36893.3	1836	36925.18	1894.16	28494.50586	187931.64063	327.85333	-4.04964	1.0624	4000.61499	183002.625	4	1	3	-5	0	0	3389.34714	3.60618	36893.3	1836	36893.3	1836	0	0
647	21582.5	1921.6	21614.38	1979.76	40176.80469	264947.6875	327.83295	-1.09421	1.1316	3172.8186	266878.53125	4	1	4	5	0	0	4778.33154	2.8006	21582.5	1921.6	21582.5	1921.6	0	0
647	13843.2	2083.7	13875.08	2141.86	17777.75586	116202.27344	326.38416	-2.80469	1.21534	3117.71021	115388.24219	4	1	5	8	0	0	2095.708	4.75693	13843.2	2083.7	13843.2	2083.7	0	0
647	23745.6	2054.5	23777.48	2112.66	39932.65625	275914.09375	335.56995	14.81088	1.06376	4522.83936	270523	4	1	6	5	0	0	4976.11068	2.94038	23745.6	2054.5	23745.6	2054.5	0	0
647	20599.6	2456.9	20631.48	2515.06	9169.0957	64388.30859	338.29883	-45.05099	1.2052	3190.60571	64301.85938	4	1	7	7	0	0	1161.24315	7.79267	20599.6	2456.9	20599.6	2456.9	0	0
647	31913.8	2562.5	31945.68	2620.66	21606.00977	113480.29688	292.57227	14.23779	1.16312	3150.40894	114209.77344	4	1	8	5	0	0	2046.61715	4.19393	31913.8	2562.5	31913.8	2562.5	0	0
647	26912.4	2658.9	26944.28	2717.06	5932.43896	39864.00781	330.92844	-72.13635	1.0849	2955.04102	40067.97656	4	1	9	5	0	0	718.94738	10.80857	26912.4	2658.9	26912.4	2658.9	0	0
647	14600.5	2843.7	14632.38	2901.86	7694.74268	43969.46484	305.16785	20.28088	1.08435	3294.63745	45232.0625	4	1	10	7	0	0	792.9893	9.07015	14600.5	2843.7	14600.5	2843.7	0	0
647	30829.3	3098.9	30861.18	3157.06	7215.64502	44442.53516	316.8269	11.13542	1.03155	3330.32471	44501.88281	4	1	11	-4	0	0	801.52112	9.57586	30829.3	3098.9	30829.3	3098.9	0	0
647	7236.3	3533.2	7268.18	3591.36	15640.52832	92432.5	310.3465	-22.96077	1.1767	3449.35034	92639.24219	4	1	12	6	0	0	1667.02014	5.33379	7236.3	3533.2	7236.3	3533.2	0	0
647	39074.8	4778.7	39106.68	4836.86	8335.16797	58192.12891	337.31464	3.93597	1.04989	3189.69043	57841.74219	4	1	13	5	0	0	1049.49504	8.40063	39074.8	4778.7	39074.8	4778.7	0	0
647	32812.9	5313.3	32844.78	5371.46	11799.24707	66077.69531	302.10681	6.1906	1.14079	3304.4043	66802.89063	4	1	14	5	0	0	1191.71123	6.50821	32812.9	5313.3	32812.9	5313.3	0	0
647	16151.5	5816.4	16183.38	5874.56	20671.54492	120421.16406	308.12375	-13.16333	1.09542	3687.42407	122241.39844	4	1	15	5	0	0	2171.79569	4.43834	16151.5	5816.4	16151.5	5816.4	0	0
647	25144.8	5910.9	25176.68	5969.06	23277.12305	158572.48438	333.20346	27.07201	1.00105	3650.47339	157000.15625	4	1	16	-4	0	0	2859.85476	4.06593	25144.8	5910.9	25144.8	5910.9	0	0
647	37994.3	5957.1	38026.18	6015.26	17542.80859	94910.73438	296.93976	-17.26488	1.14713	3902.17188	95487.70313	4	1	17	5	0	0	1711.71509	5.05642	37994.3	5957.1	37994.3	5957.1	0	0
647	24308.8	6290.4	24340.68	6348.56	22188.67578	130966.76563	310.15234	-23.16049	1.1113	3770.77002	129908.75	4	1	18	5	0	0	2361.98562	4.24226	24308.8	6290.4	24308.8	6290.4	0	0
647	35363.2	6367.1	35395.08	6425.26	27073.63867	221121.73438	364.84015	31.11707	1.05638	5400.33447	214670.64063	4	1	19	-2	0	0	3987.93048	3.94063	35363.2	6367.1	35363.2	6367.1	0	0
647	9834.1	7992.5	9865.98	8050.66	26840.50977	215467.53125	361.70605	-0.80347	1.13526	2100.77051	205608.73438	4	1	20	5	0	0	3885.95693	3.40553	9834.1	7992.5	9834.1	7992.5	0	0
647	33177.3	8171.1	33209.18	8229.26	12087.47656	65588.25781	297.3757	19.94252	1.01589	4009.7146	66462.13281	4	1	21	-4	0	0	1182.88423	6.72762	33177.3	8171.1	33177.3	8171.1	0	0
647	16143.5	8261.4	16175.38	8319.56	21430.96094	122562.78906	305.29431	-26.96036	1.10161	3173.83862	123364.03125	4	1	22	5	0	0	2210.4199	4.21226	16143.5	8261.4	16143.5	8261.4	0	0
647	4837.1	8543.5	4868.98	8601.66	40718.28125	210745.07813	290.43185	20.89063	1.044	4437.93164	214530.71875	4	1	23	6	0	0	3800.78748	2.9198	4837.1	8543.5	4837.1	8543.5	0	0
647	29360	8713.1	29391.88	8771.26	11496.81836	72917.0625	321.50369	85.65162	1.00522	3577.44556	74125.85938	4	1	24	-2	0	0	1315.05922	6.76008	29360	8713.1	29360	8713.1	0	0
647	3544	8756	3575.88	8814.16	28248.50977	179869.59375	322.13754	-25.76296	1.10093	4420.64209	179322.9375	4	1	25	7	0	0	3243.94812	3.69521	3544	8756	3544	8756	0	0
647	39569.2	9167.1	39601.08	9225.26	7355.52734	38700.18359	292.82614	-3.01431	1.23804	3090.31567	39216.10938	4	1	26	5	0	0	697.95781	9.23679	39569.2	9167.1	39569.2	9167.1	0	0
647	23277.2	9361.8	23309.08	9419.96	9779.44043	54847.10938	302.32919	6.82115	1.06585	3163.7356	54504.60938	4	1	27	5	0	0	989.16762	7.42376	23277.2	9361.8	23277.2	9361.8	0	0
647	32513.1	9386.7	32544.98	9444.86	11975.80859	77438.64844	324.62854	-7.40157	1.1442	3212.18604	77347.35156	4	1	28	7	0	0	1396.60602	6.37218	32513.1	9386.7	32513.1	9386.7	0	0
647	37165.6	9943.2	37197.48	10001.36	9413.94043	55674.72656	310.4585	-57.07148	1.02768	3271.68188	55205.95313	4	1	29	-2	0	0	1004.09369	7.70971	37165.6	9943.2	37165.6	9943.2	0	0
647	24561.6	9978.6	24593.48	10036.76	17117.96484	124729.75	344.60312	-2.89858	1.16778	3085.44897	119332.77344	4	1	30	5	0	0	2249.50104	4.86299	24561.6	9978.6	24561.6	9978.6	0	0
647	22567.5	10239	22599.38	10297.16	18366.29102	126201.45313	334.64294	87.70214	1.01721	3500.08545	122099.86719	4	1	31	-2	0	0	2276.04321	4.75416	22567.5	10239	22567.5	10239	0	0
647	17782.2	10755.1	17814.08	10813.26	27353.0293	226052.14063	366.99643	3.23182	1.14096	3036.76123	216191.96875	4	1	32	5	0	0	4076.85036	3.52782	17782.2	10755.1	17782.2	10755.1	0	0
647	21123.6	10797.2	21155.48	10855.36	10855.25977	63543.57031	308.87015	-3.42845	1.00605	3185.79614	65141.09375	4	1	33	-3	0	0	1146.00829	6.86093	21123.6	10797.2	21123.6	10797.2	0	0
647	8187	12388.9	8218.88	12447.06	16519.80664	95458.27344	306.87714	0.19937	1.13326	3544.80322	95049.92188	4	1	34	6	0	0	1721.58996	5.16111	8187	12388.9	8187	12388.9	0	0
647	1177	12561.6	1208.88	12619.76	14253.75195	73198.94531	289.29974	-89.37511	1.01121	2815.28271	73508.92969	4	1	35	-4	0	0	1320.14298	5.47458	1177	12561.6	1177	12561.6	0	0
647	39889.9	12582.8	39921.78	12640.96	22923.8418	212662	388.83151	-39.74541	1.2915	4238.18115	204380.46875	4	1	36	6	0	0	3835.35917	4.20592	39889.9	12582.8	39889.9	12582.8	0	0
647	17865.4	12730.2	17897.28	12788.36	19623.00391	111139.14844	303.81625	-24.33091	1.05603	3659.69678	111742.57813	4	1	37	-4	0	0	2004.39454	4.59939	17865.4	12730.2	17865.4	12730.2	0	0
647	33623	12971.9	33654.88	13030.06	11182.94531	58739.47266	292.5817	3.77399	1.1505	3407.18262	59246.4375	4	1	38	5	0	0	1059.36639	6.8413	33623	12971.9	33623	12971.9	0	0
647	3858.8	13261.6	3890.68	13319.76	10045.78125	59759.39063	311.36618	31.94775	1.16153	2882.77002	61803.75	4	1	39	8	0	0	1077.76061	7.08857	3858.8	13261.6	3858.8	13261.6	0	0
647	38303.2	13208.9	38335.08	13267.06	11343.7373	70471.32031	318.19135	54.96436	1.00679	3270.79541	69266.11719	4	1	40	-4	0	0	1270.95026	6.67332	38303.2	13208.9	38303.2	13208.9	0	0
647	18963.2	13603.2	18995.08	13661.36	16688.0293	142163.39063	372.60751	55.76839	1.12824	2824.35083	138036.21875	4	1	41	-4	0	0	2563.91675	4.84997	18963.2	13603.2	18963.2	13603.2	0	0
647	11857.2	13768.5	11889.08	13826.66	10344.38477	49967.54688	280.5769	-3.33008	1.03667	3522.66772	51438.30469	4	1	42	-2	0	0	901.16471	7.34279	11857.2	13768.5	11857.2	13768.5	0	0
647	23961.5	13768.9	23993.38	13827.06	8716.61914	65845.16406	350.87155	31.73713	1.09685	2684.15869	65151.03125	4	1	43	5	0	0	1187.51753	7.71988	23961.5	13768.9	23961.5	13768.9	0	0
647	30142	13826.1	30173.88	13884.26	14446.83691	67886.78906	276.73651	20.13048	1.21118	3707.77051	70024.73438	4	1	44	6	0	0	1224.33824	5.78038	30142	13826.1	30142	13826.1	0	0
647	9318.3	13935.3	9350.18	13993.46	13140.49512	51542.28906	252.83443	-20.04556	1.16444	3747.82715	53382.32031	4	1	45	7	0	0	929.56518	6.25103	9318.3	13935.3	9318.3	13935.3	0	0
647	29373.2	13920.3	29405.08	13978.46	13670.56055	87375.96094	322.74762	-10.74719	1.02246	3515.94116	85833.46875	4	1	46	5	0	0	1575.82546	5.90409	29373.2	13920.3	29373.2	13920.3	0	0
647	35819.4	13841.3	35851.28	13899.46	19586.03125	94456.65625	280.35175	3.43415	1.23149	3416.63379	96694.15625	4	1	47	-3	0	0	1703.5258	4.56341	35819.4	13841.3	35819.4	13841.3	0	0
647	11004.6	14073.7	11036.48	14131.86	17788.5332	118006.84375	328.80905	-20.36838	1.06248	3017.74243	118143.4375	4	1	48	5	0	0	2128.25343	4.72326	11004.6	14073.7	11004.6	14073.7	0	0
647	21908.1	15034.4	21939.98	15092.56	7124.96338	52627.77344	346.95761	26.88681	1.01563	2999.54663	52089.33594	4	1	49	5	0	0	949.14189	9.34237	21908.1	15034.4	21908.1	15034.4	0	0
647	33863.3	15259	33895.18	15317.16	13101.07813	95213.79688	344.15704	34.21696	1.11744	3152.19043	91097.24219	4	1	50	-5	0	0	1717.18083	5.92121	33863.3	15259	33863.3	15259	0	0
647	21180.2	15525.6	21212.08	15583.76	13429.92871	103397.09375	354.22366	-16.15873	1.13295	3487.98291	100297.42969	4	1	51	5	0	0	1864.76659	5.95135	21180.2	15525.6	21180.2	15525.6	0	0
647	36505.8	15489.5	36537.68	15547.66	15171.69727	85102.23438	302.35254	-18.80339	1.11283	3238.43237	86454.1875	4	1	52	5	0	0	1534.8188	5.38308	36505.8	15489.5	36505.8	15489.5	0	0
647	7523.1	16069.2	7554.98	16127.36	25645.54102	200412.0625	356.87509	65.52463	1.01338	3379.82788	191728.3125	4	1	53	5	0	0	3614.43155	3.74661	7523.1	16069.2	7523.1	16069.2	0	0
647	29261.4	16128.5	29293.28	16186.66	31188.13867	209520.48438	330.88626	-5.72459	1.09456	3317.79102	206697.21875	4	1	54	5	0	0	3778.70194	3.29946	29261.4	16128.5	29261.4	16128.5	0	0
647	35539.1	16470.2	35570.98	16528.36	16468.13867	67204.65625	257.89188	-85.60123	1.02417	3787.24097	68609.97656	4	1	55	5	0	0	1212.03598	5.29919	35539.1	16470.2	35539.1	16470.2	0	0
647	39175.3	16503.8	39207.18	16561.96	11863.73926	89204.92969	350.0611	65.55481	1.0049	2685.60474	88511.88281	4	1	56	-3	0	0	1608.81091	6.13096	39175.3	16503.8	39175.3	16503.8	0	0
647	277.9	17270.1	309.78	17328.26	9365.26855	41737.86719	269.50403	-14.60095	1.1242	2792.85352	42870.66406	4	1	57	5	0	0	752.74243	7.46284	277.9	17270.1	277.9	17270.1	0	0
647	15372.8	17444.4	15404.68	17502.56	7553.43604	34822.5625	274.10587	-40.96895	1.17327	3108.90088	37033.47656	4	1	58	5	0	0	628.02491	9.08197	15372.8	17444.4	15372.8	17444.4	0	0
647	21758.7	18027.7	21790.58	18085.86	9878.26953	47376.95313	279.57825	-12.0273	1.14489	3362.02319	48597.42188	4	1	59	5	0	0	854.44335	7.51403	21758.7	18027.7	21758.7	18027.7	0	0
647	32133.7	18219.3	32165.58	18277.46	10352.86523	62123.86328	312.72253	-2.99854	1.18823	3082.09351	62371.66406	4	1	60	5	0	0	1120.40387	7.0482	32133.7	18219.3	32133.7	18219.3	0	0
647	8311	18982.4	8342.88	19040.56	36592.72266	266087.09375	344.25064	-20.78625	1.19173	3758.64233	261629.9375	4	1	61	8	0	0	4798.88074	3.02516	8311	18982.4	8311	18982.4	0	0
647	39035.6	19172.1	39067.48	19230.26	12222.01758	59352.35547	281.32462	38.65359	1.19522	3244.70825	61335.29688	4	1	62	5	0	0	1070.41973	6.33091	39035.6	19172.1	39035.6	19172.1	0	0
647	1056.5	19308.5	1088.38	19366.66	14438.51465	86957.02344	313.29346	3.03315	1.01606	3018.21533	86856.61719	4	1	63	-3	0	0	1568.26992	5.48389	1056.5	19308.5	1056.5	19308.5	0	0
647	26943.9	19904.4	26975.78	19962.56	15316.43652	105787.11719	335.50403	10.71461	1.07815	3265.64355	101694.91406	4	1	64	5	0	0	1907.87066	5.33207	26943.9	19904.4	26943.9	19904.4	0	0
647	35618.2	19903	35650.08	19961.16	23951.5957	159849.51563	329.79849	0.80157	1.09056	3169.76733	155819.8125	4	1	65	5	0	0	2882.88601	3.89341	35618.2	19903	35618.2	19903	0	0
647	10203.4	20461	10235.28	20519.16	24102.8418	181496.59375	350.31631	0	1.13572	3112.79102	179963.21875	4	1	66	9	0	0	3273.29107	3.85491	10203.4	20461	10203.4	20461	0	0
647	38737.3	20479.6	38769.18	20537.76	24748.23633	187176.5625	351.08627	-5.29076	1.08609	3292.1123	182718.1875	4	1	67	5	0	0	3375.7293	3.82249	38737.3	20479.6	38737.3	20479.6	0	0
647	39003.4	21091	39035.28	21149.16	5660.25781	45470.10156	361.83044	-56.10886	1.17994	4355.67041	47010.24219	4	1	68	-3	0	0	820.05328	12.8533	39003.4	21091	39003.4	21091	0	0
647	32884.3	21387.4	32916.18	21445.56	10397.1123	59222.96875	304.6835	-22.8703	1.02218	3588.93042	61168.74219	4	1	69	-5	0	0	1068.08624	7.32724	32884.3	21387.4	32884.3	21387.4	0	0
647	37351.3	21392	37383.18	21450.16	8245.07813	50635.65625	316.36691	46.18436	1.20275	3403.44263	49999.9375	4	1	70	6	0	0	913.21406	8.65553	37351.3	21392	37351.3	21392	0	0
647	29823.4	21659.6	29855.28	21717.76	9977.63965	35550.78906	240.97443	-18.63453	1.18549	3572.22021	37004.49219	4	1	71	5	0	0	641.15848	7.63889	29823.4	21659.6	29823.4	21659.6	0	0
647	22585	21824.1	22616.88	21882.26	14737.19922	68456.20313	275.14343	-57.15203	1.03582	4325.50098	78112.47656	4	1	72	-2	0	0	1234.60762	5.91874	22585	21824.1	22585	21824.1	0	0
647	4602.8	21888.8	4634.68	21946.96	12593.46973	82907.34375	327.55484	-18.06449	1.18664	2914.93921	82300.52344	4	1	73	5	0	0	1495.23394	5.99609	4602.8	21888.8	4602.8	21888.8	0	0
647	22125.4	22119.1	22157.28	22177.26	7799.2124	51522.78125	328.12137	65.58151	1.20291	5039.9751	53342.625	4	1	74	-2	0	0	929.21336	10.29751	22125.4	22119.1	22125.4	22119.1	0	0
647	25944.1	22355.5	25975.98	22413.66	9108.12988	47704.99609	292.16458	4.83697	1.12598	3549.21924	48861.51563	4	1	75	5	0	0	860.3596	8.11754	25944.1	22355.5	25944.1	22355.5	0	0
647	455.7	22745.5	487.58	22803.66	24894.64844	172595.0625	336.14093	88.12682	1.07158	3149.52905	169270.78125	4	1	76	-3	0	0	3112.75195	3.78769	455.7	22745.5	455.7	22745.5	0	0
647	36158.2	23190.7	36190.08	23248.86	17869.15039	155110.1875	376.12173	-11.46327	1.08573	3413.84399	148767.90625	4	1	77	7	0	0	2797.41223	4.80147	36158.2	23190.7	36158.2	23190.7	0	0
647	40122.8	24324.4	40154.68	24382.56	12625.4209	92882.55469	346.26163	0.27524	1.06349	2775.66895	90268.27344	4	1	78	5	0	0	1675.13687	5.90611	40122.8	24324.4	40122.8	24324.4	0	0
647	27139.9	25730.4	27171.78	25788.56	13436.67188	66831.60938	284.71173	-20.03177	1.20855	3622.35425	67512.14063	4	1	79	6	0	0	1205.30808	6.05725	27139.9	25730.4	27139.9	25730.4	0	0
647	12777.3	25985.1	12809.18	26043.26	7860.84814	52116.24609	328.70935	27.90137	1.22754	3171.43945	51411.01563	4	1	80	5	0	0	939.9165	8.79361	12777.3	25985.1	12777.3	25985.1	0	0
647	17548.9	26811	17580.78	26869.16	13181.90918	88161.78906	330.14996	-20.30966	1.16474	3628.88745	87550.8125	4	1	81	5	0	0	1589.99787	6.10963	17548.9	26811	17548.9	26811	0	0
647	5221.8	26978.2	5253.68	27036.36	23813.79492	171584.8125	342.67731	83.52754	1.14864	4994.38574	167525.35938	4	1	82	-2	0	0	3094.53209	4.25725	5221.8	26978.2	5221.8	26978.2	0	0
647	12966.4	26979.1	12998.28	27037.26	8951.85938	46332.58594	290.43359	-0.4004	1.08923	3285.74292	47563.42969	4	1	83	5	0	0	835.60819	8.04943	12966.4	26979.1	12966.4	26979.1	0	0
647	6482.5	27344.6	6514.38	27402.76	37533.76953	283866.96875	351.08038	-22.47435	1.19524	3068.25635	273598.59375	4	1	84	5	0	0	5119.54078	2.89849	6482.5	27344.6	6482.5	27344.6	0	0
647	7645.4	27567.2	7677.28	27625.36	17151.04883	139794.375	364.46826	-78.93349	1.17592	3753.64282	133573.9375	4	1	85	-2	0	0	2521.19155	5.05316	7645.4	27567.2	7645.4	27567.2	0	0
647	25772.4	30315.1	25804.28	30373.26	18771.18555	135242.57813	342.66608	-12.00495	1.18301	3815.36719	131653.8125	4	1	86	6	0	0	2439.0999	4.76256	25772.4	30315.1	25772.4	30315.1	0	0
647	28285.9	30424.5	28317.78	30482.66	16818.74023	146952.71875	377.3569	-2.52619	1.1426	2959.43701	140739.07813	4	1	87	5	0	0	2650.29228	4.86613	28285.9	30424.5	28285.9	30424.5	0	0
647	28937.9	31134.8	28969.78	31192.96	12103.87109	101803.08594	370.23593	0.4463	1.1438	3450.32495	96145.875	4	1	88	5	0	0	1836.01865	6.40945	28937.9	31134.8	28937.9	31134.8	0	0
647	20953.3	31398.4	20985.18	31456.56	16209.75684	115133.32031	340.22992	-6.57648	1.26945	3435.3938	112820.15625	4	1	89	7	0	0	2076.42943	5.17338	20953.3	31398.4	20953.3	31398.4	0	0
647	30820	31765	30851.88	31823.16	6750.66162	48055.22656	340.60999	0	1.02408	3613.54907	45904.27344	4	1	90	5	0	0	866.67601	10.36767	30820	31765	30820	31765	0	0
647	5270.6	32205.5	5302.48	32263.66	12325.08887	75601.57813	316.17725	-82.95198	1.16986	3370.6272	76684.32031	4	1	91	-2	0	0	1363.47446	6.31816	5270.6	32205.5	5270.6	32205.5	0	0
647	18454.1	32634	18485.98	32692.16	5906.35059	30413.86328	289.69199	-72.77143	1.18133	3353.63794	31677.05469	4	1	92	-2	0	0	548.51402	11.35333	18454.1	32634	18454.1	32634	0	0
647	32800.5	32931.2	32832.38	32989.36	21357.75391	205250.375	395.7532	-1.15824	1.25423	3310.49341	190483.65625	4	1	93	5	0	0	3701.69051	4.20757	32800.5	32931.2	32800.5	32931.2	0	0
647	37063.7	33746.7	37095.58	33804.86	36108.65625	276595.71875	353.32739	2.10725	1.24774	3026.40503	265431.875	4	1	94	5	0	0	4988.40379	2.96293	37063.7	33746.7	37063.7	33746.7	0	0
647	5228.6	33955.6	5260.48	34013.76	31614.96094	221333.85938	337.78299	20.14053	1.24441	2841.52734	216591.8125	4	1	95	5	0	0	3991.75615	3.20093	5228.6	33955.6	5228.6	33955.6	0	0
647	6605.6	35023.7	6637.48	35081.86	6686.69629	43782.54297	326.66675	90	1.04005	3205.81787	43938.55469	4	1	96	6	0	0	789.61816	10.05957	6605.6	35023.7	6605.6	35023.7	0	0
647	13723.2	35501.5	13755.08	35559.66	16603.91016	95812.32813	306.66608	-6.29024	1.02799	3285.48413	97884.89844	4	1	97	-3	0	0	1727.97534	5.05924	13723.2	35501.5	13723.2	35501.5	0	0
647	20282.1	35880.1	20313.98	35938.26	37532.49219	290472.875	355.14795	-2.47549	1.25922	3735.19067	279273.25	4	1	98	5	0	0	5238.6783	2.96974	20282.1	35880.1	20282.1	35880.1	0	0
647	34462.2	36294.7	34494.08	36352.86	19877.4043	166675.76563	369.67206	85.0864	1.23421	4164.24268	159327.9375	4	1	99	-2	0	0	3005.99743	4.64615	34462.2	36294.7	34462.2	36294.7	0	0
647	4988.5	36441.1	5020.38	36499.26	11885.02539	58118.64063	282.30457	5.65278	1.20141	3623.86572	58927.35938	4	1	100	5	0	0	1048.16968	6.64807	4988.5	36441.1	4988.5	36441.1	0	0
647	8286.2	38229.2	8318.08	38287.36	7940.29492	43415.66406	298.51428	48.61069	1.0046	5002.61133	44702.71875	4	1	101	-3	0	0	783.0015	10.13826	8286.2	38229.2	8286.2	38229.2	0	0
647	7617.2	38443.1	7649.08	38501.26	5897.19873	45182.32422	353.36346	63.08546	1.09165	4563.10498	44552.375	4	1	102	-2	0	0	814.86322	12.62308	7617.2	38443.1	7617.2	38443.1	0	0
647	3304.2	39870.7	3336.08	39928.86	13245.07031	79002.27344	311.78333	-0.42816	1.04054	2790.54956	79889.25781	4	1	103	-5	0	0	1424.806	5.73667	3304.2	39870.7	3304.2	39870.7	0	0
647	38443.6	248.9	38475.48	307.06	12163.72266	76757.44531	320.69135	1.74953	1.02063	3281.19775	75847.05469	5	1	0	5	0	0	1384.32053	6.33467	38443.6	248.9	38443.6	248.9	0	0
647	26877.4	1474.3	26909.28	1532.46	9408.30566	47304.52344	286.25684	85.4642	1.0622	3403.67114	48739.21875	5	1	1	5	0	0	853.13708	7.82404	26877.4	1474.3	26877.4	1474.3	0	0
647	21579.9	1906.3	21611.78	1964.46	23093.80078	162027.6875	338.14822	-19.65367	1.12351	3002.66309	159996.42188	5	1	2	5	0	0	2922.16934	3.94887	21579.9	1906.3	21579.9	1906.3	0	0
647	36885.8	1841.7	36917.68	1899.86	30569.51172	218604.46875	341.38583	-50.0329	1.02074	3574.41162	207581.71875	5	1	3	-5	0	0	3942.53159	3.37391	36885.8	1841.7	36885.8	1841.7	0	0
647	13839.2	2086.8	13871.08	2144.96	13884.7373	107460.94531	355.15399	7.83069	1.08399	2960.88892	103497.77344	5	1	4	5	0	0	1938.05815	5.58858	13839.2	2086.8	13839.2	2086.8	0	0
647	23753.2	2041.3	23785.08	2099.46	39044.63281	289012.15625	347.32626	2.66904	1.11757	3046.30249	278284.4375	5	1	5	5	0	0	5212.33424	2.8282	23753.2	2041.3	23753.2	2041.3	0	0
647	20616.1	2445.7	20647.98	2503.86	10507.58008	56652.70313	296.42798	4.66914	1.08081	3320.27295	58524.17969	5	1	6	5	0	0	1021.7315	7.12235	20616.1	2445.7	20616.1	2445.7	0	0
647	31919.4	2565.9	31951.28	2624.06	19676.95508	110816.00781	302.95807	11.89805	1.20915	3222.23047	111802.23438	5	1	7	5	0	0	1998.5667	4.47876	31919.4	2565.9	31919.4	2565.9	0	0
647	14594.3	2835	14626.18	2893.16	7202.40234	27001.09961	247.1794	-34.07389	1.0958	3422.25195	28697.70313	5	1	8	6	0	0	486.96483	9.76144	14594.3	2835	14594.3	2835	0	0
647	33835.7	3225.7	33867.58	3283.86	8897.0957	64634.67188	344.08746	-49.24078	1.00659	3104.52734	64698.8125	5	1	9	-4	0	0	1165.68631	7.91307	33835.7	3225.7	33835.7	3225.7	0	0
647	7225.6	3554	7257.48	3612.16	17489.83789	102503.36719	309.05545	-10.28564	1.01612	3672.66797	103545.29688	5	1	10	-3	0	0	1848.64823	4.99063	7225.6	3554	7225.6	3554	0	0
647	39080.1	4755.1	39111.98	4813.26	7154.47168	57311.21484	361.31937	-48.76022	1.26179	3059.67041	56897.24219	5	1	11	6	0	0	1033.60776	9.35877	39080.1	4755.1	39080.1	4755.1	0	0
647	32820.2	5319.7	32852.08	5377.86	9165.43359	59744.27344	325.93564	-8.05046	1.15062	3206.8252	60000.36719	5	1	12	5	0	0	1077.48797	7.81536	32820.2	5319.7	32820.2	5319.7	0	0
647	16154.5	5811.4	16186.38	5869.56	21913.41992	113389.30469	290.39636	-11.85052	1.1339	4013.91211	114184.19531	5	1	13	5	0	0	2044.97611	4.34699	16154.5	5811.4	16154.5	5811.4	0	0
647	37999.4	5940.2	38031.28	5998.36	16398.52734	127669.32031	356.20587	-76.14922	1.01438	2711.65234	123708.6875	5	1	14	-3	0	0	2302.51619	4.87888	37999.4	5940.2	37999.4	5940.2	0	0
647	24304.9	6290.8	24336.78	6348.96	28560.98242	177810.21875	318.53122	0.21216	1.09829	3636.16724	176033.8125	5	1	15	5	0	0	3206.8073	3.54937	24304.9	6290.8	24304.9	6290.8	0	0
647	35368.6	6347.9	35400.48	6406.06	37522.16406	293816.90625	357.23557	-81.37833	1.1129	4596.54199	282005.4375	5	1	16	5	0	0	5298.9879	3.06102	35368.6	6347.9	35368.6	6347.9	0	0
647	9846	7992.1	9877.88	8050.26	30141.83203	177614.1875	309.89474	-29.10075	1.10128	4058.90747	175693.3125	5	1	17	5	0	0	3203.27187	3.49184	9846	7992.1	9846	7992.1	0	0
647	16128.1	8244.3	16159.98	8302.46	20395.52148	118447	307.64853	-24.95981	1.04892	3185.25171	117143.71094	5	1	18	5	0	0	2136.19164	4.35728	16128.1	8244.3	16128.1	8244.3	0	0
647	33168.6	8190.9	33200.48	8249.06	13225.92285	77246.10156	308.52158	77.69539	1.15555	3713.8855	77045.85938	5	1	19	5	0	0	1393.13344	6.14601	33168.6	8190.9	33168.6	8190.9	0	0
647	4838.1	8541.2	4869.98	8599.36	40114.44531	221848.59375	300.21899	21.23799	1.0485	4262.74365	223642.40625	5	1	20	5	0	0	4001.03939	2.925	4838.1	8541.2	4838.1	8541.2	0	0
647	29351.3	8685.1	29383.18	8743.26	29949.95313	250513.40625	369.21356	-18.93762	1.06881	2243.26563	235939.35938	5	1	21	5	0	0	4518.00928	3.20503	29351.3	8685.1	29351.3	8685.1	0	0
647	3556.7	8753.8	3588.58	8811.96	17105.81055	94410.46094	299.91519	-89.62366	1.01354	3773.85596	96102.60156	5	1	22	-3	0	0	1702.69266	5.10875	3556.7	8753.8	3556.7	8753.8	0	0
647	39585.5	9167.5	39617.38	9225.66	9418.53809	44778.6875	278.35828	-15.18881	1.21198	2699.3396	45396.50781	5	1	23	5	0	0	807.58363	7.35456	39585.5	9167.5	39585.5	9167.5	0	0
647	23286.6	9362.5	23318.48	9420.66	6871.48877	50106.98438	344.73386	-1.0465	1.01161	3158.76514	49088.875	5	1	24	-5	0	0	903.67946	9.77816	23286.6	9362.5	23286.6	9362.5	0	0
647	32528.4	9391.1	32560.28	9449.26	11051.33789	68323.64063	317.42294	-16.73422	1.03547	3263.76758	68204.8125	5	1	25	-4	0	0	1232.21686	6.80374	32528.4	9391.1	32528.4	9391.1	0	0
647	24572.9	9959	24604.78	10017.16	16147.91895	108691.69531	331.20749	-13.69348	1.07637	3422.31787	107333.05469	5	1	26	5	0	0	1960.25472	5.18877	24572.9	9959	24572.9	9959	0	0
647	37149.2	9935.5	37181.08	9993.66	9771.36719	74074.64063	351.49353	42.36474	1.13272	3076.91797	72536.04688	5	1	27	5	0	0	1335.93614	7.33487	37149.2	9935.5	37149.2	9935.5	0	0
647	22566.9	10234	22598.78	10292.16	21389.87695	125390.17188	309.09204	-16.84907	1.14024	3868.29126	126140.71875	5	1	28	5	0	0	2261.41175	4.3744	22566.9	10234	22566.9	10234	0	0
647	17770.2	10739.9	17802.08	10798.06	14323.13965	83535.85156	308.30289	-15.81948	1.13668	3854.44458	85511.88281	5	1	29	9	0	0	1506.56908	5.84335	17770.2	10739.9	17770.2	10739.9	0	0
647	21128.7	10818	21160.58	10876.16	10739.2373	82479.75781	353.79135	18.70935	1.23626	2958.66772	80447.30469	5	1	30	7	0	0	1487.52243	6.75444	21128.7	10818	21128.7	10818	0	0
647	8186.7	12393	8218.58	12451.16	18411.58008	101191.875	299.28677	7.89554	1.15839	3261.63159	102118.21094	5	1	31	7	0	0	1824.99547	4.70347	8186.7	12393	8186.7	12393	0	0
647	1187.9	12562.6	1219.78	12620.76	12052.56055	79666.07813	328.21414	17.69299	1.05368	3272.76489	77503.875	5	1	32	5	0	0	1436.77772	6.3688	1187.9	12562.6	1187.9	12562.6	0	0
647	17876.8	12722.9	17908.68	12781.06	18335	107766.60938	309.50089	-42.40965	1.11141	3561.15894	106960.02344	5	1	33	5	0	0	1943.5708	4.79368	17876.8	12722.9	17876.8	12722.9	0	0
647	39887.4	12574.9	39919.28	12633.06	21869.38086	173331.59375	359.40231	-0.00035	1.04716	4925.14404	174770.40625	5	1	34	8	0	0	3126.03529	4.50624	39887.4	12574.9	39887.4	12574.9	0	0
647	33633.2	12961.9	33665.08	13020.06	11428.71875	73973.57813	324.78784	46.23588	1.06315	3283.02686	73792.32813	5	1	35	5	0	0	1334.11348	6.63704	33633.2	12961.9	33633.2	12961.9	0	0
647	38310.9	13195.5	38342.78	13253.66	10288.63477	60939.78906	310.69327	35.55806	1.1234	3547.16602	61145.85156	5	1	36	5	0	0	1099.0491	7.35801	38310.9	13195.5	38310.9	13195.5	0	0
647	3874.1	13240.2	3905.98	13298.36	9224.63379	42241.41797	273.18378	-50.157	1.09048	3542.41284	44288.67969	5	1	37	6	0	0	761.82397	8.0536	3874.1	13240.2	3874.1	13240.2	0	0
647	18960.7	13592.2	18992.58	13650.36	17830.67578	118926.75	329.69785	-2.14243	1.08304	4213.19336	117347.16406	5	1	38	5	0	0	2144.84394	5.06203	18960.7	13592.2	18960.7	13592.2	0	0
647	11857.3	13759.4	11889.18	13817.56	11309.9541	52410.19141	274.81326	20.32966	1.03818	3288.93457	53374.63281	5	1	39	5	0	0	945.2178	6.74065	11857.3	13759.4	11857.3	13759.4	0	0
647	23966.9	13763.8	23998.78	13821.96	18060.72656	104656.03906	307.30865	0.06374	1.13961	3275.46851	104705.28906	5	1	40	5	0	0	1887.47166	4.76458	23966.9	13763.8	23966.9	13763.8	0	0
647	30145.9	13787.8	30177.78	13845.96	9264.06543	47567.67578	289.27798	87.75135	1.12637	3334.85767	49055.55469	5	1	41	6	0	0	857.88303	7.87026	30145.9	13787.8	30145.9	13787.8	0	0
647	9295.6	13919.4	9327.48	13977.56	14431.53809	67650.96875	276.40182	31.21496	1.10045	3536.09009	69611.75	5	1	42	5	0	0	1220.08522	5.72062	9295.6	13919.4	9295.6	13919.4	0	0
647	29368.9	13931.7	29400.78	13989.86	15463.21973	87380.61719	303.47144	-45.25011	1.03373	3696.45435	87249.64063	5	1	43	5	0	0	1575.90943	5.46947	29368.9	13931.7	29368.9	13931.7	0	0
647	35816.6	13837	35848.48	13895.16	19810.28516	93853.73438	277.86935	12.62947	1.23694	3445.90063	95094.48438	5	1	44	6	0	0	1692.6521	4.53746	35816.6	13837	35816.6	13837	0	0
647	11007.7	14078.4	11039.58	14136.56	9812.27148	56517.46875	306.38452	28.28294	1.0601	3203.8894	57721.76563	5	1	45	5	0	0	1019.29255	7.42618	11007.7	14078.4	11007.7	14078.4	0	0
647	33848.4	15265.9	33880.28	15324.06	17453.41406	115995.96094	329.11029	5.89917	1.19516	3328.86108	112249.47656	5	1	46	5	0	0	2091.98716	4.88117	33848.4	15265.9	33848.4	15265.9	0	0
647	21192.2	15523.1	21224.08	15581.26	17637.45898	100975.52344	305.45712	-17.58864	1.0909	3792.58716	100995.32031	5	1	47	5	0	0	1821.09357	4.9983	21192.2	15523.1	21192.2	15523.1	0	0
647	36498	15499.2	36529.88	15557.36	16815.31836	82463.36719	282.70807	-5.73856	1.20931	3762.19019	82982.24219	5	1	48	5	0	0	1487.22683	5.18435	36498	15499.2	36498	15499.2	0	0
647	7519.6	16060.2	7551.48	16118.36	26665.9082	193980.59375	344.31915	64.63718	1.04264	3814.90503	188776.375	5	1	49	-2	0	0	3498.44001	3.73144	7519.6	16060.2	7519.6	16060.2	0	0
647	29253.5	16132.7	29285.38	16190.86	26835.13086	171082	322.33728	-15.87989	1.14528	3348.05713	169564.5625	5	1	50	5	0	0	3085.46387	3.64773	29253.5	16132.7	29253.5	16132.7	0	0
647	35550.3	16469.6	35582.18	16527.76	16574.9375	79609.61719	279.78024	-17.99129	1.08396	3351.12378	81683.90625	5	1	51	5	0	0	1435.75945	5.11118	35550.3	16469.6	35550.3	16469.6	0	0
647	39177.8	16489.4	39209.68	16547.56	8101.18359	43105.08984	294.47626	-7.48302	1.17084	3095.94238	43491.4375	5	1	52	5	0	0	777.4003	8.55592	39177.8	16489.4	39177.8	16489.4	0	0
647	277.8	17278.4	309.68	17336.56	14281.89063	68513.53125	279.61185	2.25018	1.13856	2577.5957	70142.10938	5	1	53	5	0	0	1235.64154	5.38047	277.8	17278.4	277.8	17278.4	0	0
647	15363.3	17451.6	15395.18	17509.76	5946.29541	42043.57031	339.45859	-44.62505	1.02074	2677.21777	42438.55469	5	1	54	5	0	0	758.25579	10.44695	15363.3	17451.6	15363.3	17451.6	0	0
647	21786.2	18018.7	21818.08	18076.86	8270.0166	59124.51172	341.34286	-42.45146	1.12401	2831.85449	58724.64063	5	1	55	5	0	0	1066.31057	8.16613	21786.2	18018.7	21786.2	18018.7	0	0
647	8300.3	18984.7	8332.18	19042.86	29123.84375	202730.96875	336.81848	-17.05938	1.19783	3986.34277	197646.4375	5	1	56	5	0	0	3656.25302	3.54711	8300.3	18984.7	8300.3	18984.7	0	0
647	39035.8	19170.6	39067.68	19228.76	11160.87207	52524.625	276.94443	-15.74477	1.17112	3552.03662	54683.08594	5	1	57	5	0	0	947.28161	6.94467	39035.8	19170.6	39035.8	19170.6	0	0
647	1060.7	19306.4	1092.58	19364.56	14702.93262	110715.07031	350.31732	-23.07716	1.19761	2226.67676	108048.07813	5	1	58	7	0	0	1996.74629	5.07243	1060.7	19306.4	1060.7	19306.4	0	0
647	26935.2	19901.7	26967.08	19959.86	14781.3252	107090.89063	343.62109	-30.09789	1.07515	3526.95459	104555.13281	5	1	59	5	0	0	1931.38421	5.56388	26935.2	19901.7	26935.2	19901.7	0	0
647	35614.5	19902.8	35646.38	19960.96	25481.34375	173435.45313	333.05658	6.28332	1.1019	2994.77441	168081.64063	5	1	60	5	0	0	3127.9084	3.70276	35614.5	19902.8	35614.5	19902.8	0	0
647	10203.3	20455.2	10235.18	20513.36	24261.3125	191960.45313	359.09467	-25.52872	1.12179	2553.77686	185071.57813	5	1	61	5	0	0	3462.00677	3.72068	10203.3	20455.2	10203.3	20455.2	0	0
647	38735.5	20475.8	38767.38	20533.96	26616.5625	189523.40625	340.6557	-15.77358	1.09593	3443.79956	188343	5	1	62	5	0	0	3418.05463	3.67409	38735.5	20475.8	38735.5	20475.8	0	0
647	37322.7	21384.5	37354.58	21442.66	5429.48584	24587.0293	271.66513	-85.6414	1.09009	3619.27271	26235.17969	5	1	63	6	0	0	443.42707	12.53876	37322.7	21384.5	37322.7	21384.5	0	0
647	29841.1	21662.2	29872.98	21720.36	6727.83691	39654.36719	309.93314	73.60332	1.0532	3210.34863	41106.28125	5	1	64	-5	0	0	715.16651	10.0285	29841.1	21662.2	29841.1	21662.2	0	0
647	22565.2	21808.3	22597.08	21866.46	12848.84375	83825.51563	326.0741	-50.7178	1.18274	3578.90088	86212.47656	5	1	65	7	0	0	1511.79317	6.20949	22565.2	21808.3	22565.2	21808.3	0	0
647	4601.1	21895.1	4632.98	21953.26	11269.24707	60689.21875	296.25696	28.84445	1.22477	3004.86865	61023.28125	5	1	66	5	0	0	1094.53006	6.58406	4601.1	21895.1	4601.1	21895.1	0	0
647	454.2	22753.9	486.08	22812.06	28489.51758	206346.34375	343.57068	-22.86517	1.10083	2744.23877	204328.03125	5	1	67	-5	0	0	3721.45631	3.39917	454.2	22753.9	454.2	22753.9	0	0
647	36164.2	23182.7	36196.08	23240.86	16853.05273	120845.85156	341.85095	4.84344	1.20778	3641.49854	118011.53906	5	1	68	5	0	0	2179.45493	5.09456	36164.2	23182.7	36164.2	23182.7	0	0
647	6940.5	23296.4	6972.38	23354.56	9644.6543	56104.41406	307.90405	-1.84932	1.05975	2769.51074	56102.23438	5	1	69	5	0	0	1011.84311	7.23894	6940.5	23296.4	6940.5	23296.4	0	0
647	36900.4	23906.8	36932.28	23964.96	7120.69141	39246.91016	299.71045	-37.34369	1.19564	2894.6272	39813.32031	5	1	70	6	0	0	707.81802	9.28772	36900.4	23906.8	36900.4	23906.8	0	0
647	32965.6	23911.6	32997.48	23969.76	9509.14844	39232.56641	259.30612	84.77158	1.05708	3460.95093	40679.22656	5	1	71	5	0	0	707.55934	7.83038	32965.6	23911.6	32965.6	23911.6	0	0
647	40126.5	24329.2	40158.38	24387.36	10619.24414	64593.9375	314.85406	-18.37146	1.19712	3501.86621	64595.34375	5	1	72	8	0	0	1164.95166	7.15057	40126.5	24329.2	40126.5	24329.2	0	0
647	27140.8	25727.8	27172.68	25785.96	21303.625	102861.57813	280.51758	-20.41656	1.11054	3477.79492	103948.125	5	1	73	5	0	0	1855.10856	4.3209	27140.8	25727.8	27140.8	25727.8	0	0
647	5229.3	26942.3	5261.18	27000.46	23749.55469	189376.6875	360.4921	62.84994	1.17115	6198.1748	184106.625	5	1	74	-2	0	0	3415.40856	4.4782	5229.3	26942.3	5229.3	26942.3	0	0
647	6486.8	27336.7	6518.68	27394.86	22394.68945	151187.59375	331.70026	-11.61118	1.10968	3897.74438	149834.39063	5	1	75	-3	0	0	2726.66825	4.22897	6486.8	27336.7	6486.8	27336.7	0	0
647	7661.9	27559.6	7693.78	27617.76	19883.73828	140779.89063	339.68903	-9.33461	1.22781	2796.98438	136751.39063	5	1	76	5	0	0	2538.96533	4.31122	7661.9	27559.6	7661.9	27559.6	0	0
647	16702.1	28750.9	16733.98	28809.06	12567.62109	111297.14844	379.90561	-25.14952	1.22553	2613.6748	103921.125	5	1	77	7	0	0	2007.24407	5.82864	16702.1	28750.9	16702.1	28750.9	0	0
647	26877	28862.9	26908.88	28921.06	6442.27148	29406.16602	272.74695	-25.40697	1.22219	3571.86304	30141.42188	5	1	78	5	0	0	530.3402	10.80558	26877	28862.9	26877	28862.9	0	0
647	13647.6	29774.8	13679.48	29832.96	9779.42773	90015.3125	387.31268	-26.77307	1.09016	2888.97192	82890.70313	5	1	79	5	0	0	1623.42616	7.18867	13647.6	29774.8	13647.6	29774.8	0	0
647	25780.6	30309.9	25812.48	30368.06	17391.23633	129571.22656	348.45706	-1.73465	1.29861	3985.51782	126166.05469	5	1	80	6	0	0	2336.81707	5.0789	25780.6	30309.9	25780.6	30309.9	0	0
647	28280.3	30436.7	28312.18	30494.86	19964.89453	165496.375	367.55383	-5.62399	1.17985	3114.146	158264.34375	5	1	81	6	0	0	2984.72712	4.36821	28280.3	30436.7	28280.3	30436.7	0	0
647	5250	32201	5281.88	32259.16	13835.32715	91326.52344	327.99255	-8.49958	1.15396	2790.34351	91520.41406	5	1	82	5	0	0	1647.07385	5.54796	5250	32201	5250	32201	0	0
647	7922.1	32228.2	7953.98	32286.36	34927.00781	340874.75	398.82004	15.10262	1.04105	4845.40283	310164.9375	5	1	83	-5	0	0	6147.67612	3.22488	7922.1	32228.2	7922.1	32228.2	0	0
647	25111.7	32721.5	25143.58	32779.66	6823.85791	62946.27734	387.73077	17.30997	1.22815	2745.32056	58998.98438	5	1	84	5	0	0	1135.23611	9.39112	25111.7	32721.5	25111.7	32721.5	0	0
647	32789.7	32923.1	32821.58	32981.26	23494.35938	204963.125	377.06506	-76.21564	1.03168	3438.76074	187239.98438	5	1	85	-3	0	0	3696.50996	3.97682	32789.7	32923.1	32789.7	32923.1	0	0
647	29599.6	32900.5	29631.48	32958.66	7948.0874	41949.55859	293.28687	-13.75613	1.20747	3400.4314	43326.21875	5	1	86	5	0	0	756.56029	8.93434	29599.6	32900.5	29599.6	32900.5	0	0
647	31047.3	33638.7	31079.18	33696.86	8384.9043	62749.66016	349.23428	-0.42196	1.19824	3087.6438	61776.90625	5	1	87	5	0	0	1131.69012	8.27419	31047.3	33638.7	31047.3	33638.7	0	0
647	37087.7	33749.6	37119.58	33807.76	18553.41602	156425.98438	370.68304	-23.54683	1.04063	4051.48193	154671.95313	5	1	88	-2	0	0	2821.14263	4.85331	37087.7	33749.6	37087.7	33749.6	0	0
647	5218.7	33936.5	5250.58	33994.66	33216.59766	239148.10938	342.54379	-82.92388	1.19361	3219.71924	233027.01563	5	1	89	-2	0	0	4313.03615	3.1511	5218.7	33936.5	5218.7	33936.5	0	0
647	13723.1	35487.4	13754.98	35545.56	19304.67773	140160.6875	343.98703	-23.09651	1.21388	3103.90723	135659.3125	5	1	90	5	0	0	2527.798	4.47919	13723.1	35487.4	13723.1	35487.4	0	0
647	20293.8	35851.1	20325.68	35909.26	12114.79688	98420.92188	363.86972	-12.72465	1.27543	3085.32837	95516.78906	5	1	91	7	0	0	1775.02133	6.23069	20293.8	35851.1	20293.8	35851.1	0	0
647	34476.1	36299.5	34507.98	36357.66	23185.23438	164382.5625	339.92441	-1.08619	1.25526	4375.30273	159261.4375	5	1	92	5	0	0	2964.63951	4.22007	34476.1	36299.5	34476.1	36299.5	0	0
647	9388	37597.2	9419.88	37655.36	29825.92188	278923.6875	390.39658	85.39332	1.05015	8418.78418	306645.375	5	1	93	-2	0	0	5030.3887	4.06686	9388	37597.2	9388	37597.2	0	0
647	7660.1	38455.5	7691.98	38513.66	5628.93506	31434.14648	301.681	84.78794	1.02445	4867.90088	36576.47656	5	1	94	-4	0	0	566.91483	13.51111	7660.1	38455.5	7660.1	38455.5	0	0
647	8215.9	38293.4	8247.78	38351.56	6622.25635	42301.38281	322.6521	76.76969	1.26903	5818.29492	46776.625	5	1	95	-2	0	0	762.90544	12.51583	8215.9	38293.4	8215.9	38293.4	0	0
647	3299.2	39877.1	3331.08	39935.26	13996.63965	79286.46875	303.84204	17.58356	1.26942	3156.00562	79018.85938	5	1	96	5	0	0	1429.93146	5.67198	3299.2	39877.1	3299.2	39877.1	0	0
647	38440.1	255.6	38471.98	313.76	11659.18945	71622.125	316.40961	-10.21161	1.04349	3458.5022	71860.44531	6	1	0	-5	0	0	1291.70502	6.63242	38440.1	255.6	38440.1	255.6	0	0
647	26875	1459.9	26906.88	1518.06	9344.47949	62068.29688	329.01642	-50.06454	1.01039	3451.37256	62579.6875	6	1	1	-5	0	0	1119.40173	7.85834	26875	1459.9	26875	1459.9	0	0
647	21587.5	1918.1	21619.38	1976.26	27741.57813	179043.45313	324.3201	-10.81831	1.13478	3492.49609	177894.59375	6	1	2	5	0	0	3229.04868	3.59162	21587.5	1918.1	21587.5	1918.1	0	0
647	36898.5	1833.5	36930.38	1891.66	24039.39453	170205.21875	339.69168	-2.9047	1.14199	3023.70703	162887.32813	6	1	3	5	0	0	3069.65112	3.84899	36898.5	1833.5	36898.5	1833.5	0	0
647	13825.1	2094.8	13856.98	2152.96	11458.59082	79496.21094	336.2543	-30.35018	1.07458	3399.18799	78454.29688	6	1	4	5	0	0	1433.71416	6.67592	13825.1	2094.8	13825.1	2094.8	0	0
647	23752.9	2043	23784.78	2101.16	36412.49219	248063.32813	333.20868	5.56754	1.09512	3697.35034	242221.25	6	1	5	6	0	0	4473.82212	3.0328	23752.9	2043	23752.9	2043	0	0
647	20606.5	2455.2	20638.38	2513.36	11053.73242	62364.73438	303.23218	88.20068	1.12443	3550.97021	62644.74219	6	1	6	5	0	0	1124.74798	6.9687	20606.5	2455.2	20606.5	2455.2	0	0
647	31919.5	2569.4	31951.38	2627.56	23276.65234	117394.88281	286.69794	-7.61386	1.16344	3833.84253	117898.9375	6	1	7	6	0	0	2117.21671	4.13513	31919.5	2569.4	31919.5	2569.4	0	0
647	24947.8	2707.4	24979.68	2765.56	17918.7168	90050.58594	286.1871	-19.5208	1.17599	3343.42456	91647.38281	6	1	8	5	0	0	1624.06232	4.82897	24947.8	2707.4	24947.8	2707.4	0	0
647	26910.7	2654	26942.58	2712.16	6863.03906	55198.55859	362.04776	18.18495	1.2534	2683.47168	54292.21094	6	1	9	7	0	0	995.506	9.2993	26910.7	2654	26910.7	2654	0	0
647	14623.7	2841.9	14655.58	2900.06	8646.08398	39573.86328	273.12079	11.38962	1.18935	3211.87866	41291.03125	6	1	10	5	0	0	713.71462	8.23977	14623.7	2841.9	14623.7	2841.9	0	0
647	33846.3	3221.4	33878.18	3279.56	16532.88281	112414.01563	332.88647	40.52769	1.09136	2838.47949	110967.01563	6	1	11	5	0	0	2027.38677	4.90802	33846.3	3221.4	33846.3	3221.4	0	0
647	7228.4	3521.8	7260.28	3579.96	16923.77539	127680.79688	350.65045	-89.89317	1.03131	2971.36987	126150.75	6	1	12	5	0	0	2302.72317	4.8619	7228.4	3521.8	7228.4	3521.8	0	0
647	39087.5	4768.4	39119.38	4826.56	8813.03809	53550.07031	314.686	17.13718	1.07816	2975.42017	54009.49219	6	1	13	6	0	0	965.77552	7.90038	39087.5	4768.4	39087.5	4768.4	0	0
647	32830.3	5305.1	32862.18	5363.26	9718.06836	60683.67969	319.01138	-3.00231	1.28174	3423.26831	60839.28906	6	1	14	7	0	0	1094.43016	7.6098	32830.3	5305.1	32830.3	5305.1	0	0
647	16158.8	5813.6	16190.68	5871.76	20078.82227	130744.01563	325.76318	-10.88242	1.16452	3579.35156	129964.21094	6	1	15	5	0	0	2357.96832	4.49095	16158.8	5813.6	16158.8	5813.6	0	0
647	37981.1	5940.9	38012.98	5999.06	16750.40625	108366.04688	324.70889	13.32124	1.16277	3227.18872	106586.28125	6	1	16	6	0	0	1954.38166	4.9959	37981.1	5940.9	37981.1	5940.9	0	0
647	3729.5	6205.2	3761.38	6263.36	20518.56445	146471.5625	341.0856	-84.33137	1.16928	4662.81299	153047.67188	6	1	17	-2	0	0	2641.61463	4.67045	3729.5	6205.2	3729.5	6205.2	0	0
647	24302.3	6287.6	24334.18	6345.76	38885.46094	234918.60938	313.78003	-6.3302	1.13594	3363.79492	233136.125	6	1	18	5	0	0	4236.75712	2.88461	24302.3	6287.6	24302.3	6287.6	0	0
647	35358.2	6339.5	35390.08	6397.66	28078.13867	238059.32813	371.72235	-87.47678	1.19309	3642.4104	221129.75	6	1	19	5	0	0	4293.39998	3.56544	35358.2	6339.5	35358.2	6339.5	0	0
647	7217.9	7975.6	7249.78	8033.76	8173.91162	35659.69141	266.64536	20.14223	1.23055	3122.28198	36617.95313	6	1	20	5	0	0	643.12253	8.55162	7217.9	7975.6	7217.9	7975.6	0	0
647	9835.1	7986.8	9866.98	8044.96	30570.20313	205608.89063	331.07932	74.28794	1.00333	2827.4939	201500.65625	6	1	21	-4	0	0	3708.15634	3.27045	9835.1	7986.8	9835.1	7986.8	0	0
647	33172.7	8165.7	33204.58	8223.86	12912.3457	66789.75781	290.34381	-68.77171	1.11906	3334.74292	68002.42969	6	1	22	5	0	0	1204.55328	6.10882	33172.7	8165.7	33172.7	8165.7	0	0
647	4837.1	8531.2	4868.98	8589.36	40986.40234	226071.23438	299.82162	-21.85161	1.09502	3853.58081	227178.46875	6	1	23	5	0	0	4077.19471	2.847	4837.1	8531.2	4837.1	8531.2	0	0
647	3548.5	8746.1	3580.38	8804.26	21210.8125	138940.21875	326.73492	54.76682	1.0677	3140.1748	136897.625	6	1	24	5	0	0	2505.78685	4.21917	3548.5	8746.1	3548.5	8746.1	0	0
647	29341.3	8690.7	29373.18	8748.86	29229.30078	238466.96875	364.64069	3.89423	1.15321	2760.45435	223302.64063	6	1	25	5	0	0	4300.75178	3.33782	29341.3	8690.7	29341.3	8690.7	0	0
647	34380.2	8608.3	34412.08	8666.46	6568.72266	41346.05859	320.28516	-57.209	1.03204	2716.6958	42531.60156	6	1	26	-4	0	0	745.67617	9.69926	34380.2	8608.3	34380.2	8608.3	0	0
647	39614.1	9143.9	39645.98	9202.06	7747.70703	37604.71484	281.25146	-0.00262	1.2741	3038.09741	38474.5625	6	1	27	6	0	0	678.20103	8.83069	39614.1	9143.9	39614.1	9143.9	0	0
647	32506.4	9378.2	32538.28	9436.36	11340.63574	66707.22656	309.61926	-31.31518	1.14374	3288.75732	66831.07031	6	1	28	5	0	0	1203.06483	6.69118	32506.4	9378.2	32506.4	9378.2	0	0
647	24546.7	9972.5	24578.58	10030.66	15393.93945	113027.57813	345.92151	0	1.06545	3087.45972	109398.50781	6	1	29	5	0	0	2038.45237	5.24216	24546.7	9972.5	24546.7	9972.5	0	0
647	37160.8	9907.6	37192.68	9965.76	10885.8418	59996.53906	299.70386	27.3493	1.08213	3340.177	60293.57813	6	1	30	5	0	0	1082.03758	6.93994	37160.8	9907.6	37160.8	9907.6	0	0
647	22578.4	10218.7	22610.28	10276.86	21905.49805	136521	318.70096	-72.48479	1.05251	3756.34741	135863.3125	6	1	31	5	0	0	2462.15623	4.27134	22578.4	10218.7	22578.4	10218.7	0	0
647	17784.7	10731.8	17816.58	10789.96	8606.97656	63917.15234	347.89136	-10.68876	1.25012	3271.03491	61555.125	6	1	32	5	0	0	1152.74584	8.24306	17784.7	10731.8	17784.7	10731.8	0	0
647	21128.6	10808.4	21160.48	10866.56	11137.88965	61753.01172	300.59921	5.03602	1.28766	3589.37695	61280.57813	6	1	33	7	0	0	1113.71557	6.95066	21128.6	10808.4	21128.6	10808.4	0	0
647	18191.5	11313.6	18223.38	11371.76	6562.63232	26925.68164	258.58572	46.88335	1.25172	3785.25977	28993.50781	6	1	34	9	0	0	485.60467	10.86907	18191.5	11313.6	18191.5	11313.6	0	0
647	8192.4	12391.1	8224.28	12449.26	15712.00977	82725.21094	292.92963	16.58698	1.2804	3401.21606	83325.60156	6	1	35	5	0	0	1491.94918	5.31435	8192.4	12391.1	8192.4	12391.1	0	0
647	1177.9	12555.2	1209.78	12613.36	15476.37793	91891.54688	311.07373	67.47189	1.04768	2671.90991	90808.25	6	1	36	-4	0	0	1657.26405	5.09432	1177.9	12555.2	1177.9	12555.2	0	0
647	17867.9	12735.9	17899.78	12794.06	21445.21094	109166.98438	288.03198	-25.21001	1.17524	3623.29883	109083.53125	6	1	37	6	0	0	1968.82656	4.32762	17867.9	12735.9	17867.9	12735.9	0	0
647	33627	12943.5	33658.88	13001.66	8376.57129	63851.60938	352.46255	13.32317	1.03026	3027.35742	63998.0625	6	1	38	-3	0	0	1151.56378	8.23165	33627	12943.5	33627	12943.5	0	0
647	3862.3	13252.7	3894.18	13310.86	7983.72803	39417.37109	283.66202	-6.3294	1.1523	3065.85571	40833.60938	6	1	39	6	0	0	710.89229	8.6433	3862.3	13252.7	3862.3	13252.7	0	0
647	38298.5	13220.3	38330.38	13278.46	16286.92676	105487.01563	324.89285	24.52418	1.1199	3558.79761	103664.0625	6	1	40	5	0	0	1902.45833	5.20577	38298.5	13220.3	38298.5	13220.3	0	0
647	18963.1	13595.5	18994.98	13653.66	19370.75195	129689.21875	330.32309	15.16953	1.03529	4079.7959	126925.10156	6	1	41	5	0	0	2338.94506	4.73153	18963.1	13595.5	18963.1	13595.5	0	0
647	11861.3	13748.5	11893.18	13806.66	9548.0625	40519.92969	262.98862	1.1232	1.12899	3171.29346	41454.66406	6	1	42	5	0	0	730.77693	7.61406	11861.3	13748.5	11861.3	13748.5	0	0
647	23963.5	13764.9	23995.38	13823.06	17229.60742	100382.07031	308.14178	-9.19378	1.18864	3412.76245	101184.9375	6	1	43	5	0	0	1810.39064	4.96644	23963.5	13764.9	23963.5	13764.9	0	0
647	30147.3	13797.2	30179.18	13855.36	15811.10547	94928.89063	312.80832	23.33525	1.22727	2908.47559	94158.10938	6	1	44	5	0	0	1712.04254	5.10237	30147.3	13797.2	30147.3	13797.2	0	0
647	35828.5	13837.1	35860.38	13895.26	22159.05273	96992.92188	267.08817	4.47143	1.1978	3665.02612	97990.34375	6	1	45	5	0	0	1749.26735	4.26038	35828.5	13837.1	35828.5	13837.1	0	0
647	9305.2	13924.8	9337.08	13982.96	15519.7373	80702.46094	291.11288	-8.04763	1.1544	3112.77344	82426.66406	6	1	46	5	0	0	1455.46888	5.2617	9305.2	13924.8	9305.2	13924.8	0	0
647	29377.2	13933.3	29409.08	13991.46	14830.49512	76804.22656	290.51929	13.98704	1.0771	4325.12842	78300.78906	6	1	47	5	0	0	1385.16423	5.8754	29377.2	13933.3	29377.2	13933.3	0	0
647	11030.6	14070	11062.48	14128.16	6976.27686	29131.03711	260.87134	15.92079	1.24291	2985.69678	31190.57813	6	1	48	7	0	0	525.37825	9.5817	11030.6	14070	11030.6	14070	0	0
647	9655.2	14694.3	9687.08	14752.46	5524.65283	21405.54102	251.28748	29.55931	1.12004	3317.23486	24216.125	6	1	49	-3	0	0	386.04893	12.02097	9655.2	14694.3	9655.2	14694.3	0	0
647	4271.5	14927.7	4303.38	14985.86	6539.68701	35942.02734	299.28366	-14.81556	1.00054	2658.95703	36337.07813	6	1	50	-4	0	0	648.21446	9.69256	4271.5	14927.7	4271.5	14927.7	0	0
647	21947.8	15044.7	21979.68	15102.86	12100.3916	57617.21094	278.57147	15.98827	1.12568	3633.87988	58732	6	1	51	6	0	0	1039.1264	6.56666	21947.8	15044.7	21947.8	15044.7	0	0
647	33849.9	15246.6	33881.78	15304.76	15652.41504	105667.61719	331.6962	-8.44782	1.11049	3326.33521	102826.61719	6	1	52	5	0	0	1905.71548	5.2731	33849.9	15246.6	33849.9	15246.6	0	0
647	36503.8	15493.6	36535.68	15551.76	16971.41211	98661.8125	307.80508	23.3704	1.09884	3488.97363	99223.65625	6	1	53	5	0	0	1779.36579	5.04405	36503.8	15493.6	36503.8	15493.6	0	0
647	7529.8	16053.5	7561.68	16111.66	20688.78711	152306.90625	346.37976	18.34309	1.04987	3144.83862	150014.03125	6	1	54	-3	0	0	2746.85505	4.28102	7529.8	16053.5	7529.8	16053.5	0	0
647	2272.3	16180.3	2304.18	16238.46	9524.29004	73026.49219	353.4957	64.6584	1.15382	3291.78369	73974.40625	6	1	55	-2	0	0	1317.03279	7.62162	2272.3	16180.3	2272.3	16180.3	0	0
647	29253.5	16108.1	29285.38	16166.26	14428.12793	93927.47656	325.72534	-19.174	1.12188	2782.37793	93615.55469	6	1	56	5	0	0	1693.98204	5.38328	29253.5	16108.1	29253.5	16108.1	0	0
647	35544.9	16466.5	35576.78	16524.66	16422.49414	74574.82813	272.04251	-19.32133	1.22702	3146.1687	76012.78125	6	1	57	6	0	0	1344.95703	5.0863	35544.9	16466.5	35544.9	16466.5	0	0
647	39200.5	16505.2	39232.38	16563.36	7355.00586	50898.85156	335.83249	-5.45932	1.09941	2954.72778	50338.80469	6	1	58	5	0	0	917.96079	9.07377	39200.5	16505.2	39200.5	16505.2	0	0
647	278.2	17264.7	310.08	17322.86	14249.29297	73948.89063	290.82343	3.57431	1.12612	2512.75732	75418.0625	6	1	59	5	0	0	1333.66824	5.35002	278.2	17264.7	278.2	17264.7	0	0
647	25409.8	17232	25441.68	17290.16	5197.31641	27479.5	293.54526	-11.46005	1.16647	3055.57886	28669.53125	6	1	60	10	0	0	495.59278	12.24173	25409.8	17232	25409.8	17232	0	0
647	15348.2	17451.1	15380.08	17509.26	7770.72852	42717.75	299.31848	-21.24359	1.02696	3271.70093	43906.47656	6	1	61	5	0	0	770.41462	8.98551	15348.2	17451.1	15348.2	17451.1	0	0
647	21776	18008.1	21807.88	18066.26	10251.39258	54564.44922	294.52603	8.31409	1.23093	3295.78955	55043.25781	6	1	62	5	0	0	984.06984	7.24626	21776	18008.1	21776	18008.1	0	0
647	8320.5	18966.8	8352.38	19024.96	20239.44141	134785.78125	329.44507	-20.85275	1.09615	3296.55469	131581.125	6	1	63	5	0	0	2430.86156	4.39346	8320.5	18966.8	8320.5	18966.8	0	0
647	39027.6	19174.5	39059.48	19232.66	13327.88086	70284.64844	293.16351	-15.35246	1.20811	3337.79126	71438.21875	6	1	64	5	0	0	1267.58363	5.96587	39027.6	19174.5	39027.6	19174.5	0	0
647	1044.5	19301.5	1076.38	19359.66	14628.97266	99428.41406	332.81937	74.58363	1.10074	2353.11475	98862.13281	6	1	65	-3	0	0	1793.19145	5.15324	1044.5	19301.5	1044.5	19301.5	0	0
647	26937.1	19890.6	26968.98	19948.76	21291.75	157136.9375	346.81168	74.40061	1.10564	3161.17627	151341.59375	6	1	66	5	0	0	2833.96467	4.20194	26937.1	19890.6	26937.1	19890.6	0	0
647	35623.1	19910.2	35654.98	19968.36	25662.48438	157408.875	316.17352	0.36383	1.10463	3501.76758	153952.8125	6	1	67	-5	0	0	2838.86906	3.78861	35623.1	19910.2	35623.1	19910.2	0	0
647	10196.8	20442.4	10228.68	20500.56	22109.59766	175426.01563	359.59763	13.43239	1.1857	2863.05176	162906.70313	6	1	68	5	0	0	3163.80819	4.02219	10196.8	20442.4	10196.8	20442.4	0	0
647	38739.3	20473.1	38771.18	20531.26	27320.26758	178064.28125	325.91635	8.92063	1.18839	5127.77344	178317.65625	6	1	69	5	0	0	3211.38931	3.89018	38739.3	20473.1	38739.3	20473.1	0	0
647	39025	21086.3	39056.88	21144.46	23722.5332	156597.09375	327.99826	13.24275	1.22857	4551.94873	156208.28125	6	1	70	6	0	0	2824.22859	4.19266	39025	21086.3	39025	21086.3	0	0
647	37332	21381	37363.88	21439.16	6613.11768	43869.05859	328.80338	-0.61866	1.06897	3267.62231	44046.44531	6	1	71	-3	0	0	791.17847	10.21219	37332	21381	37332	21381	0	0
647	29838.8	21633.5	29870.68	21691.66	10524.66895	43709.42578	260.1618	3.60991	1.13113	3142.36084	45264.97656	6	1	72	5	0	0	788.29949	7.05505	29838.8	21633.5	29838.8	21633.5	0	0
647	22601.8	21760.7	22633.68	21818.86	11134.6543	65501.03516	309.63208	-8.51759	1.1436	3178.6875	65275.8125	6	1	73	7	0	0	1181.31117	6.72559	22601.8	21760.7	22601.8	21760.7	0	0
647	4610.8	21876.1	4642.68	21934.26	7726.44287	55652.87109	342.62119	-13.9465	1.15264	2681.42725	54517.32031	6	1	74	5	0	0	1003.69953	8.47945	4610.8	21876.1	4610.8	21876.1	0	0
647	455.7	22749.9	487.58	22808.06	20439.47461	185856.20313	384.95853	18.80042	1.23321	2317.34277	174808.4375	6	1	75	6	0	0	3351.91662	4.08599	455.7	22749.9	455.7	22749.9	0	0
647	36160	23177.7	36191.88	23235.86	17196.62305	141571.875	366.29175	-68.20653	1.0949	3111.4502	136994.75	6	1	76	-4	0	0	2553.24877	4.84439	36160	23177.7	36160	23177.7	0	0
647	6952	23294.5	6983.88	23352.66	10619.05176	53388.05859	286.246	-13.59917	1.04505	2785.06958	54514.25781	6	1	77	-4	0	0	962.85364	6.76607	6952	23294.5	6952	23294.5	0	0
647	17313.3	23339.1	17345.18	23397.26	12584.95605	106293.17969	371.01123	22.55604	1.28451	3267.94653	102905.33594	6	1	78	5	0	0	1916.9975	6.13884	17313.3	23339.1	17313.3	23339.1	0	0
647	36866.7	23902.2	36898.58	23960.36	8757.9707	43368.25	284.08246	-4.73026	1.15157	3174.4314	44521.21875	6	1	79	5	0	0	782.14639	8.11625	36866.7	23902.2	36866.7	23902.2	0	0
647	40147	24279	40178.88	24337.16	7776.33105	48109.01953	317.53098	-14.97816	1.15954	2759.6709	47951.22656	6	1	80	6	0	0	867.64617	8.5262	40147	24279	40147	24279	0	0
647	16031.5	24955.1	16063.38	25013.26	23513.6543	167976.07813	341.21167	32.36374	1.00389	3635.75317	166625.17188	6	1	81	-3	0	0	3029.44857	4.03071	16031.5	24955.1	16031.5	24955.1	0	0
647	27148.3	25712.9	27180.18	25771.06	16945.25391	88771.53906	292.19519	0.00587	1.15616	3322.86816	89271.29688	6	1	82	7	0	0	1600.99471	5.01081	27148.3	25712.9	27148.3	25712.9	0	0
647	12961.3	26980	12993.18	27038.16	11526.96387	58561.70703	287.74622	0.00021	1.10173	3689.96069	59606.98438	6	1	83	6	0	0	1056.16039	6.83239	12961.3	26980	12961.3	26980	0	0
647	6498	27322.3	6529.88	27380.46	13589.89551	95019.74219	337.56631	0	1.18977	3974.6394	91816.01563	6	1	84	5	0	0	1713.68105	6.10664	6498	27322.3	6498	27322.3	0	0
647	7637.8	27553.8	7669.68	27611.96	26412.67188	193932.75	345.92316	-70.60937	1.15207	3527.45728	189212.5625	6	1	85	-2	0	0	3497.57715	3.70493	7637.8	27553.8	7637.8	27553.8	0	0
647	26839.4	28842	26871.28	28900.16	6392.5415	34641.74609	297.18259	-7.83596	1.29073	3119.08276	35661.92969	6	1	86	6	0	0	624.76389	10.37492	26839.4	28842	26839.4	28842	0	0
647	25761.3	30288.7	25793.18	30346.86	19293.18945	164224.5625	372.45798	-11.77932	1.22025	3965.85376	152707.65625	6	1	87	5	0	0	2961.78998	4.69524	25761.3	30288.7	25761.3	30288.7	0	0
647	28278.9	30426.7	28310.78	30484.86	14284.27344	113911.25	360.50763	0.23053	1.19445	3273.84033	109905.99219	6	1	88	5	0	0	2054.38939	5.59772	28278.9	30426.7	28278.9	30426.7	0	0
647	30801.4	31789.5	30833.28	31847.66	7592.4082	46252.41016	315.09219	-17.06488	1.16213	3302.57471	46157.63281	6	1	89	5	0	0	834.16222	9.16612	30801.4	31789.5	30801.4	31789.5	0	0
647	5234.4	32188.3	5266.28	32246.46	12435.71387	94951.13281	352.75644	-76.01084	1.11392	2679.84595	91629.85156	6	1	90	-2	0	0	1712.44368	5.92041	5234.4	32188.3	5234.4	32188.3	0	0
647	18466.7	32632.8	18498.58	32690.96	7053.20068	31580.67383	270.13309	-68.53741	1.23701	3351.55469	32976.13281	6	1	91	-2	0	0	569.55745	9.82735	18466.7	32632.8	18466.7	32632.8	0	0
647	31063.9	33595.4	31095.78	33653.56	6249.13721	36304.65234	307.70273	-6.39818	1.07316	3099.66992	37163.25	6	1	92	-3	0	0	654.75441	10.53768	31063.9	33595.4	31063.9	33595.4	0	0
647	37054.2	33725.4	37086.08	33783.56	22494.74609	155015	335.12479	65.36629	1.15378	3553.85742	151601.5625	6	1	93	-2	0	0	2795.69552	4.14058	37054.2	33725.4	37054.2	33725.4	0	0
647	5226.1	33946.3	5257.98	34004.46	29986.0957	177500.96875	310.59943	-76.36397	1.16149	4309.67725	178414.0625	6	1	94	-2	0	0	3201.22997	3.5392	5226.1	33946.3	5226.1	33946.3	0	0
647	13728.9	35464.6	13760.78	35522.76	18896.07031	111219.28906	309.71664	-24.96667	1.2345	3704.75562	110428.10938	6	1	95	5	0	0	2005.83988	4.73107	13728.9	35464.6	13728.9	35464.6	0	0
647	20276	35851.6	20307.88	35909.76	11071.34668	78158.03125	339.19293	-19.1755	1.2598	3190.98828	76410.29688	6	1	96	6	0	0	1409.58009	6.73892	20276	35851.6	20276	35851.6	0	0
647	34482	36279.7	34513.88	36337.86	18633.51953	137168.375	346.36963	72.6807	1.23928	4420.6084	134052.78125	6	1	97	-2	0	0	2473.83164	4.9474	34482	36279.7	34482	36279.7	0	0
647	3303.9	39855	3335.78	39913.16	13540.47461	65616.33594	281.0278	-69.86044	1.16587	3555.59937	67686.01563	6	1	98	-2	0	0	1183.39062	5.99908	3303.9	39855	3303.9	39855	0	0
647	3318	268.5	3349.88	326.66	8626.0127	50801.57813	309.80881	64.16681	1.0375	2861.09937	51640.51563	7	1	0	-4	0	0	916.20646	7.95111	3318	268.5	3318	268.5	0	0
647	26885.6	1438.3	26917.48	1496.46	11365.46191	79234.21875	337.0723	56.41004	1.03806	3280.67261	75587.1875	7	1	1	5	0	0	1428.98914	6.65514	26885.6	1438.3	26885.6	1438.3	0	0
647	36897.5	1810.4	36929.38	1868.56	25733.21875	176067.76563	333.92819	10.32107	1.05528	3309.30029	172572.5	7	1	2	5	0	0	3175.38215	3.73645	36897.5	1810.4	36897.5	1810.4	0	0
647	21587.4	1895	21619.28	1953.16	25236.34766	166348.10938	327.75998	2.46866	1.10052	3378.64233	165878.9375	7	1	3	5	0	0	3000.08815	3.80141	21587.4	1895	21587.4	1895	0	0
647	13844.8	2075.8	13876.68	2133.96	12705.06641	89605.57813	339.03091	-5.29372	1.11833	2729.6416	88088.96094	7	1	4	5	0	0	1616.0366	5.86198	13844.8	2075.8	13844.8	2075.8	0	0
647	23750.2	2040.3	23782.08	2098.46	34806.92188	266348.78125	353.14478	-30.12146	1.06053	2911.53271	258024.6875	7	1	5	-4	0	0	4803.60027	3.0172	23750.2	2040.3	23750.2	2040.3	0	0
647	20611.3	2454.3	20643.18	2512.46	8459.40723	50121.38672	310.74332	-43.39764	1.0778	3579.21753	50332.5625	7	1	6	5	0	0	903.93921	8.61419	20611.3	2454.3	20611.3	2454.3	0	0
647	22502.3	2320.1	22534.18	2378.26	5580.01904	40448.64844	343.71176	-18.71384	1.0062	3194.89038	39318.74219	7	1	7	-3	0	0	729.49137	11.66248	22502.3	2320.1	22502.3	2320.1	0	0
647	31920.1	2538.1	31951.98	2596.26	19153.92383	104823.52344	298.64877	73.0103	1.05582	2864.37012	105165.75	7	1	8	-3	0	0	1890.49225	4.4687	31920.1	2538.1	31920.1	2538.1	0	0
647	26913.9	2636.1	26945.78	2694.26	5355.06641	38303.49609	341.42633	-38.93462	1.09874	2914.67554	37725.10938	7	1	9	10	0	0	690.80355	11.70481	26913.9	2636.1	26913.9	2636.1	0	0
647	14615.9	2843.1	14647.78	2901.26	7964.48828	35768.50391	270.54013	9.89732	1.11283	3740.26489	36722.375	7	1	10	6	0	0	645.08497	9.21337	14615.9	2843.1	14615.9	2843.1	0	0
647	33846.5	3199.6	33878.38	3257.76	12430.66211	88645.67969	340.91168	2.9446	1.06909	3066.63452	86638.14063	7	1	11	-5	0	0	1598.72483	6.11711	33846.5	3199.6	33846.5	3199.6	0	0
647	7224.6	3509	7256.48	3567.16	18948.91016	123221.48438	325.54526	-8.30067	1.07866	3286.97192	123699.70313	7	1	12	6	0	0	2222.29947	4.59825	7224.6	3509	7224.6	3509	0	0
647	39108.2	4750.1	39140.08	4808.26	8974.49316	56710.88672	320.91382	16.75101	1.21319	3114.10547	55887.35938	7	1	13	5	0	0	1022.78084	7.88371	39108.2	4750.1	39108.2	4750.1	0	0
647	32827.5	5285.3	32859.38	5343.46	9442.11328	67086.90625	340.28635	0	1.00306	2829.32715	66691.82031	7	1	14	5	0	0	1209.91235	7.3709	32827.5	5285.3	32827.5	5285.3	0	0
647	16149.1	5791.9	16180.98	5850.06	18219.93555	101418.26563	301.19302	12.71584	1.14565	3608.7085	103020.28906	7	1	15	5	0	0	1829.07842	4.8349	16149.1	5791.9	16149.1	5791.9	0	0
647	37992.8	5932.3	38024.68	5990.46	15791.38379	112157.48438	340.22348	-33.06337	1.03335	3065.92578	108667.85938	7	1	16	5	0	0	2022.76023	5.14361	37992.8	5932.3	37992.8	5932.3	0	0
647	3759.6	6220.6	3791.48	6278.76	18105.59961	124864.91406	335.25403	84.46949	1.03765	3711.18408	123954.39844	7	1	17	-3	0	0	2251.93873	4.8623	3759.6	6220.6	3759.6	6220.6	0	0
647	24308.9	6280.3	24340.78	6338.46	38230.875	251367.51563	327.3465	-0.9244	1.10914	3684.43408	248291.15625	7	1	18	5	0	0	4533.41314	2.9419	24308.9	6280.3	24308.9	6280.3	0	0
647	35367.3	6319.7	35399.18	6377.86	35500.61328	287174.40625	363.09073	10.02663	1.07995	4344.42236	272528.4375	7	1	19	-5	0	0	5179.19042	3.14429	35367.3	6319.7	35367.3	6319.7	0	0
647	7234.2	7963.2	7266.08	8021.36	6832.82617	25234.17383	245.3322	-25.5348	1.08753	3193.15967	28183.00781	7	1	20	-3	0	0	455.09832	9.97373	7234.2	7963.2	7234.2	7963.2	0	0
647	9847.3	7976	9879.18	8034.16	26530.05859	182072.42188	334.43616	-3.60113	1.08691	3138.97437	176990.64063	7	1	21	5	0	0	3283.67613	3.6318	9847.3	7976	9847.3	7976	0	0
647	28247.2	7944.4	28279.08	8002.56	15139.8916	93412.73438	317.10413	9.82848	1.0867	3426.41797	93515.54688	7	1	22	5	0	0	1684.69866	5.44782	28247.2	7944.4	28247.2	7944.4	0	0
647	33165.5	8165	33197.38	8223.16	13358.71484	69077.32031	290.29907	0	1.08069	3969.89526	71333.61719	7	1	23	6	0	0	1245.80947	6.22096	33165.5	8165	33165.5	8165	0	0
647	4841.4	8523.6	4873.28	8581.76	36411.3125	170631.65625	276.35788	-15.06443	1.15046	4385.98193	173576.45313	7	1	24	5	0	0	3077.34192	3.14378	4841.4	8523.6	4841.4	8523.6	0	0
647	34388.8	8566.9	34420.68	8625.06	6728.43701	43296.25	323.83835	74.94688	1.07061	3040.96484	44678.875	7	1	25	-3	0	0	780.84787	9.84525	34388.8	8566.9	34388.8	8566.9	0	0
647	29358.5	8666.8	29390.38	8724.96	27513.82227	227483.53125	367.07916	12.18271	1.13116	2376.04126	214985.96875	7	1	26	5	0	0	4102.66549	3.40053	29358.5	8666.8	29358.5	8666.8	0	0
647	3554.7	8732.7	3586.58	8790.86	18629.44531	112254.54688	313.37347	-10.84323	1.14311	4288.03027	111703.24219	7	1	27	-6	0	0	2024.51075	4.93265	3554.7	8732.7	3554.7	8732.7	0	0
647	39592.6	9158.6	39624.48	9216.76	7114.646	35905.03516	286.78821	50.33647	1.28924	2956.44287	36401.92969	7	1	28	5	0	0	647.54731	9.36798	39592.6	9158.6	39592.6	9158.6	0	0
647	23299.1	9345.1	23330.98	9403.26	7638.38867	45931.98438	313.05234	-3.98817	1.07984	3305.21899	46712.52344	7	1	29	-5	0	0	828.38334	9.12561	23299.1	9345.1	23299.1	9345.1	0	0
647	32521.6	9366.9	32553.48	9425.06	11269.82617	66694.78906	310.56146	-30.07697	1.01507	3229.73901	66877.52344	7	1	30	-4	0	0	1202.84052	6.69096	32521.6	9366.9	32521.6	9366.9	0	0
647	24562.9	9953.9	24594.78	10012.06	14438.61133	105632.64844	345.30002	15.82175	1.16136	3013.65332	103770.66406	7	1	31	5	0	0	1905.08481	5.46008	24562.9	9953.9	24562.9	9953.9	0	0
647	37167.7	9894.8	37199.58	9952.96	8809.65234	43668.57031	284.22699	-32.64101	1.07233	3357.03711	44909.07031	7	1	32	5	0	0	787.56267	8.20913	37167.7	9894.8	37167.7	9894.8	0	0
647	22584	10215.1	22615.88	10273.26	25149.31641	145371.90625	306.92862	-20.32186	1.17125	3797.53442	145546.64063	7	1	33	5	0	0	2621.78233	3.90067	22584	10215.1	22584	10215.1	0	0
647	17785.4	10724.3	17817.28	10782.46	10538.61035	58012.22266	299.52173	-53.90474	1.02575	3902.42358	62179.41406	7	1	34	-3	0	0	1046.25044	7.42877	17785.4	10724.3	17785.4	10724.3	0	0
647	21121.9	10783.5	21153.78	10841.66	14100.78516	83181.41406	310.06427	30.93642	1.04648	3304.32715	85446.82031	7	1	35	-3	0	0	1500.1768	5.69575	21121.9	10783.5	21121.9	10783.5	0	0
647	18191	11324	18222.88	11382.16	7422.05127	21747.28906	218.52484	-13.68024	1.04619	3876.31177	23103.20313	7	1	36	-2	0	0	392.21236	9.96909	18191	11324	18191	11324	0	0
647	8193.7	12371.8	8225.58	12429.96	15650.78613	85391.63281	298.19464	-25.25497	1.10476	3456.60034	85704.99219	7	1	37	5	0	0	1540.0381	5.34373	8193.7	12371.8	8193.7	12371.8	0	0
647	1182.8	12538.8	1214.68	12596.96	16654.53516	81948.05469	283.18045	-26.29724	1.1362	3093.01733	83459.57031	7	1	38	5	0	0	1477.93317	5.00718	1182.8	12538.8	1182.8	12538.8	0	0
647	17856.6	12697.8	17888.48	12755.96	22757.00781	145924.8125	323.27136	22.31621	1.10692	3419.1665	145039.84375	7	1	39	6	0	0	2631.75399	4.0861	17856.6	12697.8	17856.6	12697.8	0	0
647	33628.1	12949.7	33659.98	13007.86	9372.66504	75180.625	361.56107	-72.8336	1.00623	3036.8938	74238.65625	7	1	40	-3	0	0	1355.88257	7.54162	33628.1	12949.7	33628.1	12949.7	0	0
647	3860.1	13211.3	3891.98	13269.46	9529.12598	44909.87109	277.14343	55.8117	1.01448	3045.95483	47355.13281	7	1	41	-8	0	0	809.94953	7.52428	3860.1	13211.3	3860.1	13211.3	0	0
647	38307.9	13215.2	38339.78	13273.36	27369.52539	183276.17188	330.354	-87.61094	1.0266	3875.14795	177451.3125	7	1	42	-4	0	0	3305.38576	3.68352	38307.9	13215.2	38307.9	13215.2	0	0
647	18955.7	13593.9	18987.58	13652.06	18204.87109	157321.57813	375.28445	-36.99341	1.01566	2948.75366	150053.15625	7	1	43	-3	0	0	2837.29466	4.60339	18955.7	13593.9	18955.7	13593.9	0	0
647	11866.2	13725.9	11898.08	13784.06	9636.0166	46968.37891	281.84753	29.29916	1.02867	3275.48364	49008.90625	7	1	44	-3	0	0	847.07471	7.60259	11866.2	13725.9	11866.2	13725.9	0	0
647	23979.7	13751.8	24011.58	13809.96	11616.98438	87983.75781	351.32962	50.01249	1.10427	2214.03711	87181.07031	7	1	45	5	0	0	1586.78707	5.96635	23979.7	13751.8	23979.7	13751.8	0	0
647	30155.2	13793.9	30187.08	13852.06	17038.39648	91751.96094	296.2467	13.91887	1.07397	3197.5957	91105.10938	7	1	46	5	0	0	1654.74662	4.94861	30155.2	13793.9	30155.2	13793.9	0	0
647	35834.3	13818.4	35866.18	13876.56	24277.25977	104782.08594	265.21857	0.44455	1.13214	3637.45874	106973.53125	7	1	47	5	0	0	1889.74492	4.00053	35834.3	13818.4	35834.3	13818.4	0	0
647	9304.6	13912.7	9336.48	13970.86	14410.86133	70312.42188	281.98843	-83.1183	1.12159	3620.10962	72485.25781	7	1	48	5	0	0	1268.08453	5.75247	9304.6	13912.7	9304.6	13912.7	0	0
647	29373.2	13909	29405.08	13967.16	15036.05176	85260.39063	303.99539	0.05338	1.10325	3840.21069	85802.73438	7	1	49	5	0	0	1537.67114	5.63398	29373.2	13909	29373.2	13909	0	0
647	11002.8	14070.9	11034.68	14129.06	5429.95166	28861.16797	294.31961	-56.56358	1.12986	3216.58594	30154.35156	7	1	50	5	0	0	520.51116	12.00665	11002.8	14070.9	11002.8	14070.9	0	0
647	4270.6	14923.9	4302.48	14982.06	14809.76465	87432.99219	310.18716	0	1.01717	2823.44995	87118.75	7	1	51	5	0	0	1576.85401	5.31273	4270.6	14923.9	4270.6	14923.9	0	0
647	33838.8	15251.7	33870.68	15309.86	21201.27734	155084.89063	345.27405	5.99243	1.0708	3029.44092	149928.96875	7	1	52	5	0	0	2796.956	4.1834	33838.8	15251.7	33838.8	15251.7	0	0
647	36504.6	15480.8	36536.48	15538.96	17763.375	97058.28125	298.41028	-11.72238	1.16538	3561.83301	97364.17188	7	1	53	8	0	0	1750.4461	4.91163	36504.6	15480.8	36504.6	15480.8	0	0
647	7522.5	16039.5	7554.38	16097.66	28931.26172	171847.54688	311.13452	4.84545	1.03748	3996.44873	171960.78125	7	1	54	5	0	0	3099.27051	3.57855	7522.5	16039.5	7522.5	16039.5	0	0
647	2297.3	16181.1	2329.18	16239.26	11112.90918	68319.21875	316.5321	-83.61253	1.1619	3043.29297	71133.67188	7	1	55	-2	0	0	1232.13711	6.65583	2297.3	16181.1	2297.3	16181.1	0	0
647	29257.8	16097	29289.68	16155.16	16662.84961	107853.65625	324.79028	-11.7253	1.21704	3285.27905	106927.02344	7	1	56	5	0	0	1945.14069	5.03322	29257.8	16097	29257.8	16097	0	0
647	35539.8	16450.2	35571.68	16508.36	15413.1123	75577.96094	282.69144	27.05482	1.1612	3733.03857	76522.03906	7	1	57	5	0	0	1363.04853	5.51397	35539.8	16450.2	35539.8	16450.2	0	0
647	39180.9	16471.4	39212.78	16529.56	7161.6543	45271.79297	320.9722	-18.35038	1.10105	2704.38232	46384.44531	7	1	58	5	0	0	816.47679	9.04124	39180.9	16471.4	39180.9	16471.4	0	0
647	278.7	17247.8	310.58	17305.96	14770.84863	69536.25781	276.98941	45.67682	1.01165	2502.35181	73219.20313	7	1	59	-3	0	0	1254.08641	5.2294	278.7	17247.8	278.7	17247.8	0	0
647	15371.7	17425.8	15403.58	17483.96	5638.80518	50384.60156	381.60635	53.61172	1.14389	2604.27002	46579.25	7	1	60	5	0	0	908.68629	10.78564	15371.7	17425.8	15371.7	17425.8	0	0
647	21774.1	18017.5	21805.98	18075.66	11650.64453	57618.72656	283.90109	-2.13166	1.16316	3507.87598	58768.10156	7	1	61	5	0	0	1039.15373	6.69078	21774.1	18017.5	21774.1	18017.5	0	0
647	8330.5	18944	8362.38	19002.16	22243.82422	135776.95313	315.40497	-7.68873	1.12838	3785.90601	134787.34375	7	1	62	7	0	0	2448.73735	4.23472	8330.5	18944	8330.5	18944	0	0
647	39030.5	19167	39062.38	19225.16	11106.02441	57678.96094	290.93076	-13.46032	1.13985	3067.48828	57523.79688	7	1	63	6	0	0	1040.24006	6.69602	39030.5	19167	39030.5	19167	0	0
647	1048.7	19289.5	1080.58	19347.66	17269.125	108851.40625	320.51038	15.52219	1.11653	2592.03638	108238.09375	7	1	64	5	0	0	1963.13511	4.69177	1048.7	19289.5	1048.7	19289.5	0	0
647	26949.3	19881.7	26981.18	19939.86	18109.63672	103616.71094	305.36569	-88.56481	1.09043	3770.4751	104234.125	7	1	65	5	0	0	1868.72738	4.89817	26949.3	19881.7	26949.3	19881.7	0	0
647	35634.2	19882.4	35666.08	19940.56	13333.93555	89729.03125	331.16736	15.72151	1.16515	2929.16284	89248.92969	7	1	66	5	0	0	1618.26308	5.75583	35634.2	19882.4	35634.2	19882.4	0	0
647	10205.1	20438.8	10236.98	20496.96	23911.44336	196452.82813	365.92026	-16.72799	1.16856	2769.20337	188192.90625	7	1	67	5	0	0	3543.02676	3.79751	10205.1	20438.8	10205.1	20438.8	0	0
647	39016	21067.1	39047.88	21125.26	15907.21094	119262.60938	349.55484	10.03688	1.24539	4081.61621	116831.59375	7	1	68	6	0	0	2150.90116	5.45447	39016	21067.1	39016	21067.1	0	0
647	37342.2	21377.2	37374.08	21435.36	9124.66602	48353.65625	293.87753	-1.72095	1.04817	3138.07324	49080.17188	7	1	69	-4	0	0	872.05819	7.82431	37342.2	21377.2	37342.2	21377.2	0	0
647	29933.3	21569.8	29965.18	21627.96	11499.52832	110595.71094	395.9035	53.58119	1.25067	3526.41772	104414.55469	7	1	70	5	0	0	1994.59365	6.6919	29933.3	21569.8	29933.3	21569.8	0	0
647	4596.2	21901.1	4628.08	21959.26	6919.06885	44815.38672	324.90021	-78.40246	1.02982	2631.51099	44875.22656	7	1	71	5	0	0	808.2455	9.21402	4596.2	21901.1	4596.2	21901.1	0	0
647	431	22743	462.88	22801.16	19312.43164	161010.73438	368.61176	-79.22339	1.1446	3231.48682	150308.82813	7	1	72	-2	0	0	2903.82859	4.5002	431	22743	431	22743	0	0
647	6959.8	23280.3	6991.68	23338.46	10847.96484	38317.11719	239.92888	0	1.17525	3387.09399	39275.64844	7	1	73	5	0	0	691.04921	7.06318	6959.8	23280.3	6959.8	23280.3	0	0
647	36167.8	23162.7	36199.68	23220.86	30928.9375	213801.32813	335.64713	-58.97494	1.0214	3797.85107	215979.71875	7	1	74	-3	0	0	3855.90695	3.38239	36167.8	23162.7	36167.8	23162.7	0	0
647	17317.4	23320.9	17349.28	23379.06	12777.23926	79534.69531	318.50775	0	1.26585	4612.82861	81560.28125	7	1	75	9	0	0	1434.40823	6.6834	17317.4	23320.9	17317.4	23320.9	0	0
647	36878.9	23880.7	36910.78	23938.86	9612.42676	44872.98047	275.82663	-18.06873	1.02651	3494.09277	46445.67969	7	1	76	5	0	0	809.2842	7.76313	36878.9	23880.7	36878.9	23880.7	0	0
647	16021.2	24950.8	16053.08	25008.96	14974.28516	117710.53906	357.92731	-8.95803	1.18443	3617.94922	112886.26563	7	1	77	5	0	0	2122.90957	5.53655	16021.2	24950.8	16021.2	24950.8	0	0
647	5269.5	26936.8	5301.38	26994.96	24147.23047	201802.875	369.05429	57.33865	1.04345	5363.56152	196302.96875	7	1	78	-2	0	0	3639.51485	4.27123	5269.5	26936.8	5269.5	26936.8	0	0
647	12952.6	26943.9	12984.48	27002.06	12441.66504	89960.96094	343.27963	-52.63139	1.13049	2474.54004	88419.5	7	1	79	5	0	0	1622.44593	5.82235	12952.6	26943.9	12952.6	26943.9	0	0
647	6481.6	27284.8	6513.48	27342.96	10428.35156	73742.14063	339.47693	39.20677	1.19726	3359.78394	71677.39844	7	1	80	5	0	0	1329.93951	7.15187	6481.6	27284.8	6481.6	27284.8	0	0
647	7644	27511.4	7675.88	27569.56	40630.59766	318369.5625	357.35461	-14.17219	1.17218	2796.96753	309911.8125	7	1	81	5	0	0	5741.79506	2.73145	7644	27511.4	7644	27511.4	0	0
647	25763.7	30283.4	25795.58	30341.56	19481.70117	161491.51563	367.55441	-2.11039	1.13206	3787.35254	151637.1875	7	1	82	5	0	0	2912.49948	4.61893	25763.7	30283.4	25763.7	30283.4	0	0
647	28277.7	30420.9	28309.58	30479.06	16553.05469	126089.75	352.33926	2.7814	1.14974	3256.56885	123759.78125	7	1	83	5	0	0	2274.02864	5.03112	28277.7	30420.9	28277.7	30420.9	0	0
647	5263	32175.1	5294.88	32233.26	12964.5459	87579.32031	331.80457	2.51998	1.13762	2869.80054	87467.98438	7	1	84	5	0	0	1579.49304	5.84682	5263	32175.1	5263	32175.1	0	0
647	18469.3	32573.6	18501.18	32631.76	7752.14795	37219.04297	279.72534	-3.41101	1.14781	2908.01099	37767.72656	7	1	85	-4	0	0	671.24544	8.71729	18469.3	32573.6	18469.3	32573.6	0	0
647	25104.8	32715.1	25136.68	32773.26	10385.05273	78497.60156	350.98138	-62.426	1.17212	3511.64551	76389.85938	7	1	86	-4	0	0	1415.70424	7.25577	25104.8	32715.1	25104.8	32715.1	0	0
647	32807	32890.9	32838.88	32949.06	18566.37695	141477.0625	352.40305	23.22282	1.02728	3439.37891	135081.53125	7	1	87	-3	0	0	2551.53882	4.69134	32807	32890.9	32807	32890.9	0	0
647	5227.2	33931.2	5259.08	33989.36	33818.45703	264190.5625	356.81409	34.99432	1.20307	2196.354	254002.15625	7	1	88	-5	0	0	4764.67679	2.97676	5227.2	33931.2	5227.2	33931.2	0	0
647	13721.1	35471.7	13752.98	35529.86	16518.25	95911.60156	307.61945	-26.39555	1.19622	3543.57471	96108.63281	7	1	89	5	0	0	1729.76573	5.16049	13721.1	35471.7	13721.1	35471.7	0	0
647	20280.5	35862.3	20312.38	35920.46	10069.71777	87336.36719	375.96649	-20.3069	1.25669	2824.58179	83887.45313	7	1	90	6	0	0	1575.11138	6.99493	20280.5	35862.3	20280.5	35862.3	0	0
647	34486.8	36266.9	34518.68	36325.06	21382.26172	150314.76563	338.48093	-0.01305	1.23188	3876.04419	145214.90625	7	1	91	5	0	0	2710.9268	4.3593	34486.8	36266.9	34486.8	36266.9	0	0
647	4979.4	36457	5011.28	36515.16	11168.24121	63251.99219	303.81198	-10.30018	1.12747	3508.64722	64007.82031	7	1	92	5	0	0	1140.74968	6.89095	4979.4	36457	4979.4	36457	0	0
647	7605.9	38457	7637.78	38515.16	7726.54053	75833.99219	399.94443	20.29321	1.10816	3301.35156	68666.21094	7	1	93	6	0	0	1367.66605	8.98362	7605.9	38457	7605.9	38457	0	0
647	37117.1	38468.9	37148.98	38527.06	7549.00635	54887.16797	344.2316	14.49136	1.03588	2985.81958	51820.50781	7	1	94	5	0	0	989.89007	8.90878	37117.1	38468.9	37117.1	38468.9	0	0
647	26888.4	1450.6	26920.28	1508.76	10954.73047	100951.28125	387.53891	28.23265	1.05155	2295.3208	95754.98438	8	1	0	5	0	0	1820.65636	6.24946	26888.4	1450.6	26888.4	1450.6	0	0
647	36900	1823.9	36931.88	1882.06	26682.5	179471.70313	331.08917	1.32049	1.12486	3420.5481	174452.29688	8	1	1	5	0	0	3236.77217	3.66903	36900	1823.9	36900	1823.9	0	0
647	21587.4	1908.3	21619.28	1966.46	29084.81445	203030.0625	337.29294	-8.53953	1.07833	2739.32031	200421	8	1	2	5	0	0	3661.64718	3.35746	21587.4	1908.3	21587.4	1908.3	0	0
647	13828.6	2077.3	13860.48	2135.46	17491.34961	120153.63281	334.59314	23.39109	1.07342	2881.66968	116931.25781	8	1	3	5	0	0	2166.97077	4.73293	13828.6	2077.3	13828.6	2077.3	0	0
647	23743.7	2038	23775.58	2096.16	39971.60156	242400.39063	314.37726	-3.27959	1.0329	5638.54492	239765.375	8	1	4	5	0	0	4371.69104	3.05366	23743.7	2038	23743.7	2038	0	0
647	20588.3	2458.4	20620.18	2516.56	9842.69434	51207.77734	291.18646	-81.35766	1.0783	3762.67285	51113.17969	8	1	5	5	0	0	923.53226	7.76621	20588.3	2458.4	20588.3	2458.4	0	0
647	31924.2	2551.9	31956.08	2610.06	18137.30859	97597.0625	296.13666	5.89584	1.22985	3122.05884	98137.53125	8	1	6	7	0	0	1760.16302	4.71518	31924.2	2551.9	31924.2	2551.9	0	0
647	14601.3	2814.6	14633.18	2872.76	7619.34766	33510.94531	267.72855	6.9678	1.19226	3431.35986	34531	8	1	7	5	0	0	604.3699	9.30172	14601.3	2814.6	14601.3	2814.6	0	0
647	7222.1	3530.3	7253.98	3588.46	18014.17773	111690.02344	317.87781	-3.55078	1.20859	3484.84253	112369.9375	8	1	8	6	0	0	2014.32957	4.82613	7222.1	3530.3	7222.1	3530.3	0	0
647	39077	4732.1	39108.88	4790.26	8662.88574	44158.02344	288.22641	-27.32108	1.06825	3331.80127	45840.96875	8	1	9	-5	0	0	796.38995	8.29607	39077	4732.1	39077	4732.1	0	0
647	32850.6	5303.1	32882.48	5361.26	7741.04785	43063.47656	301.10287	69.94576	1.09864	3422.91846	43528.03906	8	1	10	-2	0	0	776.6498	9.13683	32850.6	5303.1	32850.6	5303.1	0	0
647	16160.3	5808.9	16192.18	5867.06	19582.07422	125656.23438	323.38727	45.11718	1.02884	3034.9585	124888.03906	8	1	11	5	0	0	2266.21019	4.42957	16160.3	5808.9	16160.3	5808.9	0	0
647	37991.1	5950.2	38022.98	6008.36	15499.27441	104073.14063	330.80637	-0.00154	1.04105	3252.74194	102004.45313	8	1	12	5	0	0	1876.95909	5.2851	37991.1	5950.2	37991.1	5950.2	0	0
647	3765.4	6250.5	3797.28	6308.66	19412.56641	116412.32031	312.62106	-2.20789	1.12016	3709.76807	118610.79688	8	1	13	9	0	0	2099.4962	4.64089	3765.4	6250.5	3765.4	6250.5	0	0
647	24305.8	6286.3	24337.68	6344.46	37994.27734	230572.5	314.48856	-11.93488	1.11732	4233.44531	228254.875	8	1	14	5	0	0	4158.37504	3.01756	24305.8	6286.3	24305.8	6286.3	0	0
647	35366.2	6331.2	35398.08	6389.36	35031.66797	251017.54688	341.72903	82.37238	1.0622	4478.57471	242574.625	8	1	15	5	0	0	4527.10146	3.19587	35366.2	6331.2	35366.2	6331.2	0	0
647	7213.6	7980.6	7245.48	8038.76	6421.27832	34380.99219	295.39877	-67.31143	1.12167	2734.75903	35394.02344	8	1	16	5	0	0	620.06119	9.92369	7213.6	7980.6	7213.6	7980.6	0	0
647	9825.2	7960.2	9857.08	8018.36	18760.15234	101773.53906	297.34421	29.95467	1.16081	3794.04712	103222.82031	8	1	17	5	0	0	1835.48578	4.7889	9825.2	7960.2	9825.2	7960.2	0	0
647	28245.9	7956.5	28277.78	8014.66	12942.27734	90239.51563	337.09573	65.10447	1.01532	3321.46875	87739.28125	8	1	18	-4	0	0	1627.46966	6.05492	28245.9	7956.5	28245.9	7956.5	0	0
647	33154.6	8181.6	33186.48	8239.76	14960.16992	96217.11719	323.75623	5.12441	1.10193	3632.77563	97041.60938	8	1	19	5	0	0	1735.27571	5.56591	33154.6	8181.6	33154.6	8181.6	0	0
647	4836.3	8535.1	4868.18	8593.26	32387.84961	169541.70313	292.08377	82.15164	1.02912	4014.51538	176472.125	8	1	20	-3	0	0	3057.68462	3.3357	4836.3	8535.1	4836.3	8535.1	0	0
647	29336.9	8650.4	29368.78	8708.56	5212.0083	40914.33203	357.6806	-23.8847	1.12398	3215.94556	40317.35938	8	1	21	6	0	0	737.88998	12.37242	29336.9	8650.4	29336.9	8650.4	0	0
647	34375.3	8613.2	34407.18	8671.36	5278.53906	29666.25586	302.64584	14.00705	1.15839	3003.29175	32983.70313	8	1	22	10	0	0	535.03092	12.00261	34375.3	8613.2	34375.3	8613.2	0	0
647	3532.6	8735.3	3564.48	8793.46	21517.94336	123699.04688	306.08569	1.19571	1.14619	3658.12744	124028.8125	8	1	23	5	0	0	2230.91231	4.31106	3532.6	8735.3	3532.6	8735.3	0	0
647	39586	9130.7	39617.88	9188.86	8932.56055	37806.02734	262.6351	-29.40609	1.18119	3077.60083	38682.97656	8	1	24	5	0	0	681.8317	7.9517	39586	9130.7	39586	9130.7	0	0
647	23288.8	9349.2	23320.68	9407.36	9912.14648	45664.22656	274.00876	0	1.08673	3347.33936	46596.51563	8	1	25	6	0	0	823.55433	7.49194	23288.8	9349.2	23288.8	9349.2	0	0
647	32509.4	9366.4	32541.28	9424.56	12669.70117	66427.03906	292.31393	19.12188	1.21517	3437.02637	66656.34375	8	1	26	6	0	0	1198.01165	6.23983	32509.4	9366.4	32509.4	9366.4	0	0
647	24552.5	9957.9	24584.38	10016.06	16198.28516	122519.125	351.09741	-66.77816	1.07029	2825.40845	117117.78906	8	1	27	5	0	0	2209.63242	4.9629	24552.5	9957.9	24552.5	9957.9	0	0
647	37156.9	9902.4	37188.78	9960.56	10956.24219	61484.44922	302.42108	15.92075	1.11669	3013.22998	62094.25	8	1	28	-4	0	0	1108.87204	6.72293	37156.9	9902.4	37156.9	9902.4	0	0
647	22569.5	10209.8	22601.38	10267.96	19003.15039	118200.03906	318.38766	-23.48362	1.09086	3698.84009	118943	8	1	29	7	0	0	2131.7377	4.70456	22569.5	10209.8	22569.5	10209.8	0	0
647	17768.6	10726.2	17800.48	10784.36	12005.07617	81349	332.31802	-36.96464	1.15096	3513.90771	82720.30469	8	1	30	6	0	0	1467.12921	6.50202	17768.6	10726.2	17768.6	10726.2	0	0
647	21147	10786.1	21178.88	10844.26	11125.55078	66335.57031	311.72577	26.74817	1.06412	3383.62964	65982.25781	8	1	31	6	0	0	1196.36201	6.8381	21147	10786.1	21147	10786.1	0	0
647	1159.5	12547.7	1191.38	12605.86	13954.39551	80203.42969	306.05621	62.40314	1.09063	3264.1377	81631.55469	8	1	32	-2	0	0	1446.46885	5.72647	1159.5	12547.7	1159.5	12547.7	0	0
647	8196.9	12380.3	8228.78	12438.46	14003.76563	71154.11719	287.76489	15.59808	1.2567	3465.85962	71248.50781	8	1	33	5	0	0	1283.2645	5.80903	8196.9	12380.3	8196.9	12380.3	0	0
647	17871.4	12682.4	17903.28	12740.56	14051.3125	77177.75781	299.19055	60.88065	1.00849	3215.77075	77695.73438	8	1	34	-3	0	0	1391.90086	5.68415	17871.4	12682.4	17871.4	12682.4	0	0
647	39894	12533	39925.88	12591.16	21234.67383	181189.26563	372.9097	55.73784	1.13318	5837.2915	176355.71875	8	1	35	-2	0	0	3267.74841	4.79322	39894	12533	39894	12533	0	0
647	3852.4	13248.5	3884.28	13306.66	10505.12793	57876.28516	299.64697	-12.87328	1.10456	2779.37427	58760.64063	8	1	36	-4	0	0	1043.7988	6.8028	3852.4	13248.5	3852.4	13248.5	0	0
647	38313.3	13217	38345.18	13275.16	29759.90039	196653.28125	328.16714	-0.23653	1.12366	3640.26221	190294.4375	8	1	37	5	0	0	3546.64193	3.44996	38313.3	13217	38313.3	13217	0	0
647	18961.3	13585.8	18993.18	13643.96	17593.7832	131647.5	349.21021	-48.88107	1.05307	3904.19922	127723.01563	8	1	38	5	0	0	2374.26266	5.01218	18961.3	13585.8	18961.3	13585.8	0	0
647	11856.2	13734.3	11888.08	13792.46	13195.72559	64558.68359	282.37155	-8.26311	1.25951	3356.76978	65454.75781	8	1	39	6	0	0	1164.31586	6.02912	11856.2	13734.3	11856.2	13734.3	0	0
647	23958.1	13743.2	23989.98	13801.36	9099.12305	53680.28125	310.07578	34.20616	1.06648	3286.61328	54138.67188	8	1	40	5	0	0	968.12387	7.92823	23958.1	13743.2	23958.1	13743.2	0	0
647	30137.7	13788.6	30169.58	13846.76	12310.76172	63400.95703	289.71146	0.00119	1.08851	3402.14307	63568.42188	8	1	41	5	0	0	1143.43626	6.36206	30137.7	13788.6	30137.7	13788.6	0	0
647	35818.4	13826.4	35850.28	13884.56	24373.4375	107368.98438	267.94229	-68.43178	1.06496	3608.03491	109061.125	8	1	42	-4	0	0	1936.39963	3.98143	35818.4	13826.4	35818.4	13826.4	0	0
647	9308.9	13921.8	9340.78	13979.96	12388.70313	65650.82031	293.8782	35.83183	1.1261	3167.41895	67376.52344	8	1	43	5	0	0	1184.01254	6.21789	9308.9	13921.8	9308.9	13921.8	0	0
647	29364.6	13918.2	29396.48	13976.36	13443.72852	96359.15625	341.78018	-8.40224	1.12628	3086.34229	94603.44531	8	1	44	5	0	0	1737.83738	5.78303	29364.6	13918.2	29364.6	13918.2	0	0
647	11044.6	14064.5	11076.48	14122.66	5586.43213	30571.32227	298.64145	24.79682	1.00194	3050.87598	31886.10156	8	1	45	-3	0	0	551.3538	11.51237	11044.6	14064.5	11044.6	14064.5	0	0
647	9634.2	14695	9666.08	14753.16	5263.56982	34724.83203	327.89902	-74.07776	1.15013	2703.33398	36143.64844	8	1	46	-2	0	0	626.26235	11.59252	9634.2	14695	9634.2	14695	0	0
647	4276.5	14923.8	4308.38	14981.96	25138.61133	131815.39063	292.3295	-85.36712	1.00207	3263.75562	132787.10938	8	1	47	-5	0	0	2377.29057	3.8138	4276.5	14923.8	4276.5	14923.8	0	0
647	33841.3	15252.8	33873.18	15310.96	27741.06055	182580.64063	327.51114	8.15555	1.11612	3267.26025	178689.5	8	1	48	5	0	0	3292.84185	3.5529	33841.3	15252.8	33841.3	15252.8	0	0
647	36495.3	15502.3	36527.18	15560.46	20924.26953	120663.95313	306.56592	-14.68551	1.11004	3583.62866	121652.28125	8	1	49	5	0	0	2176.17439	4.37767	36495.3	15502.3	36495.3	15502.3	0	0
647	7508.2	16039.2	7540.08	16097.36	25458.91602	174120.57813	333.86072	23.95252	1.08596	3628.71216	171746.1875	8	1	50	5	0	0	3140.26463	3.82173	7508.2	16039.2	7508.2	16039.2	0	0
647	29265.9	16107.5	29297.78	16165.66	13682.61133	102897.32813	350.08844	-2.34441	1.20297	2892.56079	98959.97656	8	1	51	5	0	0	1855.75331	5.62179	29265.9	16107.5	29265.9	16107.5	0	0
647	35536.5	16462.5	35568.38	16520.66	19918.57813	86410.16406	265.89703	8.3556	1.12449	3617.13916	89386.52344	8	1	52	5	0	0	1558.40731	4.57588	35536.5	16462.5	35536.5	16462.5	0	0
647	287.4	17269.1	319.28	17327.26	11472.14941	63160.97266	299.5451	-6.7047	1.07513	2832.52148	64298.96094	8	1	53	5	0	0	1139.10814	6.40223	287.4	17269.1	287.4	17269.1	0	0
647	21760.3	18016.7	21792.18	18074.86	7954.45654	69770.79688	378.08707	42.75832	1.00215	2543.70483	65484.37891	8	1	54	5	0	0	1258.31632	8.14726	21760.3	18016.7	21760.3	18016.7	0	0
647	8323.7	18953.7	8355.58	19011.86	21631.28125	141557.4375	326.57687	-12.3661	1.13918	3470.59253	139191.1875	8	1	55	5	0	0	2552.98839	4.2395	8323.7	18953.7	8323.7	18953.7	0	0
647	39055	19165.2	39086.88	19223.36	8974.12598	53829.80078	312.66226	10.72945	1.04624	3257.02539	55473.36719	8	1	56	5	0	0	970.82046	7.99187	39055	19165.2	39055	19165.2	0	0
647	1059.2	19305.5	1091.08	19363.66	10433.24609	51329.58594	283.16162	-8.4847	1.02638	3046.58545	53085.36719	8	1	57	5	0	0	925.72908	7.01546	1059.2	19305.5	1059.2	19305.5	0	0
647	5936.1	19881.6	5967.98	19939.76	5743.52393	43575.56641	351.63535	-87.72037	1.12033	2497.37451	43470.63672	8	1	58	5	0	0	785.88534	10.50577	5936.1	19881.6	5936.1	19881.6	0	0
647	26937.7	19886.5	26969.58	19944.66	13333.57227	96211.07031	342.92526	-30.49136	1.14068	3473.23511	93665.125	8	1	59	5	0	0	1735.16665	5.98363	26937.7	19886.5	26937.7	19886.5	0	0
647	35631.7	19882.7	35663.58	19940.86	8180.56934	79483.99219	397.93149	12.09291	1.18291	2324.68433	74493.89063	8	1	60	8	0	0	1433.4938	7.77522	35631.7	19882.7	35631.7	19882.7	0	0
647	10205	20455.1	10236.88	20513.26	26044.61133	199082.10938	352.95343	-16.4725	1.23515	2441.0686	196337.28125	8	1	61	5	0	0	3590.44584	3.5378	10205	20455.1	10205	20455.1	0	0
647	38749.1	20481.4	38780.98	20539.56	24455.99609	175425.04688	341.91122	13.76881	1.17153	4043.38184	172225.45313	8	1	62	5	0	0	3163.79072	4.00163	38749.1	20481.4	38749.1	20481.4	0	0
647	37347	21358.4	37378.88	21416.56	8526.16406	55616.41797	326.05051	28.80991	1.27169	2911.16431	54210.89063	8	1	63	6	0	0	1003.0421	8.04763	37347	21358.4	37347	21358.4	0	0
647	29903.3	21584	29935.18	21642.16	12606.39453	68702.42969	298.02371	-57.1694	1.27104	4351.67139	71474.21875	8	1	64	-4	0	0	1239.04832	6.65993	29903.3	21584	29903.3	21584	0	0
647	4595	21872.7	4626.88	21930.86	9190.89941	46038.94922	285.72217	-35.27942	1.17537	2981.44507	48510.875	8	1	65	5	0	0	830.31245	7.68131	4595	21872.7	4595	21872.7	0	0
647	461.1	22741.8	492.98	22799.96	9809.89746	58263.25391	311.11816	-20.32435	1.19966	2585.3252	59079.87109	8	1	66	10	0	0	1050.77778	7.02173	461.1	22741.8	461.1	22741.8	0	0
647	36162.9	23180.1	36194.78	23238.26	14662.82617	108799.125	347.74759	-3.59609	1.03148	3303.35278	107627.17969	8	1	67	5	0	0	1962.19222	5.51006	36162.9	23180.1	36162.9	23180.1	0	0
647	17288.2	23339.4	17320.08	23397.56	13587.83398	101745.21875	349.33502	3.66918	1.28794	3407.18286	99936.42969	8	1	68	5	0	0	1834.97502	5.86885	17288.2	23339.4	17288.2	23339.4	0	0
647	36877.5	23901.8	36909.38	23959.96	6542.29736	29552.04688	271.3244	-6.38831	1.28821	3041.36157	30698.96094	8	1	69	7	0	0	532.97117	10.13222	36877.5	23901.8	36877.5	23901.8	0	0
647	5297.5	26926	5329.38	26984.16	23242.70117	182318.28125	357.54611	55.26341	1.04988	5932.16699	181968.82813	8	1	70	-2	0	0	3288.1102	4.50319	5297.5	26926	5297.5	26926	0	0
647	12960	26960.9	12991.88	27019.06	12498.09961	58937.30078	277.22562	-19.21514	1.14346	3260.67383	60999.15625	8	1	71	5	0	0	1062.93422	6.23875	12960	26960.9	12960	26960.9	0	0
647	6497.5	27302.5	6529.38	27360.66	10804.80957	79911.35156	347.18097	-12.18938	1.1593	3467.03662	77603.08594	8	1	72	6	0	0	1441.20123	7.01361	6497.5	27302.5	6497.5	27302.5	0	0
647	7643	27523.8	7674.88	27581.96	39141.45703	316982.15625	363.29477	33.98566	1.15999	2816.92847	305585.78125	8	1	73	-5	0	0	5716.77319	2.79361	7643	27523.8	7643	27523.8	0	0
647	28272.9	30436.3	28304.78	30494.46	14077.96973	81429.92969	307.03101	-13.0688	1.02309	3839.6792	82218.02344	8	1	74	-3	0	0	1468.58878	5.91477	28272.9	30436.3	28272.9	30436.3	0	0
647	5249.6	32192.9	5281.48	32251.06	11074.91992	72462.22656	326.54706	4.25349	1.08581	2699.91309	72466.17188	8	1	75	-3	0	0	1306.85626	6.47279	5249.6	32192.9	5249.6	32192.9	0	0
647	18435.9	32614.8	18467.78	32672.96	6996.68896	26201.04883	247.04341	-8.91162	1.1073	3258.51489	26859.125	8	1	76	5	0	0	472.53592	9.84254	18435.9	32614.8	18435.9	32614.8	0	0
647	25108.8	32716.8	25140.68	32774.96	11201.07129	104507.17969	389.9451	0.02061	1.11717	2610.18872	98358.28125	8	1	77	5	0	0	1884.78699	6.33059	25108.8	32716.8	25108.8	32716.8	0	0
647	37072.9	33712.4	37104.78	33770.56	16550.77344	83735.70313	287.14841	-3e-05	1.18201	3296.8584	85331.53906	8	1	78	8	0	0	1510.17341	5.09159	37072.9	33712.4	37072.9	33712.4	0	0
647	5219.4	33955.8	5251.28	34013.96	29977.01367	249746.95313	368.48187	20.62462	1.23813	2530.375	237466.625	8	1	79	5	0	0	4504.1863	3.24825	5219.4	33955.8	5219.4	33955.8	0	0
647	13724.7	35457.5	13756.58	35515.66	14791.62109	99404.33594	330.94437	-29.59755	1.19447	3354.40747	98469.8125	8	1	80	5	0	0	1792.7572	5.5045	13724.7	35457.5	13724.7	35457.5	0	0
647	20278.9	35849.9	20310.78	35908.06	13769.83203	101562.45313	346.70691	-9.00375	1.24276	3036.89941	98062.51563	8	1	81	5	0	0	1831.67884	5.65915	20278.9	35849.9	20278.9	35849.9	0	0
647	4970.1	36451.4	5001.98	36509.56	12512.46094	85754.00781	334.2074	13.05441	1.17742	2906.63135	85214.21875	8	1	82	5	0	0	1546.57353	6.01577	4970.1	36451.4	4970.1	36451.4	0	0
647	29908.7	36704	29940.58	36762.16	9043.58594	51654.61719	305.10159	16.52877	1.05751	3197.271	52346.22656	8	1	83	-3	0	0	931.59102	7.90894	29908.7	36704	29908.7	36704	0	0
647	7637.5	38478.7	7669.38	38536.86	6910.30908	43285.98438	319.5105	51.99593	1.21641	5023.7207	45867.98438	8	1	84	6	0	0	780.66273	11.41794	7637.5	38478.7	7637.5	38478.7	0	0
647	3307.3	39851.5	3339.18	39909.66	13545.9707	89555.01563	328.24652	-21.65521	1.25102	2971.74072	88638.48438	8	1	85	7	0	0	1615.12471	5.71091	3307.3	39851.5	3307.3	39851.5	0	0
647	26885.1	1463.3	26916.98	1521.46	10464.88477	56422.26563	296.42734	7.47767	1.18675	3568.38672	58910.32813	9	1	0	5	0	0	1017.57556	7.28634	26885.1	1463.3	26885.1	1463.3	0	0
647	36897.6	1833.4	36929.48	1891.56	27808.25586	201249.71875	343.43219	-4.45554	1.16813	2924.42334	194167.40625	9	1	1	5	0	0	3629.53868	3.48206	36897.6	1833.4	36897.6	1833.4	0	0
647	21584.9	1920.2	21616.78	1978.36	29949.26758	188360.5	320.15628	5.87316	1.08733	3264.25293	188186.6875	9	1	2	5	0	0	3397.08162	3.38461	21584.9	1920.2	21584.9	1920.2	0	0
647	13833.6	2079.2	13865.48	2137.36	26774.56836	155176.59375	307.33505	-14.30476	1.01485	2962.20508	153505.875	9	1	3	-4	0	0	2798.60987	3.5957	13833.6	2079.2	13833.6	2079.2	0	0
647	23746.7	2034.2	23778.58	2092.36	39939.32422	282568.59375	339.56412	4.50418	1.05571	4326.47852	273722.03125	9	1	4	6	0	0	5096.12459	2.91939	23746.7	2034.2	23746.7	2034.2	0	0
647	20596.5	2459.1	20628.38	2517.26	9365.86035	45465.96484	281.27399	-67.62416	1.0515	3717.91357	47315.16406	9	1	5	-2	0	0	819.97868	8.06063	20596.5	2459.1	20596.5	2459.1	0	0
647	31920	2552.1	31951.88	2610.26	20281.5293	110363.60938	297.79871	-0.98254	1.16697	3049.94116	110463.46875	9	1	6	5	0	0	1990.4077	4.34768	31920	2552.1	31920	2552.1	0	0
647	26929.2	2646.4	26961.08	2704.56	7317.22021	47597.39844	325.59579	-47.58774	1.03263	3042.23706	46609.07031	9	1	7	5	0	0	858.41908	9.19992	26929.2	2646.4	26929.2	2646.4	0	0
647	14626.2	2834.2	14658.08	2892.36	7106.92383	34177.87109	279.95737	-62.02527	1.03262	3483.98193	34939.45313	9	1	8	5	0	0	616.39791	9.87424	14626.2	2834.2	14626.2	2834.2	0	0
647	19224	2878.7	19255.88	2936.86	7311.89111	54307.51953	347.91678	-27.67902	1.15043	2762.37451	53764.64063	9	1	9	5	0	0	979.43611	8.92774	19224	2878.7	19224	2878.7	0	0
647	7226.2	3545.1	7258.08	3603.26	20154.1582	125266.09375	318.26923	-0.43117	1.1589	3161.8584	125209.53906	9	1	10	5	0	0	2259.174	4.37935	7226.2	3545.1	7226.2	3545.1	0	0
647	37264.3	4437.4	37296.18	4495.56	8769.98145	74465.66406	371.99655	49.55434	1.15283	3089.70752	68028.3125	9	1	11	6	0	0	1342.98825	7.97513	37264.3	4437.4	37264.3	4437.4	0	0
647	39076.5	4747.7	39108.38	4805.86	9135.77539	65973.52344	343.0618	-3.42549	1.03016	2514.97461	65047.63281	9	1	12	-5	0	0	1189.8325	7.32912	39076.5	4747.7	39076.5	4747.7	0	0
647	32823.7	5279.5	32855.58	5337.66	10064.54785	64500.71484	323.18066	-6.07846	1.11431	3064.24756	64828.8125	9	1	13	7	0	0	1163.27039	7.182	32823.7	5279.5	32823.7	5279.5	0	0
647	16153.5	5817.2	16185.38	5875.36	21015.41016	111526.60156	294.09018	7.30495	1.24513	3525.54248	113493.4375	9	1	14	5	0	0	2011.38226	4.3606	16153.5	5817.2	16153.5	5817.2	0	0
647	37987.5	5958.6	38019.38	6016.76	15294.1709	86885.14063	304.27762	-18.58687	1.0284	3762.04907	90763.77344	9	1	15	-3	0	0	1566.97351	5.53602	37987.5	5958.6	37987.5	5958.6	0	0
647	3767.7	6264.4	3799.58	6322.56	19747.5918	133988.09375	332.53415	24.16632	1.14235	3356.90356	133171.40625	9	1	16	6	0	0	2416.47527	4.48237	3767.7	6264.4	3767.7	6264.4	0	0
647	24306.4	6293.4	24338.28	6351.56	29199.18555	174440.78125	312.0318	-6.55851	1.14652	3206.10425	175767.39063	9	1	17	5	0	0	3146.03949	3.4364	24306.4	6293.4	24306.4	6293.4	0	0
647	35376.9	6342.2	35408.78	6400.36	29863.89844	198621.65625	329.23068	-40.02237	1.07917	4093.85718	195053.5625	9	1	18	5	0	0	3582.14157	3.50756	35376.9	6342.2	35376.9	6342.2	0	0
647	9838.1	7985.5	9869.98	8043.66	22173.36328	133391.85938	313.11877	29.63922	1.00845	4339.09473	132379.625	9	1	19	-4	0	0	2405.72218	4.3635	9838.1	7985.5	9838.1	7985.5	0	0
647	33170.1	8173	33201.98	8231.16	17728.35547	111374.5	319.97708	-53.07032	1.11682	3563.60303	110637.92188	9	1	20	5	0	0	2008.63911	4.90285	33170.1	8173	33170.1	8173	0	0
647	4855.8	8539.5	4887.68	8597.66	34699.51563	144637.125	260.6384	2.88419	1.11276	4724.5376	147391.5625	9	1	21	5	0	0	2608.53055	3.29691	4855.8	8539.5	4855.8	8539.5	0	0
647	29361.2	8713.2	29393.08	8771.36	5842.83301	32308.48047	300.1973	81.5022	1.12938	2991.52246	32428.9375	9	1	22	-4	0	0	582.68345	11.0186	29361.2	8713.2	29361.2	8713.2	0	0
647	34366.8	8595.8	34398.68	8653.96	6001.07861	33201.41406	300.27823	-81.16811	1.12767	3377.17798	33468.54688	9	1	23	5	0	0	598.7875	11.21785	34366.8	8595.8	34366.8	8595.8	0	0
647	3531.3	8737.5	3563.18	8795.66	24592.79883	147139.8125	312.26358	-72.1496	1.03702	3954.93872	145935.53125	9	1	24	-4	0	0	2653.66652	3.98643	3531.3	8737.5	3531.3	8737.5	0	0
647	17334.1	8970.5	17365.98	9028.66	7208.09375	31573.17969	267.18323	27.82855	1.02744	3437.97461	33041.63281	9	1	25	-2	0	0	569.4223	9.73682	17334.1	8970.5	17334.1	8970.5	0	0
647	39599.9	9156.4	39631.78	9214.56	8461.68359	38787.82813	273.32513	-1.58492	1.28182	3105.92163	39857.96094	9	1	26	6	0	0	699.53848	8.3004	39599.9	9156.4	39599.9	9156.4	0	0
647	23305.2	9346.8	23337.08	9404.96	9816.52051	41750.80078	263.27756	-85.38105	1.05762	3659.93994	43843.5	9	1	27	5	0	0	752.97569	7.75393	23305.2	9346.8	23305.2	9346.8	0	0
647	24552.3	9969.8	24584.18	10027.96	15222.89258	118383.98438	356.00668	-10.77043	1.07202	2975.97046	113430.74219	9	1	28	-5	0	0	2135.05516	5.23731	24552.3	9969.8	24552.3	9969.8	0	0
647	37160.4	9905.6	37192.28	9963.76	10021.87891	54506.31641	297.72073	1.26396	1.26497	3006.42725	56240.32031	9	1	29	5	0	0	983.02142	7.19211	37160.4	9905.6	37160.4	9905.6	0	0
647	22572	10231.5	22603.88	10289.66	18505.04688	108750.125	309.47815	3.92983	1.08631	3689.73779	110309.55469	9	1	30	5	0	0	1961.3085	4.79793	22572	10231.5	22572	10231.5	0	0
647	17769.6	10750.8	17801.48	10808.96	14272.83398	77573.60938	297.62	62.57108	1.13218	3898.06689	78580.32813	9	1	31	5	0	0	1399.04005	5.88406	17769.6	10750.8	17769.6	10750.8	0	0
647	21121.9	10796	21153.78	10854.16	11339.95898	63836.67188	302.89322	21.33619	1.084	3283.12183	64256.95313	9	1	32	5	0	0	1151.29438	6.69448	21121.9	10796	21121.9	10796	0	0
647	8184.4	12384.8	8216.28	12442.96	15176.70508	83640.20313	299.69467	-14.66624	1.10533	3537.76318	85199.92188	9	1	33	6	0	0	1508.45106	5.49194	8184.4	12384.8	8184.4	12384.8	0	0
647	1190.2	12542.7	1222.08	12600.86	13363.67969	89465.92188	330.31326	-14.69315	1.07496	2407.77197	89648.70313	9	1	34	5	0	0	1613.5179	5.51315	1190.2	12542.7	1190.2	12542.7	0	0
647	17872.8	12714.8	17904.68	12772.96	24951.02148	176244.3125	339.29199	7.49725	1.06682	3253.8042	169972.90625	9	1	35	5	0	0	3178.56618	3.80031	17872.8	12714.8	17872.8	12714.8	0	0
647	3852	13262.2	3883.88	13320.36	11032.55273	58794.03906	294.70593	-26.06373	1.01979	2944.18701	60846.32813	9	1	36	-3	0	0	1060.35049	6.65725	3852	13262.2	3852	13262.2	0	0
647	38289.6	13222.2	38321.48	13280.36	27156.64648	189245.89063	337.00424	-8.93544	1.0806	3809.88647	185154.84375	9	1	37	5	0	0	3413.04964	3.68867	38289.6	13222.2	38289.6	13222.2	0	0
647	18957.5	13593.2	18989.38	13651.36	18253.99219	137157.71875	349.93826	40.24892	1.01232	3908.34814	135985.29688	9	1	38	-3	0	0	2473.63946	4.88101	18957.5	13593.2	18957.5	13593.2	0	0
647	11853	13742.3	11884.88	13800.46	14606.61328	73569.74219	286.5069	-50.14828	1.01315	3148.41895	74950.52344	9	1	39	-4	0	0	1326.8303	5.51291	11853	13742.3	11853	13742.3	0	0
647	23965	13772.8	23996.88	13830.96	15494.63965	100734.58594	325.50583	4.40819	1.22951	3044.87598	101422.10156	9	1	40	5	0	0	1816.74826	5.21538	23965	13772.8	23965	13772.8	0	0
647	30151.7	13806.6	30183.58	13864.76	13501.45801	66488.10156	283.29694	24.74779	1.02225	3789.9314	66917.71875	9	1	41	-4	0	0	1199.11291	6.10532	30151.7	13806.6	30151.7	13806.6	0	0
647	9292.3	13940.6	9324.18	13998.76	12147.9707	83385.10156	334.46646	-18.7464	1.13306	2685.89258	83009.6875	9	1	42	6	0	0	1503.85031	6.03664	9292.3	13940.6	9292.3	13940.6	0	0
647	29366.5	13905.7	29398.38	13963.86	16087.40527	86206.71875	295.52063	-39.805	1.11796	3558.09717	87688.57031	9	1	43	5	0	0	1554.73817	5.27471	29366.5	13905.7	29366.5	13905.7	0	0
647	35815.5	13837	35847.38	13895.16	22467.95117	101241.10938	270.99231	64.5308	1.03705	3717.73682	101199.57813	9	1	44	-4	0	0	1825.88341	4.22727	35815.5	13837	35815.5	13837	0	0
647	4276.2	14954.1	4308.08	15012.26	21316.54688	122169.34375	305.62082	35.01854	1.10662	2907.23389	122058.15625	9	1	45	5	0	0	2203.32411	4.16418	4276.2	14954.1	4276.2	14954.1	0	0
647	33841.4	15266.8	33873.28	15324.96	20546.39258	136984.96875	329.63162	-13.71207	1.05469	3119.31299	133515.17188	9	1	46	5	0	0	2470.52391	4.30434	33841.4	15266.8	33841.4	15266.8	0	0
647	36498.9	15499.6	36530.78	15557.76	16579.20117	95528.52344	306.43967	2.62202	1.09364	3195.76147	95472.96094	9	1	47	5	0	0	1722.85692	5.0356	36498.9	15499.6	36498.9	15499.6	0	0
647	7485.1	16055.3	7516.98	16113.46	19955.01758	145029.78125	344.16187	0.87937	1.11767	2814.16333	141175.90625	9	1	48	5	0	0	2615.6121	4.30288	7485.1	16055.3	7485.1	16055.3	0	0
647	29253.3	16120.2	29285.18	16178.36	14792.88965	98978.71094	330.22095	77.57279	1.01663	3609.36523	99136.86719	9	1	49	-3	0	0	1785.08105	5.59932	29253.3	16120.2	29253.3	16120.2	0	0
647	23667.5	16451.4	23699.38	16509.56	5630.96777	28636	287.88889	34.86674	1.25168	3122.06958	29906.25781	9	1	50	5	0	0	516.45026	11.53744	23667.5	16451.4	23667.5	16451.4	0	0
647	35546.1	16468	35577.98	16526.16	17292.35156	87861.78906	287.76184	6.56183	1.12062	3461.85962	88233.50781	9	1	51	5	0	0	1584.58737	4.98587	35546.1	16468	35546.1	16468	0	0
647	262.2	17271.8	294.08	17329.96	13342.18457	66730.38281	285.50162	2.42776	1.10002	3015.98828	67941.29688	9	1	52	5	0	0	1203.48245	5.83054	262.2	17271.8	262.2	17271.8	0	0
647	21770.5	18017.1	21802.38	18075.26	8994.00488	55670.23828	317.61078	-19.98552	1.12901	3172.32959	54562.75781	9	1	53	7	0	0	1004.01275	7.91427	21770.5	18017.1	21770.5	18017.1	0	0
647	8293.1	18999.1	8324.98	19057.26	20525.24805	149867.89063	344.96124	-6.9897	1.12222	2803.83252	146305.1875	9	1	54	-4	0	0	2702.86741	4.21928	8293.1	18999.1	8293.1	18999.1	0	0
647	39041.8	19177.8	39073.68	19235.96	10889.03418	58860.05469	296.8082	77.86384	1.08645	3136.13379	59951.65625	9	1	55	5	0	0	1061.54109	6.82838	39041.8	19177.8	39041.8	19177.8	0	0
647	1056.3	19330.1	1088.18	19388.26	6803.88721	51604.72656	351.58182	-31.32072	1.0437	2294.43774	51272.05469	9	1	56	5	0	0	930.69124	8.9569	1056.3	19330.1	1056.3	19330.1	0	0
647	26939.7	19877.4	26971.58	19935.56	10734.9082	69081.63281	323.84885	-13.76357	1.08876	3321.57788	68540.55469	9	1	57	5	0	0	1245.88725	6.98355	26939.7	19877.4	26939.7	19877.4	0	0
647	35623.7	19885.5	35655.58	19943.66	13337.31445	102920.39844	354.63104	1.51854	1.13587	2589.76538	99393.86719	9	1	58	5	0	0	1856.16939	5.5881	35623.7	19885.5	35623.7	19885.5	0	0
647	10199.7	20461.5	10231.58	20519.66	24211.04102	179528.125	347.63199	68.79416	1.02513	2859.17212	176376.6875	9	1	59	-3	0	0	3237.78973	3.79367	10199.7	20461.5	10199.7	20461.5	0	0
647	38737.4	20493.4	38769.28	20551.56	22731.5918	164946.09375	343.88745	17.38829	1.14112	3655.55688	165159.07813	9	1	60	5	0	0	2974.8028	4.12796	38737.4	20493.4	38737.4	20493.4	0	0
647	564.2	20869.9	596.08	20928.06	7771.48438	52961.20313	333.26306	-3.14505	1.19503	2376.36548	52285.86328	9	1	61	7	0	0	955.1553	8.1739	564.2	20869.9	564.2	20869.9	0	0
647	29825.3	21632.3	29857.18	21690.46	10938.15723	40076.33203	244.36113	-15.57014	1.13801	3728.0625	42687.4375	9	1	62	5	0	0	722.77665	7.19212	29825.3	21632.3	29825.3	21632.3	0	0
647	4603.6	21862.2	4635.48	21920.36	6762.43799	40715.625	313.2486	-6.32919	1.25336	2932.3147	41027.13281	9	1	63	6	0	0	734.3063	9.70469	4603.6	21862.2	4603.6	21862.2	0	0
647	455	22734.6	486.88	22792.76	10419.72559	70798.14844	332.76913	79.13365	1.00325	2236.39941	69629.01563	9	1	64	-3	0	0	1276.84461	6.47627	455	22734.6	455	22734.6	0	0
647	17312.7	23328.6	17344.58	23386.76	11341.36133	100336.39844	379.71423	78.76067	1.23753	3631.05981	94767.50781	9	1	65	-2	0	0	1809.56695	6.82459	17312.7	23328.6	17312.7	23328.6	0	0
647	36916.7	23893.1	36948.58	23951.26	7328.16992	29980.69531	258.21609	40.44143	1.15317	3040.7749	31219.625	9	1	66	5	0	0	540.70184	9.26688	36916.7	23893.1	36916.7	23893.1	0	0
647	12946	26958.2	12977.88	27016.36	6933.66992	36962.64844	294.75433	-21.55273	1.1293	3041.53296	38292.67969	9	1	67	5	0	0	666.62136	9.63734	12946	26958.2	12946	26958.2	0	0
647	6481.1	27303.5	6512.98	27361.66	10391.57324	62381.39844	312.78589	82.1554	1.24725	3609.25562	62585.60938	9	1	68	-5	0	0	1125.04852	7.3349	6481.1	27303.5	6481.1	27303.5	0	0
647	7636.9	27556.8	7668.78	27614.96	13317.34375	84444.51563	321.46756	-49.73021	1.01516	3526.80591	83045.85156	9	1	69	-5	0	0	1522.95684	6.0259	7636.9	27556.8	7636.9	27556.8	0	0
647	28278.5	30443.5	28310.38	30501.66	18012.71094	130758.54688	343.95825	-8.78207	1.10812	3550.47632	126973.09375	9	1	70	6	0	0	2358.23039	4.82931	28278.5	30443.5	28278.5	30443.5	0	0
647	28548.7	31446.1	28580.58	31504.26	9299.55176	57753.9375	318.1413	15.09496	1.15123	4287.71387	57490.15625	9	1	71	8	0	0	1041.59226	8.43124	28548.7	31446.1	28548.7	31446.1	0	0
647	30797.1	31783.7	30828.98	31841.86	6829.75146	60260.87109	379.20624	2.24263	1.23702	2751.9917	57293.21094	9	1	72	5	0	0	1086.80481	9.39604	30797.1	31783.7	30797.1	31783.7	0	0
647	5251.4	32188	5283.28	32246.16	8996.19141	79580.63281	379.69473	-6.29723	1.18737	2333.71558	77711.10938	9	1	73	6	0	0	1435.23671	7.25413	5251.4	32188	5251.4	32188	0	0
647	7930.9	32134.7	7962.78	32192.86	27732.01758	224000	362.8219	65.64414	1.00192	4332.29785	209214.5625	9	1	74	-2	0	0	4039.84	3.70922	7930.9	32134.7	7930.9	32134.7	0	0
647	18436.5	32587.4	18468.38	32645.56	7403.02588	41283.21094	301.46878	7.82372	1.11716	2724.57422	42033.64063	9	1	75	5	0	0	744.54271	8.84579	18436.5	32587.4	18436.5	32587.4	0	0
647	25094.9	32750.1	25126.78	32808.26	8923.24609	67349.3125	350.72391	18.0962	1.24733	3051.56421	64908.89844	9	1	76	5	0	0	1214.64485	7.85246	25094.9	32750.1	25094.9	32750.1	0	0
647	37066.5	33721	37098.38	33779.16	23742.91406	152283.51563	323.31039	-10.38944	1.16595	3306.19019	149378.25	9	1	77	5	0	0	2746.4332	3.94775	37066.5	33721	37066.5	33721	0	0
647	5214.5	33962.4	5246.38	34020.56	21449.70898	190096.23438	380.04611	10.69101	1.20276	1702.73682	178966.57813	9	1	78	7	0	0	3428.38559	3.80717	5214.5	33962.4	5214.5	33962.4	0	0
647	13724.5	35456.2	13756.38	35514.36	16518.0918	126436.19531	353.19617	-30.60997	1.17032	2814.76929	122991.76563	9	1	79	5	0	0	2280.27678	4.89107	13724.5	35456.2	13724.5	35456.2	0	0
647	20284.2	35857.5	20316.08	35915.66	9884.00488	84702.42188	373.71597	-1.95831	1.17754	2701.49463	81861.63281	9	1	80	9	0	0	1527.60818	7.01493	20284.2	35857.5	20284.2	35857.5	0	0
647	34485.7	36290.3	34517.58	36348.46	22274.30078	186315.26563	369.21762	-5.36067	1.03085	3350.97021	178458.75	9	1	81	-3	0	0	3360.19582	4.10763	34485.7	36290.3	34485.7	36290.3	0	0
647	4967	36454.5	4998.88	36512.66	13559.28906	81464.625	312.91495	-18.05315	1.16273	3221.604	82918.89844	9	1	82	7	0	0	1469.21451	5.8247	4967	36454.5	4967	36454.5	0	0
647	8229.4	38269.4	8261.28	38327.56	8905.83008	65079.92578	345.10126	0	1.16225	4526.01904	62764.52344	9	1	83	6	0	0	1173.71646	8.87043	8229.4	38269.4	8229.4	38269.4	0	0
647	3303.4	39852.2	3335.28	39910.36	12814.71582	78013.99219	314.98654	-32.19815	1.15848	3050.73877	77813.53125	9	1	84	5	0	0	1406.98235	5.99261	3303.4	39852.2	3303.4	39852.2	0	0
647	26865.5	1459.7	26897.38	1517.86	13490.16016	104328.23438	355.01984	-5.25836	1.06433	2711.35034	101255.24219	10	1	0	5	0	0	1881.55971	5.59699	26865.5	1459.7	26865.5	1459.7	0	0
647	21587.1	1917.8	21618.98	1975.96	23449.81836	145242.17188	317.71436	-26.02538	1.12883	3635.76147	145065.96875	10	1	1	5	0	0	2619.44257	4.05159	21587.1	1917.8	21587.1	1917.8	0	0
647	36883	1828.4	36914.88	1886.56	26245.79297	177397.21875	331.89734	21.0639	1.097	3276.73584	169209.59375	10	1	2	5	0	0	3199.35884	3.6834	36883	1828.4	36883	1828.4	0	0
647	13833.5	2088.1	13865.38	2146.26	29610.75586	168245.46875	304.30365	-23.32571	1.04088	3663.42261	168435.4375	10	1	3	-2	0	0	3034.30703	3.47898	13833.5	2088.1	13833.5	2088.1	0	0
647	23748.8	2046.5	23780.68	2104.66	41255.4375	291300.65625	339.22696	-83.29387	1.00771	4473.5332	284674.6875	10	1	4	-5	0	0	5253.60734	2.873	23748.8	2046.5	23748.8	2046.5	0	0
647	20601.1	2463.4	20632.98	2521.56	9394.12988	38604.03125	258.79047	73.22546	1.1212	3648.31519	39781.11719	10	1	5	5	0	0	696.2237	8.02633	20601.1	2463.4	20601.1	2463.4	0	0
647	31899.3	2569.6	31931.18	2627.76	18378.48438	105027.0625	305.17993	19.82457	1.03283	3092.43726	107072.07031	10	1	6	-2	0	0	1894.16307	4.65631	31899.3	2569.6	31899.3	2569.6	0	0
647	14598.9	2851.6	14630.78	2909.76	8464.98926	49605.30859	309.03745	24.18553	1.09433	2884.91431	49628.14063	10	1	7	-4	0	0	894.63174	8.08747	14598.9	2851.6	14598.9	2851.6	0	0
647	7221.2	3538.3	7253.08	3596.46	19703.0918	111677.30469	303.93134	-3.2396	1.17005	3597.60181	111582.95313	10	1	8	5	0	0	2014.10019	4.5704	7221.2	3538.3	7221.2	3538.3	0	0
647	37242.7	4474.7	37274.58	4532.86	22132.40039	169489.4375	353.27856	-0.21916	1.09076	3247.87769	166382.0625	10	1	9	5	0	0	3056.74201	4.10965	37242.7	4474.7	37242.7	4474.7	0	0
647	39072.9	4778.7	39104.78	4836.86	5805.78125	38251.82813	327.68457	56.51928	1.17144	3072.32715	39033.82031	10	1	10	7	0	0	689.87172	11.14736	39072.9	4778.7	39072.9	4778.7	0	0
647	16158.8	5827.8	16190.68	5885.96	20417.70117	105008.82813	289.5141	1.67839	1.1444	3511.44385	105328.90625	10	1	11	5	0	0	1893.83422	4.44891	16158.8	5827.8	16158.8	5827.8	0	0
647	37984.6	5951	38016.48	6009.16	15037.43164	88390.0625	309.51031	-88.66504	1.04667	3709.75684	92820.07813	10	1	12	-3	0	0	1594.11478	5.5828	37984.6	5951	37984.6	5951	0	0
647	3760.8	6268.9	3792.68	6327.06	19279.70313	115091.23438	311.91132	-44.48312	1.08256	3735.0105	117165.73438	10	1	13	7	0	0	2075.67041	4.67053	3760.8	6268.9	3760.8	6268.9	0	0
647	24296	6298.7	24327.88	6356.86	29998.74219	180149.5	312.84213	7.43845	1.06359	3494.18188	178937.45313	10	1	14	5	0	0	3248.99623	3.41929	24296	6298.7	24296	6298.7	0	0
647	35377.5	6343.2	35409.38	6401.36	35463.48438	226273.54688	322.46783	-25.12919	1.05099	4128.17188	222626.70313	10	1	15	5	0	0	4080.84342	3.13934	35377.5	6343.2	35377.5	6343.2	0	0
647	9831.1	7987.1	9862.98	8045.26	14627.9082	86062.65625	309.65384	-81.72917	1.02105	3460.41528	84774.61719	10	1	16	5	0	0	1552.14001	5.60477	9831.1	7987.1	9831.1	7987.1	0	0
647	33163.2	8186.1	33195.08	8244.26	16129.00293	113193.28125	338.1947	-12.3808	1.11738	2788.82031	109324.49219	10	1	17	5	0	0	2041.44083	4.97258	33163.2	8186.1	33163.2	8186.1	0	0
647	4843.5	8548.7	4875.38	8606.86	33319.98828	180389.875	297.03928	-11.69286	1.13648	3578.33423	182094.64063	10	1	18	6	0	0	3253.3314	3.21631	4843.5	8548.7	4843.5	8548.7	0	0
647	29339.3	8680.7	29371.18	8738.86	8257.02539	62405.45703	350.96167	-2.06198	1.17384	2830.95288	59463.17969	10	1	19	5	0	0	1125.48242	8.1688	29339.3	8680.7	29339.3	8680.7	0	0
647	34361.1	8574.9	34392.98	8633.06	6272.51221	36911.20313	309.68387	24.66316	1.22155	2851.01416	37555.64844	10	1	20	7	0	0	665.69355	10.22829	34361.1	8574.9	34361.1	8574.9	0	0
647	3543.8	8744.7	3575.68	8802.86	20289.68164	124997.64063	316.86444	-78.02754	1.04308	3654.42798	123949.29688	10	1	21	-4	0	0	2254.33245	4.48243	3543.8	8744.7	3543.8	8744.7	0	0
647	17311.1	9014	17342.98	9072.16	15821.3584	81828.78125	290.32965	75.26083	1.02019	3624.01807	83651.54688	10	1	22	-3	0	0	1475.78207	5.36569	17311.1	9014	17311.1	9014	0	0
647	39611.4	9158.7	39643.28	9216.86	8315.77539	41514.83203	285.24005	0.02771	1.08956	2917.58276	43539.42969	10	1	23	5	0	0	748.72	8.25183	39611.4	9158.7	39611.4	9158.7	0	0
647	23291.2	9376.1	23323.08	9434.26	8422.49219	42518.90234	286.8342	43.26445	1.0882	3573.90234	42222.4375	10	1	24	5	0	0	766.8284	8.66442	23291.2	9376.1	23291.2	9376.1	0	0
647	24577.3	9966.8	24609.18	10024.96	15390.72656	112579.75	345.27158	-2.00656	1.13926	3254.92114	109698.96875	10	1	25	6	0	0	2030.37579	5.30381	24577.3	9966.8	24577.3	9966.8	0	0
647	37155.9	9922.2	37187.78	9980.36	6334.89795	49063.80859	355.28024	-16.56939	1.20658	2521.84204	50977.94922	10	1	26	7	0	0	884.86579	9.73577	37155.9	9922.2	37155.9	9922.2	0	0
647	22574.3	10227.5	22606.18	10285.66	19160.74023	103612.71094	296.86609	-7.39158	1.13192	3324.51855	105340.03906	10	1	27	5	0	0	1868.65524	4.59395	22574.3	10227.5	22574.3	10227.5	0	0
647	17771.8	10756	17803.68	10814.16	19553.05078	107988.92188	300.01474	13.60149	1.095	3831.57275	108437.67969	10	1	28	5	0	0	1947.58021	4.65767	17771.8	10756	17771.8	10756	0	0
647	21135.6	10817.6	21167.48	10875.76	10888.58887	72831.17188	330.16656	3.9814	1.1474	3243.62329	71702.41406	10	1	29	5	0	0	1313.51018	6.86019	21135.6	10817.6	21135.6	10817.6	0	0
647	18201.9	11498.1	18233.78	11556.26	18894.42383	175129.04688	388.66238	0.73569	1.15148	3055.98315	164658.42188	10	1	30	5	0	0	3158.45236	4.51193	18201.9	11498.1	18201.9	11498.1	0	0
647	1186.4	12549.4	1218.28	12607.56	14654.9082	84389.01563	306.34558	-31.51234	1.14251	2984.54663	84366.33594	10	1	31	5	0	0	1521.9559	5.41838	1186.4	12549.4	1186.4	12549.4	0	0
647	8183.9	12396.6	8215.78	12454.76	14652.67188	88317.98438	313.41977	20.79855	1.15408	3382.0708	88084.22656	10	1	32	5	0	0	1592.81485	5.5654	8183.9	12396.6	8183.9	12396.6	0	0
647	17865.1	12712.5	17896.98	12770.66	25804.61328	178387.45313	335.65546	-12.64859	1.04103	3410.98413	173440.40625	10	1	33	-5	0	0	3217.21772	3.74712	17865.1	12712.5	17865.1	12712.5	0	0
647	38300.9	13243.7	38332.78	13301.86	25650.73242	181255.375	339.3562	45.06554	1.01106	3615.88647	179322.84375	10	1	34	-3	0	0	3268.94069	3.79732	38300.9	13243.7	38300.9	13243.7	0	0
647	11848.6	13742.5	11880.48	13800.66	15953.93555	80541.40625	286.83749	1.77265	1.07852	2960.42627	83540.34375	10	1	35	5	0	0	1452.56426	5.11135	11848.6	13742.5	11848.6	13742.5	0	0
647	18949.7	13605	18981.58	13663.16	18368	147296.09375	361.51382	9.6871	1.05033	4218.82129	132986.46875	10	1	36	5	0	0	2656.48505	4.93837	18949.7	13605	18949.7	13605	0	0
647	23963.3	13764.2	23995.18	13822.36	17578.02734	100339.16406	305.00742	17.04841	1.05446	3278.65039	100565.74219	10	1	37	5	0	0	1809.61682	4.85872	23963.3	13764.2	23963.3	13764.2	0	0
647	30146	13799.4	30177.88	13857.56	16785.95898	90362.60156	296.19757	53.29628	1.05609	3898.78979	90539.25781	10	1	38	5	0	0	1629.68952	5.22064	30146	13799.4	30146	13799.4	0	0
647	9296	13913.9	9327.88	13972.06	15220.13965	84091.36719	300.07278	10.05435	1.03732	3689.77832	87171.53906	10	1	39	-3	0	0	1516.58781	5.53395	9296	13913.9	9296	13913.9	0	0
647	29364.7	13933.8	29396.58	13991.96	15187.78027	90795.15625	312.13638	0.10667	1.05715	3868.86157	89546.46094	10	1	40	5	0	0	1637.49064	5.59592	29364.7	13933.8	29364.7	13933.8	0	0
647	35808.2	13839.6	35840.08	13897.76	24388.76563	113086.5	274.89743	-1.40973	1.29916	3440.49194	112741.70313	10	1	41	5	0	0	2039.51503	3.94071	35808.2	13839.6	35808.2	13839.6	0	0
647	11023.4	14079.4	11055.28	14137.56	5114.65332	34494.21094	331.53183	37.50865	1.22296	2998.18994	33931.25	10	1	42	5	0	0	622.10309	12.28958	11023.4	14079.4	11023.4	14079.4	0	0
647	4259.1	14964.6	4290.98	15022.76	7189.12598	47598.06641	328.48596	30.53096	1.11041	2178.19653	48148.08594	10	1	43	5	0	0	858.43113	8.48202	4259.1	14964.6	4259.1	14964.6	0	0
647	33841.6	15266.4	33873.48	15324.56	7545.92139	66476.36719	378.91144	-0.97879	1.20152	2611.57983	63075.50391	10	1	44	7	0	0	1198.90128	8.55045	33841.6	15266.4	33841.6	15266.4	0	0
647	36495.4	15492.6	36527.28	15550.76	18772.55664	92477.76563	283.34607	2.8248	1.15556	3395.28052	94374.98438	10	1	45	5	0	0	1667.8365	4.69131	36495.4	15492.6	36495.4	15492.6	0	0
647	7485.9	16047	7517.78	16105.16	17121.04492	130208.61719	352.05859	2.24652	1.09455	2845.08228	124968.94531	10	1	46	-5	0	0	2348.31241	4.78152	7485.9	16047	7485.9	16047	0	0
647	2288.1	16206.4	2319.98	16264.56	11073.75488	72873.96875	327.49072	-1.03268	1.20825	3078.42896	70313.27344	10	1	47	5	0	0	1314.28203	6.6843	2288.1	16206.4	2288.1	16206.4	0	0
647	35540.3	16461	35572.18	16519.16	15833.6123	66745.58594	262.10873	-19.45095	1.22926	3645.54858	68448.28906	10	1	48	5	0	0	1203.75664	5.40033	35540.3	16461	35540.3	16461	0	0
647	263.8	17289.4	295.68	17347.56	12950.37988	81195.77344	319.65808	-18.94058	1.08475	2139.51001	81084.25	10	1	49	5	0	0	1464.36577	5.51493	263.8	17289.4	263.8	17289.4	0	0
647	39040.4	19199.9	39072.28	19258.06	9861.08496	46222.01563	276.38998	78.19776	1.09617	3280.34839	48391.28906	10	1	50	5	0	0	833.61405	7.47752	39040.4	19199.9	39040.4	19199.9	0	0
647	1046.1	19312.3	1077.98	19370.46	7556.54492	52534.54688	336.60541	46.4674	1.08222	2308.7207	51928.98438	10	1	51	5	0	0	947.46055	8.28476	1046.1	19312.3	1046.1	19312.3	0	0
647	5963.1	19839.7	5994.98	19897.86	6574.37207	38730.19922	309.85461	-36.48058	1.1249	2708.33594	39399.60156	10	1	52	5	0	0	698.49914	9.69366	5963.1	19839.7	5963.1	19839.7	0	0
647	26942.8	19903.3	26974.68	19961.46	19383.28125	118317.49219	315.4068	-16.56526	1.09253	3340.23657	116937.08594	10	1	53	5	0	0	2133.85597	4.54734	26942.8	19903.3	26942.8	19903.3	0	0
647	35630.8	19878.5	35662.68	19936.66	10261.19727	82084.375	361.07004	0.71794	1.15941	2788.67896	79879.02344	10	1	54	5	0	0	1480.3917	6.88185	35630.8	19878.5	35630.8	19878.5	0	0
647	10202.6	20459.8	10234.48	20517.96	22853.75	179429.67188	357.70798	-4.11734	1.12701	2521.69751	173114.5625	10	1	55	5	0	0	3236.01413	3.86028	10202.6	20459.8	10202.6	20459.8	0	0
647	38746.4	20489.8	38778.28	20547.96	20330.99609	134953.39063	328.90674	12.32761	1.19508	3848.49927	136336.51563	10	1	56	5	0	0	2433.8844	4.51563	38746.4	20489.8	38746.4	20489.8	0	0
647	541.2	20854.2	573.08	20912.36	6292.95801	35260.35547	302.18726	17.57589	1.1107	2820.99756	36443.0625	10	1	57	5	0	0	635.92051	10.17559	541.2	20854.2	541.2	20854.2	0	0
647	37351.1	21386.1	37382.98	21444.26	10242.14453	55245.52734	296.49225	3.26628	1.14884	3181.50171	55015.46094	10	1	58	-4	0	0	996.35309	7.18118	37351.1	21386.1	37351.1	21386.1	0	0
647	29816.1	21613.8	29847.98	21671.96	7783.84668	36978.33594	278.25104	-86.05888	1.17481	3765.73193	39325.70313	10	1	59	-2	0	0	666.90429	9.39756	29816.1	21613.8	29816.1	21613.8	0	0
647	4596.8	21889.3	4628.68	21947.46	9090.72949	61555.01172	332.19461	-24.21618	1.23301	2548.72217	61178.94531	10	1	60	5	0	0	1110.14464	7.38959	4596.8	21889.3	4596.8	21889.3	0	0
647	447.1	22741.5	478.98	22799.66	10246.58887	69203.46875	331.76801	76.4021	1.03117	2341.9314	68285.71875	10	1	61	-3	0	0	1248.08456	6.62477	447.1	22741.5	447.1	22741.5	0	0
647	17295.1	23349.9	17326.98	23408.06	14031.29883	105415.92969	349.9165	13.86973	1.18457	3463.78491	104089.375	10	1	62	5	0	0	1901.17629	5.75333	17295.1	23349.9	17295.1	23349.9	0	0
647	15993.2	24992	16025.08	25050.16	5111.68604	46278.16016	384.11932	-41.39091	1.06537	3205.53271	44021.67969	10	1	63	-4	0	0	834.62662	12.54861	15993.2	24992	15993.2	24992	0	0
647	27136.4	25735.2	27168.28	25793.36	20522.83594	102934.59375	285.9053	-20.61	1.02686	3224.06348	105185.41406	10	1	64	-3	0	0	1856.4254	4.36639	27136.4	25735.2	27136.4	25735.2	0	0
647	12962.2	26978.3	12994.08	27036.46	9813.65234	59009.44531	313.04419	-25.67002	1.26487	2859.83179	58927.20313	10	1	65	7	0	0	1064.23535	7.19889	12962.2	26978.3	12962.2	26978.3	0	0
647	5231.9	26944.8	5263.78	27002.96	24836.80664	181342.375	344.95465	61.48814	1.20587	5618.99365	179149.15625	10	1	66	-2	0	0	3270.50973	4.23897	5231.9	26944.8	5231.9	26944.8	0	0
647	6488.7	27321.1	6520.58	27379.26	7695.61621	61812.32813	361.80624	-66.56431	1.12109	3252.26489	59550.375	10	1	67	-2	0	0	1114.78534	8.99059	6488.7	27321.1	6488.7	27321.1	0	0
647	28263.5	30436.6	28295.38	30494.76	8058.15039	49890.39453	317.65158	78.45081	1.12097	3809.33984	50332.5	10	1	68	-2	0	0	899.77327	9.12966	28263.5	30436.6	28263.5	30436.6	0	0
647	30801.1	31800.7	30832.98	31858.86	7221.70459	42925.26563	311.24106	-30.13454	1.15668	2794.88574	43341.85938	10	1	69	7	0	0	774.15717	9.07758	30801.1	31800.7	30801.1	31800.7	0	0
647	5240.8	32201.8	5272.68	32259.96	9221.88281	58028.73047	320.23734	35.13451	1.01856	3097.55884	58282.03125	10	1	70	-2	0	0	1046.54815	7.70763	5240.8	32201.8	5240.8	32201.8	0	0
647	7923.5	32138.5	7955.38	32196.66	35569.02734	308954.15625	376.24545	84.94846	1.05752	5365.97949	289521.5	10	1	71	-2	0	0	5571.98821	3.24993	7923.5	32138.5	7923.5	32138.5	0	0
647	37019.9	33730.5	37051.78	33788.66	26895.53711	180157.26563	330.40454	72.18469	1.28371	4873.64014	175774	10	1	72	-2	0	0	3249.13629	3.89059	37019.9	33730.5	37019.9	33730.5	0	0
647	5209.3	33963.8	5241.18	34021.96	21813.62891	179645.04688	366.35651	25.94275	1.21161	2699.56885	170815.78125	10	1	73	5	0	0	3239.89842	4.01685	5209.3	33963.8	5209.3	33963.8	0	0
647	13744	35464.4	13775.88	35522.56	13270.03906	98104.19531	347.11063	-31.56011	1.09627	2870.81763	96276.5625	10	1	74	5	0	0	1769.30916	5.73961	13744	35464.4	13744	35464.4	0	0
647	7528.2	35781.4	7560.08	35839.56	6166.81982	46043.21094	348.82886	86.18438	1.02467	2690.65063	45489.73438	10	1	75	5	0	0	830.38931	10.15159	7528.2	35781.4	7528.2	35781.4	0	0
647	20291.6	35876.4	20323.48	35934.56	13826.02441	92286.07813	329.82202	-10.85573	1.14457	3367.38794	91038.30469	10	1	76	5	0	0	1664.37942	5.78959	20291.6	35876.4	20291.6	35876.4	0	0
647	4982.6	36451.8	5014.48	36509.96	12239.15625	59150.87891	280.65002	-12.77333	1.26178	3386.6748	60677.13281	10	1	77	5	0	0	1066.7861	6.39233	4982.6	36451.8	4982.6	36451.8	0	0
647	9583.7	36455.3	9615.58	36513.46	6405.63281	36804.87109	306.00735	-14.5262	1.14644	3588.1814	38262.46875	10	1	78	-4	0	0	663.77585	10.83524	9583.7	36455.3	9583.7	36455.3	0	0
647	26889.9	1469.6	26921.78	1527.76	11935.07324	86681.83594	344.04224	-0.91856	1.18957	2941.78247	85083.4375	11	1	0	5	0	0	1563.30691	6.23949	26889.9	1469.6	26889.9	1469.6	0	0
647	36903.3	1827.8	36935.18	1885.96	24861.7207	201107.65625	363.08554	26.92177	1.10898	2933.9585	190736.03125	11	1	1	5	0	0	3626.97658	3.73615	36903.3	1827.8	36903.3	1827.8	0	0
647	21592.1	1901.4	21623.98	1959.56	23208.9082	152729.25	327.48694	12.33834	1.09601	3237.53052	150520.73438	11	1	2	5	0	0	2754.47202	3.99158	21592.1	1901.4	21592.1	1901.4	0	0
647	13836.6	2074.8	13868.48	2132.96	26186.17969	148834.89063	304.35226	16.6053	1.12001	3122.61694	148096.57813	11	1	3	5	0	0	2684.23725	3.67855	13836.6	2074.8	13836.6	2074.8	0	0
647	23755.1	2039.3	23786.98	2097.46	41131.70313	278386.9375	332.12097	-12.99008	1.06773	4850.56885	273411.78125	11	1	4	5	0	0	5020.70842	2.91631	23755.1	2039.3	23755.1	2039.3	0	0
647	20613.1	2456.9	20644.98	2515.06	9581.60254	57798.49609	313.54468	-9.58542	1.12921	3020.78198	57767.45313	11	1	5	7	0	0	1042.39588	7.4377	20613.1	2456.9	20613.1	2456.9	0	0
647	31914.6	2556.7	31946.48	2614.86	19826.38281	108721.78906	298.94879	-1.55456	1.14959	3539.99121	109435.21875	11	1	6	5	0	0	1960.79747	4.53983	31914.6	2556.7	31914.6	2556.7	0	0
647	24924.3	2688.5	24956.18	2746.66	9017.54199	24347.36719	209.76941	-33.62032	1.14917	3592.92993	25666.75	11	1	7	6	0	0	439.10477	8.35387	24924.3	2688.5	24924.3	2688.5	0	0
647	14629.8	2843.9	14661.68	2902.06	9838.55859	35185.5	241.42175	-2.23782	1.2187	3360.80103	37163.97656	11	1	8	6	0	0	634.57049	7.5933	14629.8	2843.9	14629.8	2843.9	0	0
647	7228.3	3540.9	7260.18	3599.06	20352.0332	128513.53906	320.79736	0.13643	1.06508	3349.14624	127485.34375	11	1	9	5	0	0	2317.74168	4.39522	7228.3	3540.9	7228.3	3540.9	0	0
647	14840.9	4583.5	14872.78	4641.66	30840.04297	180308.79688	308.68192	-77.66409	1.29018	5939.65527	198205.625	11	1	10	-2	0	0	3251.86915	3.69017	14840.9	4583.5	14840.9	4583.5	0	0
647	37249.3	4457.2	37281.18	4515.36	23130.84766	185688.9375	361.70746	2.52514	1.05989	2450.05737	179382.5625	11	1	11	5	0	0	3348.89999	3.81268	37249.3	4457.2	37249.3	4457.2	0	0
647	16152.7	5836.6	16184.58	5894.76	17409.74609	95981.50781	299.74902	-16.41008	1.05268	3476.07886	100270.03125	11	1	12	-3	0	0	1731.02649	4.95568	16152.7	5836.6	16152.7	5836.6	0	0
647	37976.8	5949.3	38008.68	6007.46	13933.88184	87293.67188	319.53287	18.24924	1.02096	3708.72046	86730.99219	11	1	13	5	0	0	1574.34137	5.8998	37976.8	5949.3	37976.8	5949.3	0	0
647	3762	6228.7	3793.88	6286.86	21510.36133	131239.85938	315.33289	5.87568	1.16873	3690.55664	131909.09375	11	1	14	6	0	0	2366.91086	4.31304	3762	6228.7	3762	6228.7	0	0
647	24325.9	6315.3	24357.78	6373.46	11392.37305	56345.57422	283.91153	-10.67565	1.10918	2944.30591	56979.35156	11	1	15	5	0	0	1016.19243	6.51178	24325.9	6315.3	24325.9	6315.3	0	0
647	35382.3	6337.3	35414.18	6395.46	33947.85938	217173.6875	322.89224	16.04144	1.02521	4196.43457	212560.125	11	1	16	5	0	0	3916.72745	3.23815	35382.3	6337.3	35382.3	6337.3	0	0
647	9834	7998.5	9865.88	8056.66	14807.22656	99635.96094	331.15509	-8.43604	1.11978	2685.1853	98162.36719	11	1	17	5	0	0	1796.93456	5.24375	9834	7998.5	9834	7998.5	0	0
647	33169.6	8170.9	33201.48	8229.06	14394.35156	93028.03906	324.54214	-49.1596	1.08744	2977.81519	91549.61719	11	1	18	5	0	0	1677.76068	5.47143	33169.6	8170.9	33169.6	8170.9	0	0
647	4849.8	8533.2	4881.68	8591.36	35830.03516	165923.54688	274.72021	22.81847	1.1027	4043.41772	170326.5625	11	1	19	6	0	0	2992.43117	3.14015	4849.8	8533.2	4849.8	8533.2	0	0
647	34382.9	8586.3	34414.78	8644.46	7566.45996	30739.79297	257.31454	37.54342	1.07263	3199.64038	32175.99219	11	1	20	5	0	0	554.39217	9.17295	34382.9	8586.3	34382.9	8586.3	0	0
647	3535.5	8744.9	3567.38	8803.06	24866.09961	164872.625	328.72345	0.15482	1.04217	3508.15601	164927.09375	11	1	21	5	0	0	2973.47779	3.86304	3535.5	8744.9	3535.5	8744.9	0	0
647	29357.4	8691.6	29389.28	8749.76	24824.875	135621.3125	298.38751	-1.33643	1.21436	3386.42505	134032.375	11	1	22	7	0	0	2445.93037	3.86415	29357.4	8691.6	29357.4	8691.6	0	0
647	39605.4	9156.8	39637.28	9214.96	7803.39014	41633.86328	294.87769	-23.17021	1.14287	2985.07837	41904.03906	11	1	23	5	0	0	750.86672	8.71971	39605.4	9156.8	39605.4	9156.8	0	0
647	24555	9974.4	24586.88	10032.56	17376.7832	120253.5625	335.83392	68.90946	1.00161	2994.51953	116581.01563	11	1	24	-3	0	0	2168.773	4.78902	24555	9974.4	24555	9974.4	0	0
647	37160.3	9908.3	37192.18	9966.46	7801.23584	44933.63672	306.38275	27.68482	1.06463	3064.52197	45597.95313	11	1	25	5	0	0	810.37814	8.77697	37160.3	9908.3	37160.3	9908.3	0	0
647	22571.4	10220.6	22603.28	10278.76	18086.02148	109537.65625	314.17416	-1.73105	1.16483	3298.58911	109002.27344	11	1	26	5	0	0	1975.51163	4.7615	22571.4	10220.6	22571.4	10220.6	0	0
647	17768.8	10748	17800.68	10806.16	14271.68457	77181.21875	296.87827	46.99171	1.03445	3634.21167	78106.71094	11	1	27	5	0	0	1391.96328	5.78488	17768.8	10748	17768.8	10748	0	0
647	21125.5	10793.1	21157.38	10851.26	13113.90527	74573.39063	304.42911	-25.25719	1.15293	3364.8313	74596.21875	11	1	28	5	0	0	1344.9311	6.03914	21125.5	10793.1	21125.5	10793.1	0	0
647	18206.3	11368.9	18238.18	11427.06	8581.73633	57547.53906	330.58719	31.83858	1.2818	3538.89746	58101.5625	11	1	29	8	0	0	1037.86987	8.47037	18206.3	11368.9	18206.3	11368.9	0	0
647	1185.5	12555.1	1217.38	12613.26	14244.1123	84018.92188	310.04953	18.94593	1.01067	2854.50391	83102.40625	11	1	30	-5	0	0	1515.28126	5.47403	1185.5	12555.1	1185.5	12555.1	0	0
647	8198.7	12394.9	8230.58	12453.06	14296.11523	72725.76563	287.93561	1.56563	1.22205	3361.02441	73292.39063	11	1	31	-5	0	0	1311.60918	5.6807	8198.7	12394.9	8198.7	12394.9	0	0
647	17852.3	12714.6	17884.18	12772.76	33728.9375	251751.14063	348.77441	12.29977	1.14588	2652.5022	240497.4375	11	1	32	5	0	0	4540.33182	3.045	17852.3	12714.6	17852.3	12714.6	0	0
647	39885.6	12578.1	39917.48	12636.26	15350.67285	134234.51563	377.51013	-70.78554	1.20522	7566.57129	147456.71875	11	1	33	-2	0	0	2420.91949	6.67661	39885.6	12578.1	39885.6	12578.1	0	0
647	3842.5	13238.1	3874.38	13296.26	11081.59082	69696.1875	320.1575	54.2521	1.08401	2878.18579	69625.35156	11	1	34	6	0	0	1256.97074	6.57539	3842.5	13238.1	3842.5	13238.1	0	0
647	38302.4	13226.7	38334.28	13284.86	29557.2168	185778.21875	320.05591	-12.3262	1.06329	3848.36182	182450.95313	11	1	35	5	0	0	3350.51018	3.50078	38302.4	13226.7	38302.4	13226.7	0	0
647	18954.9	13583.8	18986.78	13641.96	10955.27539	87951.46875	361.71802	82.92537	1.115	3181.14429	84318.39063	11	1	36	5	0	0	1586.20474	6.77401	18954.9	13583.8	18954.9	13583.8	0	0
647	11854.1	13746.6	11885.98	13804.76	14591.38672	74991.78125	289.41351	-1.12088	1.12942	3368.0376	77118.0625	11	1	37	5	0	0	1352.47677	5.59791	11854.1	13746.6	11854.1	13746.6	0	0
647	23984.5	13761	24016.38	13819.16	16883.25586	87659.10156	290.89124	6.43394	1.13275	3827.31665	89255.08594	11	1	38	5	0	0	1580.9319	5.18152	23984.5	13761	23984.5	13761	0	0
647	30143.3	13814	30175.18	13872.16	13480.48633	76159.41406	303.4375	-37.98174	1.15803	2956.49219	77544.69531	11	1	39	5	0	0	1373.53503	5.74408	30143.3	13814	30143.3	13814	0	0
647	35827.8	13832.6	35859.68	13890.76	20769.25195	105068.63281	287.13513	1.57483	1.16963	3345.5354	104906.61719	11	1	40	5	0	0	1894.91279	4.3592	35827.8	13832.6	35827.8	13832.6	0	0
647	9322.1	13908	9353.98	13966.16	14039.03906	57110.45313	257.48346	11.91719	1.16246	3492.39722	58875.07031	11	1	41	6	0	0	1029.98702	5.84419	9322.1	13908	9322.1	13908	0	0
647	29362.8	13931.5	29394.68	13989.66	12471.54688	74729.82813	312.49786	-73.87595	1.04289	3617.73535	73641.61719	11	1	42	5	0	0	1347.75245	6.37874	29362.8	13931.5	29362.8	13931.5	0	0
647	11018.6	14085.8	11050.48	14143.96	9549.79297	48087.59375	286.47043	-42.06458	1.00441	3038.08594	49355.85156	11	1	43	-3	0	0	867.25975	7.49537	11018.6	14085.8	11018.6	14085.8	0	0
647	4315.1	14948.7	4346.98	15006.86	6250.40137	23502.67969	247.55115	-20.42653	1.25971	3013.58569	25026.35938	11	1	44	5	0	0	423.87083	10.5258	4315.1	14948.7	4315.1	14948.7	0	0
647	36508.1	15477.8	36539.98	15535.96	14375.71484	79487.5	300.18912	7.03091	1.19044	3220.63721	80074.07031	11	1	45	5	0	0	1433.55706	5.59174	36508.1	15477.8	36508.1	15477.8	0	0
647	7483.6	16053.6	7515.48	16111.76	16013.86914	142272.10938	380.51517	-33.46202	1.05636	2159.77881	135564.53125	11	1	46	5	0	0	2565.87749	4.74759	7483.6	16053.6	7483.6	16053.6	0	0
647	23668.8	16431.6	23700.68	16489.76	6336.17188	28767.08789	272.01614	-32.55671	1.17657	3024.09888	29487.53125	11	1	47	5	0	0	518.81443	10.38011	23668.8	16431.6	23668.8	16431.6	0	0
647	35547.7	16459.6	35579.58	16517.76	19709.99023	75876.57813	250.47878	-31.19906	1.11664	3535.72144	77830.96094	11	1	48	5	0	0	1368.43409	4.60811	35547.7	16459.6	35547.7	16459.6	0	0
647	39180.7	16517.5	39212.58	16575.66	5538.2915	40429.63672	344.92307	-28.8092	1.11772	2740.93115	40286.71875	11	1	49	6	0	0	729.1485	11.15184	39180.7	16517.5	39180.7	16517.5	0	0
647	277	17282.7	308.88	17340.86	13736.87109	74500.52344	297.30075	20.74179	1.16185	2433.98535	75749.36719	11	1	50	6	0	0	1343.61694	5.44742	277	17282.7	277	17282.7	0	0
647	21772.6	18020.3	21804.48	18078.46	9990.85254	57638.67188	306.63095	3.49792	1.05493	3370.65747	58598.5625	11	1	51	-2	0	0	1039.51345	7.42561	21772.6	18020.3	21772.6	18020.3	0	0
647	1054.9	19290	1086.78	19348.16	8044.62598	46767.59375	307.80795	-7.45741	1.073	2332.9895	46425.26172	11	1	52	6	0	0	843.45355	7.94645	1054.9	19290	1054.9	19290	0	0
647	5951.1	19858.8	5982.98	19916.96	7564.67578	50912.03516	331.18854	77.31604	1.04275	3164.87427	50766.14063	11	1	53	-4	0	0	918.19855	9.06095	5951.1	19858.8	5951.1	19858.8	0	0
647	26950.3	19883.5	26982.18	19941.66	18320.16602	119798.94531	326.45404	-36.31887	1.05441	3520.42554	117382.35938	11	1	54	-4	0	0	2160.57398	4.77337	26950.3	19883.5	26950.3	19883.5	0	0
647	10210.3	20451.5	10242.18	20509.66	21380.98047	138653.51563	325.09619	-24.59832	1.11289	3143.7854	139799.375	11	1	55	5	0	0	2500.61615	4.19829	10210.3	20451.5	10210.3	20451.5	0	0
647	38734.8	20478	38766.68	20536.16	23253.02539	162686.4375	337.67288	-1.485	1.18946	3477.18555	159548.35938	11	1	56	5	0	0	2934.0499	4.03067	38734.8	20478	38734.8	20478	0	0
647	37350.6	21370.1	37382.48	21428.26	8489.12012	51844.91797	315.48737	-0.38106	1.2827	3046.06714	51018.32031	11	1	57	5	0	0	935.0231	8.18781	37350.6	21370.1	37350.6	21370.1	0	0
647	29836.3	21634	29868.18	21692.16	8021.34766	37831.3125	277.24408	-4.24579	1.02135	3499.96924	38027.76563	11	1	58	-2	0	0	682.28772	8.96564	29836.3	21634	29836.3	21634	0	0
647	4612.8	21895.9	4644.68	21954.06	6089.57471	41132.61719	331.78741	-20.66019	1.03654	2544.13086	42478.72656	11	1	59	5	0	0	741.82675	10.09408	4612.8	21895.9	4612.8	21895.9	0	0
647	480	22717.8	511.88	22775.96	8541.95215	51358.33203	313.03082	7.36813	1.12387	2845.18677	52962.32813	11	1	60	5	0	0	926.24752	7.99638	480	22717.8	480	22717.8	0	0
647	17315.1	23357.8	17346.98	23415.96	6047.01904	55717.74609	387.51306	-26.70343	1.24437	2981.33447	53620.64063	11	1	61	6	0	0	1004.86955	10.63315	17315.1	23357.8	17315.1	23357.8	0	0
647	36872	23884.9	36903.88	23943.06	6232.57813	19738.64063	227.18779	68.23567	1.15419	3339.64136	22116.96875	11	1	62	8	0	0	355.98638	10.94667	36872	23884.9	36872	23884.9	0	0
647	34185.1	24560.3	34216.98	24618.46	5195.70313	16077.10059	224.56493	-17.00101	1.1747	3160.40161	17225.96094	11	1	63	7	0	0	289.95051	12.50976	34185.1	24560.3	34185.1	24560.3	0	0
647	27142.3	25723.1	27174.18	25781.26	15883.9248	82522.53906	290.983	-1.3431	1.17959	3119.80249	83282.9375	11	1	64	7	0	0	1488.29399	5.17841	27142.3	25723.1	27142.3	25723.1	0	0
647	12967.1	26983.3	12998.98	27041.46	11870.33691	64397.34375	297.34641	-9.55179	1.2032	3638.03271	65030.17969	11	1	65	6	0	0	1161.40609	6.64605	12967.1	26983.3	12967.1	26983.3	0	0
647	30802.8	31778.9	30834.68	31837.06	5668.61768	33510.83984	310.39471	-13.6432	1.04907	2959.9563	34494.09375	11	1	66	-5	0	0	604.368	11.24792	30802.8	31778.9	30802.8	31778.9	0	0
647	7925.2	32134.8	7957.08	32192.96	34946.41797	330281.59375	392.46515	66.444	1.02754	5242.82715	303939.3125	11	1	67	-2	0	0	5956.62854	3.27064	7925.2	32134.8	7925.2	32134.8	0	0
647	37054.6	33724.1	37086.48	33782.26	26639.85547	194441.9375	344.89688	1.94754	1.21997	3363.18237	189920.4375	11	1	68	6	0	0	3506.76034	3.65589	37054.6	33724.1	37054.6	33724.1	0	0
647	5212.5	33956.5	5244.38	34014.66	30840.70703	240039.07813	356.155	11.2536	1.19683	2594.17725	228938.5625	11	1	69	5	0	0	4329.10477	3.20616	5212.5	33956.5	5212.5	33956.5	0	0
647	13732.4	35445.3	13764.28	35503.46	14207.26074	111879.44531	358.24509	-25.54642	1.29271	2760.03271	107464.17969	11	1	70	7	0	0	2017.7458	5.41287	13732.4	35445.3	13732.4	35445.3	0	0
647	7534.7	35776	7566.58	35834.16	5206.31299	44229.51172	372.09271	-10.07346	1.10329	2612.34521	43627.37109	11	1	71	6	0	0	797.67924	11.5345	7534.7	35776	7534.7	35776	0	0
647	20280.6	35853.4	20312.48	35911.56	11306.2168	81696.45313	343.16513	-16.36814	1.03336	3451.50684	81429.32813	11	1	72	-3	0	0	1473.39553	6.76734	20280.6	35853.4	20280.6	35853.4	0	0
647	9568.3	36450.3	9600.18	36508.46	7261.81201	61408.48438	371.23755	-28.98112	1.10678	3036.52344	57831.91406	11	1	73	5	0	0	1107.50202	9.2197	9568.3	36450.3	9568.3	36450.3	0	0
647	34486.3	36289.2	34518.18	36347.36	23663.29492	157502.54688	329.35663	-0.15814	1.26968	4683.01611	154570.59375	11	1	74	7	0	0	2840.55843	4.22442	34486.3	36289.2	34486.3	36289.2	0	0
647	4975.1	36456	5006.98	36514.16	11434.19629	59366.21094	290.88885	-84.45189	1.05707	3558.32544	60975.86719	11	1	75	-3	0	0	1070.66961	6.80535	4975.1	36456	4975.1	36456	0	0
647	34118.1	38185.7	34149.98	38243.86	9541.83887	64782.53516	332.63901	-66.62785	1.02328	3475.74194	61159.45313	11	1	76	-4	0	0	1168.35302	7.74304	34118.1	38185.7	34118.1	38185.7	0	0
647	37110.6	38483.3	37142.48	38541.46	5996.2124	35806.75	311.96378	-29.81568	1.18099	2698.11768	35858.05469	11	1	77	5	0	0	645.77474	10.42613	37110.6	38483.3	37110.6	38483.3	0	0
647	26878.5	1448.5	26910.38	1506.66	10564.66211	60456.91797	305.39044	55.63655	1.02463	3256.71851	61544.03906	12	1	0	-2	0	0	1090.34052	7.04798	26878.5	1448.5	26878.5	1448.5	0	0
647	36898.9	1818.6	36930.78	1876.76	23934.26367	173797.21875	344.01044	34.89182	1.00392	3092.30835	169409.28125	12	1	1	-4	0	0	3134.43284	3.87186	36898.9	1818.6	36898.9	1818.6	0	0
647	13847.2	2066.6	13879.08	2124.76	28880.92188	161904.96875	302.26288	-6.18968	1.14827	3385.44653	163974.84375	12	1	2	5	0	0	2919.95611	3.49512	13847.2	2066.6	13847.2	2066.6	0	0
647	23747.9	2044.8	23779.78	2102.96	39969.67969	313308.40625	357.42169	4.34957	1.07847	2384.09839	298043.53125	12	1	3	5	0	0	5650.51711	2.71597	23747.9	2044.8	23747.9	2044.8	0	0
647	20595.2	2455.6	20627.08	2513.76	10473.39844	58475.56641	301.65021	-20.28328	1.1746	3217.1377	59152.55469	12	1	4	6	0	0	1054.60684	7.07544	20595.2	2455.6	20595.2	2455.6	0	0
647	31929.7	2558.1	31961.58	2616.26	20394.44141	101552.15625	284.87143	18.87567	1.163	4128.80225	102149.94531	12	1	5	5	0	0	1831.49314	4.60442	31929.7	2558.1	31929.7	2558.1	0	0
647	24931.3	2689.8	24963.18	2747.96	6472.60156	32974.91406	288.14603	-89.99997	1.01494	2957.60645	34591.83594	12	1	6	7	0	0	594.70258	10.10952	24931.3	2689.8	24931.3	2689.8	0	0
647	14601.7	2837.5	14633.58	2895.66	6816.47021	25518.18164	247.00476	-3.27652	1.23159	3443.41528	27242.61719	12	1	7	6	0	0	460.22041	10.23034	14601.7	2837.5	14601.7	2837.5	0	0
647	7228.3	3528.1	7260.18	3586.26	16292.05176	100167.17969	316.54471	-6.77598	1.08563	3559.00952	100141.76563	12	1	8	5	0	0	1806.51509	5.21041	7228.3	3528.1	7228.3	3528.1	0	0
647	37260.9	4451.5	37292.78	4509.66	14914.08203	122706.74219	366.1813	-54.5473	1.03814	2928.48169	115173.96094	12	1	9	-5	0	0	2213.0161	5.29091	37260.9	4451.5	37260.9	4451.5	0	0
647	16170.5	5803.5	16202.38	5861.66	22743.01953	112748.60156	284.24429	-17.05708	1.05605	3802.90527	116999.36719	12	1	10	5	0	0	2033.42103	4.19735	16170.5	5803.5	16170.5	5803.5	0	0
647	37978.1	5934	38009.98	5992.16	16505.55078	106592.25	324.42029	37.09958	1.12017	3546.94019	104925.49219	12	1	11	5	0	0	1922.39123	5.15236	37978.1	5934	37978.1	5934	0	0
647	3726.1	6203.5	3757.98	6261.66	21398.02539	141725.125	328.54648	80.67118	1.29432	4280.52832	150611.78125	12	1	12	-2	0	0	2556.01263	4.45302	3726.1	6203.5	3726.1	6203.5	0	0
647	35379.3	6324.8	35411.18	6382.96	33435.03125	227342.78125	332.8894	55.45908	1.07699	3636.93164	220512.71875	12	1	13	5	0	0	4100.12706	3.19581	35379.3	6324.8	35379.3	6324.8	0	0
647	24316.3	6289.3	24348.18	6347.46	9199.03516	52022.67969	303.58859	4.42729	1.17757	2915.6626	52622.4375	12	1	14	-4	0	0	938.22903	7.611	24316.3	6289.3	24316.3	6289.3	0	0
647	9841.3	7947.8	9873.18	8005.96	15844.97852	93502.46094	310.11725	25.86633	1.08886	2783.85693	91093.57813	12	1	15	5	0	0	1686.31688	5.05271	9841.3	7947.8	9841.3	7947.8	0	0
647	33168.5	8172	33200.38	8230.16	10611.96582	61793.46484	308.05878	-1.67978	1.10976	3190.43921	61466.02344	12	1	16	5	0	0	1114.44514	6.98362	33168.5	8172	33168.5	8172	0	0
647	4844.9	8529.8	4876.78	8587.96	35422.86328	151756.1875	264.23578	12.32152	1.09665	4544.20605	152953.84375	12	1	17	5	0	0	2736.92284	3.22885	4844.9	8529.8	4844.9	8529.8	0	0
647	29358.8	8678.5	29390.68	8736.66	23295.03125	144859.59375	318.34805	-9.79117	1.12294	3052.66821	142523.29688	12	1	18	5	0	0	2612.54277	3.94859	29358.8	8678.5	29358.8	8678.5	0	0
647	34375.8	8575.9	34407.68	8634.06	6484.21729	33458.14453	289.98956	76.66008	1.07286	3138.51782	34058.05469	12	1	19	5	0	0	603.41764	10.28315	34375.8	8575.9	34375.8	8575.9	0	0
647	3533.8	8746.5	3565.68	8804.66	25262.17188	183950.1875	344.48871	-48.09227	1.04722	3531.80054	181087.98438	12	1	20	5	0	0	3317.54163	3.81842	3533.8	8746.5	3533.8	8746.5	0	0
647	39586.5	9166.9	39618.38	9225.06	8425.91602	35700.07031	262.77631	11.22564	1.02471	3077.28516	37338.875	12	1	21	-5	0	0	643.85077	8.32123	39586.5	9166.9	39586.5	9166.9	0	0
647	23312.2	9341.8	23344.08	9399.96	9157.80469	48593.07813	294.07068	-28.81358	1.0879	3262.9187	48508.03125	12	1	22	5	0	0	876.37616	7.8877	23312.2	9341.8	23312.2	9341.8	0	0
647	24572.3	9943.9	24604.18	10002.06	16398.16992	105605.46875	323.97067	73.11422	1.01378	3535.22949	102905.26563	12	1	23	5	0	0	1904.59463	5.17319	24572.3	9943.9	24572.3	9943.9	0	0
647	37164.8	9915.2	37196.68	9973.36	6147.07373	39525.21875	323.71524	59.89608	1.06876	3145.12695	39863.82813	12	1	24	5	0	0	712.83732	10.71735	37164.8	9915.2	37164.8	9915.2	0	0
647	22569.2	10215.8	22601.08	10273.96	18504.75781	121332.66406	326.89438	-35.49078	1.14548	3059.68408	121600.89844	12	1	25	6	0	0	2188.2346	4.60948	22569.2	10215.8	22569.2	10215.8	0	0
647	17792.4	10741	17824.28	10799.16	17189.60742	92168.97656	295.61035	-10.1424	1.15162	3310.80249	93156.9375	12	1	26	6	0	0	1662.26749	4.95358	17792.4	10741	17792.4	10741	0	0
647	21116.1	10777.1	21147.98	10835.26	13028.17676	72283.95313	300.7041	25.57459	1.00785	3477.43701	73596.07813	12	1	27	-3	0	0	1303.64109	6.121	21116.1	10777.1	21116.1	10777.1	0	0
647	18189.6	11332.4	18221.48	11390.56	7199.82813	54453.75781	351.08566	-7.419	1.08792	2974.54639	54563.34375	12	1	28	8	0	0	982.07352	9.23777	18189.6	11332.4	18189.6	11332.4	0	0
647	8198	12375	8229.88	12433.16	12245.58301	55641.69141	272.12637	16.81133	1.08253	3353.05737	57241.5625	12	1	29	5	0	0	1003.4979	6.38393	8198	12375	8198	12375	0	0
647	1196.9	12542.8	1228.78	12600.96	16010.62305	99074.14844	317.56766	-18.63515	1.1129	2238.8728	98985.17969	12	1	30	6	0	0	1786.80227	4.81524	1196.9	12542.8	1196.9	12542.8	0	0
647	17865.5	12695.9	17897.38	12754.06	31301.06055	188706.10938	313.45392	-6.51349	1.09844	3344.02856	186644.28125	12	1	31	5	0	0	3403.31468	3.30524	17865.5	12695.9	17865.5	12695.9	0	0
647	39894.5	12567.9	39926.38	12626.06	19164.91602	169077.29688	379.1835	-14.44099	1.143	4976.82178	168669.45313	12	1	32	-4	0	0	3049.30905	4.97153	39894.5	12567.9	39894.5	12567.9	0	0
647	38310.1	13205.9	38341.98	13264.06	23507.23828	151885.57813	324.50223	-9.969	1.14063	3613.52417	146649.90625	12	1	33	7	0	0	2739.2564	4.03618	38310.1	13205.9	38310.1	13205.9	0	0
647	3859	13238.5	3890.88	13296.66	11544.52441	53175.51172	273.98581	-41.98979	1.10184	3373.79199	55188.20313	12	1	34	7	0	0	959.02035	6.68126	3859	13238.5	3859	13238.5	0	0
647	11862.6	13745.7	11894.48	13803.86	12766.45898	62037.05078	281.41714	5.44799	1.07206	3017.59229	63624.19531	12	1	35	5	0	0	1118.83821	6.02594	11862.6	13745.7	11862.6	13745.7	0	0
647	23978.7	13755.7	24010.58	13813.86	15956.92969	98903.29688	317.82712	20.73998	1.10997	3234.19141	98921.21875	12	1	36	5	0	0	1783.72096	5.17851	23978.7	13755.7	23978.7	13755.7	0	0
647	30151.1	13806.5	30182.98	13864.66	13783.97656	70027.17969	287.74399	87.69711	1.09127	3733.6958	70637.60156	12	1	37	-4	0	0	1262.94019	5.98446	30151.1	13806.5	30151.1	13806.5	0	0
647	9299.9	13923.9	9331.78	13982.06	12234.34375	69294.65625	303.82239	-20.38407	1.13498	3141.62769	71295.30469	12	1	38	9	0	0	1249.72913	6.25419	9299.9	13923.9	9299.9	13923.9	0	0
647	29372.9	13908.8	29404.78	13966.96	8286.37793	64265.22656	355.52151	-11.56052	1.08973	2783.71094	61891.22656	12	1	39	5	0	0	1159.02336	8.10503	29372.9	13908.8	29372.9	13908.8	0	0
647	35827	13827.3	35858.88	13885.46	21358.41602	99556.29688	275.6196	67.33451	1.10526	3443.86572	100672.35938	12	1	40	-4	0	0	1795.49781	4.31029	35827	13827.3	35827	13827.3	0	0
647	11018.1	14062.8	11049.98	14120.96	10154.34375	33918.56641	233.32059	-7.17101	1.21659	3619.37134	35312.71875	12	1	41	6	0	0	611.72135	7.57722	11018.1	14062.8	11018.1	14062.8	0	0
647	4262.3	14933.1	4294.18	14991.26	6488.05566	32669.67969	286.46753	-10.21217	1.16061	2776.79907	33463.02344	12	1	42	-4	0	0	589.19767	9.89815	4262.3	14933.1	4262.3	14933.1	0	0
647	33837.9	15268.8	33869.78	15326.96	7468.5791	60698.01563	363.9389	-14.84872	1.16189	2785.20117	57547.96875	12	1	43	5	0	0	1094.68871	8.78979	33837.9	15268.8	33837.9	15268.8	0	0
647	36516.5	15469.6	36548.38	15527.76	10258.32617	47846.01172	275.70514	0.77802	1.03766	3185.646	49927.85156	12	1	44	5	0	0	862.90282	7.19826	36516.5	15469.6	36516.5	15469.6	0	0
647	7487.7	16036.5	7519.58	16094.66	10779.5293	98585.91406	386.07153	10.50212	1.16539	2192.22168	93352.45313	12	1	45	5	0	0	1777.99696	6.25971	7487.7	16036.5	7487.7	16036.5	0	0
647	2275.3	16194.7	2307.18	16252.86	10106.69824	67536.64063	330.00864	-89.43475	1.01836	3048.31396	69093.14844	12	1	46	-3	0	0	1218.02331	7.14403	2275.3	16194.7	2275.3	16194.7	0	0
647	35557.6	16457.1	35589.48	16515.26	13800.30957	66286.30469	279.78711	-5.35506	1.18791	3430.72095	67261.97656	12	1	47	5	0	0	1195.47351	5.86617	35557.6	16457.1	35557.6	16457.1	0	0
647	39159.1	16495.7	39190.98	16553.86	9911.04199	68617.58594	335.9064	-67.84185	1.1703	2751.98438	68215.39063	12	1	48	5	0	0	1237.51816	7.05706	39159.1	16495.7	39159.1	16495.7	0	0
647	278.6	17273.5	310.48	17331.66	12231.42676	64245.08594	292.57794	2.37545	1.12643	2620.98315	65409.42188	12	1	49	5	0	0	1158.66012	6.01014	278.6	17273.5	278.6	17273.5	0	0
647	21778.6	18008.8	21810.48	18066.96	11964.67578	54402.0625	272.21838	15.33876	1.08213	3260.45459	55272.63281	12	1	50	7	0	0	981.1412	6.45066	21778.6	18008.8	21778.6	18008.8	0	0
647	5972.6	19851.2	6004.48	19909.36	8774.90918	73499.70313	369.47214	-78.20815	1.01938	2714.64307	71118.92188	12	1	51	5	0	0	1325.56715	7.69236	5972.6	19851.2	5972.6	19851.2	0	0
647	26952	19881.4	26983.88	19939.56	15829.14746	96490.04688	315.19022	1.07076	1.04158	3349.57495	95342.625	12	1	52	5	0	0	1740.198	5.25001	26952	19881.4	26952	19881.4	0	0
647	38736.7	20456.5	38768.58	20514.66	26122.70898	178481.9375	333.69388	1.91684	1.11532	3700.52173	169357.95313	12	1	53	-5	0	0	3218.92174	3.76895	38736.7	20456.5	38736.7	20456.5	0	0
647	10207	20447.8	10238.88	20505.96	19137.43164	123098.5	323.77609	-31.90028	1.03036	3495.11816	124107.04688	12	1	54	-3	0	0	2220.08145	4.62367	10207	20447.8	10207	20447.8	0	0
647	570.3	20860.9	602.18	20919.06	8196.20801	46775.55469	304.97427	37.77084	1.13941	2523.87329	46748.16797	12	1	55	5	0	0	843.59713	7.9999	570.3	20860.9	570.3	20860.9	0	0
647	37340.6	21369.8	37372.48	21427.96	8724.95996	51991.94141	311.63519	68.88329	1.03228	3452.62427	52449.39063	12	1	56	-2	0	0	937.67466	8.31263	37340.6	21369.8	37340.6	21369.8	0	0
647	29846	21633.6	29877.88	21691.76	10284.1084	30801.11914	220.93279	-41.01797	1.22952	3774.09546	32018.61719	12	1	57	-4	0	0	555.49818	7.61659	29846	21633.6	29846	21633.6	0	0
647	448.4	22716	480.28	22774.16	10181.72168	61481.89844	313.7063	-7.32513	1.01095	2973.64038	58734.99219	12	1	58	-3	0	0	1108.82604	7.07102	448.4	22716	448.4	22716	0	0
647	5244.5	26956.7	5276.38	27014.86	26157.16797	163616.51563	319.28494	82.27244	1.08482	6097.12451	169810.89063	12	1	59	-2	0	0	2950.82386	4.17158	5244.5	26956.7	5244.5	26956.7	0	0
647	12971.5	26959.6	13003.38	27017.76	10429.68066	54369.41797	291.47549	39.28495	1.23391	3153.41577	55027.60938	12	1	60	5	0	0	980.55245	7.07098	12971.5	26959.6	12971.5	26959.6	0	0
647	21293.4	28199	21325.28	28257.16	11294.94336	83742.90625	347.60995	5.97497	1.14492	3182.66504	82209.375	12	1	61	5	0	0	1510.30331	6.62785	21293.4	28199	21293.4	28199	0	0
647	26866	28864.6	26897.88	28922.76	8293.83887	40475.21094	282.0181	-21.33033	1.20922	3297.24561	40764.85938	12	1	62	-4	0	0	729.97043	8.56858	26866	28864.6	26866	28864.6	0	0
647	5239.5	32182.8	5271.38	32240.96	9368.13965	67821.09375	343.49146	75.75412	1.00937	2795.55469	66399.13281	12	1	63	-2	0	0	1223.15343	7.38964	5239.5	32182.8	5239.5	32182.8	0	0
647	7918.3	32121.8	7950.18	32179.96	37930.23047	280392.6875	347.09698	15.70557	1.17087	2843.0708	271394.21875	12	1	64	7	0	0	5056.88212	2.85681	7918.3	32121.8	7918.3	32121.8	0	0
647	18448.3	32582.8	18480.18	32640.96	7929.43945	29069.18359	244.4305	23.87766	1.18694	3432.97461	30093.63281	12	1	65	5	0	0	524.26273	9.04624	18448.3	32582.8	18448.3	32582.8	0	0
647	32822	32917.8	32853.88	32975.96	26340.75586	249686.09375	393.0459	0.49041	1.20567	3578.87549	223305.10938	12	1	66	5	0	0	4503.0887	3.70209	32822	32917.8	32822	32917.8	0	0
647	37061.9	33711.7	37093.78	33769.86	14697.36426	87775.49219	311.98029	13.21005	1.01939	3090.73608	87839.60156	12	1	67	5	0	0	1583.031	5.44349	37061.9	33711.7	37061.9	33711.7	0	0
647	13740.3	35441.4	13772.18	35499.56	15033.43652	88854.14844	310.36301	-21.79612	1.17766	3085.06128	87735.46875	12	1	68	6	0	0	1602.48457	5.35519	13740.3	35441.4	13740.3	35441.4	0	0
647	20276.4	35855.1	20308.28	35913.26	12056.56738	100523.66406	368.62311	10.34428	1.25372	2820.72729	96863.82031	12	1	69	5	0	0	1812.94428	6.11778	20276.4	35855.1	20276.4	35855.1	0	0
647	9587.5	36436.3	9619.38	36494.46	7738.21777	46415.13281	312.65802	-45.72237	1.28374	3218.25317	49083.67188	12	1	70	10	0	0	837.09692	8.95807	9587.5	36436.3	9587.5	36436.3	0	0
647	34466.9	36292.2	34498.78	36350.36	21829.79688	159407.25	344.97641	82.28975	1.22553	4666.56299	158528.92188	12	1	71	-2	0	0	2874.90975	4.46415	34466.9	36292.2	34466.9	36292.2	0	0
647	4972.8	36450.9	5004.68	36509.06	11213.80176	66491.97656	310.86255	-39.0896	1.1896	3241.00562	68008.85938	12	1	72	5	0	0	1199.1828	6.722	4972.8	36450.9	4972.8	36450.9	0	0
647	34105.5	38188.4	34137.38	38246.56	9248.3584	64215.28516	336.39313	-5.92719	1.19321	3205.20825	63626.79688	12	1	73	5	0	0	1158.12267	7.75171	34105.5	38188.4	34105.5	38188.4	0	0
647	24587.2	1018.9	24619.08	1077.06	7914.3501	60804.25781	353.85031	1.12697	1.23166	3378.49976	58863.50781	13	1	0	8	0	0	1096.60479	8.89765	24587.2	1018.9	24587.2	1018.9	0	0
647	36909.6	1815.7	36941.48	1873.86	25431.4707	180187.5	339.81052	8.42094	1.07658	3425.00171	175763.96875	13	1	1	5	0	0	3249.68156	3.78404	36909.6	1815.7	36909.6	1815.7	0	0
647	13837.3	2067.8	13869.18	2125.96	33985.66406	208243.65625	316.00812	-7.51485	1.12083	3179.63623	205339.09375	13	1	2	5	0	0	3755.67434	3.11445	13837.3	2067.8	13837.3	2067.8	0	0
647	23763.2	2029.7	23795.08	2087.86	40499.88672	269096.3125	329.06918	-2.87413	1.03622	4401.23584	262091.09375	13	1	3	5	0	0	4853.152	2.90506	23763.2	2029.7	23763.2	2029.7	0	0
647	20593.2	2435.9	20625.08	2494.06	10385.89063	61777.85938	311.35422	23.18997	1.05082	2938.19775	62294.05469	13	1	4	5	0	0	1114.16369	6.9462	20593.2	2435.9	20593.2	2435.9	0	0
647	26935.2	2637.8	26967.08	2695.96	5812.35596	35407.82422	315.08936	-1.12519	1.07623	3140.93384	34808.65625	13	1	5	-4	0	0	638.58011	11.23008	26935.2	2637.8	26935.2	2637.8	0	0
647	31916.7	2553.4	31948.58	2611.56	20304.66797	102569.67969	286.92725	10.58542	1.09774	3279.74146	103512.46094	13	1	6	5	0	0	1849.84417	4.41122	31916.7	2553.4	31916.7	2553.4	0	0
647	24944.2	2705.3	24976.08	2763.46	7470.9624	22565.48047	221.86778	66.86895	1.1107	3568.49854	23118.53906	13	1	7	-2	0	0	406.96844	9.653	24944.2	2705.3	24944.2	2705.3	0	0
647	14634	2814.5	14665.88	2872.66	8536.5957	41336.65625	280.92188	7.16968	1.28799	3296.80103	42066.97656	13	1	8	5	0	0	745.5066	8.37581	14634	2814.5	14634	2814.5	0	0
647	7224.6	3534.5	7256.48	3592.66	19128.41016	132698.65625	336.24362	48.03772	1.01029	2698.35474	131950.125	13	1	9	5	0	0	2393.22027	4.3997	7224.6	3534.5	7224.6	3534.5	0	0
647	4083.9	4689.3	4115.78	4747.46	6261.60205	33697.33203	296.1524	54.38438	1.13117	2998.48462	34826.88281	13	1	10	5	0	0	607.73138	10.42156	4083.9	4689.3	4083.9	4689.3	0	0
647	16166.2	5806.2	16198.08	5864.36	23091.99609	116517.60156	286.7644	7.57793	1.22947	3221.11157	119467.21094	13	1	11	5	0	0	2101.39494	4.03113	16166.2	5806.2	16166.2	5806.2	0	0
647	37981.7	5941.7	38013.58	5999.86	16391.52539	95826.42188	308.66913	-8.69739	1.02488	3859.88989	96403.75	13	1	12	-4	0	0	1728.22952	5.28979	37981.7	5941.7	37981.7	5941.7	0	0
647	3729.4	6203.6	3761.28	6261.76	19560.88672	150785.89063	354.44293	-62.99471	1.03367	4328.54834	157245.28125	13	1	13	-3	0	0	2719.42354	4.74798	3729.4	6203.6	3729.4	6203.6	0	0
647	35390.9	6322	35422.78	6380.16	31068.99609	210505.28125	332.29831	63.36916	1.07291	3452.42261	204344.4375	13	1	14	5	0	0	3796.46275	3.32583	35390.9	6322	35390.9	6322	0	0
647	9834.5	7963	9866.38	8021.16	15882.13281	114645.44531	342.99219	-26.64957	1.10584	2523.51904	112096.02344	13	1	15	-5	0	0	2067.63061	4.92798	9834.5	7963	9834.5	7963	0	0
647	33193.5	8174.4	33225.38	8232.56	14781.61621	80510.03125	297.93689	62.04308	1.06451	3383.67505	80857.125	13	1	16	5	0	0	1451.99841	5.54335	33193.5	8174.4	33193.5	8174.4	0	0
647	4853.6	8534.6	4885.48	8592.76	36911.73047	161866.35938	267.33533	20.80752	1.06776	4183.50391	164440.40625	13	1	17	5	0	0	2919.25979	3.10198	4853.6	8534.6	4853.6	8534.6	0	0
647	3555.5	8745.5	3587.38	8803.66	21391.80469	126300.97656	310.19864	-73.28439	1.06819	3386.49854	126610.53906	13	1	18	5	0	0	2277.83811	4.26334	3555.5	8745.5	3555.5	8745.5	0	0
647	29369.3	8679.7	29401.18	8737.86	24852.54492	136005.375	298.64334	-3.08701	1.11239	2992.62915	138415.28125	13	1	19	6	0	0	2452.85694	3.78585	29369.3	8679.7	29369.3	8679.7	0	0
647	34365.7	8583	34397.58	8641.16	9093.42188	31469.11523	237.48643	0.0596	1.1998	3279.93945	33546.51563	13	1	20	8	0	0	567.54549	8.02495	34365.7	8583	34365.7	8583	0	0
647	17314	8983.5	17345.88	9041.66	6133.04834	40016.16797	326.09174	86.65945	1.10193	2638.13916	40435.52344	13	1	21	-2	0	0	721.69159	10.15326	17314	8983.5	17314	8983.5	0	0
647	39598.8	9145	39630.68	9203.16	7621.17578	36672.16797	280.03836	-64.34892	1.157	2943.92505	38039.875	13	1	22	-2	0	0	661.38255	8.8663	39598.8	9145	39598.8	9145	0	0
647	23285.1	9341.3	23316.98	9399.46	10756.55371	41655.15625	251.22223	-16.69782	1.22493	3616.28906	42709.77344	13	1	23	5	0	0	751.25074	7.21451	23285.1	9341.3	23285.1	9341.3	0	0
647	37158.7	9927	37190.58	9985.16	7601.62207	53785.59375	339.5784	-0.49629	1.09706	2693.55737	50771.0625	13	1	24	6	0	0	970.02318	8.60154	37158.7	9927	37158.7	9927	0	0
647	24555.5	9959.2	24587.38	10017.36	15428.23535	83809.80469	297.54285	-19.00673	1.07621	3949.35059	83590.23438	13	1	25	5	0	0	1511.50983	5.57029	24555.5	9959.2	24555.5	9959.2	0	0
647	22577.4	10209.9	22609.28	10268.06	19188.94141	100691.53906	292.43625	3.48058	1.08591	3612.0083	102838.78906	13	1	26	5	0	0	1815.97191	4.66913	22577.4	10209.9	22577.4	10209.9	0	0
647	17778.1	10730.7	17809.98	10788.86	17907.36719	88344.72656	283.55328	4.7531	1.11774	3737.48291	89707.92969	13	1	27	5	0	0	1593.29714	4.94704	17778.1	10730.7	17778.1	10730.7	0	0
647	21140.7	10793.5	21172.58	10851.66	12056.4248	59565.07813	283.75714	20.38896	1.06775	3568.94556	60582.35938	13	1	28	5	0	0	1074.25618	6.54848	21140.7	10793.5	21140.7	10793.5	0	0
647	18209.2	11335.7	18241.08	11393.86	6050.53027	41611.48438	334.78818	-2.98565	1.20454	3105.5957	42317.10938	13	1	29	5	0	0	750.46312	10.80462	18209.2	11335.7	18209.2	11335.7	0	0
647	8230.5	12388	8262.38	12446.16	6093.78955	33645.05469	299.96951	49.69632	1.07038	2884.35938	34374.01563	13	1	30	5	0	0	606.78856	10.52083	8230.5	12388	8230.5	12388	0	0
647	1198.1	12539.6	1229.98	12597.76	13044.1875	80427.01563	316.99521	-85.55492	1.05094	3145.11987	79298	13	1	31	5	0	0	1450.50123	5.95581	1198.1	12539.6	1198.1	12539.6	0	0
647	17867.1	12705.5	17898.98	12763.66	27706.10156	206470.79688	348.49921	25.24139	1.14621	2581.81665	199445.57813	13	1	32	-5	0	0	3723.70082	3.42961	17867.1	12705.5	17867.1	12705.5	0	0
647	3865.1	13251.9	3896.98	13310.06	7139.2002	50473.82031	339.44427	-88.62361	1.06889	2846.4021	49851.94531	13	1	33	5	0	0	910.29535	9.18631	3865.1	13251.9	3865.1	13251.9	0	0
647	38305.5	13196.7	38337.38	13254.86	10150.9873	65244.02734	323.65063	-37.05618	1.05593	3497.76904	64726.77344	13	1	34	-4	0	0	1176.67603	7.39616	38305.5	13196.7	38305.5	13196.7	0	0
647	11861.3	13731.5	11893.18	13789.66	11357.79199	47013.38281	259.73114	49.72346	1.27363	3447.70728	48740.32031	13	1	35	6	0	0	847.88636	6.82107	11861.3	13731.5	11861.3	13731.5	0	0
647	23960.8	13746.7	23992.68	13804.86	17925.51758	93401.76563	291.40829	20.9808	1.04253	3503.1123	93467.19531	13	1	36	5	0	0	1684.50084	4.86912	23960.8	13746.7	23960.8	13746.7	0	0
647	30154.2	13801.6	30186.08	13859.76	14729.54297	98494	330.11896	12.27505	1.19427	2891.70898	96972.27344	13	1	37	6	0	0	1776.33929	5.34482	30154.2	13801.6	30154.2	13801.6	0	0
647	35816.7	13829.1	35848.58	13887.26	24667.30469	112447.82813	272.56802	4.57953	1.28737	3602.81128	112235.71875	13	1	38	5	0	0	2027.99658	3.94386	35816.7	13829.1	35816.7	13829.1	0	0
647	29387.2	13900.7	29419.08	13958.86	7954.25635	37940.11328	278.81091	-53.63857	1.00216	3808.2832	40190.92188	13	1	39	-3	0	0	684.24994	9.26502	29387.2	13900.7	29387.2	13900.7	0	0
647	11025.5	14065.1	11057.38	14123.26	7615.7417	33039.50391	265.90155	36.16864	1.10866	3259.14844	33907.28906	13	1	40	-5	0	0	595.86745	9.16282	11025.5	14065.1	11025.5	14065.1	0	0
647	4288	14936	4319.88	14994.16	5989.03467	32195.57422	295.99194	76.4774	1.10126	2673.71509	33531.125	13	1	41	-2	0	0	580.64718	10.42441	4288	14936	4288	14936	0	0
647	36509.2	15486.1	36541.08	15544.26	9237.53125	46747.89453	287.18604	-10.41284	1.13516	3296.62524	48314.36719	13	1	42	5	0	0	843.09828	7.86461	36509.2	15486.1	36509.2	15486.1	0	0
647	7492.3	16038.4	7524.18	16096.56	14038.30176	77346.875	299.65692	-27.06048	1.15641	3064.04541	78724.86719	13	1	43	5	0	0	1394.95089	5.62615	7492.3	16038.4	7492.3	16038.4	0	0
647	2277.6	16230.6	2309.48	16288.76	6267.49805	35942.76172	305.71646	52.46628	1.27863	2921.1333	35988.66406	13	1	44	6	0	0	648.22771	10.31739	2277.6	16230.6	2277.6	16230.6	0	0
647	35552.1	16456.5	35583.98	16514.66	17335.3418	79302.79688	273.04755	7.8362	1.25262	3152.51392	81313.14844	13	1	45	6	0	0	1430.22594	4.89806	35552.1	16456.5	35552.1	16456.5	0	0
647	39171.1	16485.8	39202.98	16543.96	7652.88818	64375.77734	370.26169	-11.01515	1.15586	2590.01929	62214.51953	13	1	46	5	0	0	1161.01714	8.44207	39171.1	16485.8	39171.1	16485.8	0	0
647	290.8	17275.5	322.68	17333.66	14614.50781	73450.26563	286.19684	-37.34098	1.07159	2605.58398	75512.39844	13	1	47	5	0	0	1324.67554	5.29891	290.8	17275.5	290.8	17275.5	0	0
647	21788.6	18012.2	21820.48	18070.36	12144.56738	52335.97656	265.01434	4.9523	1.0753	3165.20532	53101.86719	13	1	48	5	0	0	943.87934	6.34271	21788.6	18012.2	21788.6	18012.2	0	0
647	5976.2	19852.7	6008.08	19910.86	15234.20605	84476.03125	300.61945	79.78689	1.00418	3537.73853	86089.53906	13	1	49	-5	0	0	1523.52522	5.47601	5976.2	19852.7	5976.2	19852.7	0	0
647	35618.3	19888.3	35650.18	19946.46	9910.00977	83472.02344	370.50464	7.3573	1.09528	2667.43018	79898.24219	13	1	50	5	0	0	1505.41794	6.9804	35618.3	19888.3	35618.3	19888.3	0	0
647	26946.6	19883.6	26978.48	19941.76	18650.62891	126935.82031	333.04706	19.87077	1.04016	3629.72485	121988.875	13	1	51	-4	0	0	2289.28752	4.73942	26946.6	19883.6	26946.6	19883.6	0	0
647	38733.5	20464.4	38765.38	20522.56	28120.00195	198430.8125	339.12289	-7.50788	1.13615	3462.09302	186307.67188	13	1	52	5	0	0	3578.6997	3.54703	38733.5	20464.4	38733.5	20464.4	0	0
647	10202.9	20441.5	10234.78	20499.66	19523.86523	131024.49219	330.71475	-1.58372	1.15129	3198.34131	129047.46875	13	1	53	5	0	0	2363.02672	4.47732	10202.9	20441.5	10202.9	20441.5	0	0
647	37353.8	21380.6	37385.68	21438.76	13014.63281	66376.83594	288.30524	0.00032	1.09622	3245.65576	67801.60938	13	1	54	6	0	0	1197.10624	6.03605	37353.8	21380.6	37353.8	21380.6	0	0
647	29821.6	21610.2	29853.48	21668.36	9027.51953	36985.5625	258.39978	73.24172	1.01389	3295.64673	38715.82813	13	1	55	-5	0	0	667.03462	8.04482	29821.6	21610.2	29821.6	21610.2	0	0
647	25485.9	21998.6	25517.78	22056.76	6031.15137	46879.29688	355.91858	-31.97603	1.09891	2976.86621	45007.34375	13	1	56	-5	0	0	845.46812	10.66954	25485.9	21998.6	25485.9	21998.6	0	0
647	456.9	22731	488.78	22789.16	10337.04004	57356.48828	300.71384	-0.28968	1.27301	2718.60815	59515.79688	13	1	57	5	0	0	1034.42427	6.84677	456.9	22731	456.9	22731	0	0
647	36883	23888.7	36914.88	23946.86	5102.05566	31765.74414	318.54233	11.60429	1.22765	3183.91724	33144.07031	13	1	58	-3	0	0	572.8952	12.58522	36883	23888.7	36883	23888.7	0	0
647	5252	26911.5	5283.88	26969.66	24524.14844	183876.01563	349.56329	57.46899	1.13311	6740.92969	190428.75	13	1	59	-2	0	0	3316.20394	4.46882	5252	26911.5	5252	26911.5	0	0
647	11423.2	28451.5	11455.08	28509.66	6405.19434	38787.22656	314.151	21.29931	1.19865	2746.52515	39321.875	13	1	60	5	0	0	699.52763	9.93665	11423.2	28451.5	11423.2	28451.5	0	0
647	23268.6	29797.5	23300.48	29855.66	31154.66211	250658.39063	362.10944	-72.42903	1.07513	4147.30176	237638.45313	13	1	61	-2	0	0	4520.62407	3.40286	23268.6	29797.5	23268.6	29797.5	0	0
647	7918.7	32123.6	7950.58	32181.76	26734.70508	167264.9375	319.31918	18.69653	1.24156	4287.38232	164053.4375	13	1	62	5	0	0	3016.62315	3.81719	7918.7	32123.6	7918.7	32123.6	0	0
647	18470.6	32599.6	18502.48	32657.76	6136.23438	36106.99609	309.67413	-21.76238	1.12714	3040.22754	37092.3125	13	1	63	5	0	0	651.18967	10.62832	18470.6	32599.6	18470.6	32599.6	0	0
647	25103.2	32715.4	25135.08	32773.56	11600.68066	83705.41406	342.92194	-11.75852	1.26451	3474.89209	81217.69531	13	1	64	5	0	0	1509.62714	6.64759	25103.2	32715.4	25103.2	32715.4	0	0
647	32815.1	32918.4	32846.98	32976.56	24447.26367	235417.82813	396.15466	10.75537	1.21788	4329.62646	204723.34375	13	1	65	5	0	0	4245.76053	4.03499	32815.1	32918.4	32815.1	32918.4	0	0
647	30655.7	33449.5	30687.58	33507.66	9203.58105	46432.375	286.74261	-10.45319	1.08836	3247.177	47287.57813	13	1	66	-4	0	0	837.40788	7.85432	30655.7	33449.5	30655.7	33449.5	0	0
647	37071.5	33705	37103.38	33763.16	15450.21777	67138.25	266.12024	-0.83736	1.03627	3364.65698	67692.57813	13	1	67	5	0	0	1210.83834	5.39487	37071.5	33705	37071.5	33705	0	0
647	5217.1	33959.3	5248.98	34017.46	15046.10449	112137.26563	348.51636	-15.97327	1.03295	2421.21313	109810.67188	13	1	68	-4	0	0	2022.39559	5.07167	5217.1	33959.3	5217.1	33959.3	0	0
647	13738.3	35444.7	13770.18	35502.86	15667.84766	117771.91406	350.00674	11.31467	1.24855	2733.21338	112204.66406	13	1	69	8	0	0	2124.01647	5.04695	13738.3	35444.7	13738.3	35444.7	0	0
647	9603	36442.6	9634.88	36500.76	8102.38086	50461.76953	318.59219	14.30736	1.14991	3358.44165	50340.96094	13	1	70	6	0	0	910.07801	8.74046	9603	36442.6	9603	36442.6	0	0
647	34493.7	36280.2	34525.58	36338.36	23237.74219	152695.48438	327.2475	0	1.19201	4921.31934	150146.01563	13	1	71	5	0	0	2753.86306	4.32683	34493.7	36280.2	34493.7	36280.2	0	0
647	4987	36459.1	5018.88	36517.26	12278.04883	68505.79688	301.54993	-12.96501	1.18999	3487.68408	69072.89844	13	1	72	7	0	0	1235.50205	6.40359	4987	36459.1	4987	36459.1	0	0
647	34134.8	38184.5	34166.68	38242.66	8117.15527	42799.02344	293.14011	4.05942	1.28376	3446.31885	44072.03125	13	1	73	7	0	0	771.88039	8.82045	34134.8	38184.5	34134.8	38184.5	0	0
647	24583.8	1012.4	24615.68	1070.56	9424.30371	58384.82031	317.75	-47.58126	1.14196	3297.82495	58184.375	14	1	0	8	0	0	1052.97023	7.71408	24583.8	1012.4	24583.8	1012.4	0	0
647	36902.2	1830.8	36934.08	1888.96	20699.3457	125484.44531	314.32352	-8.11826	1.07405	3330.12329	123589.91406	14	1	1	5	0	0	2263.11197	4.34408	36902.2	1830.8	36902.2	1830.8	0	0
647	13839.5	2078.5	13871.38	2136.66	24473.91602	159561.53125	325.96622	11.71143	1.17167	2751.2373	156391.0625	14	1	2	5	0	0	2877.69222	3.75733	13839.5	2078.5	13839.5	2078.5	0	0
647	23748.7	2047.8	23780.58	2105.96	41745.32031	286203.90625	334.26746	-8.03167	1.08281	4011.71558	278685.125	14	1	3	5	0	0	5161.68745	2.81116	23748.7	2047.8	23748.7	2047.8	0	0
647	20598.9	2441.5	20630.78	2499.66	9234.04883	47349.60156	289.08282	31.32476	1.00091	3221.18872	48787.28125	14	1	4	-4	0	0	853.95006	7.8139	20598.9	2441.5	20598.9	2441.5	0	0
647	31936.7	2554.3	31968.58	2612.46	19773.61523	99999.03125	287.08801	10.73238	1.0038	3411.37451	100532.64063	14	1	5	-4	0	0	1803.48253	4.5257	31936.7	2554.3	31936.7	2554.3	0	0
647	24943	2690.2	24974.88	2748.36	6705.80615	25721.21875	250.02332	84.47485	1.01796	3260.40552	28723.85938	14	1	6	-2	0	0	463.88218	10.18445	24943	2690.2	24943	2690.2	0	0
647	14612.2	2840.5	14644.08	2898.66	7237.87256	34710.84766	279.56793	-72.31383	1.14739	3263.84375	37006.90625	14	1	7	-2	0	0	626.01014	9.53141	14612.2	2840.5	14612.2	2840.5	0	0
647	7227.7	3538.3	7259.58	3596.46	19634.32031	115854.52344	310.10501	-33.54241	1.06035	3238.95313	116062.17188	14	1	8	5	0	0	2089.43633	4.48437	7227.7	3538.3	7227.7	3538.3	0	0
647	4084.5	4693.2	4116.38	4751.36	6051.81055	41231.35156	333.22021	-17.24689	1.21682	2747.76489	40117.875	14	1	9	5	0	0	743.60743	10.38788	4084.5	4693.2	4084.5	4693.2	0	0
647	16159.8	5816.1	16191.68	5874.26	19819.42773	102792.01563	290.73303	34.27057	1.09706	3415.41235	103728.6875	14	1	10	5	0	0	1853.854	4.51623	16159.8	5816.1	16159.8	5816.1	0	0
647	37977.1	5953.8	38008.98	6011.96	15428.96777	100383.85156	325.62949	-83.3216	1.03449	3563.60083	99165.97656	14	1	11	-4	0	0	1810.42276	5.41577	37977.1	5953.8	37977.1	5953.8	0	0
647	24304.2	6290.3	24336.08	6348.46	12259.15918	48505.27734	253.93607	-7.89515	1.26787	3243.81323	49574.67188	14	1	12	5	0	0	874.79268	6.35187	24304.2	6290.3	24304.2	6290.3	0	0
647	35405.9	6316.6	35437.78	6374.76	23307.68555	149232.60938	323.02975	-63.88599	1.0885	3809.17554	146249.60938	14	1	13	5	0	0	2691.41011	4.10042	35405.9	6316.6	35405.9	6316.6	0	0
647	9820.1	7982.7	9851.98	8040.86	15011.58594	96338.07813	323.40439	3.11006	1.11321	3148.80005	95300	14	1	14	5	0	0	1737.45724	5.37472	9820.1	7982.7	9820.1	7982.7	0	0
647	33180	8173.2	33211.88	8231.36	15250.62402	89109.88281	308.58823	-58.3951	1.0005	3419.21582	90040.60156	14	1	15	-3	0	0	1607.09674	5.42295	33180	8173.2	33180	8173.2	0	0
647	4841	8536.5	4872.88	8594.66	35850.10547	202492.32813	303.40259	11.7282	1.10891	3282.27075	205518.23438	14	1	16	6	0	0	3651.94914	3.0316	4841	8536.5	4841	8536.5	0	0
647	29367.8	8683.6	29399.68	8741.76	24812.49219	149251.59375	313.10104	-0.97037	1.16371	2885.33643	146433.59375	14	1	17	5	0	0	2691.75249	3.75859	29367.8	8683.6	29367.8	8683.6	0	0
647	34348.2	8591.1	34380.08	8649.26	6743.17773	33499.6875	284.54327	51.2794	1.00824	3003.73267	35367.67969	14	1	18	-5	0	0	604.16686	9.83111	34348.2	8591.1	34348.2	8591.1	0	0
647	3568.6	8753.4	3600.48	8811.56	9556.71777	47960.24609	285.98715	3.71289	1.22774	3376.65503	49302.625	14	1	19	6	0	0	864.96304	7.71181	3568.6	8753.4	3568.6	8753.4	0	0
647	17309.6	8978.6	17341.48	9036.76	8397.65918	24770.38672	219.25398	-53.7268	1.22784	3329.08081	25671.97656	14	1	20	-4	0	0	446.73392	8.61865	17309.6	8978.6	17309.6	8978.6	0	0
647	39586.2	9170.9	39618.08	9229.06	8087.68066	36866.78516	272.56235	51.04892	1.23528	3091.14453	38296.39063	14	1	21	5	0	0	664.89247	8.59016	39586.2	9170.9	39586.2	9170.9	0	0
647	24557.9	9975.1	24589.78	10033.26	13571.74902	89669.57813	328.14432	43.54337	1.06507	3465.39917	88873.02344	14	1	22	5	0	0	1617.19084	5.91138	24557.9	9975.1	24557.9	9975.1	0	0
647	37170	9926.6	37201.88	9984.76	10375.29492	66855.89844	324.06329	1.52961	1.12263	2953.07031	66472.24219	14	1	23	5	0	0	1205.74613	6.94992	37170	9926.6	37170	9926.6	0	0
647	22567.5	10223.8	22599.38	10281.96	17971.62109	95389.5	294.11481	-14.73552	1.21968	3558.87646	97018.08594	14	1	24	6	0	0	1720.34963	4.87392	22567.5	10223.8	22567.5	10223.8	0	0
647	17783.5	10732	17815.38	10790.16	10351.1875	53251.79297	289.55579	46.52831	1.11969	3367.95459	55208.13281	14	1	25	5	0	0	960.39609	7.23975	17783.5	10732	17783.5	10732	0	0
647	21116.5	10767.9	21148.38	10826.06	11295.78223	62843.30859	301.11444	19.10059	1.13945	3212.5332	63220.67188	14	1	26	5	0	0	1133.37907	6.67866	21116.5	10767.9	21116.5	10767.9	0	0
647	18224.3	11337.1	18256.18	11395.26	6612.8042	25145.01953	248.93925	-49.48435	1.0451	3741.375	26712.625	14	1	27	-3	0	0	453.49043	10.77413	18224.3	11337.1	18224.3	11337.1	0	0
647	1177.6	12548.1	1209.48	12606.26	14998.39063	95896.03125	322.80347	0	1.05315	2441.71167	94609.20313	14	1	28	6	0	0	1729.48492	5.10803	1177.6	12548.1	1177.6	12548.1	0	0
647	17855.1	12709.9	17886.98	12768.06	26793.97852	189862.1875	339.82935	5.72844	1.1018	2878.90356	184255.40625	14	1	29	5	0	0	3424.16455	3.56	17855.1	12709.9	17855.1	12709.9	0	0
647	38296.5	13183.4	38328.38	13241.56	10051.50098	75025.91406	348.77908	0	1.09794	3114.67041	72254.24219	14	1	30	7	0	0	1353.09236	7.20239	38296.5	13183.4	38296.5	13183.4	0	0
647	3854.7	13268.2	3886.58	13326.36	9307.25293	49228.97656	293.60257	-14.70621	1.20132	2825.64453	49854.89063	14	1	31	5	0	0	887.84459	7.49093	3854.7	13268.2	3854.7	13268.2	0	0
647	11866.7	13734.9	11898.58	13793.06	15555.29297	74962.42188	280.24826	38.38816	1.21523	3267.07227	77202.19531	14	1	32	5	0	0	1351.94728	5.31853	11866.7	13734.9	11866.7	13734.9	0	0
647	23968.7	13763.4	24000.58	13821.56	17030	95663.99219	302.57089	-51.24399	1.07829	3522.24561	96937.85938	14	1	33	-2	0	0	1725.3001	5.04605	23968.7	13763.4	23968.7	13763.4	0	0
647	30137.1	13801.7	30168.98	13859.86	16656.95117	88521.85938	294.29828	-18.42994	1.08725	3497.68311	88744.92188	14	1	34	5	0	0	1596.49173	5.12602	30137.1	13801.7	30137.1	13801.7	0	0
647	35816.7	13833	35848.58	13891.16	21883.56445	102501.97656	276.29138	11.56621	1.26677	3318.43237	102237.1875	14	1	35	6	0	0	1848.62315	4.21084	35816.7	13833	35816.7	13833	0	0
647	29363.2	13918.8	29395.08	13976.96	7168.45313	36307.17188	287.30536	-89.71262	1.11012	3838.80054	37564.98438	14	1	36	5	0	0	654.79984	10.10902	29363.2	13918.8	29363.2	13918.8	0	0
647	11022.5	14084.9	11054.38	14143.06	6428.14746	25291.72656	253.22498	-33.79625	1.09852	3368.30078	26528.48438	14	1	37	6	0	0	456.13629	10.64836	11022.5	14084.9	11022.5	14084.9	0	0
647	4280.3	14933.4	4312.18	14991.56	7326.40869	34334.49609	276.36307	-42.44797	1.00749	2626.31665	36321.08594	14	1	38	-4	0	0	619.22264	8.85654	4280.3	14933.4	4280.3	14933.4	0	0
647	33820.5	15274.8	33852.38	15332.96	14593.67676	99191.9375	332.82507	-35.29472	1.03315	3570.38501	96677.375	14	1	39	-4	0	0	1788.92659	5.63935	33820.5	15274.8	33820.5	15274.8	0	0
647	36514.2	15477.4	36546.08	15535.56	11359.65332	41155.23047	242.99101	15.62017	1.11061	3477.8103	42625.74219	14	1	40	5	0	0	742.23458	6.86181	36514.2	15477.4	36514.2	15477.4	0	0
647	7487.4	16044.6	7519.28	16102.76	20850.57617	131592.375	320.71298	23.8164	1.05222	3152.92993	130526.75	14	1	41	5	0	0	2373.26848	4.27539	7487.4	16044.6	7487.4	16044.6	0	0
647	2296.8	16280.5	2328.68	16338.66	5705.81885	26782.91016	276.58594	-40.3725	1.16843	2847.78687	28484.32813	14	1	42	5	0	0	483.02978	11.0884	2296.8	16280.5	2296.8	16280.5	0	0
647	23662.8	16447.3	23694.68	16505.46	5432.18457	29898.55273	299.50085	48.32864	1.16249	2672.58984	32139.25	14	1	43	6	0	0	539.2204	11.28194	23662.8	16447.3	23662.8	16447.3	0	0
647	35540.7	16458.7	35572.58	16516.86	15616.30859	87635.20313	302.41989	-3.32167	1.18129	3012.31006	87979.25	14	1	44	5	0	0	1580.50089	5.19268	35540.7	16458.7	35540.7	16458.7	0	0
647	39168.3	16496.1	39200.18	16554.26	10267.93262	69673.55469	332.54675	-6.33873	1.13459	3135.28271	69242.92969	14	1	45	5	0	0	1256.56256	7.10898	39168.3	16496.1	39168.3	16496.1	0	0
647	282.2	17277	314.08	17335.16	14351.17969	80862.17188	303.03244	-51.10814	1.16648	2351.69214	82203.69531	14	1	46	7	0	0	1458.34927	5.24496	282.2	17277	282.2	17277	0	0
647	5959	19855	5990.88	19913.16	19507.27344	105213.86719	296.48209	9.38792	1.05741	3955.36304	108253.92188	14	1	47	6	0	0	1897.53209	4.69957	5959	19855	5959	19855	0	0
647	26952.8	19892.9	26984.68	19951.06	13270.13477	88917.72656	330.45834	69.96452	1.01375	3377.75488	87423.125	14	1	48	-4	0	0	1603.6312	5.97205	26952.8	19892.9	26952.8	19892.9	0	0
647	10208.3	20448.9	10240.18	20507.06	19157.1582	130050.44531	332.62173	-15.70158	1.16171	3395.31421	129354.14844	14	1	49	5	0	0	2345.45978	4.58821	10208.3	20448.9	10208.3	20448.9	0	0
647	38728.1	20470	38759.98	20528.16	29873.83789	212117.9375	340.17581	-0.54882	1.09449	3381.05786	208592.5625	14	1	50	5	0	0	3825.547	3.39691	38728.1	20470	38728.1	20470	0	0
647	559.4	20845.8	591.28	20903.96	8522.77246	62523.16016	345.77234	7.23856	1.16521	2321.31274	60617.17969	14	1	51	5	0	0	1127.60519	7.56572	559.4	20845.8	559.4	20845.8	0	0
647	37338.9	21384.2	37370.78	21442.36	10747.31152	58531.79688	297.9245	-9.8927	1.06292	3201.58252	58532.4375	14	1	52	5	0	0	1055.62096	6.93229	37338.9	21384.2	37338.9	21384.2	0	0
647	461.4	22721.8	493.28	22779.96	10151.66113	60447.69922	311.51688	-26.47328	1.17118	2528.15015	61575.24609	14	1	53	5	0	0	1090.17426	6.80811	461.4	22721.8	461.4	22721.8	0	0
647	36886.2	23895.1	36918.08	23953.26	7081.54346	31805.62891	270.55045	-64.78021	1.22487	3089.76196	33338.95313	14	1	54	-4	0	0	573.61452	9.55119	36886.2	23895.1	36886.2	23895.1	0	0
647	5224.1	26932.4	5255.98	26990.56	21515.81055	154765.59375	342.38803	61.5771	1.0718	5333.28369	156350.90625	14	1	55	-2	0	0	2791.19748	4.65419	5224.1	26932.4	5224.1	26932.4	0	0
647	11401.7	28481.6	11433.58	28539.76	6427.37598	54696.34375	372.41101	-16.799	1.05983	2492.1731	53510.67188	14	1	56	6	0	0	986.44856	9.5789	11401.7	28481.6	11401.7	28481.6	0	0
647	23304.3	29796.8	23336.18	29854.96	30742.55664	203557.0625	328.49844	15.4457	1.10829	4915.73096	197397.71875	14	1	57	5	0	0	3671.15162	3.55299	23304.3	29796.8	23304.3	29796.8	0	0
647	5265	32193.5	5296.88	32251.66	8529.7041	56812.23047	329.46872	-76.03131	1.13497	2694.68018	57782.99219	14	1	58	-2	0	0	1024.60858	7.87358	5265	32193.5	5265	32193.5	0	0
647	7917.9	32123.3	7949.78	32181.46	32645.4082	241445.34375	347.18311	-19.30585	1.25547	2744.20459	231902.875	14	1	59	6	0	0	4354.46677	3.11994	7917.9	32123.3	7917.9	32123.3	0	0
647	25097	32705.7	25128.88	32763.86	10628.55176	97339.38281	386.33804	-32.08105	1.1009	2676.58008	92669.5	14	1	60	5	0	0	1755.51577	6.62222	25097	32705.7	25097	32705.7	0	0
647	13099.4	32746.2	13131.28	32804.36	9821.5918	81525.21875	367.80301	23.56415	1.29051	2922.48633	77775.84375	14	1	61	6	0	0	1470.30732	7.19685	13099.4	32746.2	13099.4	32746.2	0	0
647	30654.6	33483.4	30686.48	33541.56	19370.95703	119743.82031	317.40317	22.03117	1.06558	3267.70239	120450.4375	14	1	62	-3	0	0	2159.5798	4.52875	30654.6	33483.4	30654.6	33483.4	0	0
647	37080.2	33713	37112.08	33771.16	17641.18555	90372.9375	288.94525	82.56743	1.00461	3177.04272	91216.92969	14	1	63	-4	0	0	1629.87593	4.82992	37080.2	33713	37080.2	33713	0	0
647	13726.1	35464.9	13757.98	35523.06	15339.92578	92304.03125	313.15469	-47.46101	1.02245	3602.23999	93180	14	1	64	-3	0	0	1664.7032	5.46115	13726.1	35464.9	13726.1	35464.9	0	0
647	34486.9	36280.8	34518.78	36338.96	23422.78711	155548.07813	328.98285	-12.08306	1.18495	4299.11523	154436.125	14	1	65	5	0	0	2805.30959	4.18061	34486.9	36280.8	34486.9	36280.8	0	0
647	4987.3	36459.4	5019.18	36517.56	12164.39844	72756.74219	312.21341	-12.39138	1.27468	2909.53516	73063.625	14	1	66	5	0	0	1312.16785	6.15977	4987.3	36459.4	4987.3	36459.4	0	0
647	9590.8	36455.7	9622.68	36513.86	8547.45898	59293.50391	336.23679	-0.36155	1.29958	3555.71191	58563.20313	14	1	67	5	0	0	1069.35834	8.50579	9590.8	36455.7	9590.8	36455.7	0	0
647	34106	38205	34137.88	38263.16	7104.53809	56913.13672	361.32547	75.29143	1.14013	3583.23975	59824.00781	14	1	68	-2	0	0	1026.42842	9.89673	34106	38205	34106	38205	0	0
647	38449.5	232.9	38481.38	291.06	8326.48926	45684.53516	299.02939	-27.49651	1.00391	3185.69434	46049.64063	15	1	0	-4	0	0	823.92059	8.43741	38449.5	232.9	38449.5	232.9	0	0
647	36891.3	1830.8	36923.18	1888.96	16214.05859	99484.77344	316.22241	5.48633	1.07652	3179.95776	97264.05469	15	1	1	5	0	0	1794.20789	5.1028	36891.3	1830.8	36891.3	1830.8	0	0
647	13841.5	2086.7	13873.38	2144.86	21049.4082	133567.6875	321.58145	2.75138	1.19625	2929.39673	132997.07813	15	1	2	5	0	0	2408.89324	4.19344	13841.5	2086.7	13841.5	2086.7	0	0
647	23750.2	2040.1	23782.08	2098.26	41507.03516	274505.34375	328.30292	-18.27661	1.04873	4433.6377	270254.0625	15	1	3	5	0	0	4950.70387	2.8629	23750.2	2040.1	23750.2	2040.1	0	0
647	31926.8	2554.6	31958.68	2612.76	21898.30859	110331.8125	286.55325	18.97893	1.12298	3350.54517	110215.36719	15	1	4	5	0	0	1989.83424	4.20646	31926.8	2554.6	31926.8	2554.6	0	0
647	24973.8	2705.1	25005.68	2763.26	5267.00342	20568.62695	252.27898	0	1.19758	3307.71411	22032.14844	15	1	5	10	0	0	370.95519	12.5	24973.8	2705.1	24973.8	2705.1	0	0
647	26920.2	2654.5	26952.08	2712.66	6146.42871	30620.25977	284.93988	-22.60564	1.03417	3222.7522	32919.19531	15	1	6	-5	0	0	552.23638	10.84463	26920.2	2654.5	26920.2	2654.5	0	0
647	14619.4	2861.1	14651.28	2919.26	6921.82471	32818.48828	277.97723	-80.74605	1.20316	3470.21509	35216.625	15	1	7	-2	0	0	591.88144	10.08011	14619.4	2861.1	14619.4	2861.1	0	0
647	7232.4	3530.3	7264.28	3588.46	18179.57227	102748.52344	303.49826	-20.81428	1.12361	3300.61328	103499.67188	15	1	8	5	0	0	1853.06962	4.753	7232.4	3530.3	7232.4	3530.3	0	0
647	4056.7	4683.6	4088.58	4741.76	5949.89844	37330.35938	319.76913	23.41827	1.16873	2667.14941	37541.26563	15	1	9	10	0	0	673.25303	10.44661	4056.7	4683.6	4056.7	4683.6	0	0
647	16158.8	5815.8	16190.68	5873.96	31515.79883	188495.92188	312.21017	23.77736	1.01375	3585.40161	188542.96875	15	1	10	5	0	0	3399.52395	3.3247	16158.8	5815.8	16158.8	5815.8	0	0
647	37992.2	5955.5	38024.08	6013.66	12992.37988	94623.55469	344.52084	-32.60785	1.06138	3191.36304	90776.92188	15	1	11	5	0	0	1706.53581	5.975	37992.2	5955.5	37992.2	5955.5	0	0
647	24320.5	6283.1	24352.38	6341.26	11186.68555	43483.23047	251.6926	-13.79858	1.22886	3202.49072	44194.73438	15	1	12	5	0	0	784.22006	6.78311	24320.5	6283.1	24320.5	6283.1	0	0
647	35403.2	6323.5	35435.08	6381.66	24713.31055	161284.59375	326.13034	12.89444	1.04869	3636.07373	157771.15625	15	1	13	-5	0	0	2908.76765	3.90483	35403.2	6323.5	35403.2	6323.5	0	0
647	9823.6	7975.3	9855.48	8033.46	19365.89844	97812.625	286.90549	34.89536	1.09186	4042.64087	99209.97656	15	1	14	5	0	0	1764.05069	4.75426	9823.6	7975.3	9823.6	7975.3	0	0
647	4846.8	8547.3	4878.68	8605.46	36904.26172	179036.53125	281.18542	7.75995	1.10497	4367.69971	183480.5	15	1	15	6	0	0	3228.92384	3.11072	4846.8	8547.3	4846.8	8547.3	0	0
647	29354.8	8693.1	29386.68	8751.26	39722.43359	249457.09375	319.91913	-0.01453	1.05582	3974.97534	244011.625	15	1	16	5	0	0	4498.95869	2.90432	29354.8	8693.1	29354.8	8693.1	0	0
647	34392.7	8601.4	34424.58	8659.56	5449.66553	25202.32031	274.53363	-21.12997	1.17273	3310.83569	25992.10938	15	1	17	6	0	0	454.52385	12.11434	34392.7	8601.4	34392.7	8601.4	0	0
647	17306.4	8996.4	17338.28	9054.56	7264.70361	30175.64258	260.18338	-5.37925	1.14929	3016.07886	31530.03125	15	1	18	5	0	0	544.21771	9.30555	17306.4	8996.4	17306.4	8996.4	0	0
647	39602.7	9149.2	39634.58	9207.36	11162.1543	45839.50781	258.70581	-14.2128	1.21403	3005.15601	47107.10156	15	1	19	6	0	0	826.71552	6.67738	39602.7	9149.2	39602.7	9149.2	0	0
647	24552.8	9970.1	24584.68	10028.26	15811.2002	135996.76563	374.4054	-69.51836	1.05523	2314.75	128983.25	15	1	20	-4	0	0	2452.70167	4.84916	24552.8	9970.1	24552.8	9970.1	0	0
647	37151.1	9918.4	37182.98	9976.56	9158.27734	61423.46484	330.61343	5.19739	1.19609	2847.06104	61403.47656	15	1	21	5	0	0	1107.77219	7.56491	37151.1	9918.4	37151.1	9918.4	0	0
647	22575.5	10220.6	22607.38	10278.76	18006.08008	91737.89063	288.15424	-16.80888	1.17324	3725.45239	94322.6875	15	1	22	6	0	0	1654.49286	4.91996	22575.5	10220.6	22575.5	10220.6	0	0
647	17784.9	10741.9	17816.78	10800.06	7934.3042	38787.53125	282.26166	-15.04657	1.01564	3243.34863	41284.28125	15	1	23	-5	0	0	699.53313	8.83282	17784.9	10741.9	17784.9	10741.9	0	0
647	21132.7	10784.9	21164.58	10843.06	11188.80273	68429.25	315.71069	0.45828	1.21353	3081.30371	66944.40625	15	1	24	7	0	0	1234.12152	6.64324	21132.7	10784.9	21132.7	10784.9	0	0
647	33212	12011.7	33243.88	12069.86	10774.86914	67968.82813	320.63367	-0.04522	1.27927	2995.24097	67384.97656	15	1	25	5	0	0	1225.81782	6.78163	33212	12011.7	33212	12011.7	0	0
647	1191.1	12550.5	1222.98	12608.66	14869.04199	69856.5625	276.7084	30.7296	1.08928	3686.87671	70551.08594	15	1	26	5	0	0	1259.8631	5.65126	1191.1	12550.5	1191.1	12550.5	0	0
647	39889.9	12581.7	39921.78	12639.86	23949.31055	202549.0625	371.26062	-35.8938	1.29907	4314.05225	200466.6875	15	1	27	7	0	0	3652.97234	4.09939	39889.9	12581.7	39889.9	12581.7	0	0
647	17862.2	12713.9	17894.08	12772.06	34154.57813	226318.67188	328.62149	7.59145	1.10986	3690.49463	220267.625	15	1	28	5	0	0	4081.65725	3.16105	17862.2	12713.9	17862.2	12713.9	0	0
647	3841.2	13261.3	3873.08	13319.46	7628.65088	63820.4375	369.24637	2.40989	1.1143	2476.75513	61769.12109	15	1	29	5	0	0	1151.00159	8.35918	3841.2	13261.3	3841.2	13261.3	0	0
647	38314.3	13180.7	38346.18	13238.86	9867.52051	88107.9375	381.47293	21.84393	1.09251	2985.79541	82512.11719	15	1	30	-4	0	0	1589.02665	7.205	38314.3	13180.7	38314.3	13180.7	0	0
647	11848	13749.3	11879.88	13807.46	14546.41113	76622.67969	292.99551	-29.00571	1.05352	3220.7561	77646.09375	15	1	31	5	0	0	1381.89003	5.55078	11848	13749.3	11848	13749.3	0	0
647	23952.5	13767.5	23984.38	13825.66	6568.45459	39562.39844	313.30688	-61.73597	1.15267	3075.27515	40334.125	15	1	32	5	0	0	713.50786	10.0852	23952.5	13767.5	23952.5	13767.5	0	0
647	30147.4	13801.3	30179.28	13859.46	17782.85938	104449.25781	309.39417	19.31169	1.07841	3225.15186	103649.20313	15	1	33	5	0	0	1883.74236	4.80008	30147.4	13801.3	30147.4	13801.3	0	0
647	35828	13833.3	35859.88	13891.46	19419.42969	99809.09375	289.41901	-18.99952	1.00186	3258.51489	100087.125	15	1	34	5	0	0	1800.05701	4.54055	35828	13833.3	35828	13833.3	0	0
647	29380.2	13922.3	29412.08	13980.46	7053.48047	33696.36328	279.02945	-38.38906	1.17164	3592.58667	34387.33594	15	1	35	5	0	0	607.71391	10.03533	29380.2	13922.3	29380.2	13922.3	0	0
647	11019.5	14069.9	11051.38	14128.06	5083.87939	20908.79883	258.89709	71.63623	1.24683	3254.75366	22745.15625	15	1	36	-3	0	0	377.09019	12.79625	11019.5	14069.9	11019.5	14069.9	0	0
647	33841.2	15265.7	33873.08	15323.86	7697.94531	51773.44141	331.07495	-86.79776	1.09266	3279.69897	51441.52344	15	1	37	-2	0	0	933.73402	9.0322	33841.2	15265.7	33841.2	15265.7	0	0
647	36515.3	15497.7	36547.18	15555.86	11661.75488	48126.80469	259.34137	13.42987	1.22128	3387.77295	49429.67969	15	1	38	5	0	0	867.96692	6.6567	36515.3	15497.7	36515.3	15497.7	0	0
647	7508.1	16057.1	7539.98	16115.26	20731.30469	137174.3125	328.38501	28.47124	1.09537	3311.15503	135717.125	15	1	39	5	0	0	2473.93873	4.32579	7508.1	16057.1	7508.1	16057.1	0	0
647	2275.6	16185.9	2307.48	16244.06	11660.05859	81269.97656	337.03494	-2.83674	1.28556	2863.71313	79923.17188	15	1	40	5	0	0	1465.70403	6.31189	2275.6	16185.9	2275.6	16185.9	0	0
647	23668	16440.6	23699.88	16498.76	8338.08496	41119.65234	283.49918	61.61355	1.13183	2988.39404	41871.14844	15	1	41	5	0	0	741.59293	8.29235	23668	16440.6	23668	16440.6	0	0
647	35546.8	16456.5	35578.68	16514.66	21206.20313	97930.9375	274.33975	15.5433	1.12893	3836.3916	98492.21094	15	1	42	5	0	0	1766.18446	4.42268	35546.8	16456.5	35546.8	16456.5	0	0
647	276.2	17287.8	308.08	17345.96	16212.73633	86909.875	295.57428	6.64889	1.13991	2483.15039	89111.24219	15	1	43	5	0	0	1567.4196	4.88069	276.2	17287.8	276.2	17287.8	0	0
647	5954.8	19865.4	5986.68	19923.56	17527.37695	122249.92188	337.15225	23.07825	1.26165	2742.87866	119712.03125	15	1	44	5	0	0	2204.77734	4.6813	5954.8	19865.4	5954.8	19865.4	0	0
647	26928.4	19886.6	26960.28	19944.76	17677.88672	116584.28125	327.84235	39.33907	1.08997	3365.44189	114694.95313	15	1	45	5	0	0	2102.59751	4.84903	26928.4	19886.6	26928.4	19886.6	0	0
647	35613.6	19915.9	35645.48	19974.06	11179.11035	60944.25391	298.07324	2.93855	1.25916	3184.15967	63551.00781	15	1	46	-4	0	0	1099.12962	6.71891	35613.6	19915.9	35613.6	19915.9	0	0
647	38730.6	20447.1	38762.48	20505.26	7080.04443	64437.19141	385.13281	52.99806	1.04075	2533.11597	59786.10156	15	1	47	6	0	0	1162.12475	8.90788	38730.6	20447.1	38730.6	20447.1	0	0
647	10203.1	20458.3	10234.98	20516.46	21096.30273	156029.45313	347.18451	-21.34923	1.00925	2531.81665	154362.57813	15	1	48	-3	0	0	2813.99119	4.07442	10203.1	20458.3	10203.1	20458.3	0	0
647	580.3	20840.1	612.18	20898.26	7423.979	51869.58203	337.44128	65.29136	1.08882	2397.25854	52478.53516	15	1	49	-2	0	0	935.46791	8.48319	580.3	20840.1	580.3	20840.1	0	0
647	29845.2	21621.2	29877.08	21679.36	6597.44385	42739.02344	324.92615	-31.55943	1.02076	3211.95532	45624.11719	15	1	50	-2	0	0	770.79829	10.17879	29845.2	21621.2	29845.2	21621.2	0	0
647	4587.6	21891.9	4619.48	21950.06	8923.88477	58362.08203	326.47403	-21.36504	1.001	2643.91479	59338.13281	15	1	51	-3	0	0	1052.56015	7.57001	4587.6	21891.9	4587.6	21891.9	0	0
647	454.1	22736.4	485.98	22794.56	7615.35889	61874.68359	363.89117	62.03162	1.03175	2758.70752	60307.3125	15	1	52	-2	0	0	1115.90992	8.63178	454.1	22736.4	454.1	22736.4	0	0
647	5254.4	26955.1	5286.28	27013.26	29500.28906	231639.0625	357.72806	73.06416	1.01296	4846.75488	223140.125	15	1	53	-5	0	0	4177.61049	3.63248	5254.4	26955.1	5254.4	26955.1	0	0
647	11399.8	28453.7	11431.68	28511.86	7901.43164	56313.625	340.81137	-40.27338	1.01229	2442.79395	54589.15234	15	1	54	-5	0	0	1015.61623	8.12425	11399.8	28453.7	11399.8	28453.7	0	0
647	23289.8	29816.6	23321.68	29874.76	34813.85938	239380.89063	334.75638	0.32648	1.11388	4793.52588	230148.84375	15	1	55	5	0	0	4317.23436	3.24849	23289.8	29816.6	23289.8	29816.6	0	0
647	5265.7	32197	5297.58	32255.16	7902.96484	46017.57813	308.05417	-13.48093	1.16973	2828.30322	46438.42188	15	1	56	5	0	0	829.92702	8.48673	5265.7	32197	5265.7	32197	0	0
647	7920.1	32146.3	7951.98	32204.46	40603.45313	307568.03125	351.3576	-7.20152	1.16431	3153.68311	295219.9375	15	1	57	5	0	0	5546.98944	2.77036	7920.1	32146.3	7920.1	32146.3	0	0
647	18463.2	32589	18495.08	32647.16	5863.93066	30027.30859	288.88434	-17.17859	1.16433	3096.98413	31291.39844	15	1	58	-4	0	0	541.54251	11.12423	18463.2	32589	18463.2	32589	0	0
647	13121.5	32772.5	13153.38	32830.66	9964.76465	76071.50781	352.7262	0.94449	1.22522	2817.91382	74205.15625	15	1	59	5	0	0	1371.94964	7.05958	13121.5	32772.5	13121.5	32772.5	0	0
647	32817.9	32904.3	32849.78	32962.46	17016.90039	140226.09375	366.46661	9.42947	1.15341	3222.17407	131363.65625	15	1	60	6	0	0	2528.9776	4.91545	32817.9	32904.3	32817.9	32904.3	0	0
647	30654.1	33472.5	30685.98	33530.66	16163.76563	80514.76563	284.92249	3.47636	1.16562	3511.47925	81481.01563	15	1	61	7	0	0	1452.0838	5.25122	30654.1	33472.5	30654.1	33472.5	0	0
647	37070	33717.2	37101.88	33775.36	17430.91602	85888.1875	283.37848	1.00149	1.17511	3310.55005	86376.25	15	1	62	5	0	0	1548.99346	4.91641	37070	33717.2	37070	33717.2	0	0
647	5209.1	33959.2	5240.98	34017.36	5514.89697	43768.83984	359.64502	-84.40529	1.10354	2849.45313	42510.67188	15	1	63	-2	0	0	789.37103	11.3234	5209.1	33959.2	5209.1	33959.2	0	0
647	13732	35470	13763.88	35528.16	15353.42578	108591.53125	339.51233	-13.08498	1.21667	3338.58179	106118.45313	15	1	64	5	0	0	1958.44827	5.34652	13732	35470	13732	35470	0	0
647	34483.7	36283	34515.58	36341.16	19482.25391	146230.21875	349.75119	11.48955	1.10109	4021.48462	141730.875	15	1	65	-5	0	0	2637.262	4.68687	34483.7	36283	34483.7	36283	0	0
647	4982.1	36465.6	5013.98	36523.76	11025.7627	70103.33594	321.90317	-11.45562	1.00928	3057.11914	69996.02344	15	1	66	-3	0	0	1264.31366	6.69867	4982.1	36465.6	4982.1	36465.6	0	0
647	34095.1	38209.1	34126.98	38267.26	6310.07227	45251.47656	341.86877	59.1489	1.24077	3537.60034	49282.99219	15	1	67	-2	0	0	816.11038	10.8903	34095.1	38209.1	34095.1	38209.1	0	0
647	4567.2	40216.7	4599.08	40274.86	10840.74512	105425.4375	398.11026	15.74038	1.23932	3344.1521	102009.19531	15	1	68	-6	0	0	1901.34777	6.90232	4567.2	40216.7	4567.2	40216.7	0	0
647	36883.2	1806.1	36915.08	1864.26	16654.81055	101238.64063	314.74841	86.72441	1.02771	3462.78516	99861.375	16	1	0	5	0	0	1825.83888	5.09895	36883.2	1806.1	36883.2	1806.1	0	0
647	13845.3	2061.5	13877.18	2119.66	23728.00781	170451.67188	342.16077	65.64764	1.00836	2592.08447	165666.89063	16	1	1	-5	0	0	3074.0959	3.79077	13845.3	2061.5	13845.3	2061.5	0	0
647	23755.9	2023	23787.78	2081.16	39724.15625	281043.4375	339.56241	-10.07763	1.03099	3069.22119	273987.46875	16	1	2	-4	0	0	5068.6184	2.80416	23755.9	2023	23755.9	2023	0	0
647	20606.4	2437.8	20638.28	2495.96	8203.24121	43417.03125	293.69568	21.97823	1.18065	3137.63794	44399.05469	16	1	3	6	0	0	783.02616	8.50551	20606.4	2437.8	20606.4	2437.8	0	0
647	31939.1	2561.3	31970.98	2619.46	15175.5791	73478.5	280.91034	-1.21788	1.20013	3098.479	74993.02344	16	1	4	5	0	0	1325.18475	5.35152	31939.1	2561.3	31939.1	2561.3	0	0
647	24957.6	2694.9	24989.48	2753.06	5598.50684	29201.55469	291.55945	-48.73488	1.19661	3191.09204	30410.69531	16	1	5	-3	0	0	526.65004	11.67416	24957.6	2694.9	24957.6	2694.9	0	0
647	14624.3	2835.7	14656.18	2893.86	7345.21143	46516.72266	321.2644	8.40555	1.10128	2964.7876	47430.3125	16	1	6	6	0	0	838.92909	9.10456	14624.3	2835.7	14624.3	2835.7	0	0
647	7216.9	3518.9	7248.78	3577.06	17512.16406	115028.48438	327.18472	-20.56954	1.09685	3066.74316	115460.42188	16	1	7	5	0	0	2074.53872	4.79099	7216.9	3518.9	7216.9	3518.9	0	0
647	4104.8	4682.4	4136.68	4740.56	5061.83545	47254.67578	390.0575	9.15262	1.27954	2095.94287	44258.42969	16	1	8	6	0	0	852.23808	10.99813	4104.8	4682.4	4104.8	4682.4	0	0
647	16160.2	5788.7	16192.08	5846.86	31480.44141	218736.21875	336.51172	1.80345	1.09691	3187.76416	215567.90625	16	1	9	5	0	0	3944.90771	3.25885	16160.2	5788.7	16160.2	5788.7	0	0
647	3671.6	6032.4	3703.48	6090.56	9214.51563	89991.66406	398.95612	-58.97656	1.07884	3343.59961	82778.00781	16	1	10	-2	0	0	1622.99966	7.83396	3671.6	6032.4	3671.6	6032.4	0	0
647	37993.5	5920.5	38025.38	5978.66	14888.79883	91095.41406	315.77567	-38.14695	1.0732	3744.98218	90819.44531	16	1	11	5	0	0	1642.90579	5.63191	37993.5	5920.5	37993.5	5920.5	0	0
647	24322.2	6303.1	24354.08	6361.26	10436.98633	34426.375	231.85599	-1.22538	1.24729	3352.40845	35774.78906	16	1	12	5	0	0	620.87967	7.27021	24322.2	6303.1	24322.2	6303.1	0	0
647	35417.9	6302	35449.78	6360.16	24274.29688	155098.4375	322.69379	-59.4171	1.03928	3574.34326	152933.42188	16	1	13	5	0	0	2797.20032	3.94257	35417.9	6302	35417.9	6302	0	0
647	9854	7955.5	9885.88	8013.66	17564.08984	95190.94531	297.19754	-57.35838	1.04797	3853.84229	95781.94531	16	1	14	5	0	0	1716.7687	5.03776	9854	7955.5	9854	7955.5	0	0
647	4839.6	8516.6	4871.48	8574.76	30122.51367	127043.78906	262.17505	-4.82669	1.00949	5047.0166	135584.59375	16	1	15	-3	0	0	2291.23474	3.66753	4839.6	8516.6	4839.6	8516.6	0	0
647	3566.3	8733.1	3598.18	8791.26	10435.38867	60534.91797	307.47437	47.92995	1.13399	2651.05054	59918.73438	16	1	16	5	0	0	1091.74725	6.75081	3566.3	8733.1	3566.3	8733.1	0	0
647	29356.7	8667.1	29388.58	8725.26	34401.1875	217353.0625	320.89014	-5.99946	1.13953	2808.9856	212990.35938	16	1	17	6	0	0	3919.96248	3.04194	29356.7	8667.1	29356.7	8667.1	0	0
647	34392.6	8578	34424.48	8636.16	7997.32666	30978.84961	251.25833	-27.04662	1.14058	3438.1936	31799.15625	16	1	18	5	0	0	558.70355	8.97678	34392.6	8578	34392.6	8578	0	0
647	24558.6	9956.8	24590.48	10014.96	16188.20313	122106.51563	350.61487	-13.01385	1.06723	3343.77026	118607.74219	16	1	19	-3	0	0	2202.19101	5.14195	24558.6	9956.8	24558.6	9956.8	0	0
647	37161.8	9901.4	37193.68	9959.56	7169.81152	35601.80078	284.47385	-16.75639	1.1546	2982.88623	36364.84375	16	1	20	-2	0	0	642.07848	9.33804	37161.8	9901.4	37161.8	9901.4	0	0
647	22572.7	10207.1	22604.58	10265.26	17247.93945	105347.89063	315.50375	-65.44456	1.02854	3539.57593	104815.60156	16	1	21	-4	0	0	1899.94921	4.99587	22572.7	10207.1	22572.7	10207.1	0	0
647	17788.2	10722.2	17820.08	10780.36	13972.0625	86359.21875	317.38348	12.28968	1.1583	3625.2478	85889.80469	16	1	22	5	0	0	1557.48851	5.85645	17788.2	10722.2	17788.2	10722.2	0	0
647	21144.9	10766.1	21176.78	10824.26	12594.93848	67731.97656	296.04593	67.8199	1.0246	3534.17993	69250.5	16	1	23	-4	0	0	1221.5462	6.30792	21144.9	10766.1	21144.9	10766.1	0	0
647	18208.9	11301.7	18240.78	11359.86	5426.82129	37984.96484	337.74841	-71.61945	1.0206	3490.45361	37559.65625	16	1	24	-2	0	0	685.05884	12.31687	18208.9	11301.7	18208.9	11301.7	0	0
647	33212.4	11991.9	33244.28	12050.06	12197.14258	62663.33594	289.35965	-43.68033	1.08547	3308.90088	64180.47656	16	1	25	5	0	0	1130.13326	6.36257	33212.4	11991.9	33212.4	11991.9	0	0
647	1180.3	12529.8	1212.18	12587.96	13848.14746	93499.28906	331.71762	10.03922	1.08926	2449.52637	91349.84375	16	1	26	7	0	0	1686.25968	5.39503	1180.3	12529.8	1180.3	12529.8	0	0
647	17867.5	12694.1	17899.38	12752.26	33315.16797	231926.34375	336.8327	2.85258	1.11999	2792.00781	226076.8125	16	1	27	5	0	0	4182.79161	3.09215	17867.5	12694.1	17867.5	12694.1	0	0
647	39897	12561.2	39928.88	12619.36	16513.53711	152550.76563	388.01398	-66.47948	1.16361	6297.78516	157174.375	16	1	28	-2	0	0	2751.25306	5.94124	39897	12561.2	39897	12561.2	0	0
647	38326.4	13183.3	38358.28	13241.46	8189.91064	56179.47656	334.35629	23.33875	1.02273	3437.32007	54370	16	1	29	-4	0	0	1013.19686	8.71429	38326.4	13183.3	38326.4	13183.3	0	0
647	11874.4	13720	11906.28	13778.16	15489.47754	75696.91406	282.21555	-17.98334	1.1387	3529.46362	76497.40625	16	1	30	5	0	0	1365.19385	5.42438	11874.4	13720	11874.4	13720	0	0
647	23983.4	13750.3	24015.28	13808.46	16362.2207	94130.85156	306.19995	8.18943	1.18451	3195.73486	94548.625	16	1	31	5	0	0	1697.64991	5.08296	23983.4	13750.3	23983.4	13750.3	0	0
647	30148.6	13795.4	30180.48	13853.56	19423.56836	122687.54688	320.84552	27.55409	1.12023	2613.56641	121374.84375	16	1	32	5	0	0	2212.66991	4.34132	30148.6	13795.4	30148.6	13795.4	0	0
647	35831	13815.4	35862.88	13873.56	23112.94336	102565.1875	268.92587	8.39769	1.19913	3573.39307	102867.17188	16	1	33	5	0	0	1849.76316	4.1188	35831	13815.4	35831	13815.4	0	0
647	29375.9	13884.2	29407.78	13942.36	7062.85596	42247.40625	312.22672	0.00655	1.11187	3920.40137	43014.96875	16	1	34	5	0	0	761.93197	10.28167	29375.9	13884.2	29375.9	13884.2	0	0
647	11017	14067.7	11048.88	14125.86	7288.18652	35925.5	283.43396	-64.26709	1.1417	3213.66211	37022.44531	16	1	35	5	0	0	647.91639	9.4282	11017	14067.7	11017	14067.7	0	0
647	36514.5	15479.8	36546.38	15537.96	10671.39941	49702.53125	275.51089	20.51006	1.02327	3391.28564	51122.85938	16	1	36	-3	0	0	896.38515	7.10111	36514.5	15479.8	36514.5	15479.8	0	0
647	7509.4	16028.7	7541.28	16086.86	21702.27344	152930.6875	338.88702	-77.99915	1.04468	2988.28662	151302.84375	16	1	37	5	0	0	2758.10495	4.11208	7509.4	16028.7	7509.4	16028.7	0	0
647	23679.3	16442.7	23711.18	16500.86	6036.54297	40225.9375	329.54837	35.18834	1.07573	2971.09058	39948.73438	16	1	38	8	0	0	725.47478	10.67465	23679.3	16442.7	23679.3	16442.7	0	0
647	35533.3	16447.2	35565.18	16505.36	12331.41992	79174.25	323.47867	5.42878	1.21993	2840.90381	79076.40625	16	1	39	5	0	0	1427.9076	6.05596	35533.3	16447.2	35533.3	16447.2	0	0
647	272.9	17265.4	304.78	17323.56	14613.07324	84372.90625	306.75452	-17.01169	1.19147	2714.1272	84314.82031	16	1	40	5	0	0	1521.66536	5.32281	272.9	17265.4	272.9	17265.4	0	0
647	5965.7	19834.7	5997.58	19892.86	11806.44336	65517.60938	300.73206	68.83237	1.02212	3384.60278	65892.92969	16	1	41	-3	0	0	1181.61009	6.54627	5965.7	19834.7	5965.7	19834.7	0	0
647	26953.2	19893.6	26985.08	19951.76	18980.36328	125641.125	328.45349	-44.07556	1.01325	3377.90967	121586.25781	16	1	42	-3	0	0	2265.93769	4.61585	26953.2	19893.6	26953.2	19893.6	0	0
647	35623.8	19873.8	35655.68	19931.96	10038.58203	79630.59375	359.55392	-28.00278	1.0544	2567.85669	78646.57813	16	1	43	5	0	0	1436.13776	6.85469	35623.8	19873.8	35623.8	19873.8	0	0
647	10206.1	20420.6	10237.98	20478.76	17210.95117	120720.14844	338.10196	-18.71582	1.16051	2935.59082	118050.22656	16	1	44	5	0	0	2177.18788	4.80103	10206.1	20420.6	10206.1	20420.6	0	0
647	571.4	20819.9	603.28	20878.06	6793.95947	50979.63672	349.7012	-77.96201	1.05281	2463.95239	50481.19141	16	1	45	5	0	0	919.41775	9.15139	571.4	20819.9	571.4	20819.9	0	0
647	29821.6	21614.6	29853.48	21672.76	7408.7832	40178.80078	297.2934	0.59514	1.03514	3288.26904	41858.27344	16	1	46	-2	0	0	724.62467	9.35422	29821.6	21614.6	29821.6	21614.6	0	0
647	4613.1	21872.8	4644.98	21930.96	8691.28418	44022.39844	287.3129	-67.33442	1.15834	3121.12305	44978.92188	16	1	47	-4	0	0	793.94396	8.12215	4613.1	21872.8	4613.1	21872.8	0	0
647	484.1	22708.4	515.98	22766.56	6764.74658	62107.41016	386.81757	41.26834	1.06738	1812.69739	60166.56641	16	1	48	6	0	0	1120.10714	8.42907	484.1	22708.4	484.1	22708.4	0	0
647	36893.3	23860.4	36925.18	23918.56	5124.33643	27546.28711	295.98721	13.98297	1.21317	3069.26489	28331.375	16	1	49	5	0	0	496.79729	12.40433	36893.3	23860.4	36893.3	23860.4	0	0
647	5261.9	26936.8	5293.78	26994.96	23366.42188	172546.32813	346.91013	50.38075	1.02755	5811.77832	174992.54688	16	1	50	-2	0	0	3111.87303	4.4677	5261.9	26936.8	5261.9	26936.8	0	0
647	11432.4	28451.5	11464.28	28509.66	8151.54297	50775.92188	318.61722	-28.49783	1.1713	3166.88623	50478.84375	16	1	51	6	0	0	915.74375	8.54729	11432.4	28451.5	11432.4	28451.5	0	0
647	23288.7	29784.9	23320.58	29843.06	30028.78516	214794.76563	341.43118	-64.48983	1.25023	4249.58936	209393.26563	16	1	52	-2	0	0	3873.8236	3.511	23288.7	29784.9	23288.7	29784.9	0	0
647	7933.3	32137.7	7965.18	32195.86	28659.96875	243224.65625	371.89999	-14.16698	1.29442	2484.42896	229127.28125	16	1	53	5	0	0	4386.55668	3.33146	7933.3	32137.7	7933.3	32137.7	0	0
647	13131.3	32737.8	13163.18	32795.96	9382.54004	69530	347.52505	-23.22141	1.17248	3019.43579	66978.10156	16	1	54	5	0	0	1253.97355	7.53219	13131.3	32737.8	13131.3	32737.8	0	0
647	18453	32595	18484.88	32653.16	9091.19043	36769.61328	256.74051	-3.01019	1.24299	3203.2439	38597.90625	16	1	55	8	0	0	663.13998	7.94004	18453	32595	18453	32595	0	0
647	25110.8	32699.5	25142.68	32757.66	12277.9375	91589.58594	348.6748	8.18602	1.20758	3303.80664	91095.83594	16	1	56	5	0	0	1651.81818	6.28255	25110.8	32699.5	25110.8	32699.5	0	0
647	32837.1	32924.5	32868.98	32982.66	14028.08984	110557.35156	358.3891	-14.61852	1.16025	3127.0188	104277.53125	16	1	57	5	0	0	1993.90184	5.61383	32837.1	32924.5	32837.1	32924.5	0	0
647	30643.7	33448.2	30675.58	33506.36	13274.91895	69080.72656	291.22104	11.17538	1.07749	3578.49219	70657.69531	16	1	58	-2	0	0	1245.8709	6.08743	30643.7	33448.2	30643.7	33448.2	0	0
647	13718.1	35452.6	13749.98	35510.76	14100.87793	93237.49219	328.27094	-35.97031	1.28579	3407.22363	92258.40625	16	1	59	7	0	0	1681.53817	5.72319	13718.1	35452.6	13718.1	35452.6	0	0
647	34483.8	36271.7	34515.68	36329.86	18653.92773	133624.60938	341.67902	86.54054	1.23794	4736.58398	132377.40625	16	1	60	-2	0	0	2409.91983	5.02799	34483.8	36271.7	34483.8	36271.7	0	0
647	4990.4	36445.9	5022.28	36504.06	8620.5918	77629.96875	383.09491	19.23807	1.25493	2693.2019	74170.95313	16	1	61	5	0	0	1400.05649	7.7741	4990.4	36445.9	4990.4	36445.9	0	0
647	36900.4	1834.6	36932.28	1892.76	15812.38867	114468.39844	343.48221	10.50761	1.16712	3197.96802	109809.79688	17	1	0	5	0	0	2064.43757	5.183	36900.4	1834.6	36900.4	1834.6	0	0
647	13839.3	2098.7	13871.18	2156.86	29156.08789	214576	346.32687	3.00752	1.23557	3013.22021	206170.5	17	1	1	5	0	0	3869.87816	3.39097	13839.3	2098.7	13839.3	2098.7	0	0
647	23743.9	2063.2	23775.78	2121.36	36531.61328	240128.92188	327.30154	-1.36462	1.18442	5747.5874	238186.3125	17	1	2	5	0	0	4330.72511	3.25014	23743.9	2063.2	23743.9	2063.2	0	0
647	20589.2	2450.1	20621.08	2508.26	6307.13086	44220.63672	338.03122	-56.19073	1.16846	3117.31177	43356.20313	17	1	3	5	0	0	797.51918	10.45064	20589.2	2450.1	20589.2	2450.1	0	0
647	31923.4	2557	31955.28	2615.16	7184.4834	31934.04688	269.14694	-41.78305	1.00693	3512.77393	34733.64844	17	1	4	-3	0	0	575.93054	9.82686	31923.4	2557	31923.4	2557	0	0
647	24960.2	2750.1	24992.08	2808.26	5020.63232	31472.11523	319.62738	-1.10263	1.22039	2971.1582	32025.04688	17	1	5	5	0	0	567.5996	12.45523	24960.2	2750.1	24960.2	2750.1	0	0
647	14602.6	2848.1	14634.48	2906.26	6889.4043	45800.66406	329.15866	26.05452	1.18309	2855.4043	46437.89063	17	1	6	5	0	0	826.01498	9.46927	14602.6	2848.1	14602.6	2848.1	0	0
647	7208.1	3614.5	7239.98	3672.66	5463.98145	48566.19531	380.60336	-15.36456	1.20674	2326.60913	45860.77344	17	1	7	6	0	0	875.89133	10.68233	7208.1	3614.5	7208.1	3614.5	0	0
647	16149.1	5828.2	16180.98	5886.36	26207.80469	174010.8125	328.95236	3.67247	1.25051	3353.28247	170821.9375	17	1	8	5	0	0	3138.285	3.70215	16149.1	5828.2	16149.1	5828.2	0	0
647	35392	6320.6	35423.88	6378.76	19586.43359	141578.48438	343.22678	-57.16856	1.01792	3760.95728	138256.0625	17	1	9	-3	0	0	2553.36797	4.60623	35392	6320.6	35392	6320.6	0	0
647	9843.7	7993.4	9875.58	8051.56	13760.0127	78460.77344	304.84363	82.99666	1.11515	3358.67944	81643.01563	17	1	10	-2	0	0	1415.04005	5.82538	9843.7	7993.4	9843.7	7993.4	0	0
647	4838.5	8551.8	4870.38	8609.96	29098.06445	190691.6875	326.80905	-0.23185	1.12134	3382.01099	188460.71875	17	1	11	6	0	0	3439.12458	3.46252	4838.5	8551.8	4838.5	8551.8	0	0
647	29346.3	8691.1	29378.18	8749.26	31751.11523	204228.67188	323.77185	-5.76077	1.26553	4198.49072	198319.73438	17	1	12	6	0	0	3683.2641	3.38421	29346.3	8691.1	29346.3	8691.1	0	0
647	34358	8609.2	34389.88	8667.36	5063.50439	27960.35156	299.98944	-23.31311	1.24451	3230.09473	28688.63281	17	1	13	-3	0	0	504.26494	12.74929	34358	8609.2	34358	8609.2	0	0
647	3535.6	8755.9	3567.48	8814.06	10434.77344	58282.64844	301.70905	-14.58143	1.11619	3033.10547	58843.35938	17	1	14	5	0	0	1051.12756	6.98709	3535.6	8755.9	3535.6	8755.9	0	0
647	39593.3	9155.1	39625.18	9213.26	7408.94189	32904.87891	269.03717	-6.072	1.28144	3094.11768	33836.05469	17	1	15	5	0	0	593.43949	9.21722	39593.3	9155.1	39593.3	9155.1	0	0
647	22565.9	10229.6	22597.78	10287.76	14577.82129	91272.21094	319.43552	1.22678	1.20496	3548.66553	90626.35938	17	1	16	5	0	0	1646.09432	5.64476	22565.9	10229.6	22565.9	10229.6	0	0
647	17778.3	10778	17810.18	10836.16	12004.03516	78588.09375	326.64423	-32.67081	1.25219	3135.20288	77710.92969	17	1	17	6	0	0	1417.33627	6.32146	17778.3	10778	17778.3	10778	0	0
647	21124.4	10797.6	21156.28	10855.76	10659.57324	74878.39844	338.35187	78.63503	1.10434	3159.44116	73344.96875	17	1	18	-4	0	0	1350.43192	6.91862	21124.4	10797.6	21124.4	10797.6	0	0
647	1191.7	12578.4	1223.58	12636.56	14676.15723	117869.00781	361.78775	10.10821	1.18094	1959.70496	113198.375	17	1	19	5	0	0	2125.76756	4.96065	1191.7	12578.4	1191.7	12578.4	0	0
647	17865	12707.1	17896.88	12765.26	26317.53906	194340.625	346.91205	-5.01387	1.11904	2997.76147	187126.96875	17	1	20	5	0	0	3504.93317	3.61925	17865	12707.1	17865	12707.1	0	0
647	38295	13208.4	38326.88	13266.56	8586.64844	74897.38281	377.03503	54.55093	1.0201	3092.36719	70766.82031	17	1	21	-3	0	0	1350.7743	8.10807	38295	13208.4	38295	13208.4	0	0
647	11845	13755.2	11876.88	13813.36	14038.67578	95836.00781	333.55045	-11.19878	1.25698	2897.70215	94933.44531	17	1	22	5	0	0	1728.4024	5.53133	11845	13755.2	11845	13755.2	0	0
647	23975.3	13761.9	24007.18	13820.06	15056.35449	102916.33594	333.7663	26.15547	1.09396	3175.63574	101423.10938	17	1	23	5	0	0	1856.09612	5.36622	23975.3	13761.9	23975.3	13761.9	0	0
647	30134.5	13828	30166.38	13886.16	18409.70117	86642.82813	276.95114	-38.43771	1.11217	4445.83252	87655.1875	17	1	24	-5	0	0	1562.60341	5.0473	30134.5	13828	30134.5	13828	0	0
647	29395.6	13910.4	29427.48	13968.56	6902.29443	42151.13281	315.47729	-18.49647	1.17145	4086.24023	42944.99219	17	1	25	5	0	0	760.19568	10.62746	29395.6	13910.4	29395.6	13910.4	0	0
647	35819.1	13848.9	35850.98	13907.06	19070.38086	106081.22656	301.09241	67.82317	1.09357	3416.33765	106410.5625	17	1	26	-3	0	0	1913.17492	4.63025	35819.1	13848.9	35819.1	13848.9	0	0
647	11048.6	14074.1	11080.48	14132.26	6568.27637	43923.67969	330.12915	-23.91089	1.13635	2890.16846	44698.78906	17	1	27	5	0	0	792.16356	9.87657	11048.6	14074.1	11048.6	14074.1	0	0
647	33813.9	15274.7	33845.78	15332.86	6483.30713	54041.46094	368.57465	-54.23111	1.04761	3448.61182	54499.70313	17	1	28	-2	0	0	974.63775	10.53937	33813.9	15274.7	33813.9	15274.7	0	0
647	36485.7	15484.1	36517.58	15542.26	7963.13623	37144.55469	275.71838	-78.27992	1.16876	3794.11475	38331.13281	17	1	29	-2	0	0	669.90204	9.24948	36485.7	15484.1	36485.7	15484.1	0	0
647	7481.6	16046.2	7513.48	16104.36	16750.43945	121861.52344	344.33441	-3.58038	1.16551	3294.07642	116263.08594	17	1	30	6	0	0	2197.77258	5.00532	7481.6	16046.2	7481.6	16046.2	0	0
647	23654.4	16439.5	23686.28	16497.66	6035.11279	31203.40039	290.28091	-21.15522	1.14382	3263.77881	31756.53125	17	1	31	7	0	0	562.75333	11.04964	23654.4	16439.5	23654.4	16439.5	0	0
647	35546.1	16463.2	35577.98	16521.36	16819.56836	81487.07813	280.99408	4.09601	1.09285	4226.33887	82285.53125	17	1	32	5	0	0	1469.61945	5.32596	35546.1	16463.2	35546.1	16463.2	0	0
647	273.2	17279.6	305.08	17337.76	18756.21094	127993.92969	333.48965	-13.26681	1.04121	2377.04102	129821.97656	17	1	33	-3	0	0	2308.37052	4.36657	273.2	17279.6	273.2	17279.6	0	0
647	5964.7	19842.6	5996.58	19900.76	12683.05566	77425.59375	315.42096	-1.08699	1.15422	3491.02563	78048.35938	17	1	34	7	0	0	1396.37058	6.23907	5964.7	19842.6	5964.7	19842.6	0	0
647	35620.2	19910.8	35652.08	19968.96	10566.57031	85496.86719	363.13516	6.17911	1.21317	2815.35791	82004.05469	17	1	35	6	0	0	1541.936	6.74686	35620.2	19910.8	35620.2	19910.8	0	0
647	26966.7	19939.1	26998.58	19997.26	23215.02539	185896.23438	361.25253	-9.34153	1.18305	3305.47925	175111.01563	17	1	36	5	0	0	3352.63859	3.98785	26966.7	19939.1	26966.7	19939.1	0	0
647	10208.6	20474.4	10240.48	20532.56	17818.93555	148664.875	368.7428	-7.2281	1.18059	2951.72241	141975.9375	17	1	37	5	0	0	2681.17102	4.67587	10208.6	20474.4	10208.6	20474.4	0	0
647	553.9	20852.3	585.78	20910.46	6486.33594	51430.44922	359.47662	31.23006	1.09042	2380.14551	49239.36328	17	1	38	7	0	0	927.54815	9.39068	553.9	20852.3	553.9	20852.3	0	0
647	37321.7	21375.4	37353.58	21433.56	5858.02588	42001.8125	341.83664	-86.41949	1.11081	3197.47632	41985.09375	17	1	39	-2	0	0	757.50269	11.20139	37321.7	21375.4	37321.7	21375.4	0	0
647	29806	21636.1	29837.88	21694.26	6400.69531	38135.73828	311.61096	-65.94583	1.11309	3210.05566	38658.60938	17	1	40	-2	0	0	687.77804	10.44556	29806	21636.1	29806	21636.1	0	0
647	4599.9	21916.6	4631.78	21974.76	6769.69629	46364.02344	334.0921	-7.71952	1.21914	2763.10571	46111.35938	17	1	41	6	0	0	836.17516	9.50448	4599.9	21916.6	4599.9	21916.6	0	0
647	2719.3	26126.4	2751.18	26184.56	11277.5752	66987.16406	311.13449	1.42604	1.23861	3104.68115	68476.96875	17	1	42	5	0	0	1208.1135	6.62031	2719.3	26126.4	2719.3	26126.4	0	0
647	5234.6	26959.6	5266.48	27017.76	21987.66211	175586.07813	360.75781	58.68568	1.11451	5749.33447	176403.64063	17	1	43	-2	0	0	3166.69492	4.65626	5234.6	26959.6	5234.6	26959.6	0	0
647	11408.7	28493.4	11440.58	28551.56	5480.5752	30347.55469	300.40628	-58.34517	1.23458	3194.15356	32307.16406	17	1	44	-2	0	0	547.31815	11.87814	11408.7	28493.4	11408.7	28493.4	0	0
647	23286.7	29822.7	23318.58	29880.86	37368.28125	351146.25	391.33856	10.36258	1.27808	2390.521	317633.96875	17	1	45	5	0	0	6332.92262	2.81558	23286.7	29822.7	23286.7	29822.7	0	0
647	7899.6	32181.9	7931.48	32240.06	19608.23633	124070.22656	321.12546	83.16498	1.09215	4706.94531	127579.36719	17	1	46	-3	0	0	2237.60654	4.85008	7899.6	32181.9	7899.6	32181.9	0	0
647	22221.9	32117.2	22253.78	32175.36	6945.30811	48198.11328	336.30203	69.95567	1.26687	4029.0708	47063.22656	17	1	47	-1	0	0	869.25297	10.50536	22221.9	32117.2	22221.9	32117.2	0	0
647	18435.1	32646.8	18466.98	32704.96	5144.23047	35720.64844	336.40286	56.08863	1.05754	3209.29614	34687.59375	17	1	48	-2	0	0	644.22189	12.51701	18435.1	32646.8	18435.1	32646.8	0	0
647	13107.4	32758.4	13139.28	32816.56	7211.67188	64667.81641	382.28421	3.19054	1.16806	3338.96216	58989.94531	17	1	49	5	0	0	1166.28407	9.54439	13107.4	32758.4	13107.4	32758.4	0	0
647	30633.7	33477.9	30665.58	33536.06	15862.71973	105126.17188	328.64484	-2.18804	1.23043	3219.47949	103826.01563	17	1	50	6	0	0	1895.95051	5.18788	30633.7	33477.9	30633.7	33477.9	0	0
647	13735.7	35456.3	13767.58	35514.46	13327.00488	73403.21094	299.60666	-9.29834	1.16095	3723.13062	73353.73438	17	1	51	5	0	0	1323.82691	6.12221	13735.7	35456.3	13735.7	35456.3	0	0
647	34492.7	36301.2	34524.58	36359.36	19736.24023	176395.28125	381.65546	3.91051	1.28256	3254.77148	165774.71875	17	1	52	6	0	0	3181.2889	4.43377	34492.7	36301.2	34492.7	36301.2	0	0
647	9594.3	36459.6	9626.18	36517.76	8781.25781	79276.71875	383.57889	29.92227	1.20335	3467.91602	71311.10156	17	1	53	5	0	0	1429.75562	8.23448	9594.3	36459.6	9594.3	36459.6	0	0
647	34111.8	38231.1	34143.68	38289.26	9361.67871	72280.5	354.72675	4.1567	1.21668	3162.41504	71156.625	17	1	54	5	0	0	1303.57882	7.63762	34111.8	38231.1	34111.8	38231.1	0	0
647	38436.8	254.6	38468.68	312.76	5611.81592	32792.58594	308.60031	-23.16895	1.01986	3225.11646	34910.08594	18	1	0	-2	0	0	591.41429	11.67418	38436.8	254.6	38436.8	254.6	0	0
647	3456.1	1543.2	3487.98	1601.36	8211.99707	64933.375	358.97964	-15.9628	1.13548	2265.63062	62427.23438	18	1	1	5	0	0	1171.07342	7.72347	3456.1	1543.2	3456.1	1543.2	0	0
647	36874.8	1807.8	36906.68	1865.96	10761.01367	49855.53906	274.78329	41.01197	1.00151	3783.56226	54496.94531	18	1	2	-3	0	0	899.14465	7.27005	36874.8	1807.8	36874.8	1807.8	0	0
647	23742.8	2030.9	23774.68	2089.06	37795.40234	281283.0625	348.26715	-5.1348	1.10584	4457.03564	265285.125	18	1	3	-4	0	0	5072.94003	3.0354	23742.8	2030.9	23742.8	2030.9	0	0
647	13825.3	2079.4	13857.18	2137.56	30489.78906	205773.5	331.64832	20.67912	1.02294	3519.07861	203822.03125	18	1	4	-2	0	0	3711.12507	3.37649	13825.3	2079.4	13825.3	2079.4	0	0
647	20600.7	2429.8	20632.58	2487.96	6459.0835	33898.16797	292.45758	80.22402	1.06861	3172.03052	34566.23438	18	1	5	-2	0	0	611.35346	10.3481	20600.7	2429.8	20600.7	2429.8	0	0
647	31922.4	2546.9	31954.28	2605.06	21522.50977	110009.21094	288.62125	-38.71323	1.0542	3563.38696	112901.32813	18	1	6	-3	0	0	1984.01612	4.30284	31922.4	2546.9	31922.4	2546.9	0	0
647	24937.6	2645.6	24969.48	2703.76	5680.08447	22729.49023	255.37457	-5.1871	1.22587	3265.93481	24131.63281	18	1	7	5	0	0	409.92636	11.67618	24937.6	2645.6	24937.6	2645.6	0	0
647	14581.8	2841.5	14613.68	2899.66	8671.54688	54955.94531	321.38031	38.66766	1.19701	3224.44238	55423.9375	18	1	8	6	0	0	991.13047	8.17948	14581.8	2841.5	14581.8	2841.5	0	0
647	16156.7	5811	16188.58	5869.16	28611.41406	199227.42188	336.87219	7.05599	1.09632	3054.06128	197227.46875	18	1	9	5	0	0	3593.06655	3.44335	16156.7	5811	16156.7	5811	0	0
647	37974	5952.6	38005.88	6010.76	10915.46387	74657.60156	333.86905	75.10499	1.03393	3806.00708	74996.82031	18	1	10	5	0	0	1346.44984	7.14911	37974	5952.6	37974	5952.6	0	0
647	24310	6303.5	24341.88	6361.66	9728.12695	44014.58203	271.5463	11.55297	1.15554	3166.70093	45733.47656	18	1	11	5	0	0	793.80299	7.49059	24310	6303.5	24310	6303.5	0	0
647	35398	6312.8	35429.88	6370.96	19132.43164	142580.6875	348.50217	68.21893	1.04619	3020.0625	137802.4375	18	1	12	5	0	0	2571.4427	4.48145	35398	6312.8	35398	6312.8	0	0
647	9843.8	7971.3	9875.68	8029.46	16477.1582	103923.0625	320.60849	-6.29199	1.1677	2650.91846	102840.03906	18	1	13	5	0	0	1874.25243	4.86425	9843.8	7971.3	9843.8	7971.3	0	0
647	16098.9	8217.5	16130.78	8275.66	5145.86719	43809.70313	372.49127	23.11614	1.21622	2797.16504	41853.875	18	1	14	6	0	0	790.108	11.91362	16098.9	8217.5	16098.9	8217.5	0	0
647	4841.1	8530	4872.98	8588.16	34687	173452.54688	285.47443	-19.70616	1.14484	4121.06982	175210.25	18	1	15	6	0	0	3128.21668	3.20718	4841.1	8530	4841.1	8530	0	0
647	29363	8691.2	29394.88	8749.36	13232.34277	76709.92969	307.37436	55.11079	1.07493	3731.35913	77137.02344	18	1	16	-2	0	0	1383.46358	6.15201	29363	8691.2	29363	8691.2	0	0
647	34361	8590.1	34392.88	8648.26	5849.53174	31944.82227	298.33206	-3.61758	1.09742	3107.71313	32874.17188	18	1	17	-5	0	0	576.12487	11.14857	34361	8590.1	34361	8590.1	0	0
647	3552.5	8726	3584.38	8784.16	9187.80469	61763.98047	330.99542	30.85021	1.10008	2976.71582	61350.10156	18	1	18	5	0	0	1113.91339	7.63725	3552.5	8726	3552.5	8726	0	0
647	39613.7	9139.6	39645.58	9197.76	6462.8877	33415.10938	290.28085	11.8646	1.0177	3020.67334	35956.16406	18	1	19	-3	0	0	602.6415	10.18636	39613.7	9139.6	39613.7	9139.6	0	0
647	37171.7	9920.6	37203.58	9978.76	5054.87109	26108.33398	290.13141	74.44297	1.00202	3029.10254	27712.4375	18	1	20	-3	0	0	470.8638	12.49842	37171.7	9920.6	37171.7	9920.6	0	0
647	22564.3	10224	22596.18	10282.16	13103.2832	73024.63281	301.37335	-4.30525	1.2395	3272.146	75039.35156	18	1	21	5	0	0	1316.99925	6.00502	22564.3	10224	22564.3	10224	0	0
647	21104.8	10762.8	21136.68	10820.96	9833.80859	67755.32813	335.09741	4.80607	1.10282	3109.86646	67086.33594	18	1	22	5	0	0	1221.96734	7.33087	21104.8	10762.8	21104.8	10762.8	0	0
647	18234.1	11323.5	18265.98	11381.66	7220.5293	30545.85352	262.57407	-52.40964	1.0002	3741.63989	31806	18	1	23	-3	0	0	550.89447	9.99643	18234.1	11323.5	18234.1	11323.5	0	0
647	33206.1	12017.1	33237.98	12075.26	12574.90918	65607.28906	291.59753	2.44572	1.28034	3611.79712	65795.07031	18	1	24	5	0	0	1183.22746	6.35468	33206.1	12017.1	33206.1	12017.1	0	0
647	1167.1	12538.9	1198.98	12597.06	13859.12793	85425.51563	316.94659	-1.08974	1.11072	2955.1377	84803.55469	18	1	25	6	0	0	1540.64917	5.61876	1167.1	12538.9	1167.1	12538.9	0	0
647	17860.1	12693.9	17891.98	12752.06	32185.99414	235275.73438	345.15591	-76.7759	1.00249	2877.86353	227252.40625	18	1	26	5	0	0	4243.19787	3.16685	17860.1	12693.9	17860.1	12693.9	0	0
647	11849.5	13730.5	11881.38	13788.66	16483.46094	80202.82813	281.59885	-8.06317	1.18891	3599.81592	81995.60156	18	1	27	5	0	0	1446.45801	5.20936	11849.5	13730.5	11849.5	13730.5	0	0
647	23967.4	13758.8	23999.28	13816.96	10741.41699	70586.41406	327.25778	23.01808	1.09874	2924.62646	70431.33594	18	1	28	5	0	0	1273.02598	6.75161	23967.4	13758.8	23967.4	13758.8	0	0
647	30137.7	13797.1	30169.58	13855.26	22224.70703	173296.70313	356.48181	34.06444	1.11862	2733.26147	163981.46875	18	1	29	5	0	0	3125.40604	3.98015	30137.7	13797.1	30137.7	13797.1	0	0
647	35817	13829.8	35848.88	13887.96	26058.06641	119263.0625	273.11282	73.39415	1.01298	3494.07813	121468.04688	18	1	30	-4	0	0	2150.90933	3.78225	35817	13829.8	35817	13829.8	0	0
647	11015.7	14064.1	11047.58	14122.26	6820.82715	25531.39063	246.98975	90	1.02656	3432.99487	26541.125	18	1	31	5	0	0	460.45863	10.21512	11015.7	14064.1	11015.7	14064.1	0	0
647	21938.4	15010.6	21970.28	15068.76	5276.08447	35665.66797	331.91702	5.95001	1.25445	3047.27197	35821.20313	18	1	32	5	0	0	643.23032	12.03861	21938.4	15010.6	21938.4	15010.6	0	0
647	36488.7	15500.4	36520.58	15558.56	9709.89941	47459.36719	282.23694	-1.62314	1.08444	3160.5061	48959.34375	18	1	33	5	0	0	855.92969	7.48409	36488.7	15500.4	36488.7	15500.4	0	0
647	7496.8	16048	7528.68	16106.16	12766.04883	79802.75781	319.18387	35.0224	1.16161	3392.5105	79174.23438	18	1	34	5	0	0	1439.24274	6.1616	7496.8	16048	7496.8	16048	0	0
647	9527.9	16368.5	9559.78	16426.66	9768.83301	70319.01563	342.5116	7.5733	1.06665	2616.93359	69078.65625	18	1	35	5	0	0	1268.20345	7.03964	9527.9	16368.5	9527.9	16368.5	0	0
647	23664.9	16433	23696.78	16491.16	5052.2627	21633.59766	264.16885	79.47686	1.25695	3332.32886	22914.78125	18	1	36	-2	0	0	390.16193	12.96156	23664.9	16433	23664.9	16433	0	0
647	35533.1	16461.3	35564.98	16519.46	19156.21094	93927.39844	282.6842	27.11123	1.19384	3538.0415	96522.96094	18	1	37	5	0	0	1693.98063	4.66411	35533.1	16461.3	35533.1	16461.3	0	0
647	261.3	17276	293.18	17334.16	15807.99902	104193.02344	327.74878	0.28662	1.13048	2246.6665	103303.33594	18	1	38	5	0	0	1879.12118	4.85183	261.3	17276	261.3	17276	0	0
647	5962.1	19839.1	5993.98	19897.26	12116.42285	89970.125	347.87418	29.25348	1.0478	3355.6499	87703.75	18	1	39	5	0	0	1622.6112	6.37091	5962.1	19839.1	5962.1	19839.1	0	0
647	26946.1	19890.5	26977.98	19948.66	16194.07324	98622.71094	315.04358	-2.54043	1.06196	3666.94897	99042.27344	18	1	40	5	0	0	1778.66059	5.26963	26946.1	19890.5	26946.1	19890.5	0	0
647	35591.7	19913.4	35623.58	19971.56	7500.76855	53974.49609	342.45352	-64.91739	1.01901	3422.54053	52718.48438	18	1	41	-5	0	0	973.43004	9.33867	35591.7	19913.4	35591.7	19913.4	0	0
647	10206.6	20445.5	10238.48	20503.66	19942.83008	155293.5	356.24063	22.18095	1.0559	2258.12988	145882.75	18	1	42	-5	0	0	2800.71827	4.14896	10206.6	20445.5	10206.6	20445.5	0	0
647	561	20877.6	592.88	20935.76	7905.54346	48127.74609	314.98663	-14.44025	1.09786	2627.75146	47989.21094	18	1	43	5	0	0	867.9839	8.30542	561	20877.6	561	20877.6	0	0
647	37327.8	21387.7	37359.68	21445.86	6147.83105	46128.38672	349.69016	-47.66742	1.12122	3053.99731	45508.07031	18	1	44	-2	0	0	831.92545	10.59406	37327.8	21387.7	37327.8	21387.7	0	0
647	4605	21844.5	4636.88	21902.66	7945.35645	57091.1875	342.20636	-65.77225	1.16325	2464.38428	55584.39453	18	1	45	-4	0	0	1029.63957	8.10778	4605	21844.5	4605	21844.5	0	0
647	36881.1	23886.7	36912.98	23944.86	6035.37402	23974.5918	254.43904	22.91156	1.09929	2899.53491	25564.625	18	1	46	5	0	0	432.38176	10.68664	36881.1	23886.7	36881.1	23886.7	0	0
647	2734.1	26057.2	2765.98	26115.36	5330.19287	26972.97266	287.17932	3.45153	1.04458	2644.30225	26972.44531	18	1	47	-3	0	0	486.45756	11.43531	2734.1	26057.2	2734.1	26057.2	0	0
647	5262.4	26946.2	5294.28	27004.36	12418.43848	101419.70313	364.82782	47.48203	1.06658	4632.62891	108728.28125	18	1	48	-2	0	0	1829.10435	6.81677	5262.4	26946.2	5262.4	26946.2	0	0
647	11394.7	28476.3	11426.58	28534.46	8396.09473	64369.69141	353.47791	22.47964	1.06837	2344.94092	63602.47656	18	1	49	6	0	0	1160.90738	7.66584	11394.7	28476.3	11394.7	28476.3	0	0
647	23288.9	29799.2	23320.78	29857.36	39909.27734	293163.375	346.00165	-19.33012	1.13794	4881.43896	282834.03125	18	1	50	5	0	0	5287.20147	2.97155	23288.9	29799.2	23288.9	29799.2	0	0
647	30818.9	31771.5	30850.78	31829.66	5254.47949	37627.94141	341.62576	-35.87882	1.14003	3259.78467	37932.38281	18	1	51	5	0	0	678.61992	12.35686	30818.9	31771.5	30818.9	31771.5	0	0
647	22211.9	32051.7	22243.78	32109.86	10653.11426	98667.9375	388.51694	0.42315	1.25328	2548.27026	92242.24219	18	1	52	5	0	0	1779.47625	6.53219	22211.9	32051.7	22211.9	32051.7	0	0
647	5239.1	32189.6	5270.98	32247.76	7817.03369	66426.67969	372.14355	-51.61374	1.06307	2357.65308	63594.67188	18	1	53	5	0	0	1198.00517	8.0933	5239.1	32189.6	5239.1	32189.6	0	0
647	7874.6	32132.6	7906.48	32190.76	20261.50977	158322.875	356.85861	-37.49519	1.05452	3656.2334	154377.15625	18	1	54	-2	0	0	2855.35305	4.46483	7874.6	32132.6	7874.6	32132.6	0	0
647	13115.9	32742.4	13147.78	32800.56	8624.31055	64714.54688	349.7027	-2.82805	1.09826	2936.18408	61849.39844	18	1	55	6	0	0	1167.12685	7.97806	13115.9	32742.4	13115.9	32742.4	0	0
647	30635	33456.3	30666.88	33514.46	15818.8584	102867.91406	325.5462	-22.09435	1.13651	3179.92041	102390.99219	18	1	56	5	0	0	1855.22283	5.18649	30635	33456.3	30635	33456.3	0	0
647	37070.1	33721.3	37101.98	33779.46	12942.24609	69689.25781	296.23633	54.51897	1.18066	3053.83472	70924.13281	18	1	57	-4	0	0	1256.84576	5.96714	37070.1	33721.3	37070.1	33721.3	0	0
647	13738.5	35445.9	13770.38	35504.06	13208.94824	75621.04688	305.45514	-22.39913	1.23997	3373.66504	76017.375	18	1	58	5	0	0	1363.82558	6.0098	13738.5	35445.9	13738.5	35445.9	0	0
647	9581.4	36422.9	9613.28	36481.06	21136.36328	126325.35938	312.09756	28.51837	1.02839	3072.78174	124696.45313	18	1	59	-5	0	0	2278.27786	4.22282	9581.4	36422.9	9581.4	36422.9	0	0
647	34491.9	36276	34523.78	36334.16	24936.75391	216784.65625	376.40427	-5.17548	1.28413	3413.47363	202672.15625	18	1	60	6	0	0	3909.71128	3.81564	34491.9	36276	34491.9	36276	0	0
647	9340.6	37690.3	9372.48	37748.46	40087.23438	391233.75	398.81857	-16.59615	1.25859	4397.86914	349244.28125	18	1	61	5	0	0	7055.90068	2.89961	9340.6	37690.3	9340.6	37690.3	0	0
647	34096.7	38206.4	34128.58	38264.56	9561.70703	81378	372.43118	7.17916	1.2515	3059.61963	77790.50781	18	1	62	5	0	0	1467.65223	7.43522	34096.7	38206.4	34096.7	38206.4	0	0
647	3453.9	1560.6	3485.78	1618.76	9049.96289	63589.08594	338.39825	-70.43813	1.23326	2355.03687	63695.07813	19	1	0	-3	0	0	1146.82916	7.26454	3453.9	1560.6	3453.9	1560.6	0	0
647	36876.9	1846.4	36908.78	1904.56	9589.65918	57106.76172	311.5318	8.96106	1.22939	2941.22876	57607.28125	19	1	1	5	0	0	1029.92045	7.38199	36876.9	1846.4	36876.9	1846.4	0	0
647	13839	2084	13870.88	2142.16	36788.14453	233810.375	321.83862	10.57707	1.10602	3024.83057	229292.23438	19	1	2	5	0	0	4216.77011	2.94346	13839	2084	13839	2084	0	0
647	23744.3	2052.8	23776.18	2110.96	40934.89453	306203.125	349.15494	17.47247	1.02727	3969.97656	297593.59375	19	1	3	5	0	0	5522.37336	2.83608	23744.3	2052.8	23744.3	2052.8	0	0
647	20591.2	2462.7	20623.08	2520.86	8373.94531	54962.60156	327.06104	28.78344	1.09629	2748.47998	54567	19	1	4	5	0	0	991.25052	8.0314	20591.2	2462.7	20591.2	2462.7	0	0
647	31922.8	2584.4	31954.68	2642.56	21428.64648	106467.25781	284.55807	12.17841	1.0422	3421.80664	108966.83594	19	1	5	-3	0	0	1920.13699	4.28706	31922.8	2584.4	31922.8	2584.4	0	0
647	24947.1	2701	24978.98	2759.16	6398.34424	27539.8418	264.85437	-22.70732	1.27346	2909.94946	29496.26563	19	1	6	7	0	0	496.68105	10.18589	24947.1	2701	24947.1	2701	0	0
647	14589.5	2847.8	14621.38	2905.96	6963.59229	32675.73438	276.53891	-81.90636	1.00916	3479.34229	35047.44531	19	1	7	-3	0	0	589.30687	10.04075	14589.5	2847.8	14589.5	2847.8	0	0
647	14835.8	4552.3	14867.68	4610.46	23243.18359	139284.45313	312.50986	31.22952	1.29361	3866.96191	138682.95313	19	1	8	7	0	0	2511.99511	4.12658	14835.8	4552.3	14835.8	4552.3	0	0
647	16153.7	5822.9	16185.58	5881.06	28083.58008	187856.26563	330.177	-18.36259	1.0705	3137.57715	185381.5625	19	1	9	5	0	0	3387.98775	3.50204	16153.7	5822.9	16153.7	5822.9	0	0
647	37984.9	5962.5	38016.78	6020.66	12993.35547	83989.55469	324.57288	-84.83217	1.01356	3714.86426	83742.39063	19	1	10	-5	0	0	1514.75162	6.21719	37984.9	5962.5	37984.9	5962.5	0	0
647	3685.7	6164.6	3717.58	6222.76	19859.50391	164279.125	367.17001	21.92077	1.29045	3469.39063	155738.23438	19	1	11	5	0	0	2962.77402	4.47599	3685.7	6164.6	3685.7	6164.6	0	0
647	24318.4	6298.1	24350.28	6356.26	10462.94336	43951.72266	261.6503	1.01896	1.03324	3106.73389	45508.65625	19	1	12	5	0	0	792.66932	7.06362	24318.4	6298.1	24318.4	6298.1	0	0
647	35390.7	6317.4	35422.58	6375.56	22159.81641	130709.04688	310.04874	27.34298	1.03	3825.96851	129506.78906	19	1	13	5	0	0	2357.33766	4.25808	35390.7	6317.4	35390.7	6317.4	0	0
647	9831.6	7978.2	9863.48	8036.36	14387.96094	95966.53906	329.7012	10.84601	1.06509	2883.68774	95307.80469	19	1	14	5	0	0	1730.75653	5.43192	9831.6	7978.2	9831.6	7978.2	0	0
647	4840.7	8551	4872.58	8609.16	37163.03516	200134.04688	296.25461	-4.83366	1.05629	3809.91724	200880.0625	19	1	15	5	0	0	3609.41754	3.0265	4840.7	8551	4840.7	8551	0	0
647	34371.4	8604.1	34403.28	8662.26	7283.21631	34889.66406	279.41327	61.94764	1.08147	3022.85107	36395.72656	19	1	16	8	0	0	629.23509	9.26488	34371.4	8604.1	34371.4	8604.1	0	0
647	3534.9	8755.6	3566.78	8813.76	22965.125	120889.77344	292.90085	-7.73463	1.0129	3972.74878	123601.28125	19	1	17	-3	0	0	2180.24706	4.1969	3534.9	8755.6	3534.9	8755.6	0	0
647	29350.2	8705.3	29382.08	8763.46	15901.68848	89403.47656	302.70236	51.89944	1.00863	3558.02124	87440.46875	19	1	18	-4	0	0	1612.3917	5.31308	29350.2	8705.3	29350.2	8705.3	0	0
647	39597.5	9168.3	39629.38	9226.46	8363.53027	31161.37695	246.41875	5.70023	1.00324	3069.20728	32026.82031	19	1	19	-4	0	0	561.99543	8.39089	39597.5	9168.3	39597.5	9168.3	0	0
647	37152.1	9932.1	37183.98	9990.26	7227.51563	46970.8125	325.44659	-8.08572	1.2382	2778.92822	46510.79688	19	1	20	5	0	0	847.1186	9.04359	37152.1	9932.1	37152.1	9932.1	0	0
647	22563.2	10233.4	22595.08	10291.56	12444.25391	63551.04688	288.49423	17.42611	1.07995	3294.27173	64909.20313	19	1	21	5	0	0	1146.14313	6.26208	22563.2	10233.4	22563.2	10233.4	0	0
647	21130	10788.9	21161.88	10847.06	11804.03125	59447.13672	286.49069	15.41531	1.01188	3530.80542	61047.86719	19	1	22	-3	0	0	1072.12911	6.63308	21130	10788.9	21130	10788.9	0	0
647	33229.9	12022.2	33261.78	12080.36	12969.98047	70223.33594	297.05118	15.22967	1.24932	3163.5874	70132.3125	19	1	23	5	0	0	1266.47786	6.00625	33229.9	12022.2	33229.9	12022.2	0	0
647	1169.7	12561.2	1201.58	12619.36	15269.25879	83024.17188	297.68265	14.10331	1.02378	2939.45972	83763.50781	19	1	24	5	0	0	1497.34094	5.2534	1169.7	12561.2	1169.7	12561.2	0	0
647	17883.7	12728.2	17915.58	12786.36	37481.5625	252710.10938	331.4841	11.789	1.13054	3494.57324	245143.67188	19	1	25	6	0	0	4557.62682	2.95641	17883.7	12728.2	17883.7	12728.2	0	0
647	38309.9	13186.6	38341.78	13244.76	10843.76953	77860.35156	342.08047	-1.65508	1.25403	3266.13306	78115.67188	19	1	26	-4	0	0	1404.21144	6.88625	38309.9	13186.6	38309.9	13186.6	0	0
647	11851.8	13751.7	11883.68	13809.86	13559.48828	73503.66406	297.23029	-39.71626	1.09948	3471.78149	74768.46094	19	1	27	5	0	0	1325.63858	5.94236	11851.8	13751.7	11851.8	13751.7	0	0
647	23970.4	13765.1	24002.28	13823.26	9913.24609	66127.60156	329.71875	74.56977	1.0492	3142.25195	65733.70313	19	1	28	5	0	0	1192.61129	7.30991	23970.4	13765.1	23970.4	13765.1	0	0
647	30152	13812.4	30183.88	13870.56	25733.66992	149742	307.95068	15.0538	1.06522	3435.6311	147835.21875	19	1	29	5	0	0	2700.59697	3.77505	30152	13812.4	30152	13812.4	0	0
647	29395.5	13923.1	29427.38	13981.26	7387.16553	39389.14844	294.78787	-41.95714	1.1347	4199.68311	41085.92188	19	1	30	5	0	0	710.38329	10.15084	29395.5	13923.1	29395.5	13923.1	0	0
647	35824.9	13848.7	35856.78	13906.86	29427.76953	144750.89063	283.13409	-5.83971	1.17926	3602.3645	144798.89063	19	1	31	5	0	0	2610.58231	3.49975	35824.9	13848.7	35824.9	13848.7	0	0
647	11028.3	14067.5	11060.18	14125.66	5721.59424	23589.27148	259.21429	-56.98711	1.27747	3153.78906	25725.27344	19	1	32	-3	0	0	425.43251	11.46484	11028.3	14067.5	11028.3	14067.5	0	0
647	9595.8	14698.5	9627.68	14756.66	5897.74707	26022.6543	268.15936	-76.6934	1.15169	2731.43579	26886.10156	19	1	33	5	0	0	469.31857	10.66396	9595.8	14698.5	9595.8	14698.5	0	0
647	36505.6	15502.2	36537.48	15560.36	8963.00977	41919.56641	276.08429	82.93226	1.28867	3451.61841	43638.53906	19	1	34	5	0	0	756.01938	8.17326	36505.6	15502.2	36505.6	15502.2	0	0
647	7505.9	16040.2	7537.78	16098.36	5586.55713	41336.91797	347.2619	84.10302	1.15727	2456.76904	41237.77344	19	1	35	-2	0	0	745.51132	10.6931	7505.9	16040.2	7505.9	16040.2	0	0
647	2283.3	16176.9	2315.18	16235.06	12288.66602	91112.99219	347.61459	-6.14601	1.15117	2624.37695	91527.57813	19	1	36	9	0	0	1643.22281	5.94695	2283.3	16176.9	2283.3	16176.9	0	0
647	9526.3	16372	9558.18	16430.16	8823.03125	70537.89063	360.96289	30.56548	1.12669	2646.61743	67714.5625	19	1	37	6	0	0	1272.15086	7.61346	9526.3	16372	9526.3	16372	0	0
647	23669.5	16460.9	23701.38	16519.06	6658.70215	29864.09766	270.35855	-55.36816	1.18797	3129.5083	32118.28906	19	1	38	-3	0	0	538.599	10.07909	23669.5	16460.9	23669.5	16460.9	0	0
647	35522.1	16476.4	35553.98	16534.56	9555.45215	52955.32813	300.5311	-2.97811	1.01301	2986.25659	54315.58594	19	1	39	-3	0	0	955.04934	7.44262	35522.1	16476.4	35522.1	16476.4	0	0
647	268.3	17288.9	300.18	17347.06	13614.16895	78300.58594	306.15909	14.14454	1.07007	2160.3606	79506.98438	19	1	40	5	0	0	1412.15107	5.35014	268.3	17288.9	268.3	17288.9	0	0
647	5967.8	19858.5	5999.68	19916.66	10248.5918	68258.71094	329.46338	-47.07246	1.07876	3055.94238	68849.4375	19	1	41	5	0	0	1231.04585	7.07347	5967.8	19858.5	5967.8	19858.5	0	0
647	26935.6	19901.4	26967.48	19959.56	17863.99414	117069.48438	326.80807	-9.66884	1.0124	3663.14478	115485.38281	19	1	42	5	0	0	2111.34815	4.90063	26935.6	19901.4	26935.6	19901.4	0	0
647	10198.4	20465.8	10230.28	20523.96	22122.43945	138208.76563	319.08875	-22.23641	1.21403	3101.23804	138081.04688	19	1	43	5	0	0	2492.59509	4.09716	10198.4	20465.8	10198.4	20465.8	0	0
647	566	20871.3	597.88	20929.46	8961.0791	46903.47266	292.06705	10.55313	1.18026	2689.02319	48608.42188	19	1	44	10	0	0	845.90413	7.61274	566	20871.3	566	20871.3	0	0
647	37355.2	21399.9	37387.08	21458.06	6448.23633	39462.90625	315.8161	25.0834	1.06006	3217.71973	39560.00781	19	1	45	5	0	0	711.71351	10.38618	37355.2	21399.9	37355.2	21399.9	0	0
647	4598.8	21881.5	4630.68	21939.66	9299.67871	56905.38281	315.79327	-72.73638	1.2014	2702.10986	57777.25	19	1	46	-2	0	0	1026.28858	7.38705	4598.8	21881.5	4598.8	21881.5	0	0
647	36902.1	23910.6	36933.98	23968.76	5159.86133	26031.21875	286.74011	-26.88366	1.22148	2775.58813	26429.29688	19	1	47	6	0	0	469.47303	11.93363	36902.1	23910.6	36902.1	23910.6	0	0
647	5226.3	26965.6	5258.18	27023.76	25514.86523	184878.57813	343.64252	72.95496	1.0707	4985.47705	189312.0625	19	1	48	-2	0	0	3334.28516	4.05035	5226.3	26965.6	5226.3	26965.6	0	0
647	23287.8	29808.5	23319.68	29866.66	40895.39453	284080.65625	336.46808	8.24627	1.18482	3486.83325	275303.1875	19	1	49	5	0	0	5123.39464	2.79681	23287.8	29808.5	23287.8	29808.5	0	0
647	30802.8	31767.3	30834.68	31825.46	6907.61328	34542.52344	285.47839	-87.8922	1.27804	3129.57007	34959.75	19	1	50	7	0	0	622.97441	9.76331	30802.8	31767.3	30802.8	31767.3	0	0
647	5238	32204.8	5269.88	32262.96	7837.31738	57593.14063	346.06836	73.70406	1.04624	2686.94482	57706.38281	19	1	51	5	0	0	1038.69229	8.38797	5238	32204.8	5238	32204.8	0	0
647	7905.8	32170.3	7937.68	32228.46	22682.22461	161946.8125	341.11719	-17.1098	1.18121	2673.94189	156432.45313	19	1	52	5	0	0	2920.71076	3.92185	7905.8	32170.3	7905.8	32170.3	0	0
647	22204.6	32092.3	22236.48	32150.46	5477.46973	44812.41016	365.14838	-9.75205	1.17	2983.88965	44073.75781	19	1	53	7	0	0	808.19182	11.56026	22204.6	32092.3	22204.6	32092.3	0	0
647	18407.6	32628	18439.48	32686.16	6519.08447	33005.10547	287.24832	-46.70137	1.14915	3085.53394	33790.64844	19	1	54	5	0	0	595.24708	10.18634	18407.6	32628	18407.6	32628	0	0
647	32831.4	32962.4	32863.28	33020.56	37462.18359	341005.9375	385.16309	5.25858	1.15342	3155.7334	309188.65625	19	1	55	5	0	0	6150.04208	2.89943	32831.4	32962.4	32831.4	32962.4	0	0
647	30642.8	33491.6	30674.68	33549.76	11959.6875	63796.53516	294.84845	26.22316	1.17682	3260.52686	63998.82813	19	1	56	-5	0	0	1150.57051	6.42778	30642.8	33491.6	30642.8	33491.6	0	0
647	37062.5	33715	37094.38	33773.16	17407.93555	88318.33594	287.5491	5.64245	1.13137	3079.22534	88755.36719	19	1	57	5	0	0	1592.82119	4.84638	37062.5	33715	37062.5	33715	0	0
647	13752	35469.4	13783.88	35527.56	13850.76074	73135.33594	293.35065	-26.15121	1.14737	3584.07251	74473.1875	19	1	58	5	0	0	1318.99578	5.89817	13752	35469.4	13752	35469.4	0	0
647	34493.7	36298.1	34525.58	36356.26	25038.8418	214813.75	373.92471	3.84138	1.26681	2979.06104	202482.46875	19	1	59	5	0	0	3874.16598	3.72311	34493.7	36298.1	34493.7	36298.1	0	0
647	9591.6	36461.8	9623.48	36519.96	9358.84766	55492.875	310.862	-18.80028	1.01503	3600.61353	56327.66406	19	1	60	-3	0	0	1000.814	7.96055	9591.6	36461.8	9591.6	36461.8	0	0
647	9337.7	37711.7	9369.58	37769.86	38106.8125	300692.09375	358.60797	19.26164	1.27385	5267.35205	284138.1875	19	1	61	5	0	0	5422.98191	3.09765	9337.7	37711.7	9337.7	37711.7	0	0
647	34105.1	38218.1	34136.98	38276.26	7471.51074	41187.73828	299.73672	77.41204	1.04441	4072.4917	43991.71094	19	1	62	-2	0	0	742.82086	9.94724	34105.1	38218.1	34105.1	38218.1	0	0
647	37075.6	38499.8	37107.48	38557.96	6134.06006	45085.01953	346.10059	13.78929	1.22258	2608.85034	45024.74219	19	1	63	10	0	0	813.10833	10.10084	37075.6	38499.8	37075.6	38499.8	0	0
647	3477.3	1543.3	3509.18	1601.46	8618.89355	52897.97266	316.26706	7.11348	1.069	2537.1228	52460.92969	20	1	0	5	0	0	954.01494	7.69876	3477.3	1543.3	3477.3	1543.3	0	0
647	36887.3	1837.5	36919.18	1895.66	9086.02051	51953.17188	305.26666	18.71317	1.04719	3127.95728	52591.07031	20	1	1	6	0	0	936.97545	7.83166	36887.3	1837.5	36887.3	1837.5	0	0
647	13845.1	2069.7	13876.98	2127.86	28892.95508	191401.07813	328.57645	-13.55411	1.11158	2699.36011	189713	20	1	2	6	0	0	3451.91844	3.36975	13845.1	2069.7	13845.1	2069.7	0	0
647	23756.4	2031.4	23788.28	2089.56	40707.60938	292222.84375	342.04205	-28.39493	1.06144	4354.59326	283697.1875	20	1	3	5	0	0	5270.23899	2.88549	23756.4	2031.4	23756.4	2031.4	0	0
647	20615.6	2458.1	20647.48	2516.26	9649.41016	43874.66406	272.21796	-58.34145	1.08871	3301.19751	45289.0625	20	1	4	5	0	0	791.27957	7.62268	20615.6	2458.1	20615.6	2458.1	0	0
647	31925.6	2550.9	31957.48	2609.06	15648.44531	79171.1875	287.1496	-9.67918	1.20168	3582.49365	79719.65625	20	1	5	-5	0	0	1427.85237	5.39761	31925.6	2550.9	31925.6	2550.9	0	0
647	24930.8	2694.2	24962.68	2752.36	5399.85645	25477.8457	277.30038	-10.25176	1.29946	3235.53296	27528.67969	20	1	6	5	0	0	459.49295	12.10879	24930.8	2694.2	24930.8	2694.2	0	0
647	14597.2	2844.9	14629.08	2903.06	6306.98438	31310.75	284.44354	-11.91164	1.12199	3377.3645	32841.89063	20	1	7	8	0	0	564.68938	10.78068	14597.2	2844.9	14597.2	2844.9	0	0
647	16153.1	5804.9	16184.98	5863.06	30116.83789	184651.57813	316.1055	14.82094	1.14053	3592.74146	183790.46875	20	1	8	5	0	0	3330.19121	3.42296	16153.1	5804.9	16153.1	5804.9	0	0
647	37977.7	5948.4	38009.58	6006.56	13764.19629	87795.60938	322.41943	15.60432	1.01716	3791.23413	87674.14844	20	1	9	5	0	0	1583.39382	5.98502	37977.7	5948.4	37977.7	5948.4	0	0
647	24317.1	6313.9	24348.98	6372.06	13749.23242	56740.44141	259.33871	0	1.07698	3424.34253	57679.4375	20	1	10	7	0	0	1023.31386	5.90454	24317.1	6313.9	24317.1	6313.9	0	0
647	35376.6	6325.7	35408.48	6383.86	26210.86133	162842.15625	318.20209	-78.58624	1.05289	3904.26465	160359.375	20	1	11	5	0	0	2936.85829	3.80451	35376.6	6325.7	35376.6	6325.7	0	0
647	9834.9	7978.6	9866.78	8036.76	14126.15918	88151.01563	318.90536	48.41723	1.02008	3314.44092	86944.97656	20	1	12	5	0	0	1589.80357	5.68546	9834.9	7978.6	9834.9	7978.6	0	0
647	4850.8	8528.1	4882.68	8586.26	36533.42969	168343.04688	274.03912	8.52579	1.09746	4529.86133	171842.46875	20	1	13	5	0	0	3036.06685	3.15427	4850.8	8528.1	4850.8	8528.1	0	0
647	29360.7	8691.5	29392.58	8749.66	20311.22266	106524.15625	292.35886	26.54958	1.05518	3671.3147	107473.13281	20	1	14	5	0	0	1921.16316	4.5016	29360.7	8691.5	29360.7	8691.5	0	0
647	34374.9	8587.5	34406.78	8645.66	7232.24463	33617.8125	275.23801	43.02027	1.04115	3043.31445	35065.14063	20	1	15	5	0	0	606.29725	9.3416	34374.9	8587.5	34374.9	8587.5	0	0
647	3549.6	8745.8	3581.48	8803.96	13551.03613	93772.71094	335.82437	-12.45675	1.10891	2743.03174	90272.20313	20	1	16	5	0	0	1691.19084	5.60481	3549.6	8745.8	3549.6	8745.8	0	0
647	17320.6	8968.9	17352.48	9027.06	5814.56543	20381.5332	239.01218	-3.18398	1.16951	3300.90454	21368.38281	20	1	17	5	0	0	367.58095	11.52256	17320.6	8968.9	17320.6	8968.9	0	0
647	39610.6	9124.8	39642.48	9182.96	8449.20996	41627.70313	283.36316	12.45835	1.19766	3111.95532	42450.11719	20	1	18	5	0	0	750.75563	8.30181	39610.6	9124.8	39610.6	9124.8	0	0
647	37182.7	9916.1	37214.58	9974.26	10226.88086	36912.73438	242.5363	1.57188	1.29623	3500.40576	37622.85938	20	1	19	5	0	0	665.72116	7.44978	37182.7	9916.1	37182.7	9916.1	0	0
647	22571.2	10225.6	22603.08	10283.76	13598.82031	75793.32813	301.38742	-16.69037	1.11801	3294.47705	77308.07031	20	1	20	7	0	0	1366.93267	5.85245	22571.2	10225.6	22571.2	10225.6	0	0
647	17805.8	10734.9	17837.68	10793.06	5467.2998	19626.97656	241.88029	0.22178	1.15297	3297.78418	20820.39844	20	1	21	5	0	0	353.97252	12.12084	17805.8	10734.9	17805.8	10734.9	0	0
647	33196.6	11999.4	33228.48	12057.56	10641.82324	75364.55469	339.73148	81.33952	1.11527	3348.57886	73258.53125	20	1	22	-2	0	0	1359.19974	7.03445	33196.6	11999.4	33196.6	11999.4	0	0
647	1187.9	12549.8	1219.78	12607.96	17749.77344	84679.03906	278.83789	0.97205	1.08357	3322.30396	85578.39844	20	1	23	5	0	0	1527.18647	4.86225	1187.9	12549.8	1187.9	12549.8	0	0
647	17868.6	12713.6	17900.48	12771.76	40611.14063	335962.375	367.18332	-25.1812	1.01032	2416.54395	317719.40625	20	1	24	-3	0	0	6059.08143	2.69022	17868.6	12713.6	17868.6	12713.6	0	0
647	39884	12562.5	39915.88	12620.66	22566.54883	160692.26563	340.66315	38.51805	1.29245	5173.22705	162779.3125	20	1	25	7	0	0	2898.08501	4.46263	39884	12562.5	39884	12562.5	0	0
647	38309.8	13177.4	38341.68	13235.56	10254.85059	66827.49219	325.89157	-9.55944	1.02024	3278.42188	65012.45313	20	1	26	-5	0	0	1205.23382	7.20659	38309.8	13177.4	38309.8	13177.4	0	0
647	11846.2	13742.9	11878.08	13801.06	19413.90039	107099.42969	299.8454	-3.03542	1.03142	3447.79639	108512.09375	20	1	27	-3	0	0	1931.53821	4.58224	11846.2	13742.9	11846.2	13742.9	0	0
647	23960.9	13757.4	23992.78	13815.56	17740.81445	111767.875	320.42911	-0.93754	1.11029	3232.46265	111830.4375	20	1	28	5	0	0	2015.73363	4.80222	23960.9	13757.4	23960.9	13757.4	0	0
647	35819.2	13838.8	35851.08	13896.96	35905.39453	189854.51563	293.55591	-11.34681	1.01491	3532.86719	190215.3125	20	1	29	-3	0	0	3424.02619	3.064	35819.2	13838.8	35819.2	13838.8	0	0
647	29300.1	13873.3	29331.98	13931.46	15527.00195	100499.6875	324.78711	-78.11227	1.07909	3478.71411	99854.14844	20	1	30	-5	0	0	1812.51186	5.3618	29300.1	13873.3	29300.1	13873.3	0	0
647	11034.6	14063.4	11066.48	14121.56	6226.68604	26192.75195	261.83176	-73.1051	1.06535	3563.22314	27872.42188	20	1	31	-3	0	0	472.38628	11.12378	11034.6	14063.4	11034.6	14063.4	0	0
647	9640.1	14692.1	9671.98	14750.26	6250.76221	21806.44922	238.44391	-26.06378	1.0399	3053.67041	22825.24219	20	1	32	7	0	0	393.27931	10.58772	9640.1	14692.1	9640.1	14692.1	0	0
647	36488.1	15468.8	36519.98	15526.96	9528.74023	51110.36719	295.66299	-86.80247	1.01529	3124.02222	53991.44531	20	1	33	-4	0	0	921.77547	7.55477	36488.1	15468.8	36488.1	15468.8	0	0
647	9542.4	16355.3	9574.28	16413.46	5064.10986	29067.48242	305.85278	-78.16234	1.13963	2908.53516	30222.625	20	1	34	-3	0	0	524.23205	12.28962	9542.4	16355.3	9542.4	16355.3	0	0
647	23657.3	16447.1	23689.18	16505.26	8243.06445	38797.10938	276.95905	-30.56938	1.06843	3186.10303	39424.42188	20	1	35	5	0	0	699.70587	8.53072	23657.3	16447.1	23657.3	16447.1	0	0
647	35540.2	16467.4	35572.08	16525.56	15642.54102	75433.29688	280.34198	-12.00745	1.06776	3272.9873	77189.32031	20	1	36	5	0	0	1360.43951	5.29926	35540.2	16467.4	35540.2	16467.4	0	0
647	274.3	17281.1	306.18	17339.26	12636.19141	72685.65625	306.17978	-13.47419	1.07974	2375.55811	72818.04688	20	1	37	5	0	0	1310.88581	5.73869	274.3	17281.1	274.3	17281.1	0	0
647	5972.5	19850.3	6004.38	19908.46	12164.45703	101696.91406	369.12015	83.09332	1.09956	2550.05444	97300.64063	20	1	38	-2	0	0	1834.10385	5.94032	5972.5	19850.3	5972.5	19850.3	0	0
647	26949.2	19896.8	26981.08	19954.96	17735.55273	90834.86719	288.91104	4.76208	1.0636	4433.2832	90326.92188	20	1	39	5	0	0	1638.20683	5.17299	26949.2	19896.8	26949.2	19896.8	0	0
647	35625.6	19908.7	35657.48	19966.86	9306.91406	74484.67969	361.15271	-8.65491	1.09064	2707.27539	70853.11719	20	1	40	5	0	0	1343.3312	7.35317	35625.6	19908.7	35625.6	19908.7	0	0
647	10208.7	20430.2	10240.58	20488.36	10931.64551	89339	364.95389	1.92699	1.13641	2717.16797	86244.79688	20	1	41	5	0	0	1611.22886	6.52	10208.7	20430.2	10208.7	20430.2	0	0
647	565.9	20864.9	597.78	20923.06	7132.08838	53969.27344	351.17627	-28.85783	1.0767	2430.16138	55140.96484	20	1	42	-2	0	0	973.33585	8.77404	565.9	20864.9	565.9	20864.9	0	0
647	37337.4	21386.8	37369.28	21444.96	7831.53906	36860.42188	276.95987	-15.44389	1.01729	3049.73584	37645.60156	20	1	43	-3	0	0	664.77771	8.77104	37337.4	21386.8	37337.4	21386.8	0	0
647	4598.7	21866.3	4630.58	21924.46	8106.31982	51848.72266	322.86234	-53.60667	1.0593	2955.15405	53897.14844	20	1	44	-2	0	0	935.09171	8.41046	4598.7	21866.3	4598.7	21866.3	0	0
647	36904.5	23886.3	36936.38	23944.46	7251.13818	30682.32813	262.60397	-83.73833	1.03498	2709.18701	31696.32813	20	1	45	5	0	0	553.35579	9.02842	36904.5	23886.3	36904.5	23886.3	0	0
647	27113.9	25792.4	27145.78	25850.56	9935.96973	67028.4375	331.57718	-65.22947	1.08349	3267.80811	66205.79688	20	1	46	-2	0	0	1208.85787	7.37391	27113.9	25792.4	27113.9	25792.4	0	0
647	26877.5	28858.7	26909.38	28916.86	5675.94727	32221.41602	304.16788	-2.51822	1.00959	3140.08154	31961.96094	20	1	47	-3	0	0	581.11324	11.46459	26877.5	28858.7	26877.5	28858.7	0	0
647	23290.6	29803.5	23322.48	29861.66	20897.375	150967.54688	343.12799	6.15268	1.15533	3265.79785	146725.0625	20	1	48	5	0	0	2722.69971	4.28291	23290.6	29803.5	23290.6	29803.5	0	0
647	30820.2	31765.2	30852.08	31823.36	5353.59473	26746.91016	285.34766	-89.99976	1.18577	3410.1665	27931.83594	20	1	49	7	0	0	482.38052	12.40972	30820.2	31765.2	30820.2	31765.2	0	0
647	5248.4	32196.6	5280.28	32254.76	8781.0752	60356.64063	334.69476	3.85302	1.02401	2600.54883	57580.28125	20	1	50	-6	0	0	1088.53201	7.62396	5248.4	32196.6	5248.4	32196.6	0	0
647	7912	32153	7943.88	32211.16	28249.64453	208745.64063	347.02634	0.00014	1.11088	2789.84473	200914.875	20	1	51	5	0	0	3764.72763	3.42326	7912	32153	7912	32153	0	0
647	18441.9	32604.2	18473.78	32662.36	7872.35547	39304.08594	285.2507	-69.56695	1.08903	3007.39331	40731.16406	20	1	52	-4	0	0	708.84919	8.68915	18441.9	32604.2	18441.9	32604.2	0	0
647	30642.3	33464.6	30674.18	33522.76	17994.4668	108287.10938	313.16925	-81.5742	1.01031	3236.90894	107617.27344	20	1	53	-3	0	0	1952.95802	4.76117	30642.3	33464.6	30642.3	33464.6	0	0
647	37080.4	33716.2	37112.28	33774.36	17791.64258	82261.5625	274.50528	-4.58849	1.27845	3231.62451	82663.39063	20	1	54	7	0	0	1483.58728	4.83211	37080.4	33716.2	37080.4	33716.2	0	0
647	13737.7	35454.7	13769.58	35512.86	11015.29102	57995.50391	292.92703	-36.87326	1.17579	3199.14307	58663.42188	20	1	55	5	0	0	1045.94891	6.80761	13737.7	35454.7	13737.7	35454.7	0	0
647	34490.5	36269.2	34522.38	36327.36	26224.61914	194661.92188	347.81326	-5.64441	1.25245	3516.07397	187520.15625	20	1	56	6	0	0	3510.72776	3.71971	34490.5	36269.2	34490.5	36269.2	0	0
647	9567.1	36428.3	9598.98	36486.46	6522.81445	38539.83203	310.31131	55.51982	1.15461	3610.50635	39729.34375	20	1	57	-4	0	0	695.06587	10.69053	9567.1	36428.3	9567.1	36428.3	0	0
647	29915.5	36706.3	29947.38	36764.46	7675.30518	73086.375	393.94049	-9.31541	1.23957	2304.00146	68228.96875	20	1	58	8	0	0	1318.11277	8.14548	29915.5	36706.3	29915.5	36706.3	0	0
647	9351.1	37683.2	9382.98	37741.36	39821.82031	338579.09375	372.24573	23.24542	1.28665	5276.76172	313403.9375	20	1	59	5	0	0	6106.27396	3.00426	9351.1	37683.2	9351.1	37683.2	0	0
647	34113.9	38189	34145.78	38247.16	6711.36572	56478.59375	370.33667	-22.09386	1.1469	2848.44849	53203.78906	20	1	60	5	0	0	1018.59144	9.63474	34113.9	38189	34113.9	38189	0	0
647	4280.4	40089.5	4312.28	40147.66	9747.73535	88554.11719	384.78021	-0.00072	1.08704	3090.17358	82227.66406	20	1	61	8	0	0	1597.0735	7.33909	4280.4	40089.5	4280.4	40089.5	0	0
647	3475.7	1560	3507.58	1618.16	7900.05029	51525.53516	326.02921	74.65971	1.0634	2661.82153	51525.46094	21	1	0	5	0	0	929.26303	8.32966	3475.7	1560	3475.7	1560	0	0
647	36882.3	1825.3	36914.18	1883.46	8291.13184	50599.35938	315.37396	12.39728	1.04704	3076.96045	51427.99219	21	1	1	-4	0	0	912.55945	8.36546	36882.3	1825.3	36882.3	1825.3	0	0
647	13834.9	2083.5	13866.78	2141.66	27092.9082	169711.34375	319.51248	28.0197	1.06466	3495.45459	167407.625	21	1	2	5	0	0	3060.74408	3.65146	13834.9	2083.5	13834.9	2083.5	0	0
647	23755.8	2036.5	23787.68	2094.66	39371.64844	307139.6875	356.56311	-76.83984	1.0432	3406.32104	293707.96875	21	1	3	5	0	0	5539.26426	2.84715	23755.8	2036.5	23755.8	2036.5	0	0
647	20605	2449.6	20636.88	2507.76	7684.22559	37746.36719	282.94223	8.44822	1.11218	3059.06519	38861.36719	21	1	4	5	0	0	680.75573	8.90441	20605	2449.6	20605	2449.6	0	0
647	31923.9	2562.5	31955.78	2620.66	17188.41211	82420.71094	279.55066	-7.48495	1.04409	3486.60083	82894.97656	21	1	5	5	0	0	1486.45752	5.02286	31923.9	2562.5	31923.9	2562.5	0	0
647	24917.8	2706.6	24949.68	2764.76	5423.31201	25399.67578	276.27527	-88.14558	1.19613	3248.60913	27123.77344	21	1	6	-2	0	0	458.08315	12.08276	24917.8	2706.6	24917.8	2706.6	0	0
647	14632.6	2848.7	14664.48	2906.86	6384.92041	30544.17969	279.22012	-68.09319	1.0346	3380.13892	32620.52344	21	1	7	-4	0	0	550.86428	10.68096	14632.6	2848.7	14632.6	2848.7	0	0
647	16157.1	5800.5	16188.98	5858.66	32003.2832	175673.29688	299.09961	47.39621	1.03443	3723.44141	176894.96875	21	1	8	5	0	0	3168.26791	3.31864	16157.1	5800.5	16157.1	5800.5	0	0
647	4242.7	5940.9	4274.58	5999.06	5557.02734	18387.65625	232.22136	89.94005	1.10369	2882.81299	19937.67188	21	1	9	-4	0	0	331.62138	11.46023	4242.7	5940.9	4242.7	5940.9	0	0
647	37979.6	5949.3	38011.48	6007.46	12198.27148	89984.5625	346.73291	-52.22156	1.1978	3822.89624	88273.59375	21	1	10	5	0	0	1622.87158	6.55906	37979.6	5949.3	37979.6	5949.3	0	0
647	35377.4	6325.6	35409.28	6383.76	23338.64063	160300.0625	334.57178	55.8024	1.08568	3797.6897	155525.75	21	1	11	6	0	0	2891.01163	4.08779	35377.4	6325.6	35377.4	6325.6	0	0
647	24313.2	6313.4	24345.08	6371.56	10272.38867	38838.80469	248.23181	27.06703	1.02735	3379.97705	39933.57031	21	1	12	-3	0	0	700.45784	7.34476	24313.2	6313.4	24313.2	6313.4	0	0
647	9840.9	7969.2	9872.78	8027.36	13415.37012	80588.04688	312.89182	73.98731	1.02013	2967.77832	80150.53906	21	1	13	-5	0	0	1453.40543	5.76107	9840.9	7969.2	9840.9	7969.2	0	0
647	4840.4	8535.5	4872.28	8593.66	41218.48047	225361.54688	298.50674	21.86844	1.02041	3986.87354	226936.15625	21	1	14	5	0	0	4064.3955	2.85019	4840.4	8535.5	4840.4	8535.5	0	0
647	29354.4	8681.6	29386.28	8739.76	18193.69727	127382.09375	337.79559	-25.49193	1.14366	2641.73364	124411.65625	21	1	15	5	0	0	2297.33606	4.53303	29354.4	8681.6	29354.4	8681.6	0	0
647	34376.3	8607.2	34408.18	8665.36	6953.74512	23386.67383	234.11816	-6.45276	1.07153	3429.896	24599.60156	21	1	16	5	0	0	421.77866	10.07776	34376.3	8607.2	34376.3	8607.2	0	0
647	3549	8739.5	3580.88	8797.66	18090.35547	97470.3125	296.32813	-43.47354	1.06975	3432.72339	97736.91406	21	1	17	5	0	0	1757.87709	4.81332	3549	8739.5	3549	8739.5	0	0
647	39619.1	9158.5	39650.98	9216.66	7008.51855	33569.82813	279.39694	-72.43361	1.03121	3128.64966	34228.75781	21	1	18	-3	0	0	605.43185	9.65616	39619.1	9158.5	39619.1	9158.5	0	0
647	37177.8	9903.2	37209.68	9961.36	14002.69727	104432.42969	348.63589	82.59329	1.05743	2925.83472	100979.13281	21	1	19	-3	0	0	1883.43887	5.54375	37177.8	9903.2	37177.8	9903.2	0	0
647	22553.8	10231.2	22585.68	10289.36	14149.92188	69509.82031	282.94778	-58.27425	1.02755	3668.55762	73212.0625	21	1	20	-2	0	0	1253.60961	5.84836	22553.8	10231.2	22553.8	10231.2	0	0
647	17772.9	10711.5	17804.78	10769.66	9210.76367	68442.85938	347.99777	50.94608	1.03684	2793.10205	67435.44531	21	1	21	5	0	0	1234.36697	7.48115	17772.9	10711.5	17772.9	10711.5	0	0
647	21144.8	10784.4	21176.68	10842.56	9423.84961	55851.72656	310.78809	64.63645	1.14178	3060.0647	55808.38281	21	1	22	5	0	0	1007.28589	7.56222	21144.8	10784.4	21144.8	10784.4	0	0
647	33257.2	11392.3	33289.08	11450.46	20163.53906	106623.92969	293.56494	2.46414	1.23574	3594.81226	107257.69531	21	1	23	5	0	0	1922.96257	4.50479	33257.2	11392.3	33257.2	11392.3	0	0
647	33224.9	11984.7	33256.78	12042.86	12835.28223	72582.30469	303.5798	-24.92546	1.06723	3757.81543	74293.61719	21	1	24	-3	0	0	1309.02187	6.31002	33224.9	11984.7	33224.9	11984.7	0	0
647	1177.9	12542.9	1209.78	12601.06	14084.7666	77834.53906	300.10385	67.64183	1.08295	3073.03101	78147.22656	21	1	25	-4	0	0	1403.74591	5.61599	1177.9	12542.9	1177.9	12542.9	0	0
647	17872	12703	17903.88	12761.16	40367.04297	283483.40625	338.30667	-6.37805	1.0302	2539.44263	277381.9375	21	1	26	5	0	0	5112.62323	2.72401	17872	12703	17872	12703	0	0
647	39872.6	12526.5	39904.48	12584.66	23613.37305	203394.48438	374.67163	85.12741	1.23662	5497.46777	201218.3125	21	1	27	-2	0	0	3668.21953	4.36425	39872.6	12526.5	39872.6	12526.5	0	0
647	3840.6	13234.1	3872.48	13292.26	5832.41113	49862.48828	373.27005	4.40642	1.14997	2533.55664	48627.08594	21	1	28	7	0	0	899.26998	10.40782	3840.6	13234.1	3840.6	13234.1	0	0
647	38311	13175.1	38342.88	13233.26	9557.10156	62981.10938	327.71948	56.08467	1.04051	3335.12158	61855.96094	21	1	29	-5	0	0	1135.86431	7.64655	38311	13175.1	38311	13175.1	0	0
647	11842.8	13731.9	11874.68	13790.06	18533.45703	95285.95313	289.46527	-26.99267	1.14593	3558.99292	96534.17969	21	1	30	5	0	0	1718.48216	4.77303	11842.8	13731.9	11842.8	13731.9	0	0
647	23967.6	13760.1	23999.48	13818.26	14718.44922	100489.57031	333.57208	0.25129	1.18122	2883.57104	99647.72656	21	1	31	5	0	0	1812.3294	5.34219	23967.6	13760.1	23967.6	13760.1	0	0
647	29272	13846.5	29303.88	13904.66	16285.57422	130058.60938	360.76819	53.22018	1.11075	3170.09204	125126.69531	21	1	32	5	0	0	2345.60702	5.05655	29272	13846.5	29272	13846.5	0	0
647	35817.2	13839.5	35849.08	13897.66	22962.31055	108642.85156	277.68536	-15.99577	1.14168	3405.70923	108198.26563	21	1	33	7	0	0	1959.37383	4.09348	35817.2	13839.5	35817.2	13839.5	0	0
647	36501.5	15448.7	36533.38	15506.86	9555.54004	50157.89453	292.4841	-9.64075	1.10637	2722.89307	51068.67188	21	1	34	5	0	0	904.59763	7.27416	36501.5	15448.7	36501.5	15448.7	0	0
647	7477.6	16010.8	7509.48	16068.96	8957.27148	63632.40625	340.2605	63.56694	1.04097	3109.9021	63036.44531	21	1	35	-5	0	0	1147.61045	7.87791	7477.6	16010.8	7477.6	16010.8	0	0
647	2295.8	16175.5	2327.68	16233.66	10808.83398	78361.5625	343.73389	-16.9591	1.23828	3321.3562	76155.09375	21	1	36	5	0	0	1413.25078	6.93303	2295.8	16175.5	2295.8	16175.5	0	0
647	35533.3	16461.1	35565.18	16519.26	18235.94531	84814.07813	275.31512	-55.00655	1.09987	3429.6814	85949.96875	21	1	37	5	0	0	1529.6219	4.80527	35533.3	16461.1	35533.3	16461.1	0	0
647	273.9	17278.6	305.78	17336.76	12876.40332	71179.85938	300.15219	-25.43092	1.14447	2341.99438	71271.14063	21	1	38	5	0	0	1283.72876	5.65283	273.9	17278.6	273.9	17278.6	0	0
647	5952.5	19850.2	5984.38	19908.36	12049.82324	87739.60938	344.48297	85.99125	1.05091	2653.35889	86484.03125	21	1	39	-4	0	0	1582.38386	6.04885	5952.5	19850.2	5952.5	19850.2	0	0
647	26937.4	19891.8	26969.28	19949.96	15219.56836	120567.39844	359.3139	35.54921	1.0154	3415.30396	116154.39844	21	1	40	-3	0	0	2174.43303	5.39734	26937.4	19891.8	26937.4	19891.8	0	0
647	35626.8	19881	35658.68	19939.16	11480.38965	74856.52344	325.98434	-87.52381	1.04747	2935.39795	74091.05469	21	1	41	5	0	0	1350.0374	6.43104	35626.8	19881	35626.8	19881	0	0
647	573.5	20851.9	605.38	20910.06	7940.12988	47343.70313	311.72922	-76.18486	1.08591	2667.70361	48831.40625	21	1	42	5	0	0	853.84369	8.31494	573.5	20851.9	573.5	20851.9	0	0
647	29536.3	21170.2	29568.18	21228.36	5855.93506	32938.53125	302.77097	21.82748	1.25747	3578.60547	35729.85938	21	1	43	7	0	0	594.04641	11.67691	29536.3	21170.2	29536.3	21170.2	0	0
647	37335.8	21395.7	37367.68	21453.86	11567.07129	60550.02734	292.08261	-5.02031	1.25169	3116.98438	60894.39063	21	1	44	7	0	0	1092.01974	6.51989	37335.8	21395.7	37335.8	21395.7	0	0
647	29832.1	21604	29863.98	21662.16	8210.48242	53134.46484	324.76114	69.20515	1.11483	3084.71924	52684.01563	21	1	45	-3	0	0	958.28007	8.42843	29832.1	21604	29832.1	21604	0	0
647	20926.7	21913.7	20958.58	21971.86	34199.8125	281189.84375	366.05655	85.59471	1.01203	5572.18408	269503.375	21	1	46	-3	0	0	5071.25883	3.3654	20926.7	21913.7	20926.7	21913.7	0	0
647	5214.9	26974.5	5246.78	27032.66	38185.40234	273732.5	341.80209	57.65596	1.18629	5209.60059	259811.98438	21	1	47	5	0	0	4936.76564	3.09399	5214.9	26974.5	5214.9	26974.5	0	0
647	26868.3	28848.6	26900.18	28906.76	7640.521	45135.65625	310.28345	70.43105	1.10562	2826.08301	46350.92188	21	1	48	-2	0	0	814.02156	8.71081	26868.3	28848.6	26868.3	28848.6	0	0
647	23308.2	29799.5	23340.08	29857.66	22216.98438	172690.28125	355.91937	8.97762	1.18276	2132.57446	165819.64063	21	1	49	5	0	0	3114.46922	3.84092	23308.2	29799.5	23308.2	29799.5	0	0
647	5247.5	32191.8	5279.38	32249.96	9690.64648	66876.00781	335.366	-11.95726	1.1356	2512.26685	68258.32813	21	1	50	6	0	0	1206.1088	7.01604	5247.5	32191.8	5247.5	32191.8	0	0
647	7903	32144.7	7934.88	32202.86	41357.38672	259281.4375	319.64609	43.57393	1.08488	5112.51855	270578.03125	21	1	51	-3	0	0	4676.14073	2.93534	7903	32144.7	7903	32144.7	0	0
647	18449.5	32604.8	18481.38	32662.96	7529.44141	31486.76563	261.06152	-75.1198	1.0211	2897.09351	33477.66406	21	1	52	-5	0	0	567.86382	8.93753	18449.5	32604.8	18449.5	32604.8	0	0
647	30651.9	33475.8	30683.78	33533.96	13988.74707	105292.03906	350.24228	10.00773	1.25866	2648.39526	102252.11719	21	1	53	5	0	0	1898.94192	5.43022	30651.9	33475.8	30651.9	33475.8	0	0
647	37071.7	33718.2	37103.58	33776.36	20207.13867	83589.53125	259.64728	2.36625	1.23044	3671.97461	85270.63281	21	1	54	7	0	0	1507.5372	4.55091	37071.7	33718.2	37071.7	33718.2	0	0
647	13709	35479.7	13740.88	35537.86	12529.49121	70454.89063	302.72556	-31.99119	1.24532	3304.19531	70865.11719	21	1	55	5	0	0	1270.65395	6.22129	13709	35479.7	13709	35479.7	0	0
647	9593.8	36429.1	9625.68	36487.26	6817.09473	44970	327.88535	5.92666	1.24016	2812.46143	43802.46094	21	1	56	6	0	0	811.03395	9.50719	9593.8	36429.1	9593.8	36429.1	0	0
647	34493.6	36289.6	34525.48	36347.76	29469.12109	223596.17188	351.64853	-2.71305	1.26929	3824.34888	215826.28125	21	1	57	6	0	0	4032.55696	3.48848	34493.6	36289.6	34493.6	36289.6	0	0
647	9343.4	37699.2	9375.28	37757.36	38618.92578	328427.5625	372.28876	29.20258	1.23141	4212.59424	301938.125	21	1	58	5	0	0	5923.19109	2.95958	9343.4	37699.2	9343.4	37699.2	0	0
647	37089.7	38547.5	37121.58	38605.66	5810.61572	22427.80273	250.80865	90	1.09994	3598.13892	29873.52344	21	1	59	8	0	0	404.48542	11.84614	37089.7	38547.5	37089.7	38547.5	0	0
647	36883.1	1820.9	36914.98	1879.06	8882.24707	47988.49219	296.73404	-12.74258	1.27995	3414.52051	47514.98438	22	1	0	5	0	0	865.47246	8.18282	36883.1	1820.9	36883.1	1820.9	0	0
647	13857.4	2079	13889.28	2137.16	25305.65039	186007.23438	346.11179	0.10095	1.17608	2012.35291	182349.17188	22	1	1	-3	0	0	3354.64047	3.52128	13857.4	2079	13857.4	2079	0	0
647	23745.1	2037	23776.98	2095.16	40341.07813	286445.90625	340.17923	-70.5658	1.02787	4098.57617	278845.59375	22	1	2	5	0	0	5166.05192	2.87853	23745.1	2037	23745.1	2037	0	0
647	20595.2	2437.8	20627.08	2495.96	7486.73438	49796.19531	329.23962	-74.56203	1.04758	2994.29272	48638.67969	22	1	3	-5	0	0	898.07438	8.98677	20595.2	2437.8	20595.2	2437.8	0	0
647	31933.6	2565.6	31965.48	2623.76	18678.57031	107617.30469	306.42871	4.82236	1.24053	3036.31836	107606.03906	22	1	4	5	0	0	1940.87809	4.58783	31933.6	2565.6	31933.6	2565.6	0	0
647	24934.6	2701.7	24966.48	2759.86	7527.15039	29348.04883	252.07777	-30.58579	1.19754	2996.93994	33203.5	22	1	5	8	0	0	529.29206	9.04328	24934.6	2701.7	24934.6	2701.7	0	0
647	26909.6	2630.7	26941.48	2688.86	7410.13965	39921.88281	296.31424	-1.30893	1.10068	3511.98364	40167.40625	22	1	6	5	0	0	719.99116	9.54839	26909.6	2630.7	26909.6	2630.7	0	0
647	16156.1	5807.3	16187.98	5865.46	29464.4375	199091.0625	331.84634	-5.54439	1.03251	3362.03979	196245	22	1	7	5	0	0	3590.60731	3.42877	16156.1	5807.3	16156.1	5807.3	0	0
647	37994.1	5955.5	38025.98	6013.66	13244.31641	82892.35938	319.37631	-33.82362	1.12061	3775.07715	83063.07031	22	1	8	5	0	0	1494.9637	6.15687	37994.1	5955.5	37994.1	5955.5	0	0
647	24301.3	6310.2	24333.18	6368.36	11280.33496	43529.08594	250.77774	-13.70108	1.19035	3122.82373	45501.40625	22	1	9	5	0	0	785.04706	6.70023	24301.3	6310.2	24301.3	6310.2	0	0
647	35353.7	6326.8	35385.58	6384.96	11343.78223	72112.57813	321.87466	52.88633	1.11235	3410.56396	71553.89844	22	1	10	5	0	0	1300.55035	6.74351	35353.7	6326.8	35353.7	6326.8	0	0
647	9827.9	7979.3	9859.78	8037.46	6487.40723	40551.56641	319.17471	-15.10474	1.07967	2423.11035	40754.24219	22	1	11	5	0	0	731.3475	9.47104	9827.9	7979.3	9827.9	7979.3	0	0
647	4846.9	8536.8	4878.78	8594.96	43819.35938	209482.0625	279.12622	4.96188	1.08743	4489.29883	212002.53125	22	1	12	6	0	0	3778.009	2.79826	4846.9	8536.8	4846.9	8536.8	0	0
647	3534.1	8742.2	3565.98	8800.36	13181.49512	89108.64844	331.92337	-4.8589	1.12596	3045.58276	88379.42969	22	1	13	-5	0	0	1607.07447	5.85536	3534.1	8742.2	3534.1	8742.2	0	0
647	29354.5	8679.7	29386.38	8737.86	26677.66016	144167.39063	296.76993	64.18819	1.05811	4063.22217	143062.4375	22	1	14	5	0	0	2600.05889	3.80016	29354.5	8679.7	29354.5	8679.7	0	0
647	34377.2	8595.6	34409.08	8653.76	7274.1958	26982.10352	245.87006	35.94377	1.00065	3321.82153	27799.46094	22	1	15	-4	0	0	486.62224	9.59671	34377.2	8595.6	34377.2	8595.6	0	0
647	17313.6	8970.2	17345.48	9028.36	6194.99561	27650.07031	269.70428	-11.69769	1.09595	3157.04663	29085.83594	22	1	16	5	0	0	498.66902	10.72312	17313.6	8970.2	17313.6	8970.2	0	0
647	39604.4	9173.6	39636.28	9231.76	8914.77246	48237.24609	296.95889	9.11697	1.26014	2588.35425	48828.14453	22	1	17	5	0	0	869.95873	7.56219	39604.4	9173.6	39604.4	9173.6	0	0
647	37171	9916.2	37202.88	9974.36	16912.37695	99017.86719	308.89771	23.17307	1.07203	3665.77783	100090.55469	22	1	18	5	0	0	1785.78723	5.11066	37171	9916.2	37171	9916.2	0	0
647	22560.8	10225.8	22592.68	10283.96	12167.54785	76532.46094	320.17065	47.6009	1.1097	3648.93262	77669.6875	22	1	19	5	0	0	1380.26293	6.50814	22560.8	10225.8	22560.8	10225.8	0	0
647	17769.2	10727.2	17801.08	10785.36	14955.47461	85106.74219	304.53845	-33.47636	1.0677	3298.02539	86280.36719	22	1	20	5	0	0	1534.9001	5.45922	17769.2	10727.2	17769.2	10727.2	0	0
647	21135.2	10774.9	21167.08	10833.06	12276.68262	56565.16016	274.02756	-8.08534	1.245	3330.29053	58103.73438	22	1	21	5	0	0	1020.15266	6.35883	21135.2	10774.9	21135.2	10774.9	0	0
647	33207.8	11982	33239.68	12040.16	14245.86426	100041.96094	338.30383	18.81293	1.18019	3310.60791	97410.80469	22	1	22	5	0	0	1804.25677	5.63584	33207.8	11982	33207.8	11982	0	0
647	1182.1	12548.2	1213.98	12606.36	14351.1543	84974.95313	310.64349	-11.58691	1.08405	2776.69214	83247.69531	22	1	23	5	0	0	1532.52328	5.41306	1182.1	12548.2	1182.1	12548.2	0	0
647	17869.4	12704.4	17901.28	12762.56	38559.82422	273246.28125	339.83636	-62.02278	1.02031	2855.43091	266498.21875	22	1	24	-3	0	0	4927.99668	2.83282	17869.4	12704.4	17869.4	12704.4	0	0
647	3836.2	13234	3868.08	13292.16	7122.20166	60239.375	371.27298	-21.54836	1.12686	2629.13843	55236.53906	22	1	25	5	0	0	1086.41713	8.96992	3836.2	13234	3836.2	13234	0	0
647	38284.8	13166.6	38316.68	13224.76	6277.59863	53434.35547	372.4549	-89.34241	1.23893	3518.92578	55586.85938	22	1	26	-2	0	0	963.6886	10.89897	38284.8	13166.6	38284.8	13166.6	0	0
647	11853.5	13736.9	11885.38	13795.06	15480.61914	73125.90625	277.46085	-20.48093	1.19841	3584.27905	75449.02344	22	1	27	8	0	0	1318.82572	5.45058	11853.5	13736.9	11853.5	13736.9	0	0
647	23967.6	13750.1	23999.48	13808.26	17784.86719	105168.71875	310.44037	65.54549	1.03897	3354.88135	105107.96875	22	1	28	5	0	0	1896.71784	4.83732	23967.6	13750.1	23967.6	13750.1	0	0
647	35820.2	13825.3	35852.08	13883.46	22513.38281	117185.32813	291.25708	7.29769	1.13974	3220.4668	118222.32813	22	1	29	5	0	0	2113.43739	4.09614	35820.2	13825.3	35820.2	13825.3	0	0
647	29369.7	13905.6	29401.58	13963.76	7214.56445	37258.80859	290.11465	48.04812	1.02582	3291.34424	38908.39063	22	1	30	-3	0	0	671.96261	9.56851	29369.7	13905.6	29369.7	13905.6	0	0
647	9632.5	14666.9	9664.38	14725.06	5464.37549	24001.91602	267.5549	82.56908	1.28348	3115.7019	24788.45313	22	1	31	-2	0	0	432.87456	11.85081	9632.5	14666.9	9632.5	14666.9	0	0
647	33844.4	15269.3	33876.28	15327.46	5677.19238	34559.91797	314.97766	2.18375	1.2164	3257.89185	35368.70313	22	1	32	-5	0	0	623.28812	11.59482	33844.4	15269.3	33844.4	15269.3	0	0
647	36489.4	15493.8	36521.28	15551.96	10533.32422	48664.02344	274.39835	-19.96277	1.26893	3194.58618	49697.34375	22	1	33	6	0	0	877.65566	7.06139	36489.4	15493.8	36489.4	15493.8	0	0
647	7485.7	16040.1	7517.58	16098.26	9283.34863	51613.59766	301.01627	87.08366	1.06339	3208.32886	52801.78125	22	1	34	6	0	0	930.85123	7.76047	7485.7	16040.1	7485.7	16040.1	0	0
647	23655.3	16431.6	23687.18	16489.76	6050.28662	38013.23047	319.99237	70.93549	1.05694	2702.37134	39402.71875	22	1	35	5	0	0	685.56861	10.34772	23655.3	16431.6	23655.3	16431.6	0	0
647	35552.5	16461.3	35584.38	16519.46	20932.42188	83064.46875	254.3069	-30.58677	1.13325	3845.23779	85826.05469	22	1	36	5	0	0	1498.06769	4.48738	35552.5	16461.3	35552.5	16461.3	0	0
647	11074.9	17013.6	11106.78	17071.76	5169.5498	38748.37891	349.51083	0.00014	1.13286	2829.17236	37716.6875	22	1	37	5	0	0	698.82701	11.92876	11074.9	17013.6	11074.9	17013.6	0	0
647	271.7	17276.8	303.58	17334.96	21902.16211	141462.60938	324.44235	-10.89711	1.02357	2153.08838	142311.78125	22	1	38	-5	0	0	2551.27816	3.89892	271.7	17276.8	271.7	17276.8	0	0
647	5962.2	19830.6	5994.08	19888.76	20079.91406	111505.76563	300.83472	17.10267	1.00647	3909.97754	114658.5625	22	1	39	-3	0	0	2011.00648	4.58947	5962.2	19830.6	5962.2	19830.6	0	0
647	26935.5	19890.3	26967.38	19948.46	17969.9082	119454.5625	329.14606	65.59516	1.05476	3843.48267	116943.92969	22	1	40	5	0	0	2154.36303	4.92988	26935.5	19890.3	26935.5	19890.3	0	0
647	35626.1	19866.9	35657.98	19925.06	10401.47949	59712.07813	305.87485	0.33636	1.14677	3285.2041	59769.89844	22	1	41	5	0	0	1076.90733	7.14872	35626.1	19866.9	35626.1	19866.9	0	0
647	37352.9	21395	37384.78	21453.16	7284.61377	39402.4375	296.90567	57.40528	1.13081	3165.54639	40772.34375	22	1	42	-2	0	0	710.62296	9.37288	37352.9	21395	37352.9	21395	0	0
647	29848	21629.6	29879.88	21687.76	9314.37598	47233.08203	287.47925	28.38834	1.16562	2762.31519	47471.11719	22	1	43	5	0	0	851.84863	7.44938	29848	21629.6	29848	21629.6	0	0
647	4613.9	21849.3	4645.78	21907.46	5754.94141	38159.40625	328.73093	-25.06982	1.1076	2724.41406	39807.64844	22	1	44	-6	0	0	688.20489	10.79788	4613.9	21849.3	4613.9	21849.3	0	0
647	20929.6	21913.8	20961.48	21971.96	33863.21875	296105.96875	377.50238	-46.80775	1.00187	4848.82129	275742.46875	22	1	45	-4	0	0	5340.27115	3.29954	20929.6	21913.8	20929.6	21913.8	0	0
647	27235.3	23270.2	27267.18	23328.36	5601.51709	40844.83594	344.72754	-46.22359	1.22896	3248.42041	40497.49219	22	1	46	5	0	0	736.63662	11.69016	27235.3	23270.2	27235.3	23270.2	0	0
647	5200.4	26978	5232.28	27036.16	31903.75391	246414.82813	354.79114	26.46248	1.00118	4756.92969	239996.75	22	1	47	-2	0	0	4444.09143	3.43204	5200.4	26978	5200.4	26978	0	0
647	26867.7	28834.9	26899.58	28893.06	9091.42969	49475.22656	297.80914	-3.37736	1.15548	3067.46289	49644.42969	22	1	48	5	0	0	892.28571	7.79314	26867.7	28834.9	26867.7	28834.9	0	0
647	23291.7	29806.7	23323.58	29864.86	21609.00586	157078.25	344.19208	-28.65939	1.11039	3702.01489	151767.625	22	1	49	7	0	0	2832.90624	4.28517	23291.7	29806.7	23291.7	29806.7	0	0
647	30843	31785.5	30874.88	31843.66	5100.90234	32894.41797	324.18866	-87.7345	1.10945	3692.70898	33759.27344	22	1	50	-2	0	0	593.25083	13.26528	30843	31785.5	30843	31785.5	0	0
647	5278.3	32184.9	5310.18	32243.06	9657.50977	64888.86328	330.91217	4.99064	1.00293	2585.30591	64412.35156	22	1	51	-2	0	0	1170.27065	7.08743	5278.3	32184.9	5278.3	32184.9	0	0
647	7900.6	32148.2	7932.48	32206.36	41178.57031	279653.78125	332.68631	65.35968	1.13976	4882.53174	288179.6875	22	1	52	-3	0	0	5043.55594	2.91681	7900.6	32148.2	7900.6	32148.2	0	0
647	18446.3	32596.1	18478.18	32654.26	7229.22852	21945.29102	222.42569	-79.75002	1.14406	3426.02539	22983.36719	22	1	53	5	0	0	395.78332	9.78788	18446.3	32596.1	18446.3	32596.1	0	0
647	32822.2	32923.8	32854.08	32981.96	26130.68359	221578.15625	371.74774	70.44344	1.28418	4860.62891	230222.28125	22	1	54	-2	0	0	3996.16205	3.95016	32822.2	32923.8	32822.2	32923.8	0	0
647	30646.3	33482.9	30678.18	33541.06	17207.67383	94205.71094	298.70175	-77.99528	1.15986	3738.69604	95518.60156	22	1	55	-2	0	0	1699	5.07734	30646.3	33482.9	30646.3	33482.9	0	0
647	37066.2	33707.4	37098.08	33765.56	19439.13867	98434.42188	287.27325	-11.56786	1.22272	3119.03638	100454.09375	22	1	56	6	0	0	1775.2648	4.50249	37066.2	33707.4	37066.2	33707.4	0	0
647	13026.8	34470.8	13058.68	34528.96	15836.29883	99432.14844	319.88715	12.02647	1.20667	4044.11108	97549.22656	22	1	57	6	0	0	1793.2588	5.47798	13026.8	34470.8	13026.8	34470.8	0	0
647	13712.8	35459.1	13744.68	35517.26	13042.69922	98359.5625	350.57809	-17.70103	1.22372	2611.70557	95135.35938	22	1	58	5	0	0	1773.91471	5.69029	13712.8	35459.1	13712.8	35459.1	0	0
647	34497.7	36272.8	34529.58	36330.96	28493.55273	214033.92188	349.88733	3.92238	1.28886	3351.14502	205438.375	22	1	59	7	0	0	3860.10178	3.49376	34497.7	36272.8	34497.7	36272.8	0	0
647	9338.5	37705.7	9370.38	37763.86	38188.21484	334605.3125	377.88702	27.62244	1.24985	4313.91699	312409.0625	22	1	60	5	0	0	6034.60681	2.98981	9338.5	37705.7	9338.5	37705.7	0	0
647	36885.8	1829.9	36917.68	1888.06	6057.51855	35049.49219	307.08154	-68.45831	1.00361	3282.16919	35879.77344	23	1	0	-2	0	0	632.11759	11.01795	36885.8	1829.9	36885.8	1829.9	0	0
647	13844	2086.7	13875.88	2144.86	21910.0957	114485.30469	291.8186	24.76931	1.13047	3658.02808	114401.29688	23	1	1	5	0	0	2064.74247	4.26863	13844	2086.7	13844	2086.7	0	0
647	23747.3	2059.5	23779.18	2117.66	31662.69922	239013.64063	350.74991	76.79089	1.01671	4735.33594	232810.59375	23	1	2	5	0	0	4310.61101	3.44858	23747.3	2059.5	23747.3	2059.5	0	0
647	20591.5	2482.5	20623.38	2540.66	7941.16406	46412.25391	308.62738	50.66776	1.02845	2844.11108	46610.22656	23	1	3	5	0	0	837.045	8.46754	20591.5	2482.5	20591.5	2482.5	0	0
647	31916.6	2586.3	31948.48	2644.46	14391.70117	74824.40625	291.08902	11.17109	1.07029	3614.448	75831.79688	23	1	4	5	0	0	1349.45817	5.74696	31916.6	2586.3	31916.6	2586.3	0	0
647	26912.6	2649.8	26944.48	2707.96	8433.43555	50679.04297	312.948	2.16208	1.0649	3210.33618	51025.59375	23	1	5	5	0	0	913.99654	8.35812	26912.6	2649.8	26912.6	2649.8	0	0
647	16149.4	5822.2	16181.28	5880.36	28791.60352	179462.6875	318.72372	19.16514	1.08383	4188.06836	176210.28125	23	1	6	5	0	0	3236.60957	3.61458	16149.4	5822.2	16149.4	5822.2	0	0
647	37995.1	5970.9	38026.98	6029.06	15143.76563	104119.19531	334.74084	1.1716	1.16059	3082.77393	102326.64844	23	1	7	5	0	0	1877.78969	5.309	37995.1	5970.9	37995.1	5970.9	0	0
647	24303.5	6321.2	24335.38	6379.36	9794.77441	45789.83594	276.02444	1.05171	1.01226	2926.41846	47238.53906	23	1	8	5	0	0	825.81969	7.29224	24303.5	6321.2	24303.5	6321.2	0	0
647	35272.4	6353	35304.28	6411.16	5778.34521	38153.55469	328.03937	4.61304	1.09796	3228.12891	38533.78125	23	1	9	-3	0	0	688.09936	11.37763	35272.4	6353	35272.4	6353	0	0
647	9790.9	8017.1	9822.78	8075.26	5043.12891	24915.62695	283.75668	-55.53113	1.02765	2962.84717	26469.82031	23	1	10	-3	0	0	449.35333	12.43701	9790.9	8017.1	9790.9	8017.1	0	0
647	4842.7	8562	4874.58	8620.16	36241.14844	194019.67188	295.38071	0.45414	1.02544	3951.33447	193695.64063	23	1	11	5	0	0	3499.14478	3.09166	4842.7	8562	4842.7	8562	0	0
647	29359.5	8708.5	29391.38	8766.66	17193.06445	113267.54688	327.66974	-25.34351	1.08919	3042.58032	110343.49219	23	1	12	5	0	0	2042.78021	4.84493	29359.5	8708.5	29359.5	8708.5	0	0
647	34362.7	8606.4	34394.58	8664.56	6505.47803	36216.83203	301.21448	14.48131	1.17062	2872.32788	38460.80469	23	1	13	5	0	0	653.17057	9.96213	34362.7	8606.4	34362.7	8606.4	0	0
647	17324.1	8997.6	17355.98	9055.76	6328.65918	27076.11133	264.05692	8.06233	1.04493	3124.90674	28948.32813	23	1	14	-3	0	0	488.31767	10.51089	17324.1	8997.6	17324.1	8997.6	0	0
647	39595.1	9172.5	39626.98	9230.66	8535.29004	49026.34375	305.96085	2.90317	1.29238	2603.18652	48740.33594	23	1	15	6	0	0	884.19011	7.81853	39595.1	9172.5	39595.1	9172.5	0	0
647	37163.7	9934.6	37195.58	9992.76	9487.00098	59718.12109	320.29401	0	1.04483	3012.37231	59855.69531	23	1	16	5	0	0	1077.01631	7.48329	37163.7	9934.6	37163.7	9934.6	0	0
647	22559.8	10238.6	22591.68	10296.76	10052.52637	71275.0625	339.93152	-4.26224	1.18429	3288.72217	66263.94531	23	1	17	5	0	0	1285.44575	7.31463	22559.8	10238.6	22559.8	10238.6	0	0
647	17782.4	10755.6	17814.28	10813.76	14168.52539	62311.21484	267.72012	-17.43046	1.24447	3580.6416	63400.96094	23	1	18	5	0	0	1123.78276	5.82584	17782.4	10755.6	17782.4	10755.6	0	0
647	21123.1	10791	21154.98	10849.16	10575.49316	72794.17188	334.9332	-10.48817	1.09293	3312.67554	71614.10938	23	1	19	5	0	0	1312.84289	7.05111	21123.1	10791	21123.1	10791	0	0
647	33205.9	12018.1	33237.78	12076.26	14804.76855	83730.69531	303.60001	-11.47485	1.26977	3353.71191	85275.20313	23	1	20	5	0	0	1510.08309	5.52098	33205.9	12018.1	33205.9	12018.1	0	0
647	1165.4	12566.5	1197.28	12624.66	15208.10645	85807.79688	303.23969	-82.56612	1.00988	2784.30884	86304.28125	23	1	21	-4	0	0	1547.54362	5.20556	1165.4	12566.5	1165.4	12566.5	0	0
647	17878.8	12722.2	17910.68	12780.36	35577.51953	224329.5	320.56461	-68.79497	1.02485	3686.3894	221544.26563	23	1	22	-3	0	0	4045.78253	3.08312	17878.8	12722.2	17878.8	12722.2	0	0
647	38301.8	13187.6	38333.68	13245.76	5003.94141	27803.38281	300.9213	90	1.04443	3224.72534	28550.86719	23	1	23	6	0	0	501.43401	12.86968	38301.8	13187.6	38301.8	13187.6	0	0
647	11857.1	13763.6	11888.98	13821.76	17247.51172	89015.36719	290.02103	-6.2474	1.14374	3294.552	90216.20313	23	1	24	5	0	0	1605.39215	4.94188	11857.1	13763.6	11857.1	13763.6	0	0
647	23971.4	13779.3	24003.28	13837.46	15622.66602	93152.25	311.73053	-7.75445	1.08	3328.92554	93806.85938	23	1	25	5	0	0	1680.00083	5.29526	23971.4	13779.3	23971.4	13779.3	0	0
647	29369.9	13965.5	29401.78	14023.66	7656.62305	48224.46875	320.38733	55.97001	1.08578	2918.3645	47997.89063	23	1	26	5	0	0	869.72829	8.76842	29369.9	13965.5	29369.9	13965.5	0	0
647	35818.1	13848.3	35849.98	13906.46	25372.66406	109281.76563	264.94214	4.05601	1.20909	3496.49438	109476.64063	23	1	27	5	0	0	1970.89664	3.85848	35818.1	13848.3	35818.1	13848.3	0	0
647	9640.4	14733.7	9672.28	14791.86	5194.18896	17609.88281	235.06047	-59.78137	1.0219	3065.90601	18904.35156	23	1	28	-3	0	0	317.59424	12.3599	9640.4	14733.7	9640.4	14733.7	0	0
647	7480.1	16056	7511.98	16114.16	8981.33398	49147.66797	298.63538	-37.99574	1.16679	3560.30566	49326.35938	23	1	29	5	0	0	886.37819	8.20937	7480.1	16056	7480.1	16056	0	0
647	2282.3	16276.2	2314.18	16334.36	7488.16992	26773.0625	241.39119	25.07385	1.19648	2877.03442	28785.14063	23	1	30	6	0	0	482.85218	8.99406	2282.3	16276.2	2282.3	16276.2	0	0
647	23662.2	16438.7	23694.08	16496.86	7351.33447	25886.52344	239.55983	18.99685	1.05715	3258.79126	27775.21875	23	1	31	5	0	0	466.86345	9.47212	23662.2	16438.7	23662.2	16438.7	0	0
647	35538.6	16495.7	35570.48	16553.86	15263.53613	67834.90625	269.12823	-19.78188	1.08153	3503.87231	69348.19531	23	1	32	5	0	0	1223.40253	5.48796	35538.6	16495.7	35538.6	16495.7	0	0
647	11048.7	17021.1	11080.58	17079.26	21186.72461	187013.82813	379.28461	-19.20102	1.11456	2831.87891	179527.03125	23	1	33	6	0	0	3372.79439	4.12179	11048.7	17021.1	11048.7	17021.1	0	0
647	266	17296.8	297.88	17354.96	21132.08594	127149.72656	313.1459	-24.39534	1.09433	2579.90503	127899.375	23	1	34	5	0	0	2293.14532	4.10302	266	17296.8	266	17296.8	0	0
647	5959.7	19850.3	5991.58	19908.46	6107.22217	45742.625	349.38071	36.79156	1.16893	2654.11499	42614.125	23	1	35	7	0	0	824.96824	10.1881	5959.7	19850.3	5959.7	19850.3	0	0
647	35613.8	19912.4	35645.68	19970.56	11225.94434	80386.53125	341.61774	-24.69284	1.03295	2842.80029	77168.99219	23	1	36	5	0	0	1449.77109	6.47719	35613.8	19912.4	35613.8	19912.4	0	0
647	26940	19923.4	26971.88	19981.56	15890.21094	116306.91406	345.38077	3e-05	1.09677	3461.44897	111377.77344	23	1	37	5	0	0	2097.5952	5.25416	26940	19923.4	26940	19923.4	0	0
647	37362.4	21382	37394.28	21440.16	5672.7749	34646.21094	315.49344	-11.77814	1.05919	2873.24927	34874.76563	23	1	38	-4	0	0	624.84441	11.12732	37362.4	21382	37362.4	21382	0	0
647	29838.2	21655.2	29870.08	21713.36	11609.45996	49917.59375	264.71652	49.93579	1.07252	2741.62354	51429.41406	23	1	39	5	0	0	900.2638	6.33933	29838.2	21655.2	29838.2	21655.2	0	0
647	4593.1	21887.7	4624.98	21945.86	12509.9209	75481.49219	313.5835	-73.63398	1.19695	2816.20166	75168.96094	23	1	40	-2	0	0	1361.30871	5.98884	4593.1	21887.7	4593.1	21887.7	0	0
647	20922.6	21937.2	20954.48	21995.36	33967.63281	287989.125	371.71973	78.94698	1.10251	5672.25391	267432.65625	23	1	41	5	0	0	5193.88387	3.39092	20922.6	21937.2	20922.6	21937.2	0	0
647	27248.4	23262.3	27280.28	23320.46	5080.72119	38140.13672	349.77493	4.61736	1.16789	2847.18213	36742.44531	23	1	42	5	0	0	687.85737	12.1288	27248.4	23262.3	27248.4	23262.3	0	0
647	17516.4	23577.9	17548.28	23636.06	5649.20801	37280.30469	327.94888	-43.6853	1.14207	2690.82031	37496.49219	23	1	43	5	0	0	672.3503	10.92049	17516.4	23577.9	17516.4	23577.9	0	0
647	36922.5	23923.6	36954.38	23981.76	5646.24951	20950.87109	245.91286	-32.78917	1.008	2898.87817	23606.04688	23	1	44	-5	0	0	377.84896	11.30136	36922.5	23923.6	36922.5	23923.6	0	0
647	18602.2	28031.9	18634.08	28090.06	9581.0918	63383.34766	328.35248	-15.48963	1.21199	3261.66528	63104.36719	23	1	45	6	0	0	1143.11867	7.58365	18602.2	28031.9	18602.2	28031.9	0	0
647	5247.1	32221.4	5278.98	32279.56	10890.37305	69747.67188	323.07526	-86.29423	1.05262	2768.82788	70697.30469	23	1	46	-4	0	0	1257.89926	6.59618	5247.1	32221.4	5247.1	32221.4	0	0
647	7906.1	32174.9	7937.98	32233.06	39974.61328	288765.90625	343.11606	6e-05	1.06726	4162.62842	281074.28125	23	1	47	6	0	0	5207.89312	2.90035	7906.1	32174.9	7906.1	32174.9	0	0
647	30643	33505.2	30674.88	33563.36	13571.53418	82654.35156	315.04938	18.24847	1.16125	2949.97925	81995.51563	23	1	48	5	0	0	1490.67123	5.70366	30643	33505.2	30643	33505.2	0	0
647	37063	33744.1	37094.88	33802.26	15182.19238	80592.53906	294.13074	-15.18813	1.26189	3032.23169	80529.21094	23	1	49	5	0	0	1453.48644	5.31227	37063	33744.1	37063	33744.1	0	0
647	13022.1	34492.8	13053.98	34550.96	7806.16553	44218.03906	303.83731	15.19498	1.08133	3710.68579	44974.85156	23	1	50	5	0	0	797.47233	9.3044	13022.1	34492.8	13022.1	34492.8	0	0
647	13720.8	35468.5	13752.68	35526.66	12857.59668	76023.63281	310.42352	3.85849	1.10412	3372.20215	76868.94531	23	1	51	-3	0	0	1371.08622	6.12663	13720.8	35468.5	13720.8	35468.5	0	0
647	34498.7	36293.4	34530.58	36351.56	29121.42188	193948.5	329.45578	0.69062	1.27514	3801.48242	190100.9375	23	1	52	8	0	0	3497.8612	3.52321	34498.7	36293.4	34498.7	36293.4	0	0
647	9336.5	37726.9	9368.38	37785.06	37617.40625	312537.65625	367.97388	-5.07184	1.09363	4893.81738	299549.5625	23	1	53	-5	0	0	5636.61663	3.08305	9336.5	37726.9	9336.5	37726.9	0	0
647	23741.6	2042.2	23773.48	2100.36	30641.03906	266103.71875	376.21313	-3.56689	1.06636	4474.09229	241063.6875	24	1	0	5	0	0	4799.18057	3.48111	23741.6	2042.2	23741.6	2042.2	0	0
647	36882.9	1816	36914.78	1874.16	5736.40137	32022.26367	301.62439	-75.59287	1.24928	3277.33228	33930.69531	24	1	1	-2	0	0	577.52153	11.53083	36882.9	1816	36882.9	1816	0	0
647	13840.4	2083.4	13872.28	2141.56	19018.14648	143443.35938	350.60358	-4.82364	1.23215	2732.34473	139848.375	24	1	2	5	0	0	2587.00099	4.41828	13840.4	2083.4	13840.4	2083.4	0	0
647	20591.5	2442.5	20623.38	2500.66	10660.19531	50088	276.7225	14.7249	1.24744	3002.49902	52274.52344	24	1	3	5	0	0	903.33708	6.88467	20591.5	2442.5	20591.5	2442.5	0	0
647	31915.5	2552.1	31947.38	2610.26	17407.81641	92477.55469	294.24307	14.69687	1.24833	3208.00146	92005.96094	24	1	4	5	0	0	1667.8327	4.87964	31915.5	2552.1	31915.5	2552.1	0	0
647	18812	4633.5	18843.88	4691.66	21300.42188	140160.60938	327.47574	12.86507	1.10087	2878.3916	141097.21875	24	1	5	5	0	0	2527.79659	4.14434	18812	4633.5	18812	4633.5	0	0
647	16151.9	5790.6	16183.78	5848.76	15116.31738	143167.54688	392.87964	12.55469	1.0367	2755.93774	134065.5625	24	1	6	-3	0	0	2582.02671	5.16294	16151.9	5790.6	16151.9	5790.6	0	0
647	37981.8	5933.7	38013.68	5991.86	10515.23242	88047.32813	369.41019	80.41679	1.13221	3507.8147	84702.63281	24	1	7	-2	0	0	1587.93356	7.17349	37981.8	5933.7	37981.8	5933.7	0	0
647	24313.4	6320.2	24345.28	6378.36	10377.02832	45120.79297	266.20248	-11.88657	1.23902	3158.76123	46045.96875	24	1	8	5	0	0	813.7535	7.13201	24313.4	6320.2	24313.4	6320.2	0	0
647	9826.7	7976.7	9858.58	8034.86	8701.47461	54422.24219	319.26553	65.02828	1.05111	3066.15527	54778.11719	24	1	9	5	0	0	981.50514	8.04257	9826.7	7976.7	9826.7	7976.7	0	0
647	4830.8	8538.5	4862.68	8596.66	30386.76563	205826.92188	332.25314	-3.34454	1.13616	3790.33057	201463.73438	24	1	10	6	0	0	3712.08854	3.42257	4830.8	8538.5	4830.8	8538.5	0	0
647	39587.7	9157.2	39619.58	9215.36	7909.78369	44028.63281	301.19345	-20.65642	1.13886	2944.55957	44069.00781	24	1	11	-5	0	0	794.05639	8.58619	39587.7	9157.2	39587.7	9157.2	0	0
647	37162.2	9898	37194.08	9956.16	7812.39844	54268.54688	336.46674	8.75394	1.25368	3109.37305	53165.67188	24	1	12	6	0	0	978.73324	8.7792	37162.2	9898	37162.2	9898	0	0
647	22565.8	10208.9	22597.68	10267.06	8370.82227	48149.21484	306.17575	-2.83527	1.26072	3374.88306	49209.92188	24	1	13	6	0	0	868.37109	8.53886	22565.8	10208.9	22565.8	10208.9	0	0
647	21116.8	10772.5	21148.68	10830.66	11709.46387	85136.11719	344.22995	-5.12009	1.21971	2809.14966	83368.25781	24	1	14	5	0	0	1535.42987	6.25882	21116.8	10772.5	21116.8	10772.5	0	0
647	33232.3	11383.4	33264.18	11441.56	9733.22461	54713.94922	302.67801	32.26999	1.21108	2980.14307	57695.42188	24	1	15	-5	0	0	986.76607	7.33228	33232.3	11383.4	33232.3	11383.4	0	0
647	33209	12003.2	33240.88	12061.36	9366.94824	59020.58594	320.45197	30.19289	1.25624	3330.14819	59241.29688	24	1	16	6	0	0	1064.43627	7.7702	33209	12003.2	33209	12003.2	0	0
647	1178.4	12558.3	1210.28	12616.46	13800.05371	104722.07031	351.67294	16.58765	1.18413	2027.82703	101622.32813	24	1	17	6	0	0	1888.66254	5.2067	1178.4	12558.3	1178.4	12558.3	0	0
647	39857.2	12541.4	39889.08	12599.56	36592.84375	345579.28125	392.31598	4.04674	1.11201	3108.09766	321859.5625	24	1	18	5	0	0	6232.52234	2.93442	39857.2	12541.4	39857.2	12541.4	0	0
647	17865	12706.3	17896.88	12764.46	35736.0625	267874.21875	349.52026	-1.12112	1.1791	2832.05176	257394.70313	24	1	19	5	0	0	4831.11154	2.96052	17865	12706.3	17865	12706.3	0	0
647	11855.7	13731.1	11887.58	13789.26	13218.74121	82119.64844	318.19162	-20.12965	1.24361	2887.52588	83774.85156	24	1	20	5	0	0	1481.02786	5.78313	11855.7	13731.1	11855.7	13731.1	0	0
647	23949.9	13782.1	23981.78	13840.26	10791.95117	59968.41406	300.93417	-0.28783	1.07542	3477.75146	60331.21094	24	1	21	5	0	0	1081.53035	7.06079	23949.9	13782.1	23949.9	13782.1	0	0
647	35816.6	13819	35848.48	13877.16	19599.9668	100925.96875	289.69034	-3.38645	1.0343	3475.77319	101403.67188	24	1	22	-3	0	0	1820.19985	4.56768	35816.6	13819	35816.6	13819	0	0
647	11016.5	14094.9	11048.38	14153.06	6250.67529	38302.76953	316.01804	-25.47397	1.064	3230.85962	39794.50781	24	1	23	-3	0	0	690.79045	10.67047	11016.5	14094.9	11016.5	14094.9	0	0
647	9640.4	14675.9	9672.28	14734.06	5794.32764	21027.25977	243.19241	-39.04999	1.01903	3012.71509	22922.125	24	1	24	-3	0	0	379.22663	11.207	9640.4	14675.9	9640.4	14675.9	0	0
647	36503.4	15460.8	36535.28	15518.96	7944.58447	42903.75	296.66907	-13.40895	1.02361	3372.39819	44967.04688	24	1	25	-3	0	0	773.76913	8.91147	36503.4	15460.8	36503.4	15460.8	0	0
647	7481.1	16049.2	7512.98	16107.36	10049.26953	78031.98438	355.73721	33.72465	1.13677	2509.89697	76693.57813	24	1	26	5	0	0	1407.30684	6.81369	7481.1	16049.2	7481.1	16049.2	0	0
647	2286.3	16294.3	2318.18	16352.46	6486.43604	23008.54492	240.43724	-8.55907	1.12214	3309.48022	25801.99219	24	1	27	5	0	0	414.95911	10.53366	2286.3	16294.3	2286.3	16294.3	0	0
647	5963.3	19869.5	5995.18	19927.66	6188.19043	34061.28906	299.50833	2.53955	1.10124	3039.26416	34528.39844	24	1	28	5	0	0	614.29535	10.56445	5963.3	19869.5	5963.3	19869.5	0	0
647	26921.1	19902.9	26952.98	19961.06	17173.14844	91637.28906	294.89771	-5.35377	1.11968	4691.61816	91253.54688	24	1	29	5	0	0	1652.67851	5.36683	26921.1	19902.9	26921.1	19902.9	0	0
647	37335.6	21380.2	37367.48	21438.36	7319.64258	58457.66016	360.77466	65.50064	1.01947	2731.31201	55599.20313	24	1	30	-5	0	0	1054.2839	8.8823	37335.6	21380.2	37335.6	21380.2	0	0
647	29840.1	21658.3	29871.98	21716.46	8110.22559	50268.26563	317.82693	15.6162	1.04127	2797.7644	49750.89063	24	1	31	-3	0	0	906.58817	8.28225	29840.1	21658.3	29840.1	21658.3	0	0
647	20926.4	21920.4	20958.28	21978.56	19442.52734	187582.53125	396.53363	13.09412	1.21306	4631.07813	168911.04688	24	1	32	5	0	0	3383.05095	4.82769	20926.4	21920.4	20926.4	21920.4	0	0
647	19767.9	31260.5	19799.78	31318.66	10376.75879	71824.22656	335.86508	3.65881	1.13338	3097.9624	70170.9375	24	1	33	5	0	0	1295.34993	7.02733	19767.9	31260.5	19767.9	31260.5	0	0
647	5238.6	32189.3	5270.48	32247.46	11077.53027	68948.00781	318.4928	-4.27207	1.1729	3186.66943	68025.26563	24	1	34	5	0	0	1243.47732	6.74877	5238.6	32189.3	5238.6	32189.3	0	0
647	7895.6	32154.8	7927.48	32212.96	38123.97656	285067.78125	349.08823	20.2314	1.19185	5413.14404	277170.40625	24	1	35	5	0	0	5141.19743	3.11479	7895.6	32154.8	7895.6	32154.8	0	0
647	32824.1	32922.7	32855.98	32980.86	14774.4082	120116.82813	364.00479	7.97855	1.28267	3519.41772	114954.55469	24	1	36	6	0	0	2166.307	5.55217	32824.1	32922.7	32824.1	32922.7	0	0
647	30639.1	33469.8	30670.98	33527.96	9754.40918	60518.28125	317.98236	13.92959	1.1682	3141.15869	61825.03125	24	1	37	7	0	0	1091.4472	7.41004	30639.1	33469.8	30639.1	33469.8	0	0
647	36870.4	1825	36902.28	1883.16	8638.08301	44056.63281	288.30832	90	1.04973	2975.18701	44220.32813	25	1	0	5	0	0	794.56137	8.05127	36870.4	1825	36870.4	1825	0	0
647	13835.6	2084	13867.48	2142.16	22099.12891	145310.09375	327.35617	10.53436	1.07024	2882.6062	143207.84375	25	1	1	5	0	0	2620.66754	4.04521	13835.6	2084	13835.6	2084	0	0
647	20585.2	2429.7	20617.08	2487.86	8667.87988	49071.72656	303.75223	-0.37733	1.16605	3091.96265	49259.9375	25	1	2	5	0	0	885.00859	8.10027	20585.2	2429.7	20585.2	2429.7	0	0
647	26917.5	2629.7	26949.38	2687.86	6761.13818	50274.72656	348.11697	-39.54053	1.20755	3108.86963	49592.25781	25	1	3	6	0	0	906.70469	9.85611	26917.5	2629.7	26917.5	2629.7	0	0
647	31925.1	2550.8	31956.98	2608.96	15779.70996	82221.42969	291.40918	0.80231	1.2485	4014.06152	82088.46094	25	1	4	5	0	0	1482.86348	5.50492	31925.1	2550.8	31925.1	2550.8	0	0
647	24935.8	2705.7	24967.68	2763.86	5779.7915	26740.00977	274.59012	-61.86555	1.16847	3247.39307	28086.17188	25	1	5	5	0	0	482.25608	11.45604	24935.8	2705.7	24935.8	2705.7	0	0
647	18827.4	4609.8	18859.28	4667.96	27937.94727	216686.03125	355.5318	-4.94293	1.11937	1921.2533	208715.67188	25	1	6	5	0	0	3907.93257	3.29449	18827.4	4609.8	18827.4	4609.8	0	0
647	16149.7	5801.4	16181.58	5859.56	9722.2959	85636.48438	378.88309	-8.46681	1.20147	2863.68872	82897.78125	25	1	7	5	0	0	1544.454	7.20832	16149.7	5801.4	16149.7	5801.4	0	0
647	37997.6	5943.8	38029.48	6001.96	13400.98047	90459.57813	331.67996	19.89084	1.16887	3353.72925	88593.76563	25	1	8	6	0	0	1631.43849	5.91771	37997.6	5943.8	37997.6	5943.8	0	0
647	9820	7943	9851.88	8001.16	10572.35059	71847.78125	332.79831	56.09935	1.14453	3008.06494	69918.375	25	1	9	5	0	0	1295.77473	6.87767	9820	7943	9820	7943	0	0
647	4843.6	8533.3	4875.48	8591.46	29159.39453	183224.67188	320.00955	-11.25954	1.09591	3634.40308	182604.92188	25	1	10	6	0	0	3304.45696	3.50011	4843.6	8533.3	4843.6	8533.3	0	0
647	29351.7	8693.6	29383.58	8751.76	9946.69727	64512.01172	325.11804	-17.61563	1.23762	3152.15112	63895.21875	25	1	11	8	0	0	1163.47413	7.30065	29351.7	8693.6	29351.7	8693.6	0	0
647	34392.6	8591.2	34424.48	8649.36	5487.33789	28402.89063	290.44281	-2.71361	1.17977	2948.55176	29405.20313	25	1	12	5	0	0	512.24613	11.56325	34392.6	8591.2	34392.6	8591.2	0	0
647	39612.1	9166.3	39643.98	9224.46	7964.11768	46444.36328	308.28891	33.62895	1.17546	2692.23535	46932.11719	25	1	13	5	0	0	837.62409	8.31987	39612.1	9166.3	39612.1	9166.3	0	0
647	37177.2	9898.3	37209.08	9956.46	10033.77637	54692.53516	298.052	-3.22658	1.09931	3295.44531	55124.86719	25	1	14	5	0	0	986.37987	7.36336	37177.2	9898.3	37177.2	9898.3	0	0
647	21133.3	10778.6	21165.18	10836.76	9922.2793	60065.60938	314.09964	18.79711	1.17472	3145.81494	59990.625	25	1	15	5	0	0	1083.28327	7.31947	21133.3	10778.6	21133.3	10778.6	0	0
647	33191.1	12000.2	33222.98	12058.36	7737.95215	40488.50781	292.02032	64.37988	1.27078	3839.03247	43157.1875	25	1	16	-2	0	0	730.21024	9.48584	33191.1	12000.2	33191.1	12000.2	0	0
647	1195.5	12542.8	1227.38	12600.96	14505.15039	89937.57813	317.88477	-45.4674	1.15115	2356.8313	91950.21875	25	1	17	-4	0	0	1622.02422	5.19609	1195.5	12542.8	1195.5	12542.8	0	0
647	39872.1	12549	39903.98	12607.16	40087.71484	332280.53125	367.54205	19.57969	1.12325	3697.77588	317423.59375	25	1	18	5	0	0	5992.67938	2.84044	39872.1	12549	39872.1	12549	0	0
647	17862.8	12713.4	17894.68	12771.56	31370.7832	226425.60938	342.9733	17.94116	1.15916	3033.19629	216538.09375	25	1	19	5	0	0	4083.58587	3.2412	17862.8	12713.4	17862.8	12713.4	0	0
647	38306.6	13186.7	38338.48	13244.86	6061.60938	42704.90234	338.84814	-77.11874	1.18807	2807.9563	41951.09375	25	1	20	5	0	0	770.18291	10.44071	38306.6	13186.7	38306.6	13186.7	0	0
647	2818.7	13757.8	2850.58	13815.96	7550.90283	49623.52344	327.2688	-43.138	1.01516	2794.56299	50010.92188	25	1	21	5	0	0	894.96025	8.74851	2818.7	13757.8	2818.7	13757.8	0	0
647	11852.4	13737	11884.28	13795.16	14726.61426	85096.75781	306.87766	-18.67057	1.0308	3325.04492	85723.875	25	1	22	-3	0	0	1534.72003	5.52876	11852.4	13737	11852.4	13737	0	0
647	23976.7	13759.3	24008.58	13817.46	17008.52148	104405.67188	316.29257	-19.17026	1.17136	3415.50635	105513.34375	25	1	23	5	0	0	1882.95629	5.00705	23976.7	13759.3	23976.7	13759.3	0	0
647	35830.2	13823.2	35862.08	13881.36	17777.60547	102690.21094	306.82315	-3.63345	1.27825	3293.75195	100790.20313	25	1	24	5	0	0	1852.01795	4.82341	35830.2	13823.2	35830.2	13823.2	0	0
647	11036.6	14066.1	11068.48	14124.26	7427.13086	31438.39258	262.65149	-31.52667	1.00108	3385.08105	33679.97656	25	1	25	-2	0	0	566.99141	9.4637	11036.6	14066.1	11036.6	14066.1	0	0
647	36518.1	15476.6	36549.98	15534.76	8846.14844	45575.60938	289.76727	76.30669	1.01635	3289.65527	47487.61719	25	1	26	-4	0	0	821.95612	8.12848	36518.1	15476.6	36518.1	15476.6	0	0
647	7492.9	16058.5	7524.78	16116.66	11449.42871	66699.39063	308.12665	-66.2045	1.02293	3279.28149	66310.96094	25	1	27	5	0	0	1202.92351	6.63936	7492.9	16058.5	7492.9	16058.5	0	0
647	2302.8	16240	2334.68	16298.16	7742.85889	34376.04688	268.99084	9.80574	1.17194	3070.99854	35262.03906	25	1	28	5	0	0	619.97201	8.8796	2302.8	16240	2302.8	16240	0	0
647	23652.5	16408.7	23684.38	16466.86	6624.83398	29341.85938	268.66837	8.68548	1.20426	3154.125	32482.875	25	1	29	-2	0	0	529.18043	10.14845	23652.5	16408.7	23652.5	16408.7	0	0
647	35541.1	16473	35572.98	16531.16	18768.80859	85735.22656	272.84848	81.52837	1.04883	3686.02759	86996.3125	25	1	30	-3	0	0	1546.23481	4.78118	35541.1	16473	35541.1	16473	0	0
647	285.2	17284.1	317.08	17342.26	13574.00195	73503.09375	297.07019	9.6031	1.23641	2597.07178	74643.20313	25	1	31	5	0	0	1325.6283	5.56534	285.2	17284.1	285.2	17284.1	0	0
647	5964.7	19850.1	5996.58	19908.26	6816.83545	42156.55859	317.46906	-37.02605	1.07264	2997.71631	42670.09375	25	1	32	5	0	0	760.29353	9.70389	5964.7	19850.1	5964.7	19850.1	0	0
647	26941	19894.2	26972.88	19952.36	19536.95703	106831.71875	298.52582	19.47116	1.04986	3813.7312	107300.71875	25	1	33	5	0	0	1926.71005	4.65703	26941	19894.2	26941	19894.2	0	0
647	35615.9	19892.2	35647.78	19950.36	8778.68457	81810.39063	389.71735	-3.50655	1.20817	2551.85962	76352.50781	25	1	34	-5	0	0	1475.45039	7.55408	35615.9	19892.2	35615.9	19892.2	0	0
647	37350.7	21387.2	37382.58	21445.36	9026.44141	45979.84375	288.12814	-16.42094	1.12859	2883.4895	46397.76563	25	1	35	-4	0	0	829.24648	7.71621	37350.7	21387.2	37350.7	21387.2	0	0
647	4610.6	21830.7	4642.48	21888.86	7298.63574	48548.50391	329.25116	-21.37754	1.26774	2752.33521	48080.61719	25	1	36	5	0	0	875.57227	8.94531	4610.6	21830.7	4610.6	21830.7	0	0
647	27255.2	23240.3	27287.08	23298.46	6185.69385	45068.29688	344.58914	9e-05	1.15271	3159.91968	43914.00781	25	1	37	9	0	0	812.80673	10.66198	27255.2	23240.3	27255.2	23240.3	0	0
647	36860.4	23872.6	36892.28	23930.76	5076.63916	23377.17383	273.94797	16.56815	1.11403	2603.06738	24698.31641	25	1	38	5	0	0	421.60733	11.86229	36860.4	23872.6	36860.4	23872.6	0	0
647	2703.8	26113.6	2735.68	26171.76	10933.84863	66692.88281	315.29236	-8.00012	1.27857	2916.95996	66602	25	1	39	5	0	0	1202.80614	6.66752	2703.8	26113.6	2703.8	26113.6	0	0
647	26889.6	28850.8	26921.48	28908.96	5046.54004	26595.23438	293.06589	71.42325	1.06577	3151.44434	27566.89063	25	1	40	-5	0	0	479.64505	12.68425	26889.6	28850.8	26889.6	28850.8	0	0
647	28277.9	30431.7	28309.78	30489.86	19438.98047	146321.60938	350.24966	-19.13107	1.02328	2849.08032	143736	25	1	41	-3	0	0	2638.91023	4.38573	28277.9	30431.7	28277.9	30431.7	0	0
647	19780.6	31213.6	19812.48	31271.76	18250.90234	115084.6875	320.57291	-5.63185	1.16527	3494.79028	114424.24219	25	1	42	5	0	0	2075.55234	4.78276	19780.6	31213.6	19780.6	31213.6	0	0
647	7917.5	32160.3	7949.38	32218.46	35210.89453	336858.90625	394.86234	85.03726	1.13421	5225.26758	314553.3125	25	1	43	-2	0	0	6075.25037	3.25127	7917.5	32160.3	7917.5	32160.3	0	0
647	18459.1	32626.4	18490.98	32684.56	7715.81104	24253.62109	226.33813	0	1.1581	3555.89136	25660.71875	25	1	44	5	0	0	437.41406	9.38408	18459.1	32626.4	18459.1	32626.4	0	0
647	30651.6	33463.6	30683.48	33521.76	23519.70117	143824.98438	315.69049	-2.98171	1.18765	3600.28735	143337.8125	25	1	45	5	0	0	2593.88359	4.03751	30651.6	33463.6	30651.6	33463.6	0	0
647	34513.1	36241.1	34544.98	36299.26	37060.99219	313514.25	371.30463	-0.82125	1.20056	3012.60425	291599.875	25	1	46	6	0	0	5654.2295	2.90732	34513.1	36241.1	34513.1	36241.1	0	0
647	4578.9	40240.1	4610.78	40298.26	7331.44189	70937.89063	397.10437	-43.48373	1.06128	4802.09863	72432.53125	25	1	47	-2	0	0	1279.36486	10.63536	4578.9	40240.1	4578.9	40240.1	0	0
647	36894.9	1821	36926.78	1879.16	8202.77246	35434.76953	265.33511	-58.68648	1.1943	3258.58447	37170.39063	26	1	0	6	0	0	639.06607	8.63632	36894.9	1821	36894.9	1821	0	0
647	13851.6	2062.2	13883.48	2120.36	22061.57617	128032.47656	307.54031	6.54093	1.13056	3006.86182	127916.45313	26	1	1	5	0	0	2309.06571	4.0914	13851.6	2062.2	13851.6	2062.2	0	0
647	23726.6	2028.3	23758.48	2086.46	15464.07813	104761.82031	332.27658	67.61747	1.08651	3614.0918	105217.70313	26	1	2	-2	0	0	1889.37943	5.42009	23726.6	2028.3	23726.6	2028.3	0	0
647	20602.8	2423.5	20634.68	2481.66	9346.40332	53823.90234	306.35541	17.60605	1.15902	3088.76465	54442.88281	26	1	3	6	0	0	970.71408	7.6341	20602.8	2423.5	20602.8	2423.5	0	0
647	26912.4	2618.7	26944.28	2676.86	6534.47559	28216.48828	265.28113	-51.44939	1.12387	3306.11084	30175.22656	26	1	4	6	0	0	508.88437	10.42314	26912.4	2618.7	26912.4	2618.7	0	0
647	31920.8	2539.9	31952.68	2598.06	20493.54492	104090.45313	287.71146	-0.00047	1.14087	3384.47583	104654.10156	26	1	5	5	0	0	1877.27132	4.40827	31920.8	2539.9	31920.8	2539.9	0	0
647	24948.1	2699.4	24979.98	2757.56	6722.1792	26671.16797	254.28821	-18.25146	1.12744	3110.47925	27821.01563	26	1	6	-4	0	0	481.01451	10.00822	24948.1	2699.4	24948.1	2699.4	0	0
647	18830	4602	18861.88	4660.16	29189.35156	174514.03125	312.1499	-24.4556	1.09315	2929.85376	173861.65625	26	1	7	6	0	0	3147.36055	3.39423	18830	4602	18830	4602	0	0
647	16168	5785.8	16199.88	5843.96	8191.34766	66949.70313	364.96976	-6.0688	1.01637	2828.37476	65579.63281	26	1	8	-4	0	0	1207.4379	8.20906	16168	5785.8	16168	5785.8	0	0
647	37999.2	5927	38031.08	5985.16	13640.97949	104698.00781	353.67688	-89.68832	1.05223	3388.67651	100881.08594	26	1	9	5	0	0	1888.22857	5.8418	37999.2	5927	37999.2	5927	0	0
647	24308.5	6285.2	24340.38	6343.36	10846.87695	40096.19141	245.44798	-31.21328	1.17143	3157.979	41746.52344	26	1	10	5	0	0	723.13481	6.9283	24308.5	6285.2	24308.5	6285.2	0	0
647	9820.9	7961.5	9852.78	8019.66	7661.91357	62132.51563	363.53906	-8.52989	1.02434	2538.78247	60819.4375	26	1	11	-5	0	0	1120.55992	8.39157	9820.9	7961.5	9820.9	7961.5	0	0
647	4850	8526.1	4881.88	8584.26	24001.08008	171408.90625	341.16269	10.97662	1.08372	2503.80273	164145.9375	26	1	12	5	0	0	3091.35962	3.74505	4850	8526.1	4850	8526.1	0	0
647	29352.2	8680.8	29384.08	8738.96	7264.01855	50009.36719	334.96344	51.96302	1.04988	2943.44897	50237.77344	26	1	13	-4	0	0	901.91894	9.15473	29352.2	8680.8	29352.2	8680.8	0	0
647	34398.5	8581.7	34430.38	8639.86	7227.00439	30053.20313	260.33133	-13.32971	1.23165	3052.39795	31328.05469	26	1	14	5	0	0	542.00952	9.37755	34398.5	8581.7	34398.5	8581.7	0	0
647	39599.1	9143.6	39630.98	9201.76	9957.32617	47634.80078	279.2229	12.174	1.1837	2768.0293	49547.26563	26	1	15	6	0	0	859.09363	7.09698	39599.1	9143.6	39599.1	9143.6	0	0
647	37169.9	9871.8	37201.78	9929.96	5778.80469	43099.16406	348.63873	34.19432	1.1027	2714.3606	41676.98438	26	1	16	5	0	0	777.29342	10.73281	37169.9	9871.8	37169.9	9871.8	0	0
647	22590.1	10221.1	22621.98	10279.26	12756.55469	65582.96875	289.46033	-15.89375	1.19105	3494.50488	68386.375	26	1	17	8	0	0	1182.78884	6.23646	22590.1	10221.1	22590.1	10221.1	0	0
647	21145.6	10754.7	21177.48	10812.86	9527.85254	75870.625	360.24631	-67.26407	1.10222	2751.10693	74892.32813	26	1	18	6	0	0	1368.32672	7.25396	21145.6	10754.7	21145.6	10754.7	0	0
647	33254.5	11367.8	33286.38	11425.96	12018.83789	54895.41016	272.83307	0.95062	1.07662	3621.13794	56718.55469	26	1	19	-3	0	0	990.03872	6.60113	33254.5	11367.8	33254.5	11367.8	0	0
647	33232.3	11990.2	33264.18	12048.36	8004.87842	44263.01172	300.19492	-26.76541	1.14104	3595.06177	45802.45313	26	1	20	6	0	0	798.28342	9.02927	33232.3	11990.2	33232.3	11990.2	0	0
647	1195.8	12522.9	1227.68	12581.06	11728.55762	72715.5625	317.87152	-63.15282	1.07167	2843.4563	71798.59375	26	1	21	5	0	0	1311.42517	6.28838	1195.8	12522.9	1195.8	12522.9	0	0
647	17867.3	12693.3	17899.18	12751.46	15081.74414	105494.76563	337.63687	12.42576	1.04841	2912.39258	102683.1875	26	1	22	5	0	0	1902.5981	5.2589	17867.3	12693.3	17867.3	12693.3	0	0
647	38311.2	13164.5	38343.08	13222.66	6018.43799	28529.56055	277.94949	34.05728	1.19434	3157.83325	29285.17188	26	1	23	5	0	0	514.53062	10.97098	38311.2	13164.5	38311.2	13164.5	0	0
647	11869.8	13714.9	11901.68	13773.06	15840.31641	87717.00781	300.41403	-44.17616	1.02561	3313.06055	88207.48438	26	1	24	5	0	0	1581.97624	5.2466	11869.8	13714.9	11869.8	13714.9	0	0
647	23957.1	13701.2	23988.98	13759.36	26661.94727	176362.32813	328.33502	82.68419	1.02917	3732.77515	172423.625	26	1	25	-4	0	0	3180.69459	3.72599	23957.1	13701.2	23957.1	13701.2	0	0
647	35830.2	13818.8	35862.08	13876.96	16256.84277	69665.38281	264.27167	12.21873	1.24085	3485.72827	71226.79688	26	1	26	5	0	0	1256.41518	5.24382	35830.2	13818.8	35830.2	13818.8	0	0
647	9646.3	14690.5	9678.18	14748.66	5192.83545	17399.875	233.68509	-5.89119	1.16475	2934.34912	19052.27344	26	1	27	-5	0	0	313.80675	12.18647	9646.3	14690.5	9646.3	14690.5	0	0
647	30239.7	15236.7	30271.58	15294.86	9982.34766	64231.26953	323.83005	-54.55399	1.01654	3158.7522	64555.19531	26	1	28	-2	0	0	1158.41095	7.28568	30239.7	15236.7	30239.7	15236.7	0	0
647	36513.3	15451.4	36545.18	15509.56	10618.8252	49455.39453	275.50458	0.28731	1.07782	3090.41064	50188.73438	26	1	29	5	0	0	891.92804	6.95709	36513.3	15451.4	36513.3	15451.4	0	0
647	7504.7	16017.3	7536.58	16075.46	8583.7207	46569.94141	297.35501	-73.94556	1.00247	3064.53857	47526.53906	26	1	30	-2	0	0	839.88889	8.14833	7504.7	16017.3	7504.7	16017.3	0	0
647	2299.2	16272.8	2331.08	16330.96	7858.86182	35680.46484	272.01675	81.26077	1.08969	2940.40356	37235.91406	26	1	31	-2	0	0	643.49718	8.66186	2299.2	16272.8	2299.2	16272.8	0	0
647	23669.8	16426.7	23701.68	16484.86	5406.81055	20764.75195	250.18025	-32.09269	1.06618	3189.82788	22132.30469	26	1	32	9	0	0	374.4923	12.08116	23669.8	16426.7	23669.8	16426.7	0	0
647	35556.3	16435.1	35588.18	16493.26	16814.25977	89635.69531	294.75546	80.06442	1.00159	3274.79688	90724.07813	26	1	33	-4	0	0	1616.57976	5.02088	35556.3	16435.1	35556.3	16435.1	0	0
647	264.6	17262.7	296.48	17320.86	14535.14258	95008.03906	326.38544	-16.69662	1.16079	2311.44702	95978.82813	26	1	34	5	0	0	1713.46998	5.16348	264.6	17262.7	264.6	17262.7	0	0
647	25459.9	17202.3	25491.78	17260.46	10624.19727	51254.10156	280.39902	-25.42694	1.20436	3242.8855	53534.85938	26	1	35	5	0	0	924.36772	7.03566	25459.9	17202.3	25459.9	17202.3	0	0
647	5957.4	19839.1	5989.28	19897.26	6889.44727	42390.89063	316.66809	18.5661	1.09214	3023.83472	43534.13281	26	1	36	5	0	0	764.51971	9.64762	5957.4	19839.1	5957.4	19839.1	0	0
647	35637.2	19886.2	35669.08	19944.36	9717.43457	73003.10156	349.90897	-12.66827	1.12178	2774.15063	71134.23438	26	1	37	5	0	0	1316.61094	7.16813	35637.2	19886.2	35637.2	19886.2	0	0
647	26938	19887	26969.88	19945.16	17641.22461	111382.70313	320.77814	65.09982	1.06435	3873.1709	109365.72656	26	1	38	5	0	0	2008.78705	5.00997	26938	19887	26938	19887	0	0
647	29829.4	21627.5	29861.28	21685.66	10503.17188	42315.57031	256.24188	-30.85736	1.1242	3310.01196	44551.70313	26	1	39	-5	0	0	763.16131	7.16821	29829.4	21627.5	29829.4	21627.5	0	0
647	27250.9	23242.4	27282.78	23300.56	6822.65137	45183.23828	328.52795	2.44659	1.00643	2975.8396	44793.00781	26	1	40	-4	0	0	814.8797	9.66571	27250.9	23242.4	27250.9	23242.4	0	0
647	2703.5	26098.2	2735.38	26156.36	9045.41797	60196.41797	329.32996	-2.11272	1.16391	2610.70557	61878.35938	26	1	41	5	0	0	1085.6424	7.46573	2703.5	26098.2	2703.5	26098.2	0	0
647	5236.8	26947	5268.68	27005.16	27016.94922	232289.71875	374.33209	62.55339	1.05811	6207.57275	223589.6875	26	1	42	-2	0	0	4189.34508	4.06772	5236.8	26947	5236.8	26947	0	0
647	26880.1	28814.9	26911.98	28873.06	6033.94922	30710.79297	288.00824	-3.74195	1.18465	3030.84497	30966.875	26	1	43	5	0	0	553.86915	10.7898	26880.1	28814.9	26880.1	28814.9	0	0
647	28296.6	30419.8	28328.48	30477.96	17759.38477	129098.54688	344.1969	-6.48436	1.15327	3154.84326	126660.92188	26	1	44	5	0	0	2328.29229	4.76072	28296.6	30419.8	28296.6	30419.8	0	0
647	19796.2	31198.5	19828.08	31256.66	16801.56055	102677.78906	315.59033	-0.57935	1.23002	3456.31177	104663.20313	26	1	45	6	0	0	1851.79393	5.06437	19796.2	31198.5	19796.2	31198.5	0	0
647	30803.1	31760.5	30834.98	31818.66	6961.18408	50171.09375	342.72473	86.75098	1.27765	3369.96851	50149.78906	26	1	46	-2	0	0	904.83568	9.87792	30803.1	31760.5	30803.1	31760.5	0	0
647	5270.1	32195.1	5301.98	32253.26	12215.5	97101.24219	359.92917	83.47995	1.02607	2447.9436	90940.40625	26	1	47	-2	0	0	1751.2209	5.87517	5270.1	32195.1	5270.1	32195.1	0	0
647	7916.3	32146.4	7948.18	32204.56	35781.30469	331875.625	388.79422	79.35052	1.06183	4636.28223	308238.9375	26	1	48	-2	0	0	5985.3769	3.15251	7916.3	32146.4	7916.3	32146.4	0	0
647	18437.8	32613.5	18469.68	32671.66	6968.90625	35877.625	289.66083	29.45241	1.23625	3078.79395	37521.14844	26	1	49	6	0	0	647.05297	9.63986	18437.8	32613.5	18437.8	32613.5	0	0
647	30640.1	33455.2	30671.98	33513.36	25866.68945	123987.84375	279.49841	34.24688	1.08563	4419.07129	124226.21875	26	1	50	-5	0	0	2236.12076	3.95581	30640.1	33455.2	30640.1	33455.2	0	0
647	34510.5	36229.3	34542.38	36287.46	36535.84375	282534.59375	355.00665	-3.83632	1.19451	3640.49658	269089.59375	26	1	51	6	0	0	5095.5114	3.01053	34510.5	36229.3	34510.5	36229.3	0	0
647	36781.5	38858	36813.38	38916.16	6028.43213	26060.78711	265.43109	-19.12202	1.10211	2827.97656	26718.58594	26	1	52	5	0	0	470.0063	10.59439	36781.5	38858	36781.5	38858	0	0
647	4781.5	39444.3	4813.38	39502.46	5092.78662	44339.80469	376.68591	35.10999	1.2701	2700.2439	43335.90625	26	1	53	7	0	0	799.66838	11.8737	4781.5	39444.3	4781.5	39444.3	0	0
647	13849.9	2066.8	13881.78	2124.96	18475.22852	116380.39844	320.40939	-16.39096	1.14153	2887.14331	115199.41406	27	1	0	7	0	0	2098.92049	4.56924	13849.9	2066.8	13849.9	2066.8	0	0
647	23735	2045.6	23766.88	2103.76	9377.69922	64647.16797	335.18674	-7.84491	1.20243	3202.43457	63383.13281	27	1	1	6	0	0	1165.91167	7.66713	23735	2045.6	23735	2045.6	0	0
647	20598.4	2458.8	20630.28	2516.96	10253.73438	35858.21094	238.73358	-35.23184	1.11489	3532.1731	37991.67188	27	1	2	5	0	0	646.70283	7.45991	20598.4	2458.8	20598.4	2458.8	0	0
647	31935	2552.8	31966.88	2610.96	19751.64453	119351.17188	313.81372	-2.32887	1.11283	2891.13013	117973.75	27	1	3	5	0	0	2152.49838	4.37229	31935	2552.8	31935	2552.8	0	0
647	18824.2	4608	18856.08	4666.16	24025.54492	159128.625	328.54718	-0.65065	1.07832	2662.84399	157207.90625	27	1	4	5	0	0	2869.88475	3.78282	18824.2	4608	18824.2	4608	0	0
647	16168	5810.3	16199.88	5868.46	10033.87012	78215.11719	356.42761	-57.65831	1.11554	2963.00977	74056.75781	27	1	5	5	0	0	1410.60964	7.11252	16168	5810.3	16168	5810.3	0	0
647	37996.9	5944.9	38028.78	6003.06	13955.20117	108440.13281	355.86658	-21.22697	1.14142	2861.80713	104076.82031	27	1	6	5	0	0	1955.7178	5.52642	37996.9	5944.9	37996.9	5944.9	0	0
647	24323.8	6306.9	24355.68	6365.06	10970.55664	39858.72266	243.33667	-2.97234	1.29282	3144.14087	40824.47656	27	1	7	5	0	0	718.85206	6.86565	24323.8	6306.9	24323.8	6306.9	0	0
647	9832.7	7962.2	9864.58	8020.36	6892.5127	31674.49219	273.6694	18.22026	1.24143	2794.24561	33027.85938	27	1	8	5	0	0	571.24947	9.46538	9832.7	7962.2	9832.7	7962.2	0	0
647	4830	8545.7	4861.88	8603.86	22677.88672	148293.0625	326.452	6.80518	1.07457	3194.4353	145555.125	27	1	9	5	0	0	2674.46538	4.0454	4830	8545.7	4830	8545.7	0	0
647	34376.8	8575.7	34408.68	8633.86	6200.125	35197.53125	304.1698	54.93947	1.02095	2718.43457	35683.13281	27	1	10	-4	0	0	634.78748	10.17928	34376.8	8575.7	34376.8	8575.7	0	0
647	29344.5	8689.6	29376.38	8747.76	11436.33398	59390.52344	290.9212	-24.40161	1.09435	3243.27002	60607.25	27	1	11	5	0	0	1071.10809	6.64268	29344.5	8689.6	29344.5	8689.6	0	0
647	39606.1	9147.7	39637.98	9205.86	7481.52881	41584.125	300.97391	46.5696	1.07095	2688.14087	41793.47656	27	1	12	-3	0	0	749.96969	8.73974	39606.1	9147.7	39606.1	9147.7	0	0
647	37167.2	9927	37199.08	9985.16	9878.70508	63412.34766	323.44254	87.22481	1.09423	3158.33813	63105.54688	27	1	13	-2	0	0	1143.64169	7.34452	37167.2	9927	37167.2	9927	0	0
647	22558	10229	22589.88	10287.16	14651.73438	86878.28906	310.86465	-16.72931	1.14012	3320.2981	89067.54688	27	1	14	5	0	0	1566.84994	5.54427	22558	10229	22558	10229	0	0
647	17768.8	10724.9	17800.68	10783.06	12558.19238	66318.40625	293.36865	-58.77831	1.10248	3323.88403	68018.89844	27	1	15	5	0	0	1196.05246	6.22848	17768.8	10724.9	17768.8	10724.9	0	0
647	21128.5	10797.5	21160.38	10855.66	12509.65527	67326.25	296.16229	-22.07486	1.22242	3296.62817	66978.29688	27	1	16	5	0	0	1214.22892	6.23119	21128.5	10797.5	21128.5	10797.5	0	0
647	33208	11971.8	33239.88	12029.96	11734.0752	78659.70313	330.53082	-4.35092	1.27677	2975.16211	78425.94531	27	1	17	7	0	0	1418.62775	6.34487	33208	11971.8	33208	11971.8	0	0
647	1173.2	12542.6	1205.08	12600.76	15287.125	114206.57813	348.93365	-4.36322	1.14324	1973.71741	109553.0625	27	1	18	5	0	0	2059.71564	4.84106	1173.2	12542.6	1173.2	12542.6	0	0
647	17874	12693.4	17905.88	12751.56	16795.25781	110639.28125	327.6586	19.89349	1.09811	2930.74072	109570.48438	27	1	19	-3	0	0	1995.37944	4.88843	17874	12693.4	17874	12693.4	0	0
647	40220.3	12837.6	40252.18	12895.76	15765.79492	110647.96094	338.20032	0	1.21701	3223.34937	119003.26563	27	1	20	10	0	0	1995.53598	5.20595	40220.3	12837.6	40220.3	12837.6	0	0
647	2820.5	13749.7	2852.38	13807.86	8934.10059	49422.88281	300.26096	-4.06064	1.02115	3309.49365	49596.65625	27	1	21	-4	0	0	891.34169	8.06844	2820.5	13749.7	2820.5	13749.7	0	0
647	11843.3	13744.6	11875.18	13802.76	10450.89746	49825.89453	278.7475	-62.92652	1.1755	3558.71411	51074.14844	27	1	22	5	0	0	898.61001	7.30726	11843.3	13744.6	11843.3	13744.6	0	0
647	23955.7	13721.7	23987.58	13779.86	26672.3457	211765.875	359.71423	5.40334	1.07866	2669.23047	202806.23438	27	1	23	5	0	0	3819.19756	3.52345	23955.7	13721.7	23955.7	13721.7	0	0
647	11022.2	14078	11054.08	14136.16	5326.19971	31011.24805	308.04285	0.00069	1.11175	2939.22998	32362.25	27	1	24	8	0	0	559.28786	11.82098	11022.2	14078	11022.2	14078	0	0
647	30227.8	15238.7	30259.68	15296.86	17772.40039	123640.78125	336.71933	1.60683	1.15781	2622.86621	122482.34375	27	1	25	5	0	0	2229.86149	4.60026	30227.8	15238.7	30227.8	15238.7	0	0
647	36474.2	15457.4	36506.08	15515.56	10055.48145	44187.75391	267.61456	17.44518	1.13927	3505.81152	45725.71094	27	1	26	7	0	0	796.92614	7.51232	36474.2	15457.4	36474.2	15457.4	0	0
647	7454.5	16039.4	7486.38	16097.56	5685.08105	46500.88281	365.10898	-47.83479	1.06612	2387.35791	46494.05078	27	1	27	5	0	0	838.64342	10.43765	7454.5	16039.4	7454.5	16039.4	0	0
647	2261.5	16277.7	2293.38	16335.86	8050.90137	46726.13281	307.55154	-15.0064	1.27984	2325.67871	47015.03125	27	1	28	5	0	0	842.70581	7.93562	2261.5	16277.7	2261.5	16277.7	0	0
647	35551	16470.7	35582.88	16528.86	16402.85156	81225.6875	284.08429	16.64328	1.05766	2943.39307	85858.17188	27	1	29	5	0	0	1464.90527	5.0102	35551	16470.7	35551	16470.7	0	0
647	261	17277.4	292.88	17335.56	19674.40625	118189.03125	312.89456	-12.62659	1.15806	2409.32104	118568.96875	27	1	30	5	0	0	2131.53918	4.25451	261	17277.4	261	17277.4	0	0
647	5975	19835.2	6006.88	19893.36	10998.98828	70496.73438	323.19775	62.33105	1.01174	3173.93799	70443.54688	27	1	31	-4	0	0	1271.4086	6.77457	5975	19835.2	5975	19835.2	0	0
647	26940.6	19901.5	26972.48	19959.66	18674.0625	123246.21875	327.96509	38.81371	1.08292	3227.125	118641.875	27	1	32	5	0	0	2222.74556	4.62702	26940.6	19901.5	26940.6	19901.5	0	0
647	35614.9	19903.6	35646.78	19961.76	8955.12891	79046.77344	379.28561	-7.76776	1.05944	2568.34961	73652.25781	27	1	33	-3	0	0	1425.60856	7.45837	35614.9	19903.6	35614.9	19903.6	0	0
647	37325.2	21384.5	37357.08	21442.66	8324.87988	45743.11719	299.24997	24.30087	1.15876	3231.90405	46063.39844	27	1	34	5	0	0	824.97712	8.47405	37325.2	21384.5	37325.2	21384.5	0	0
647	29816.5	21625.9	29848.38	21684.06	8914.75781	40056.92578	270.61026	-71.27648	1.0255	3074.93994	41937.5	27	1	35	-4	0	0	722.42666	7.95067	29816.5	21625.9	29816.5	21625.9	0	0
647	36876.3	23929.3	36908.18	23987.46	5070.41797	21418.40625	262.38071	56.0012	1.05955	2912.39648	23057.08594	27	1	36	7	0	0	386.28096	12.34154	36876.3	23929.3	36876.3	23929.3	0	0
647	5248	26965.7	5279.88	27023.86	20633.97266	159861.60938	355.33737	43.05182	1.00464	5693.18213	160617.45313	27	1	37	-2	0	0	2883.10413	4.87405	5248	26965.7	5248	26965.7	0	0
647	28295.5	30418.9	28327.38	30477.06	14265.53516	104113.92188	344.88205	2.36458	1.12452	2890.54883	103495.28125	27	1	38	-4	0	0	1877.69458	5.45813	28295.5	30418.9	28295.5	30418.9	0	0
647	5242.9	32195.9	5274.78	32254.06	16696.35352	111058.125	329.24905	-14.43349	1.19037	2738.87354	110067.16406	27	1	39	6	0	0	2002.93328	4.84383	5242.9	32195.9	5242.9	32195.9	0	0
647	7917.5	32155.4	7949.38	32213.56	33995.62109	280350.625	366.60593	-14.42156	1.17979	2002.87744	265126.0625	27	1	40	5	0	0	5056.12352	2.93792	7917.5	32155.4	7917.5	32155.4	0	0
647	18448.3	32600.5	18480.18	32658.66	8060.89453	42511.35547	293.17105	18.91562	1.24497	2991.8252	43319.36719	27	1	41	5	0	0	766.6923	8.50659	18448.3	32600.5	18448.3	32600.5	0	0
647	37067.5	33705.5	37099.38	33763.66	13480.77148	67620.16406	285.91766	-5.27783	1.21802	3094.31079	69090.22656	27	1	42	5	0	0	1219.52966	5.82014	37067.5	33705.5	37067.5	33705.5	0	0
647	17271.2	34173	17303.08	34231.16	13122.42773	101883.14063	355.71677	-46.57085	1.10881	3494.21191	99439.70313	27	1	43	5	0	0	1837.46244	6.05722	17271.2	34173	17271.2	34173	0	0
647	34481.9	36277.7	34513.78	36335.86	22643.14648	175419.20313	355.3288	61.29609	1.23032	4525.28027	168445	27	1	44	-2	0	0	3163.68533	4.31474	34481.9	36277.7	34481.9	36277.7	0	0
647	13842.6	2068.8	13874.48	2126.96	18000.05469	89756.17188	285.0726	25.06058	1.17492	3909.17334	90756.66406	28	1	0	6	0	0	1618.75256	4.97568	13842.6	2068.8	13842.6	2068.8	0	0
647	23742.8	2034.3	23774.68	2092.46	13099.84082	79651.0625	314.7915	1.7962	1.10718	3714.8479	79810.80469	28	1	1	5	0	0	1436.50691	6.18605	23742.8	2034.3	23742.8	2034.3	0	0
647	20608.3	2460	20640.18	2518.16	9814.2627	42537.36719	265.77658	20.00472	1.29125	3272.15771	42794.05469	28	1	2	5	0	0	767.16142	7.51391	20608.3	2460	20608.3	2460	0	0
647	31920.1	2558.8	31951.98	2616.96	19400.18359	96089.09375	284.11511	-46.82428	1.07181	3700.01318	100227.67188	28	1	3	-3	0	0	1732.96681	4.66349	31920.1	2558.8	31920.1	2558.8	0	0
647	24925.9	2693.4	24957.78	2751.56	5606.84326	28981.5293	290.24295	-22.87203	1.10139	2992.85205	30757.69531	28	1	4	5	0	0	522.68188	11.41458	24925.9	2693.4	24925.9	2693.4	0	0
647	14848.8	4565	14880.68	4623.16	37269.55078	254589.95313	333.65973	31.70828	1.27483	3648.96753	250722.8125	28	1	5	7	0	0	4591.5298	2.9828	14848.8	4565	14848.8	4565	0	0
647	18823.5	4619.5	18855.38	4677.66	28880.63086	163777.71875	304.00751	-25.37984	1.11034	3088.59033	164017.25	28	1	6	5	0	0	2953.73116	3.44767	18823.5	4619.5	18823.5	4619.5	0	0
647	37997.4	5963.7	38029.28	6021.86	16753.48828	115541.17188	335.25555	9.35786	1.09072	2853.36499	111840.875	28	1	7	5	0	0	2083.78503	4.86652	37997.4	5963.7	37997.4	5963.7	0	0
647	24306.6	6317.5	24338.48	6375.66	9856.46973	39242.76953	254.72957	8e-05	1.25557	3008.19385	40517.15625	28	1	8	5	0	0	707.74335	7.34027	24306.6	6317.5	24306.6	6317.5	0	0
647	9815	7999.2	9846.88	8057.36	8417.5459	43651.59375	290.71506	-6.10288	1.03649	2860.23169	47450.21094	28	1	9	-3	0	0	787.25649	8.12276	9815	7999.2	9815	7999.2	0	0
647	4816.1	8531.8	4847.98	8589.96	17224.45898	100561.69531	308.46347	64.70448	1.02571	3398.77588	101598.60156	28	1	10	-3	0	0	1813.63017	4.96296	4816.1	8531.8	4816.1	8531.8	0	0
647	34382.2	8610.2	34414.08	8668.36	6383.16357	29103.01953	272.59085	-82.70942	1.14344	3078.99268	30676.17969	28	1	11	-2	0	0	524.87296	10.37571	34382.2	8610.2	34382.2	8610.2	0	0
[truncated: 134,851 more rows]
