# Supplementary material for: Single Extracellular VEsicle Nanoscopy-Universal Protocol (SEVEN-UP): Accessible Imaging Platform for Quantitative Characterization of Single Extracellular Vesicles
Source: Anal Chem. 2025 Jan 13;97(3):1654–64. doi: 10.1021/acs.analchem.4c04614 (PMC11780574; doi:10.1021/acs.analchem.4c04614)
Supplement: Supplementary file 2 — ac4c04614_si_002.zip [file ac4c04614_si_002.zip › Supplementary Codes/Data for test/SRRF-TIRF images/1_3_TIRF_SMLMclusterData_pEV.xlsx]

## Sheet: ClusterDataSelect
ID	Centroid X (nm)	Centroid Y (nm)	Diameter (nm)	Area (nm2)	Perimeter (nm)	Eccentricity	Circularity	Number of Locs	Number of Molecules	Loc density (1/A2)	Molecule density (1/A2)	Threshold type	N of Mols limit Strong	N of Mols limit Weak	Passed N of Mols Strong limit?	Passed N of Mols Weak limit?
1	76.2116	17095.1	84.1882	5566.62	288.664	0.705806	0.839495	151	15.1	6.78149e-05	6.78149e-06	2	180.661	654.897	1	1
2	89.2662	7548.04	92.9052	6779.06	305.237	0.366007	0.914334	148	14.8	5.45798e-05	5.45798e-06	2	220.01	797.536	1	1
3	231.272	10543.1	87.0315	5948.98	291.895	0.610238	0.877405	73	7.3	3.06775e-05	3.06775e-06	2	193.07	699.88	1	1
4	280.705	22562	85.5041	5742.01	282.613	0.603324	0.903419	242	24.2	0.000105364	1.05364e-05	2	186.353	675.53	1	1
5	288.206	7952.11	57.6295	2608.43	196.486	0.267448	0.84904	48	4.8	4.60047e-05	4.60047e-06	2	84.6549	306.874	1	1
6	388.609	20758.4	165.987	21638.9	568.529	0.489734	0.84128	452	45.2	5.22207e-05	5.22207e-06	2	702.277	2545.76	1	1
7	867.223	19150.4	74.9803	4415.54	249.215	0.336112	0.893395	132	13.2	7.4736e-05	7.4736e-06	2	143.304	519.475	1	1
8	980.356	12365.4	88.571	6161.31	294.004	0.459433	0.895731	258	25.8	0.000104686	1.04686e-05	2	199.961	724.859	1	1
9	1005.07	9619.53	76.9885	4655.24	259.965	0.410785	0.865607	199	19.9	0.000106869	1.06869e-05	2	151.083	547.675	1	1
10	1026.04	32659.2	86.7105	5905.18	297.816	0.613446	0.836655	60	6	2.54014e-05	2.54014e-06	2	191.649	694.727	1	1
11	1109.01	5452.33	79.9157	5015.96	284.41	0.651713	0.779244	110	11	5.4825e-05	5.4825e-06	2	162.79	590.113	1	1
12	1204.64	20150.3	89.6891	6317.85	302.138	0.494184	0.869699	133	13.3	5.26287e-05	5.26287e-06	2	205.042	743.276	1	1
13	1544.25	23173.9	97.2672	7430.58	317.813	0.128846	0.924464	293	29.3	9.85792e-05	9.85792e-06	2	241.155	874.185	1	1
14	1549.08	8387.29	72.5593	4135	262.234	0.682452	0.755627	111	11.1	6.711e-05	6.711e-06	2	134.199	486.471	1	1
15	1596.73	12280.3	79.082	4911.85	259.613	0.512079	0.915803	84	8.4	4.27538e-05	4.27538e-06	2	159.411	577.864	1	1
16	1639.77	6432.9	122.787	11841.1	412.669	0.329737	0.873776	219	21.9	4.62371e-05	4.62371e-06	2	384.297	1393.08	1	1
17	1757	32732.7	127.94	12856	451.1	0.212476	0.793904	150	15	2.91693e-05	2.91693e-06	2	417.232	1512.47	1	1
18	2025.42	30377	96.8249	7363.15	327.86	0.605537	0.860788	78	7.8	2.64832e-05	2.64832e-06	2	238.966	866.253	1	1
19	2008.33	3853.87	46.0181	1663.21	156.063	0.587514	0.858134	53	5.3	7.96652e-05	7.96652e-06	2	53.9784	195.672	1	1
20	2077.03	16114	86.394	5862.16	291.091	0.331397	0.869379	428	42.8	0.000182527	1.82527e-05	2	190.252	689.665	1	1
21	2076.37	15914.1	82.2029	5307.18	270.88	0.534914	0.908907	186	18.6	8.76172e-05	8.76172e-06	2	172.241	624.374	1	1
22	2104.26	1844.36	109.503	9417.64	375.393	0.653243	0.839808	136	13.6	3.61025e-05	3.61025e-06	2	305.643	1107.96	1	1
23	2108.21	12081.2	93.2777	6833.54	325.146	0.595151	0.812267	130	13	4.75595e-05	4.75595e-06	2	221.778	803.946	1	1
24	2181.89	23490.2	124.012	12078.6	462.47	0.766441	0.709674	171	17.1	3.53932e-05	3.53932e-06	2	392.003	1421.01	1	1
25	2159.27	38239.9	76.992	4655.66	293.378	0.712848	0.67973	68	6.8	3.65147e-05	3.65147e-06	2	151.096	547.724	1	1
26	2221.73	12176.5	43.8622	1511.03	166.009	0.21635	0.689002	38	3.8	6.28712e-05	6.28712e-06	2	49.0394	177.768	1	1
27	2275.31	12320.3	74.5799	4368.51	245.716	0.302711	0.909236	281	28.1	0.00016081	1.6081e-05	2	141.777	513.943	1	1
28	2368.03	29186.8	75.9766	4533.67	263.646	0.739623	0.819627	62	6.2	3.41886e-05	3.41886e-06	2	147.137	533.373	1	1
29	2499.25	25962	113.575	10131.1	375.392	0.516409	0.903432	426	42.6	0.000105122	1.05122e-05	2	328.797	1191.89	1	1
30	2503.56	10178.4	85.0933	5686.97	279.185	0.429541	0.916869	116	11.6	5.09938e-05	5.09938e-06	2	184.567	669.055	1	1
31	2528.5	38420.8	70.0479	3853.72	246.162	0.774095	0.799187	127	12.7	8.23879e-05	8.23879e-06	2	125.07	453.379	1	1
32	2627.45	3098.93	94.682	7040.84	313.616	0.606075	0.899579	154	15.4	5.46809e-05	5.46809e-06	2	228.506	828.335	1	1
33	2633.47	13607	83.4723	5472.36	284.627	0.528613	0.848852	97	9.7	4.43136e-05	4.43136e-06	2	177.602	643.808	1	1
34	2659.91	17240.9	95.1703	7113.65	319.231	0.417763	0.877186	234	23.4	8.22363e-05	8.22363e-06	2	230.869	836.9	1	1
35	2662.94	15706.4	93.7124	6897.38	315.237	0.371479	0.872206	121	12.1	4.38572e-05	4.38572e-06	2	223.85	811.456	1	1
36	2731.87	36229.9	95.7748	7204.31	347.829	0.33998	0.748292	49	4.9	1.70037e-05	1.70037e-06	2	233.811	847.566	1	1
37	2824.74	19249.4	80.6569	5109.43	269.348	0.545111	0.885021	133	13.3	6.50757e-05	6.50757e-06	2	165.823	601.11	1	1
38	2827.6	34755.3	83.7019	5502.5	305.879	0.596699	0.739045	72	7.2	3.27124e-05	3.27124e-06	2	178.58	647.353	1	1
39	2908.54	35848.3	117.898	10917	393.801	0.252697	0.884627	122	12.2	2.79381e-05	2.79381e-06	2	354.305	1284.35	1	1
40	2902.01	9043.68	94.6925	7042.4	328.47	0.509961	0.820237	157	15.7	5.57338e-05	5.57338e-06	2	228.557	828.518	1	1
41	2946.58	29513.9	86.8157	5919.52	293.953	0.400316	0.860875	61	6.1	2.57622e-05	2.57622e-06	2	192.114	696.414	1	1
42	2955.34	12566.1	56.6657	2521.91	193.353	0.245398	0.847694	77	7.7	7.63309e-05	7.63309e-06	2	81.8471	296.696	1	1
43	3085.44	39735.1	102.908	8317.42	355.383	0.693077	0.82757	170	17	5.10976e-05	5.10976e-06	2	269.937	978.52	1	1
44	3132.67	40046	53.8765	2279.75	194.738	0.560754	0.755432	40	4	4.38644e-05	4.38644e-06	2	73.988	268.206	1	1
45	3155.92	19445.9	88.5319	6155.86	294.207	0.16784	0.893705	120	12	4.8734e-05	4.8734e-06	2	199.785	724.219	1	1
46	3164.66	151.453	51.5717	2088.88	173.008	0.460488	0.876985	69	6.9	8.25801e-05	8.25801e-06	2	67.7933	245.751	1	1
47	3253.73	1371.63	77.809	4754.99	260.786	0.460226	0.878596	178	17.8	9.3586e-05	9.3586e-06	2	154.32	559.41	1	1
48	3298.95	16261.9	75.974	4533.36	270.442	0.770595	0.778902	92	9.2	5.0735e-05	5.0735e-06	2	147.127	533.336	1	1
49	3338.27	22292.5	103.32	8384.18	353.545	0.611729	0.842912	269	26.9	8.02105e-05	8.02105e-06	2	272.103	986.375	1	1
50	3366.7	8579.59	55.8767	2452.18	195.652	0.370444	0.804993	84	8.4	8.56383e-05	8.56383e-06	2	79.5838	288.491	1	1
51	3436.81	5825.28	101.273	8055.22	333.608	0.232324	0.909526	354	35.4	0.000109867	1.09867e-05	2	261.427	947.673	1	1
52	3432.91	16320.2	67.3555	3563.17	243.08	0.730439	0.757788	73	7.3	5.12184e-05	5.12184e-06	2	115.64	419.196	1	1
53	3493.35	11196.6	91.0612	6512.63	302.084	0.379555	0.896831	232	23.2	8.90577e-05	8.90577e-06	2	211.363	766.192	1	1
54	3546.78	6076.59	154.598	18771.4	520.909	0.616668	0.869328	418	41.8	5.56698e-05	5.56698e-06	2	609.214	2208.4	1	1
55	3636.26	35325.5	50.3493	1991.03	175.418	0.693522	0.81309	78	7.8	9.79395e-05	9.79395e-06	2	64.6174	234.238	1	1
56	3669.1	22781.7	59.1994	2752.48	198.158	0.385921	0.880867	40	4	3.63309e-05	3.63309e-06	2	89.33	323.821	1	1
57	3713.24	13074.4	117.996	10935.1	421.268	0.895045	0.77431	260	26	5.94417e-05	5.94417e-06	2	354.891	1286.48	1	1
58	3701.02	26773.4	107.549	9084.54	362.302	0.56221	0.869704	161	16.1	4.4306e-05	4.4306e-06	2	294.833	1068.77	1	1
59	3722.02	20595.6	83.4878	5474.39	283.293	0.59899	0.857184	139	13.9	6.34774e-05	6.34774e-06	2	177.668	644.046	1	1
60	3751.11	34319.1	78.7019	4864.75	271.475	0.551677	0.829492	70	7	3.59731e-05	3.59731e-06	2	157.882	572.324	1	1
61	3872.01	4527.83	106.24	8864.7	373.712	0.547352	0.797626	233	23.3	6.57101e-05	6.57101e-06	2	287.698	1042.91	1	1
62	4038.13	5782.59	111.56	9774.78	373.482	0.724978	0.880597	365	36.5	9.33524e-05	9.33524e-06	2	317.234	1149.97	1	1
63	4052.35	24989.7	87.2732	5982.08	292.18	0.329816	0.880564	102	10.2	4.26273e-05	4.26273e-06	2	194.144	703.774	1	1
64	4052.64	39878.4	120.459	11396.4	414.129	0.634707	0.835039	131	13.1	2.87371e-05	2.87371e-06	2	369.863	1340.75	1	1
65	4069.49	34197.2	67.1739	3543.97	242.454	0.663929	0.757605	37	3.7	2.61006e-05	2.61006e-06	2	115.017	416.938	1	1
66	4080.82	14771.2	74.1523	4318.56	257.901	0.312886	0.815912	106	10.6	6.1363e-05	6.1363e-06	2	140.156	508.066	1	1
67	4197.02	6388.25	101.303	8060.02	334.704	0.526953	0.904114	141	14.1	4.37344e-05	4.37344e-06	2	261.583	948.238	1	1
68	4197.97	7352.83	48.8842	1876.84	165.94	0.645577	0.85651	37	3.7	4.9285e-05	4.9285e-06	2	60.9116	220.805	1	1
69	4318.07	25740.8	116.883	10729.9	386.483	0.50563	0.902702	220	22	5.12588e-05	5.12588e-06	2	348.231	1262.34	1	1
70	4379.3	6773.64	92.9472	6785.19	314.884	0.699817	0.859944	156	15.6	5.74781e-05	5.74781e-06	2	220.209	798.258	1	1
71	4443.06	40083.4	147.798	17156.4	495.334	0.574328	0.8787	225	22.5	3.27866e-05	3.27866e-06	2	556.801	2018.4	1	1
72	4408.89	21710.6	53.8789	2279.96	201.592	0.810685	0.704999	48	4.8	5.26325e-05	5.26325e-06	2	73.9946	268.231	1	1
73	4432.09	17554.9	76.8665	4640.49	253.442	0.567269	0.907856	93	9.3	5.01024e-05	5.01024e-06	2	150.604	545.941	1	1
74	4430.79	17139.7	62.5889	3076.7	207.241	0.350061	0.90021	71	7.1	5.76917e-05	5.76917e-06	2	99.8523	361.965	1	1
75	4457.67	26586.4	97.1006	7405.16	333.486	0.652506	0.836739	140	14	4.72644e-05	4.72644e-06	2	240.33	871.195	1	1
76	4456.9	4717.95	53.3006	2231.28	189.564	0.53466	0.780284	35	3.5	3.92152e-05	3.92152e-06	2	72.4148	262.504	1	1
77	4557.94	37794.6	164.708	21306.9	551.607	0.715673	0.879978	394	39.4	4.62291e-05	4.62291e-06	2	691.502	2506.7	1	1
78	4518.6	5573.35	79.1319	4918.05	268.2	0.452428	0.859186	65	6.5	3.30415e-05	3.30415e-06	2	159.612	578.595	1	1
79	4535.78	703.943	70.0858	3857.89	237.799	0.677763	0.857312	75	7.5	4.86017e-05	4.86017e-06	2	125.205	453.869	1	1
80	4549.42	23253.9	96.9273	7378.74	323.891	0.553709	0.883883	211	21.1	7.14892e-05	7.14892e-06	2	239.472	868.087	1	1
81	4535.99	13215.9	47.5776	1777.85	159.999	0.477523	0.872714	57	5.7	8.0153e-05	8.0153e-06	2	57.699	209.159	1	1
82	4562.64	7271.38	90.489	6431.05	298.684	0.172664	0.905874	180	18	6.9973e-05	6.9973e-06	2	208.716	756.594	1	1
83	4603.53	8364.8	143.019	16064.9	471.503	0.459227	0.908067	496	49.6	7.7187e-05	7.7187e-06	2	521.375	1889.99	1	1
84	4616.24	39330.3	78.4329	4831.55	290.341	0.792363	0.720244	43	4.3	2.22496e-05	2.22496e-06	2	156.805	568.418	1	1
85	4680.57	19646.4	77.2676	4689.05	256.094	0.444153	0.898451	181	18.1	9.65014e-05	9.65014e-06	2	152.18	551.653	1	1
86	4824.67	36299.8	148.998	17436	504.096	0.492708	0.862246	164	16.4	2.35145e-05	2.35145e-06	2	565.876	2051.3	1	1
87	4893.14	4589.6	97.297	7435.13	317.925	0.425362	0.924378	315	31.5	0.000105916	1.05916e-05	2	241.302	874.721	1	1
88	4927.4	38499.4	87.6282	6030.84	293.651	0.538186	0.878869	167	16.7	6.92275e-05	6.92275e-06	2	195.727	709.511	1	1
89	4994.84	26818.2	139.755	15340.1	483.046	0.404513	0.826153	608	60.8	9.9087e-05	9.9087e-06	2	497.852	1804.71	1	1
90	5055.19	33790.8	113.568	10129.8	383.738	0.479689	0.864451	191	19.1	4.71383e-05	4.71383e-06	2	328.755	1191.74	1	1
91	5079.16	32024.3	110.53	9595.12	386.314	0.431112	0.807939	278	27.8	7.24327e-05	7.24327e-06	2	311.403	1128.84	1	1
92	5119.66	29730.2	109.799	9468.68	364.293	0.701556	0.8966	208	20.8	5.49179e-05	5.49179e-06	2	307.3	1113.96	1	1
93	5194.69	28888	73.8936	4288.48	246.722	0.294533	0.885313	101	10.1	5.88787e-05	5.88787e-06	2	139.18	504.527	1	1
94	5220.52	33534.6	104.242	8534.46	363.674	0.591659	0.810891	105	10.5	3.07577e-05	3.07577e-06	2	276.98	1004.05	1	1
95	5232.22	23445.8	65.0875	3327.24	226.033	0.653201	0.81837	48	4.8	3.60659e-05	3.60659e-06	2	107.984	391.441	1	1
96	5315.34	26579	101.219	8046.62	353.828	0.426898	0.807678	141	14.1	4.38072e-05	4.38072e-06	2	261.148	946.662	1	1
97	5297.97	28212.5	57.6587	2611.08	201.541	0.626638	0.8078	36	3.6	3.44685e-05	3.44685e-06	2	84.7409	307.186	1	1
98	5330.09	39375.6	55.0724	2382.09	192.372	0.65928	0.808877	95	9.5	9.97026e-05	9.97026e-06	2	77.309	280.245	1	1
99	5369.79	9274.75	106.436	8897.46	358.362	0.151349	0.870625	375	37.5	0.000105367	1.05367e-05	2	288.761	1046.76	1	1
100	5554.96	17815.1	98.9859	7695.49	322.943	0.21928	0.927248	175	17.5	5.68515e-05	5.68515e-06	2	249.752	905.352	1	1
101	5742.35	33129.5	152.054	18158.7	513.311	0.243108	0.866032	324	32.4	4.46066e-05	4.46066e-06	2	589.331	2136.32	1	1
102	5746.47	27686.1	134.853	14282.6	445.067	0.292794	0.906079	222	22.2	3.88584e-05	3.88584e-06	2	463.533	1680.31	1	1
103	5737.08	39100.1	73.3379	4224.22	256.128	0.612619	0.809178	38	3.8	2.24893e-05	2.24893e-06	2	137.095	496.968	1	1
104	5783.63	19674.1	96.46	7307.76	324.596	0.282893	0.87158	192	19.2	6.56836e-05	6.56836e-06	2	237.169	859.736	1	1
105	5853.49	28171.8	93.8719	6920.87	315.947	0.493948	0.87125	127	12.7	4.58757e-05	4.58757e-06	2	224.613	814.221	1	1
106	6242.6	19853.4	105.368	8719.84	373.285	0.676892	0.786389	298	29.8	8.54373e-05	8.54373e-06	2	282.997	1025.86	1	1
107	6294.91	27163.1	119.637	11241.4	416.669	0.785332	0.813672	555	55.5	0.000123427	1.23427e-05	2	364.833	1322.52	1	1
108	6310.42	24483.2	91.5385	6581.09	304.15	0.374732	0.89399	163	16.3	6.19198e-05	6.19198e-06	2	213.585	774.246	1	1
109	6386.02	34868.6	76.1382	4552.97	256.22	0.482212	0.871522	64	6.4	3.51419e-05	3.51419e-06	2	147.764	535.644	1	1
110	6439.95	9374.58	93.0819	6804.88	316.357	0.672058	0.854426	81	8.1	2.97581e-05	2.97581e-06	2	220.848	800.574	1	1
111	6605.53	14718.8	61.4186	2962.72	213.751	0.237378	0.81486	48	4.8	4.05034e-05	4.05034e-06	2	96.153	348.555	1	1
112	6758.14	23118.2	85.4236	5731.21	293.817	0.484937	0.834261	255	25.5	0.000111233	1.11233e-05	2	186.003	674.259	1	1
113	6775.04	23464.2	60.4933	2874.11	216.39	0.725941	0.771327	72	7.2	6.2628e-05	6.2628e-06	2	93.2776	338.131	1	1
114	6800.67	2049.36	90.804	6475.89	307.087	0.307054	0.862952	257	25.7	9.92142e-05	9.92142e-06	2	210.171	761.869	1	1
115	6827.17	13892.4	123.606	11999.7	412.578	0.348658	0.885865	153	15.3	3.18758e-05	3.18758e-06	2	389.443	1411.73	1	1
116	7033.64	3357.83	122.213	11730.7	402.744	0.401215	0.908813	493	49.3	0.000105066	1.05066e-05	2	380.712	1380.08	1	1
117	7012.64	31356	85.1835	5699.03	282.391	0.208945	0.898071	219	21.9	9.6069e-05	9.6069e-06	2	184.958	670.474	1	1
118	7033.12	7828.14	95.7583	7201.83	316.074	0.490658	0.905891	200	20	6.94268e-05	6.94268e-06	2	233.731	847.274	1	1
119	7033.88	7494.53	53.4195	2241.24	184.244	0.398059	0.829688	38	3.8	4.23872e-05	4.23872e-06	2	72.7382	263.676	1	1
120	7110.99	33085.6	101.581	8104.23	353.046	0.761089	0.81707	145	14.5	4.47298e-05	4.47298e-06	2	263.017	953.438	1	1
121	7333.71	15901.7	190.164	28401.8	632.536	0.787704	0.892042	1386	138.6	0.000121999	1.21999e-05	2	921.762	3341.39	1	1
122	7328.03	25525.7	79.6853	4987.08	268.07	0.181343	0.872086	131	13.1	6.56698e-05	6.56698e-06	2	161.852	586.715	1	1
123	7360.17	35623.9	98.3286	7593.63	349.461	0.319244	0.781378	122	12.2	4.01652e-05	4.01652e-06	2	246.447	893.369	1	1
124	7416.18	38283.4	101.082	8024.88	335.803	0.31199	0.894292	193	19.3	6.01255e-05	6.01255e-06	2	260.442	944.103	1	1
125	7390.22	37690.8	56.5501	2511.63	193.248	0.54127	0.845156	51	5.1	5.07637e-05	5.07637e-06	2	81.5135	295.486	1	1
126	7479.57	27343.2	99.6721	7802.56	342.987	0.448439	0.833471	196	19.6	6.27999e-05	6.27999e-06	2	253.227	917.948	1	1
127	7518.22	28408.6	116.724	10700.7	399.156	0.405476	0.843987	160	16	3.73808e-05	3.73808e-06	2	347.284	1258.9	1	1
128	7566	879.662	108.061	9171.21	359.527	0.534818	0.891606	218	21.8	5.94251e-05	5.94251e-06	2	297.646	1078.97	1	1
129	7727.25	31988.2	94.7923	7057.26	319.781	0.64794	0.867242	308	30.8	0.000109108	1.09108e-05	2	229.039	830.266	1	1
130	7790.23	32188.3	108.538	9252.41	355.956	0.430395	0.91764	185	18.5	4.9987e-05	4.9987e-06	2	300.281	1088.52	1	1
131	7989.51	12204.5	108.229	9199.83	358.878	0.638522	0.897627	472	47.2	0.000128263	1.28263e-05	2	298.575	1082.33	1	1
132	8028.88	38078.7	92.685	6746.96	330.117	0.186169	0.778007	89	8.9	3.29778e-05	3.29778e-06	2	218.968	793.761	1	1
133	8072.08	33005.9	144.693	16443.1	505.75	0.815262	0.807835	128	12.8	1.9461e-05	1.9461e-06	2	533.65	1934.48	1	1
134	8080.63	24525.8	93.1186	6810.24	323.608	0.572484	0.81721	93	9.3	3.41398e-05	3.41398e-06	2	221.022	801.205	1	1
135	8128.26	18825.8	140.309	15461.8	465.1	0.255796	0.898205	415	41.5	6.71011e-05	6.71011e-06	2	501.801	1819.03	1	1
136	8410.24	2584.07	87.4032	5999.91	301.188	0.538858	0.831147	167	16.7	6.95844e-05	6.95844e-06	2	194.723	705.872	1	1
137	8458.91	11494.1	76.6588	4615.45	267.665	0.316357	0.809545	150	15	8.12488e-05	8.12488e-06	2	149.791	542.994	1	1
138	8647.47	23419.8	90.9117	6491.26	301.16	0.0297327	0.899381	132	13.2	5.08376e-05	5.08376e-06	2	210.67	763.678	1	1
139	8733.96	23776.6	56.4441	2502.23	199.112	0.256955	0.793124	51	5.1	5.09545e-05	5.09545e-06	2	81.2083	294.38	1	1
140	8777.11	11497.1	101.072	8023.28	334.915	0.650215	0.898858	177	17.7	5.5152e-05	5.5152e-06	2	260.39	943.915	1	1
141	8774.42	14532.5	57.8774	2630.93	193.332	0.242012	0.884528	81	8.1	7.69691e-05	7.69691e-06	2	85.385	309.521	1	1
142	8881.08	8401.78	78.8454	4882.51	263.872	0.428119	0.881185	188	18.8	9.6262e-05	9.6262e-06	2	158.459	574.413	1	1
143	8993.59	22583.7	65.0357	3321.95	216.784	0.423808	0.888276	148	14.8	0.00011138	1.1138e-05	2	107.812	390.818	1	1
144	9074.22	13758	93.3807	6848.64	308.763	0.0624822	0.902742	290	29	0.00010586	1.0586e-05	2	222.268	805.722	1	1
145	9168.36	37451.1	281.529	62249.4	955.553	0.688994	0.856713	1489	148.9	5.97998e-05	5.97998e-06	2	2020.26	7323.46	1	1
146	9266.23	38097.9	93.9323	6929.78	322.1	0.654845	0.83936	96	9.6	3.46331e-05	3.46331e-06	2	224.902	815.269	1	1
147	9301.32	3141.02	77.6729	4738.36	287.19	0.481919	0.721937	90	9	4.74847e-05	4.74847e-06	2	153.781	557.455	1	1
148	9334.84	16230.2	77.1944	4680.17	255.495	0.384923	0.900963	153	15.3	8.17279e-05	8.17279e-06	2	151.892	550.608	1	1
149	9397.62	36260.5	55.4514	2414.99	197.754	0.794975	0.776025	37	3.7	3.83025e-05	3.83025e-06	2	78.3768	284.116	1	1
150	9444.74	14528.6	98.9757	7693.91	329.756	0.178292	0.889144	767	76.7	0.000249223	2.49223e-05	2	249.701	905.166	1	1
151	9592.73	11724.3	59.4981	2780.33	209.639	0.654021	0.79499	38	3.8	3.41686e-05	3.41686e-06	2	90.2338	327.098	1	1
152	9632.86	7797.06	138.208	15002.1	464.664	0.693738	0.873143	505	50.5	8.41546e-05	8.41546e-06	2	486.885	1764.96	1	1
153	9600.35	4932.12	63.2235	3139.4	212.867	0.122699	0.870644	55	5.5	4.37982e-05	4.37982e-06	2	101.887	369.341	1	1
154	9702.37	37985.3	87.8618	6063.04	306.217	0.321502	0.812533	35	3.5	1.44317e-05	1.44317e-06	2	196.772	713.298	1	1
155	10156.5	13167.6	94.5502	7021.26	315.375	0.550944	0.887097	123	12.3	4.37956e-05	4.37956e-06	2	227.87	826.03	1	1
156	10172.7	19209.4	89.9196	6350.36	298.583	0.3736	0.895113	192	19.2	7.55863e-05	7.55863e-06	2	206.097	747.101	1	1
157	10177.6	2102.42	61.562	2976.56	211.936	0.62513	0.832752	66	6.6	5.54331e-05	5.54331e-06	2	96.6024	350.184	1	1
158	10191.7	14337.1	67.7634	3606.45	228.081	0.634066	0.871191	122	12.2	8.45707e-05	8.45707e-06	2	117.045	424.288	1	1
159	10292	26651.3	77.1599	4675.98	266.413	0.381515	0.82789	95	9.5	5.07915e-05	5.07915e-06	2	151.756	550.115	1	1
160	10355.9	26483.3	85.0234	5677.63	300.06	0.79041	0.792431	68	6.8	2.99421e-05	2.99421e-06	2	184.264	667.956	1	1
161	10375.2	36984.5	65.4342	3362.79	230.125	0.537896	0.79796	47	4.7	3.49412e-05	3.49412e-06	2	109.137	395.622	1	1
162	10421.6	1816.74	107.381	9056.15	356.775	0.401118	0.894054	306	30.6	8.44729e-05	8.44729e-06	2	293.912	1065.43	1	1
163	10552.2	34874.3	90.3049	6404.91	307.755	0.597031	0.84979	60	6	2.34196e-05	2.34196e-06	2	207.867	753.518	1	1
164	10717	20732.7	62.1646	3035.12	205.269	0.275972	0.90519	107	10.7	8.81349e-05	8.81349e-06	2	98.5029	357.073	1	1
165	10823.7	28738	106.554	8917.15	353.751	0.18517	0.895449	146	14.6	4.09324e-05	4.09324e-06	2	289.4	1049.08	1	1
166	10816.9	14406.8	95.893	7222.1	320.677	0.593043	0.88255	286	28.6	9.90016e-05	9.90016e-06	2	234.389	849.659	1	1
167	10803.2	2549.34	85.4649	5736.74	306.074	0.671209	0.769526	119	11.9	5.18587e-05	5.18587e-06	2	186.182	674.911	1	1
168	10821.1	13891.8	94.0717	6950.37	309.737	0.127945	0.910397	198	19.8	7.12192e-05	7.12192e-06	2	225.57	817.691	1	1
169	10852.6	16845.1	88.2506	6116.81	299.827	0.41658	0.855053	173	17.3	7.07067e-05	7.07067e-06	2	198.517	719.625	1	1
170	10896.4	25578.1	70.7406	3930.31	251.335	0.519544	0.781865	89	8.9	5.66112e-05	5.66112e-06	2	127.556	462.39	1	1
171	10958.1	30763.4	71.1519	3976.15	239.983	0.443223	0.867581	80	8	5.02999e-05	5.02999e-06	2	129.043	467.782	1	1
172	11128.8	7861.13	90.8985	6489.38	303.772	0.576813	0.883724	312	31.2	0.000120196	1.20196e-05	2	210.609	763.456	1	1
173	11189.9	7669.58	106.808	8959.8	368.519	0.511011	0.829067	133	13.3	3.71102e-05	3.71102e-06	2	290.785	1054.09	1	1
174	11217.3	22614.2	94.4956	7013.15	324.47	0.609993	0.837095	225	22.5	8.02064e-05	8.02064e-06	2	227.607	825.077	1	1
175	11217.5	28273.8	92.2223	6679.78	325.692	0.681766	0.791329	330	33	0.000123507	1.23507e-05	2	216.788	785.856	1	1
176	11234.1	21077.7	116.22	10608.5	399.884	0.467968	0.833672	217	21.7	5.11383e-05	5.11383e-06	2	344.291	1248.06	1	1
177	11242.4	22036.5	99.3813	7757.1	332.509	0.646083	0.881664	148	14.8	4.76982e-05	4.76982e-06	2	251.752	912.6	1	1
178	11261.6	35011.1	69.0477	3744.45	228.282	0.427876	0.90293	64	6.4	4.27299e-05	4.27299e-06	2	121.524	440.524	1	1
179	11283.1	36328.7	107.606	9094.08	361.334	0.589988	0.875289	250	25	6.8726e-05	6.8726e-06	2	295.143	1069.89	1	1
180	11305.4	29915.8	105.754	8783.83	380.684	0.717115	0.761668	223	22.3	6.34689e-05	6.34689e-06	2	285.074	1033.39	1	1
181	11421.2	6563.03	75.6451	4494.18	254.571	0.367263	0.871449	89	8.9	4.95084e-05	4.95084e-06	2	145.856	528.728	1	1
182	11417.8	14355.4	64.1052	3227.58	222.371	0.605035	0.820223	94	9.4	7.281e-05	7.281e-06	2	104.749	379.715	1	1
183	11669.3	13583.2	90.3966	6417.91	298.812	0.411053	0.903249	751	75.1	0.000292541	2.92541e-05	2	208.289	755.048	1	1
184	11759.3	10592.7	102.871	8311.35	355.084	0.766446	0.828362	178	17.8	5.35412e-05	5.35412e-06	2	269.74	977.806	1	1
185	11757.6	9380.48	81.0076	5153.97	280.649	0.292593	0.822289	82	8.2	3.97752e-05	3.97752e-06	2	167.269	606.349	1	1
186	11790.6	38032.6	104.989	8657.25	351.492	0.465738	0.88056	148	14.8	4.27388e-05	4.27388e-06	2	280.965	1018.5	1	1
187	11876.7	1606.71	79.2055	4927.2	285.955	0.715412	0.757208	48	4.8	2.43546e-05	2.43546e-06	2	159.909	579.671	1	1
188	12202	16073.5	78.7394	4869.39	271.903	0.410065	0.827668	77	7.7	3.95327e-05	3.95327e-06	2	158.033	572.869	1	1
189	12226.1	6313.12	84.324	5584.6	291.297	0.569287	0.827045	103	10.3	4.61089e-05	4.61089e-06	2	181.245	657.012	1	1
190	12235.9	7182.27	72.8612	4169.48	251.143	0.632173	0.830712	75	7.5	4.49696e-05	4.49696e-06	2	135.318	490.528	1	1
191	12335	33723	65.3703	3356.22	253.207	0.690532	0.657823	55	5.5	4.09686e-05	4.09686e-06	2	108.924	394.85	1	1
192	12440.4	18699.5	87.0308	5948.89	289.038	0.591984	0.89482	114	11.4	4.79081e-05	4.79081e-06	2	193.068	699.87	1	1
193	12582.2	25795.2	86.4583	5870.88	291.533	0.466431	0.868034	227	22.7	9.66635e-05	9.66635e-06	2	190.536	690.692	1	1
194	12615.2	8080.72	48.736	1865.48	170.822	0.758862	0.803366	46	4.6	6.16465e-05	6.16465e-06	2	60.5428	219.468	1	1
195	12676	39362.9	89.7986	6333.28	308.674	0.318037	0.835295	91	9.1	3.59214e-05	3.59214e-06	2	205.543	745.092	1	1
196	12664.9	36513.9	48.5379	1850.34	170.212	0.500284	0.802571	57	5.7	7.70129e-05	7.70129e-06	2	60.0516	217.687	1	1
197	12686.1	3411.96	83.6995	5502.2	279.004	0.397762	0.88823	112	11.2	5.08888e-05	5.08888e-06	2	178.57	647.317	1	1
198	12747.1	26782.7	109.887	9483.77	378.5	0.541991	0.831877	260	26	6.85381e-05	6.85381e-06	2	307.79	1115.74	1	1
199	12830.9	3147.76	72.5392	4132.72	244.36	0.360202	0.869731	379	37.9	0.000229268	2.29268e-05	2	134.125	486.202	1	1
200	12838.7	34260.5	134.698	14250	437.107	0.564824	0.937238	311	31.1	5.45614e-05	5.45614e-06	2	462.474	1676.47	1	1
201	12820.4	17830.2	72.5485	4133.77	239.826	0.326336	0.903161	90	9	5.44297e-05	5.44297e-06	2	134.159	486.326	1	1
202	12882.9	15747.2	85.9895	5807.38	305.225	0.575149	0.78334	266	26.6	0.000114509	1.14509e-05	2	188.475	683.221	1	1
203	12931.3	749.323	94.3928	6997.9	314.246	0.330883	0.890508	170	17	6.07325e-05	6.07325e-06	2	227.112	823.282	1	1
204	12942	32600.6	93.3979	6851.16	313.502	0.427126	0.875976	100	10	3.64902e-05	3.64902e-06	2	222.35	806.018	1	1
205	12980.8	39109.1	93.0091	6794.24	312.452	0.577586	0.874551	181	18.1	6.66005e-05	6.66005e-06	2	220.503	799.323	1	1
206	12968.6	11079.5	56.2378	2483.98	196.477	0.231404	0.808602	39	3.9	3.92516e-05	3.92516e-06	2	80.6158	292.232	1	1
207	13032.2	26250.7	99.6178	7794.06	354.061	0.815866	0.781301	174	17.4	5.58118e-05	5.58118e-06	2	252.951	916.948	1	1
208	13076.4	29071.6	148.19	17247.7	502.142	0.385101	0.85958	136	13.6	1.97128e-05	1.97128e-06	2	559.762	2029.14	1	1
209	13051	12078.2	77.3603	4700.31	261.115	0.140621	0.866311	244	24.4	0.000129779	1.29779e-05	2	152.546	552.978	1	1
210	13072.5	17787.8	87.8147	6056.53	292.431	0.534448	0.889992	214	21.4	8.83344e-05	8.83344e-06	2	196.561	712.533	1	1
211	13222.3	2386.75	99.3377	7750.29	342.43	0.690227	0.830584	198	19.8	6.38686e-05	6.38686e-06	2	251.531	911.799	1	1
212	13277.5	326.903	91.1664	6527.68	303.909	0.543589	0.888144	213	21.3	8.15756e-05	8.15756e-06	2	211.852	767.963	1	1
213	13270.6	19186.3	49.706	1940.47	175.837	0.394262	0.788671	44	4.4	5.66873e-05	5.66873e-06	2	62.9767	228.291	1	1
214	13293.7	39411.9	72.2613	4101.11	237.922	0.175619	0.910422	44	4.4	2.6822e-05	2.6822e-06	2	133.099	482.484	1	1
215	13298.3	19405.4	96.8444	7366.12	332.706	0.519508	0.836232	188	18.8	6.38056e-05	6.38056e-06	2	239.063	866.602	1	1
216	13435.2	5156.76	99.3844	7757.58	338.727	0.146961	0.849643	180	18	5.80078e-05	5.80078e-06	2	251.767	912.656	1	1
217	13451.2	32795.9	83.1939	5435.92	275.195	0.397645	0.901991	75	7.5	3.44928e-05	3.44928e-06	2	176.419	639.519	1	1
218	13444.2	29597.4	76.4806	4594.01	255.639	0.421459	0.883383	109	10.9	5.93163e-05	5.93163e-06	2	149.096	540.472	1	1
219	13535.4	35289.4	112.646	9965.94	387.387	0.603225	0.834524	200	20	5.01709e-05	5.01709e-06	2	323.438	1172.46	1	1
220	13635.3	1916.56	91.0188	6506.57	298.498	0.508808	0.917657	268	26.8	0.000102973	1.02973e-05	2	211.167	765.479	1	1
221	13620.4	35249.1	89.2629	6257.95	298.521	0.230012	0.882452	51	5.1	2.03741e-05	2.03741e-06	2	203.098	736.229	1	1
222	13640.4	4108.54	52.5672	2170.3	195.835	0.573086	0.711127	48	4.8	5.5292e-05	5.5292e-06	2	70.4355	255.329	1	1
223	13840.8	20116.2	76.7166	4622.41	249.08	0.212091	0.936273	185	18.5	0.000100056	1.00056e-05	2	150.018	543.814	1	1
224	13875.2	36980.3	54.4015	2324.4	197.764	0.596675	0.746835	35	3.5	3.76441e-05	3.76441e-06	2	75.4369	273.459	1	1
225	13921.8	28399	94.4441	7005.51	317.994	0.316839	0.870584	260	26	9.27841e-05	9.27841e-06	2	227.359	824.178	1	1
226	14049.4	5499.81	126.329	12534.2	445.283	0.842492	0.79439	230	23	4.58747e-05	4.58747e-06	2	406.788	1474.61	1	1
227	14046	12466.3	67.0168	3527.42	224.059	0.314716	0.882959	67	6.7	4.74851e-05	4.74851e-06	2	114.48	414.991	1	1
228	14181.5	8181.69	137.044	14750.6	464.168	0.479856	0.86034	273	27.3	4.62692e-05	4.62692e-06	2	478.722	1735.37	1	1
229	14254	30676.1	93.6901	6894.09	334.344	0.625637	0.774998	122	12.2	4.42408e-05	4.42408e-06	2	223.743	811.069	1	1
230	14302.5	14007.1	56.2715	2486.95	188.446	0.530598	0.880041	85	8.5	8.5446e-05	8.5446e-06	2	80.7124	292.582	1	1
231	14405.9	2696	120.416	11388.2	402.854	0.538733	0.881799	403	40.3	8.84688e-05	8.84688e-06	2	369.596	1339.79	1	1
232	14423.9	38736.3	57.4973	2596.48	201.51	0.527302	0.803532	39	3.9	3.75508e-05	3.75508e-06	2	84.2671	305.468	1	1
233	14516.2	527.635	100.296	7900.57	333.829	0.338957	0.890884	266	26.6	8.41711e-05	8.41711e-06	2	256.408	929.479	1	1
234	14555.9	40120.4	66.9606	3521.51	224.39	0.32073	0.878884	43	4.3	3.05267e-05	3.05267e-06	2	114.288	414.295	1	1
235	14581.6	25053.9	98.5188	7623.04	347.701	0.53127	0.792367	319	31.9	0.000104617	1.04617e-05	2	247.401	896.828	1	1
236	14638.8	37742.7	144.295	16352.7	487.522	0.799838	0.864594	124	12.4	1.89571e-05	1.89571e-06	2	530.717	1923.85	1	1
237	14628.7	4363.49	100.239	7891.61	332.83	0.414067	0.895221	584	58.4	0.000185007	1.85007e-05	2	256.117	928.425	1	1
238	14640	31228.1	85.2264	5704.77	300.752	0.749996	0.792556	45	4.5	1.97203e-05	1.97203e-06	2	185.145	671.149	1	1
239	14808.8	19786	87.1463	5964.69	289.023	0.08125	0.897294	173	17.3	7.251e-05	7.251e-06	2	193.58	701.729	1	1
240	14827.6	4644.02	92.7513	6756.62	305.99	0.188049	0.906827	197	19.7	7.28914e-05	7.28914e-06	2	219.282	794.897	1	1
241	15055	7285.54	86.3419	5855.08	288.908	0.483058	0.881504	160	16	6.83167e-05	6.83167e-06	2	190.023	688.833	1	1
242	15100.7	15160.2	77.1383	4673.37	273.58	0.610305	0.784643	69	6.9	3.69113e-05	3.69113e-06	2	151.671	549.808	1	1
243	15153.7	27658.9	84.1908	5566.97	318.877	0.767062	0.687989	189	18.9	8.48756e-05	8.48756e-06	2	180.672	654.938	1	1
244	15159.9	17275.1	101.542	8098.03	347.994	0.464991	0.840321	280	28	8.64408e-05	8.64408e-06	2	262.816	952.709	1	1
245	15177.8	10582.9	71.7823	4046.93	238.627	0.718924	0.893095	71	7.1	4.38605e-05	4.38605e-06	2	131.34	476.109	1	1
246	15188.9	31509.3	69.9102	3838.58	238.034	0.0862501	0.851339	91	9.1	5.92667e-05	5.92667e-06	2	124.579	451.598	1	1
247	15273.2	27742.5	53.9246	2283.83	184.896	0.563952	0.839496	84	8.4	9.19508e-05	9.19508e-06	2	74.1202	268.686	1	1
248	15398.7	13861.5	86.3814	5860.45	288.263	0.488992	0.886264	98	9.8	4.18057e-05	4.18057e-06	2	190.197	689.464	1	1
249	15418.9	35454.2	69.1666	3757.35	245.067	0.664151	0.786182	49	4.9	3.26027e-05	3.26027e-06	2	121.943	442.042	1	1
250	15548.3	7186.9	86.5402	5882.01	288.07	0.336818	0.890718	189	18.9	8.03298e-05	8.03298e-06	2	190.897	692.001	1	1
251	15563.5	16202.5	75.2214	4443.99	278.296	0.630715	0.721055	66	6.6	3.71288e-05	3.71288e-06	2	144.227	522.822	1	1
252	15608.5	14229.2	58.668	2703.29	205.255	0.465485	0.806334	40	4	3.6992e-05	3.6992e-06	2	87.7335	318.034	1	1
253	15648.3	9320.17	88.4615	6146.08	295.195	0.361213	0.886322	233	23.3	9.47758e-05	9.47758e-06	2	199.467	723.069	1	1
254	15816.6	24781.4	109.186	9363.12	370.292	0.384698	0.858107	568	56.8	0.000151659	1.51659e-05	2	303.874	1101.54	1	1
255	15942.2	8061.05	63.9139	3208.35	221.447	0.512833	0.822153	105	10.5	8.18179e-05	8.18179e-06	2	104.125	377.452	1	1
256	15992.1	5664.32	108.392	9227.48	376.98	0.584245	0.815937	281	28.1	7.61313e-05	7.61313e-06	2	299.472	1085.59	1	1
257	16178.2	15836.8	54.384	2322.9	187.998	0.638588	0.825911	50	5	5.38119e-05	5.38119e-06	2	75.3884	273.283	1	1
258	16241.7	12740.8	97.1779	7416.94	324.153	0.318159	0.887024	182	18.2	6.13461e-05	6.13461e-06	2	240.712	872.581	1	1
259	16239	36495.4	111.508	9765.59	406.566	0.326306	0.742415	152	15.2	3.89121e-05	3.89121e-06	2	316.936	1148.89	1	1
260	16264.4	32878.1	101.594	8106.31	355.723	0.634474	0.805025	207	20.7	6.38392e-05	6.38392e-06	2	263.085	953.683	1	1
261	16300.3	37737.9	105.307	8709.72	356.859	0.574986	0.859448	155	15.5	4.44905e-05	4.44905e-06	2	282.668	1024.67	1	1
262	16277.6	31413.3	91.8098	6620.15	312.312	0.647517	0.852908	191	19.1	7.21282e-05	7.21282e-06	2	214.853	778.842	1	1
263	16548.4	28559.4	91.8484	6625.72	308.646	0.199936	0.874023	89	8.9	3.35813e-05	3.35813e-06	2	215.034	779.496	1	1
264	16560.4	28355.3	91.2322	6537.12	337.858	0.746344	0.719659	195	19.5	7.45742e-05	7.45742e-06	2	212.158	769.072	1	1
265	16596.1	15443.5	76.2137	4562.01	264.568	0.286551	0.819014	93	9.3	5.09644e-05	5.09644e-06	2	148.057	536.707	1	1
266	16607	13237.8	98.3699	7600.02	338.139	0.043837	0.835284	211	21.1	6.94078e-05	6.94078e-06	2	246.654	894.119	1	1
267	16749.3	19073	57.6125	2606.9	224.527	0.741085	0.649825	38	3.8	3.64418e-05	3.64418e-06	2	84.6051	306.694	1	1
268	16972.9	18046.4	111.099	9694.09	375.415	0.300491	0.86436	202	20.2	5.20936e-05	5.20936e-06	2	314.615	1140.48	1	1
269	17052.3	13045.6	66.9213	3517.38	234.737	0.748665	0.802168	46	4.6	3.26948e-05	3.26948e-06	2	114.154	413.809	1	1
270	17066	34020.4	68.4723	3682.31	247.684	0.641331	0.75428	46	4.6	3.12304e-05	3.12304e-06	2	119.507	433.212	1	1
271	17091.1	23141.2	124.289	12132.6	425.189	0.423465	0.843335	177	17.7	3.6472e-05	3.6472e-06	2	393.755	1427.36	1	1
272	17123.2	8817.83	86.6195	5892.79	307.956	0.404482	0.780824	79	7.9	3.35155e-05	3.35155e-06	2	191.247	693.269	1	1
273	17129.8	12647.7	87.1541	5965.76	312.837	0.575557	0.766019	69	6.9	2.8915e-05	2.8915e-06	2	193.615	701.854	1	1
274	17190.7	27479.4	91.6551	6597.86	305.973	0.417523	0.88562	223	22.3	8.4497e-05	8.4497e-06	2	214.129	776.219	1	1
275	17193.3	20337.7	59.818	2810.31	199.717	0.254972	0.885392	103	10.3	9.16269e-05	9.16269e-06	2	91.2068	330.625	1	1
276	17226.2	7595.23	115.495	10476.5	398.272	0.40228	0.829973	517	51.7	0.000123372	1.23372e-05	2	340.007	1232.53	1	1
277	17294.9	26628.7	149.744	17611.2	495.525	0.688238	0.901298	508	50.8	7.21132e-05	7.21132e-06	2	571.56	2071.91	1	1
278	17333.2	23372.2	142.39	15924	484.105	0.828014	0.85385	410	41	6.43683e-05	6.43683e-06	2	516.803	1873.41	1	1
279	17322.6	33532.6	97.712	7498.69	332.442	0.587574	0.852636	149	14.9	4.96753e-05	4.96753e-06	2	243.365	882.199	1	1
280	17353.4	25481	78.0374	4782.95	284.884	0.637559	0.740576	129	12.9	6.74271e-05	6.74271e-06	2	155.227	562.699	1	1
281	17404.5	24542.4	70.9302	3951.41	241.082	0.234318	0.854342	148	14.8	9.36375e-05	9.36375e-06	2	128.24	464.872	1	1
282	17400	21305.7	57.3406	2582.35	200.741	0.720826	0.805291	118	11.8	0.000114237	1.14237e-05	2	83.8084	303.805	1	1
283	17421.1	20723.9	68.1848	3651.45	231.224	0.589748	0.858245	97	9.7	6.6412e-05	6.6412e-06	2	118.505	429.582	1	1
284	17599.4	10568.2	140.301	15460	455.849	0.281643	0.934925	469	46.9	7.58409e-05	7.58409e-06	2	501.745	1818.82	1	1
285	17610.3	4938.15	98.0852	7556.09	332.671	0.266538	0.857977	277	27.7	9.1648e-05	9.1648e-06	2	245.228	888.951	1	1
286	17693.2	12566.3	193.443	29389.6	644.489	0.466001	0.889147	937	93.7	7.9705e-05	7.9705e-06	2	953.822	3457.6	1	1
287	17673.8	17352.7	73.4903	4241.8	252.59	0.643345	0.835461	70	7	4.12561e-05	4.12561e-06	2	137.665	499.035	1	1
288	17704.7	15600.2	89.0367	6226.28	299.245	0.394125	0.873747	331	33.1	0.000132905	1.32905e-05	2	202.07	732.503	1	1
289	17704	38437.5	81.61	5230.9	284.038	0.754924	0.814769	178	17.8	8.50714e-05	8.50714e-06	2	169.766	615.4	1	1
290	17736.2	20214.9	85.9724	5805.08	291.195	0.275496	0.860302	186	18.6	8.01023e-05	8.01023e-06	2	188.4	682.95	1	1
291	17740.9	17165.9	85.2212	5704.07	291.755	0.478899	0.842091	143	14.3	6.26745e-05	6.26745e-06	2	185.122	671.067	1	1
292	17769.1	18546.8	75.6505	4494.84	250.955	0.402081	0.896875	191	19.1	0.000106233	1.06233e-05	2	145.877	528.804	1	1
293	17856.4	23920.5	91.3004	6546.89	326.721	0.617033	0.770709	146	14.6	5.57516e-05	5.57516e-06	2	212.475	770.223	1	1
294	17883.5	29264.9	58.3046	2669.9	203.996	0.564658	0.806234	59	5.9	5.52454e-05	5.52454e-06	2	86.6501	314.106	1	1
295	18019.7	11174.8	80.2179	5053.96	268.064	0.513076	0.883825	141	14.1	6.97472e-05	6.97472e-06	2	164.023	594.584	1	1
296	18030	19284.5	69.3856	3781.19	247.441	0.452396	0.776063	84	8.4	5.5538e-05	5.5538e-06	2	122.716	444.846	1	1
297	18041	11379.5	101.443	8082.27	346.183	0.69841	0.847485	177	17.7	5.47495e-05	5.47495e-06	2	262.305	950.855	1	1
298	18187.1	15292.5	109.654	9443.55	358.331	0.74652	0.924223	135	13.5	3.57387e-05	3.57387e-06	2	306.485	1111.01	1	1
299	18179.5	15196.2	78.3664	4823.36	261.108	0.594238	0.889034	105	10.5	5.44226e-05	5.44226e-06	2	156.539	567.454	1	1
300	18190.3	193.968	72.166	4090.3	253.154	0.327032	0.80204	75	7.5	4.58402e-05	4.58402e-06	2	132.748	481.212	1	1
301	18192.1	31734.4	78.3385	4819.93	286.914	0.730372	0.735779	61	6.1	3.16395e-05	3.16395e-06	2	156.428	567.05	1	1
302	18224.4	32457.6	115.243	10430.8	388.209	0.676655	0.86975	311	31.1	7.45392e-05	7.45392e-06	2	338.524	1227.15	1	1
303	18272.3	33383.3	70.6686	3922.32	237.503	0.496411	0.873809	108	10.8	6.88368e-05	6.88368e-06	2	127.296	461.449	1	1
304	18318	3221.8	78.0488	4784.34	275.819	0.326545	0.790287	159	15.9	8.30836e-05	8.30836e-06	2	155.273	562.864	1	1
305	18404.2	27841.1	91.6414	6595.9	307.912	0.316829	0.874239	423	42.3	0.000160327	1.60327e-05	2	214.066	775.988	1	1
306	18417.2	38801.8	80.5656	5097.88	283.156	0.510015	0.799001	88	8.8	4.31552e-05	4.31552e-06	2	165.448	599.751	1	1
307	18534.7	33788.2	87.013	5946.46	286.196	0.0381046	0.912305	72	7.2	3.02701e-05	3.02701e-06	2	192.988	699.583	1	1
308	18559.3	25215.4	88.9631	6215.97	298.471	0.666406	0.876831	91	9.1	3.65992e-05	3.65992e-06	2	201.735	731.291	1	1
309	18614.9	3474.87	123.215	11923.9	406.842	0.433934	0.905269	362	36.2	7.5898e-05	7.5898e-06	2	386.983	1402.81	1	1
310	18616.3	4423.04	99.7324	7812	326.623	0.495576	0.92019	204	20.4	6.52842e-05	6.52842e-06	2	253.533	919.059	1	1
311	18706	18672.9	39.3152	1213.98	135.116	0.335653	0.835613	30	3	6.17803e-05	6.17803e-06	2	39.3989	142.821	1	1
312	18788.3	13442	84.17	5564.22	276.544	0.353179	0.914294	200	20	8.98599e-05	8.98599e-06	2	180.583	654.614	1	1
313	18840.9	8278.95	84.5392	5613.15	287.445	0.505756	0.853701	263	26.3	0.000117136	1.17136e-05	2	182.171	660.371	1	1
314	18839.8	27703.7	55.7093	2437.51	192.424	0.564374	0.82725	78	7.8	7.99998e-05	7.99998e-06	2	79.1077	286.765	1	1
315	18962.2	21196.7	93.9033	6925.51	315.252	0.54271	0.875678	231	23.1	8.33874e-05	8.33874e-06	2	224.763	814.765	1	1
316	19014.4	11786.9	95.7233	7196.56	332.398	0.466159	0.818499	98	9.8	3.4044e-05	3.4044e-06	2	233.56	846.655	1	1
317	19034.3	2701.95	65.5666	3376.41	222.999	0.341043	0.853219	58	5.8	4.2945e-05	4.2945e-06	2	109.579	397.225	1	1
318	19084	30357	93.4067	6852.45	325.896	0.574052	0.810768	159	15.9	5.80084e-05	5.80084e-06	2	222.392	806.171	1	1
319	19116.6	5254.71	70.9528	3953.93	269.139	0.78825	0.685941	44	4.4	2.78204e-05	2.78204e-06	2	128.322	465.168	1	1
320	19224.7	18592.9	101.674	8119.11	348.708	0.497056	0.839064	395	39.5	0.000121627	1.21627e-05	2	263.501	955.19	1	1
321	19337.1	1318.59	51.602	2091.33	178.211	0.453578	0.827495	52	5.2	6.21614e-05	6.21614e-06	2	67.8728	246.039	1	1
322	19478.4	30955.8	120.213	11349.9	410.149	0.41824	0.847848	236	23.6	5.1983e-05	5.1983e-06	2	368.353	1335.28	1	1
323	19451.3	21788.7	50.1618	1976.22	178.143	0.692023	0.78254	40	4	5.06015e-05	5.06015e-06	2	64.1371	232.497	1	1
324	19501.9	25444.6	103.072	8343.91	342.293	0.377539	0.894918	224	22.4	6.71148e-05	6.71148e-06	2	270.796	981.636	1	1
325	19503.9	1264.09	94.838	7064.06	318.713	0.364383	0.873908	225	22.5	7.96284e-05	7.96284e-06	2	229.26	831.066	1	1
326	19531.2	38981.8	76.4388	4589	274.268	0.705869	0.766615	49	4.9	2.66943e-05	2.66943e-06	2	148.933	539.882	1	1
327	19586.8	31050.6	111.625	9786.14	383.359	0.547193	0.836776	291	29.1	7.43398e-05	7.43398e-06	2	317.603	1151.31	1	1
328	19706	26415	73.3799	4229.07	239.945	0.320348	0.923064	99	9.9	5.85236e-05	5.85236e-06	2	137.252	497.537	1	1
329	19722.8	17060.4	117.514	10846	403.155	0.770855	0.838562	173	17.3	3.98765e-05	3.98765e-06	2	351.999	1276	1	1
330	19768.6	20690.5	83.4108	5464.3	282.085	0.417013	0.862948	209	20.9	9.56207e-05	9.56207e-06	2	177.34	642.859	1	1
331	19798.4	7329.35	95.3731	7144	315.721	0.265161	0.900627	222	22.2	7.76876e-05	7.76876e-06	2	231.854	840.471	1	1
332	19843.8	24993.6	71.4982	4014.96	258.444	0.71405	0.755364	67	6.7	4.1719e-05	4.1719e-06	2	130.303	472.348	1	1
333	19989	29547.1	66.7125	3495.47	220.176	0.529212	0.906098	175	17.5	0.000125162	1.25162e-05	2	113.443	411.231	1	1
334	20107.8	35678	109.352	9391.68	385.961	0.746671	0.792256	152	15.2	4.04613e-05	4.04613e-06	2	304.801	1104.9	1	1
335	20106.4	30663.8	81.9792	5278.34	295.409	0.689583	0.760081	88	8.8	4.16798e-05	4.16798e-06	2	171.305	620.981	1	1
336	20208.1	5613.77	85.413	5729.78	279.897	0.425137	0.919079	190	19	8.29002e-05	8.29002e-06	2	185.956	674.092	1	1
337	20225.2	33677.7	89.8518	6340.79	304.801	0.173746	0.857673	131	13.1	5.16497e-05	5.16497e-06	2	205.786	745.975	1	1
338	20230.5	10111.1	69.6632	3811.51	235.69	0.0797509	0.862235	63	6.3	4.13222e-05	4.13222e-06	2	123.7	448.413	1	1
339	20348.5	7628.62	128.71	13011.1	448.298	0.838232	0.813563	282	28.2	5.41844e-05	5.41844e-06	2	422.268	1530.72	1	1
340	20338.4	28556.8	103.666	8440.45	353.691	0.557974	0.847865	163	16.3	4.82794e-05	4.82794e-06	2	273.929	992.994	1	1
341	20347	26833.9	86.0579	5816.63	297.374	0.540551	0.826564	161	16.1	6.91981e-05	6.91981e-06	2	188.775	684.309	1	1
342	20389.7	33659.5	75.6149	4490.6	259.043	0.554729	0.840953	102	10.2	5.67853e-05	5.67853e-06	2	145.74	528.306	1	1
343	20406	2288.85	95.02	7091.21	324.514	0.281209	0.84618	343	34.3	0.000120924	1.20924e-05	2	230.141	834.26	1	1
344	20428.1	22045.5	80.9022	5140.57	304.962	0.784225	0.694591	108	10.8	5.25234e-05	5.25234e-06	2	166.834	604.772	1	1
345	20444	26495.2	81.3443	5196.9	285.351	0.588246	0.802037	141	14.1	6.7829e-05	6.7829e-06	2	168.662	611.399	1	1
346	20615.6	3195.71	113.879	10185.3	370.591	0.57733	0.931952	202	20.2	4.95813e-05	4.95813e-06	2	330.557	1198.27	1	1
347	20578.8	21673.6	52.7917	2188.88	186.026	0.720728	0.794847	36	3.6	4.11169e-05	4.11169e-06	2	71.0387	257.515	1	1
348	20719.6	21722.3	99.104	7713.87	329.028	0.135902	0.895397	173	17.3	5.60678e-05	5.60678e-06	2	250.349	907.515	1	1
349	20759.7	31184.6	98.9964	7697.14	344.176	0.739526	0.816543	157	15.7	5.0993e-05	5.0993e-06	2	249.806	905.545	1	1
350	20782.4	32307.3	80.517	5091.72	285.141	0.668284	0.786966	149	14.9	7.31579e-05	7.31579e-06	2	165.249	599.026	1	1
351	20868.1	16627.7	186.564	27336.8	631.189	0.611925	0.862261	319	31.9	2.91731e-05	2.91731e-06	2	887.198	3216.09	1	1
352	20814.3	25609.1	71.8462	4054.12	254.388	0.761725	0.787251	45	4.5	2.77495e-05	2.77495e-06	2	131.574	476.956	1	1
353	20939.6	10584.3	106.096	8840.77	353.764	0.635097	0.887716	282	28.2	7.97441e-05	7.97441e-06	2	286.922	1040.09	1	1
354	21002.3	15337.6	87.6892	6039.24	303.636	0.635877	0.823164	195	19.5	8.07221e-05	8.07221e-06	2	196	710.499	1	1
355	21045.3	19054.6	76.8473	4638.18	253.594	0.112734	0.906314	64	6.4	3.44963e-05	3.44963e-06	2	150.529	545.668	1	1
356	21100.9	28023.6	104.288	8542	369.857	0.780382	0.784696	200	20	5.85343e-05	5.85343e-06	2	277.225	1004.94	1	1
357	21159.1	26287.1	62.3083	3049.17	216.946	0.359533	0.81412	67	6.7	5.4933e-05	5.4933e-06	2	98.9589	358.726	1	1
358	21205.9	29945.7	69.862	3833.29	245.612	0.675536	0.798513	129	12.9	8.41313e-05	8.41313e-06	2	124.407	450.976	1	1
359	21205.1	39442.3	75.4322	4468.93	264.635	0.675159	0.801894	93	9.3	5.20259e-05	5.20259e-06	2	145.036	525.756	1	1
360	21261.3	5773.44	83.6689	5498.17	278.378	0.22148	0.891578	137	13.7	6.22935e-05	6.22935e-06	2	178.44	646.844	1	1
361	21307	21359.5	87.6768	6037.54	294.012	0.428474	0.877688	102	10.2	4.22358e-05	4.22358e-06	2	195.944	710.298	1	1
362	21398.6	28601.6	98.8368	7672.34	325.748	0.416086	0.908605	237	23.7	7.72255e-05	7.72255e-06	2	249.001	902.628	1	1
363	21411.9	1796.79	128.452	12959	438.914	0.842634	0.845326	269	26.9	5.18943e-05	5.18943e-06	2	420.578	1524.59	1	1
364	21583.7	17848.3	82.5061	5346.41	284.777	0.571531	0.828441	355	35.5	0.000165999	1.65999e-05	2	173.514	628.989	1	1
365	21582.5	11820.1	92.5669	6729.79	311.272	0.485985	0.872836	327	32.7	0.000121475	1.21475e-05	2	218.411	791.74	1	1
366	21622	14853.5	70.4783	3901.23	229.862	0.26645	0.927846	671	67.1	0.000429993	4.29993e-05	2	126.612	458.968	1	1
367	21616	6124.01	54.3529	2320.25	184.039	0.458939	0.860843	51	5.1	5.4951e-05	5.4951e-06	2	75.3022	272.971	1	1
368	21682.4	584.69	82.4772	5342.66	268.436	0.447184	0.93172	194	19.4	9.07788e-05	9.07788e-06	2	173.393	628.548	1	1
369	21754.7	14852.8	98.478	7616.73	329.662	0.32799	0.880724	260	26	8.53385e-05	8.53385e-06	2	247.196	896.086	1	1
370	21788.3	1812.54	97.8658	7522.32	341.36	0.628404	0.811216	198	19.8	6.58042e-05	6.58042e-06	2	244.132	884.978	1	1
371	21806.7	253.188	88.0734	6092.27	310.608	0.748221	0.793532	66	6.6	2.70835e-05	2.70835e-06	2	197.721	716.738	1	1
372	21892.3	21912.5	93.498	6865.85	315.348	0.399871	0.867609	78	7.8	2.84014e-05	2.84014e-06	2	222.827	807.748	1	1
373	21914.4	6737.53	85.9809	5806.22	304.401	0.601912	0.78743	98	9.8	4.21961e-05	4.21961e-06	2	188.437	683.085	1	1
374	22067.8	31899.4	124.456	12165.3	415.805	0.636019	0.884206	333	33.3	6.84322e-05	6.84322e-06	2	394.818	1431.22	1	1
375	22059.1	20088	87.2412	5977.68	297.164	0.425241	0.850649	68	6.8	2.84391e-05	2.84391e-06	2	194.002	703.257	1	1
376	22078.5	36787.3	77.8897	4764.85	272.429	0.643187	0.806777	59	5.9	3.09558e-05	3.09558e-06	2	154.64	560.571	1	1
377	22281	3969.42	100.348	7908.68	330.329	0.269262	0.910793	100	10	3.16108e-05	3.16108e-06	2	256.671	930.433	1	1
378	22307.9	2189.79	103.593	8428.5	344.764	0.543604	0.891079	155	15.5	4.59749e-05	4.59749e-06	2	273.542	991.589	1	1
379	22380.7	21590.4	126.072	12483.1	415.276	0.148937	0.909622	242	24.2	4.84654e-05	4.84654e-06	2	405.132	1468.61	1	1
380	22383.8	10051.3	73.573	4251.36	240.698	0.196059	0.92213	88	8.8	5.17482e-05	5.17482e-06	2	137.975	500.159	1	1
381	22490.6	26083.4	100.639	7954.67	346.199	0.546438	0.834025	245	24.5	7.69988e-05	7.69988e-06	2	258.164	935.843	1	1
382	22549.4	15993.3	96.2701	7279.01	323.942	0.471867	0.871659	230	23	7.89943e-05	7.89943e-06	2	236.236	856.354	1	1
383	22649.6	33076.2	91.283	6544.4	317.765	0.642416	0.814457	90	9	3.43805e-05	3.43805e-06	2	212.394	769.929	1	1
384	22744.4	26194.8	109.967	9497.63	373.691	0.704512	0.854672	309	30.9	8.1336e-05	8.1336e-06	2	308.24	1117.37	1	1
385	23022.9	35503.5	107.131	9014.03	385.751	0.794456	0.76123	226	22.6	6.26801e-05	6.26801e-06	2	292.545	1060.47	1	1
386	23017.2	39934	61.1859	2940.3	230.919	0.745019	0.692918	45	4.5	3.82613e-05	3.82613e-06	2	95.4257	345.918	1	1
387	23048.4	26459.8	53.9211	2283.53	190.723	0.668827	0.788879	43	4.3	4.70761e-05	4.70761e-06	2	74.1107	268.651	1	1
388	23100.4	9189.57	62.2901	3047.39	216.348	0.520036	0.818147	84	8.4	6.89114e-05	6.89114e-06	2	98.9011	358.516	1	1
389	23125.1	29633	86.7667	5912.85	314.191	0.652166	0.752693	182	18.2	7.69511e-05	7.69511e-06	2	191.898	695.629	1	1
390	23185.4	39092.7	95.1197	7106.09	328.574	0.449894	0.827129	169	16.9	5.9456e-05	5.9456e-06	2	230.624	836.011	1	1
391	23204.4	2476.74	106.235	8863.94	363.591	0.492877	0.84258	190	19	5.35879e-05	5.35879e-06	2	287.673	1042.82	1	1
392	23242.3	29363.9	74.3968	4347.09	246.67	0.59972	0.89779	101	10.1	5.80848e-05	5.80848e-06	2	141.082	511.422	1	1
393	23438	16251.1	123.868	12050.7	417.964	0.53754	0.866848	264	26.4	5.47687e-05	5.47687e-06	2	391.097	1417.73	1	1
394	23419.5	8293.48	75.8695	4520.89	252.02	0.431388	0.894467	85	8.5	4.7004e-05	4.7004e-06	2	146.723	531.869	1	1
395	23458.6	9937.12	147.725	17139.5	490.079	0.65421	0.896759	372	37.2	5.42606e-05	5.42606e-06	2	556.252	2016.41	1	1
396	23461.7	30448.7	93.4094	6852.84	311.497	0.506199	0.887508	152	15.2	5.54514e-05	5.54514e-06	2	222.405	806.217	1	1
397	23476.9	30153.5	51.8226	2109.25	179.738	0.519384	0.820464	42	4.2	4.97807e-05	4.97807e-06	2	68.4544	248.147	1	1
398	23515.4	24397.3	91.8791	6630.15	303.755	0.287532	0.902996	114	11.4	4.29855e-05	4.29855e-06	2	215.177	780.018	1	1
399	23546.4	1889.25	93.1151	6809.74	314.06	0.476315	0.867591	290	29	0.000106465	1.06465e-05	2	221.006	801.145	1	1
400	23551.5	1445.53	102.52	8254.87	347.752	0.467883	0.857789	342	34.2	0.000103575	1.03575e-05	2	267.907	971.162	1	1
401	23702.5	13541.9	247.904	48267.7	806.373	0.383139	0.932812	1078	107.8	5.58344e-05	5.58344e-06	2	1566.5	5678.55	1	1
402	23643.2	19950.3	65.8422	3404.85	233.154	0.533223	0.787085	66	6.6	4.84602e-05	4.84602e-06	2	110.502	400.571	1	1
403	23688.7	23180	95.5618	7172.31	330.721	0.628424	0.824031	326	32.6	0.000113632	1.13632e-05	2	232.773	843.801	1	1
404	23773.7	8161.37	76.9226	4647.27	255.497	0.424363	0.894615	80	8	4.30361e-05	4.30361e-06	2	150.824	546.737	1	1
405	23879.4	28570.8	70.9823	3957.22	243.748	0.669107	0.836989	97	9.7	6.12804e-05	6.12804e-06	2	128.429	465.555	1	1
406	24072.2	10290.4	68.7667	3714.03	236.686	0.655028	0.833127	81	8.1	5.45229e-05	5.45229e-06	2	120.537	436.945	1	1
407	24083.6	16019.3	58.0504	2646.68	205.778	0.380573	0.785441	38	3.8	3.58941e-05	3.58941e-06	2	85.8961	311.374	1	1
408	24117.1	6131.23	50.999	2042.74	178.324	0.523806	0.807243	60	6	7.34308e-05	7.34308e-06	2	66.2958	240.322	1	1
409	24175.5	22996.8	79.6634	4984.33	261.982	0.252982	0.912583	103	10.3	5.16619e-05	5.16619e-06	2	161.763	586.392	1	1
410	24242.6	3382.99	133.259	13947.1	454.8	0.721133	0.847327	446	44.6	7.99451e-05	7.99451e-06	2	452.643	1640.83	1	1
411	24343.7	19530.1	93.7535	6903.43	308.142	0.419507	0.913635	262	26.2	9.48804e-05	9.48804e-06	2	224.046	812.168	1	1
412	24383.9	9802.31	82.0081	5282.06	283.883	0.472931	0.823637	156	15.6	7.38348e-05	7.38348e-06	2	171.426	621.419	1	1
413	24379.9	20193.4	82.8552	5391.75	331.417	0.888253	0.616865	87	8.7	4.03394e-05	4.03394e-06	2	174.986	634.324	1	1
414	24416.7	10757.8	102.885	8313.67	347.565	0.375394	0.864829	285	28.5	8.57022e-05	8.57022e-06	2	269.815	978.079	1	1
415	24407.2	855.617	89.7897	6332.03	300.583	0.303024	0.880692	268	26.8	0.000105811	1.05811e-05	2	205.502	744.945	1	1
416	24422.6	13083.7	80.9416	5145.57	272.176	0.445857	0.872861	215	21.5	0.000104459	1.04459e-05	2	166.996	605.361	1	1
417	24454	34730.8	121.099	11517.9	419.106	0.696734	0.824016	417	41.7	9.05113e-05	9.05113e-06	2	373.806	1355.05	1	1
418	24649.8	19485.1	84.267	5577.05	280.088	0.458047	0.893356	156	15.6	6.99294e-05	6.99294e-06	2	181	656.124	1	1
419	24688.2	11209.7	74.5012	4359.3	261.381	0.473245	0.801822	87	8.7	4.98933e-05	4.98933e-06	2	141.478	512.859	1	1
420	24755.3	2544.87	113.894	10188	376.851	0.462521	0.901484	746	74.6	0.000183059	1.83059e-05	2	330.644	1198.59	1	1
421	24770.8	2845.93	80.7679	5123.5	269.105	0.485187	0.889062	257	25.7	0.000125402	1.25402e-05	2	166.28	602.765	1	1
422	24802	30206.3	66.7026	3494.42	220.724	0.634129	0.901333	93	9.3	6.65346e-05	6.65346e-06	2	113.409	411.108	1	1
423	24880.1	29423.6	104.892	8641.25	346.217	0.30964	0.905921	140	14	4.05034e-05	4.05034e-06	2	280.446	1016.62	1	1
424	24908	32503.4	127.18	12703.6	434.613	0.845163	0.845143	374	37.4	7.36013e-05	7.36013e-06	2	412.287	1494.54	1	1
425	24961.7	5734.56	73.2143	4210	250.099	0.282005	0.845802	128	12.8	7.60096e-05	7.60096e-06	2	136.633	495.294	1	1
426	25024.8	22526.8	88.191	6108.55	300.492	0.66018	0.850125	104	10.4	4.25633e-05	4.25633e-06	2	198.249	718.654	1	1
427	25060.8	7320.06	65.128	3331.39	221.676	0.458708	0.851919	100	10	7.50438e-05	7.50438e-06	2	108.118	391.928	1	1
428	25090.9	12202.3	89.6754	6315.91	298.57	0.508507	0.890339	139	13.9	5.50197e-05	5.50197e-06	2	204.979	743.049	1	1
429	25090.1	10388.8	97.9063	7528.55	345.766	0.505201	0.791327	202	20.2	6.7078e-05	6.7078e-06	2	244.334	885.711	1	1
430	25113.4	29054.6	59.2798	2759.96	205.322	0.552655	0.822699	76	7.6	6.88416e-05	6.88416e-06	2	89.5727	324.701	1	1
431	25144.8	25380.7	84.1487	5561.41	279.474	0.545307	0.894769	135	13.5	6.0686e-05	6.0686e-06	2	180.492	654.284	1	1
432	25197	21599.6	124.841	12240.7	456.687	0.88815	0.737531	256	25.6	5.22845e-05	5.22845e-06	2	397.265	1440.08	1	1
433	25252.1	11748.9	91.1971	6532.09	318.615	0.641397	0.80859	130	13	4.97544e-05	4.97544e-06	2	211.995	768.481	1	1
434	25254.4	21799	108.173	9190.25	363.241	0.383041	0.875279	323	32.3	8.78649e-05	8.78649e-06	2	298.264	1081.21	1	1
435	25351.8	14416.1	46.7248	1714.68	156.666	0.406257	0.877903	39	3.9	5.68618e-05	5.68618e-06	2	55.649	201.728	1	1
436	25600.2	17790.8	83.405	5463.55	277.583	0.506877	0.89104	225	22.5	0.000102955	1.02955e-05	2	177.316	642.77	1	1
437	25586.7	30140.1	58.7758	2713.23	201.366	0.473062	0.840864	61	6.1	5.62061e-05	5.62061e-06	2	88.0561	319.204	1	1
438	25601.6	27562.2	67.4799	3576.34	233.279	0.498298	0.825844	78	7.8	5.45251e-05	5.45251e-06	2	116.068	420.745	1	1
439	25647.3	7426.99	51.4333	2077.68	178.196	0.445725	0.822226	40	4	4.81306e-05	4.81306e-06	2	67.4298	244.433	1	1
440	25659.3	30538.7	80.1059	5039.86	278.193	0.614833	0.818345	79	7.9	3.91876e-05	3.91876e-06	2	163.565	592.925	1	1
441	25716.5	25470.4	50.5155	2004.19	178.104	0.38189	0.793966	52	5.2	6.48641e-05	6.48641e-06	2	65.0447	235.787	1	1
442	25754	22170.3	72.6516	4145.53	265.821	0.566961	0.737247	84	8.4	5.06569e-05	5.06569e-06	2	134.541	487.71	1	1
443	26087.6	27013	148.287	17270.2	505.17	0.701115	0.850419	281	28.1	4.0677e-05	4.0677e-06	2	560.494	2031.79	1	1
444	26159.5	19442.7	87.0634	5953.34	294.976	0.488489	0.859799	180	18	7.55878e-05	7.55878e-06	2	193.212	700.393	1	1
445	26183.5	23654.9	89.2918	6262	290.932	0.317285	0.929693	141	14.1	5.6292e-05	5.6292e-06	2	203.229	736.705	1	1
446	26669.8	35505.3	80.0078	5027.53	270.309	0.310159	0.864657	62	6.2	3.08303e-05	3.08303e-06	2	163.165	591.474	1	1
447	26654.5	10106.8	76.6338	4612.44	253.889	0.549426	0.89919	88	8.8	4.76971e-05	4.76971e-06	2	149.694	542.64	1	1
448	26674.5	28672.2	99.8133	7824.68	339.668	0.551262	0.852249	345	34.5	0.000110228	1.10228e-05	2	253.945	920.55	1	1
449	26678.3	23175.2	77.6028	4729.82	282.834	0.652038	0.743006	135	13.5	7.13558e-05	7.13558e-06	2	153.503	556.449	1	1
450	26706.1	2461.28	103.585	8427.15	339.083	0.270355	0.921038	401	40.1	0.000118961	1.18961e-05	2	273.498	991.429	1	1
451	26729.9	1292.46	95.8948	7222.37	325.312	0.428851	0.857611	233	23.3	8.06522e-05	8.06522e-06	2	234.397	849.691	1	1
452	26774.1	19745	166.426	21753.6	558.945	0.832971	0.874989	671	67.1	7.71138e-05	7.71138e-06	2	705.998	2559.24	1	1
453	26860.1	33258.1	76.0325	4540.34	259.112	0.172754	0.849813	94	9.4	5.17582e-05	5.17582e-06	2	147.354	534.158	1	1
454	26880.2	37945	98.5806	7632.61	334.907	0.258943	0.855137	115	11.5	3.76673e-05	3.76673e-06	2	247.711	897.954	1	1
455	26902.9	16396.4	94.5479	7020.91	313.364	0.40884	0.898471	138	13.8	4.91389e-05	4.91389e-06	2	227.859	825.989	1	1
456	26936.4	29468.7	74.294	4335.08	250.98	0.552299	0.86483	77	7.7	4.44051e-05	4.44051e-06	2	140.692	510.01	1	1
457	26959.1	25605.2	100.265	7895.65	331.992	0.195611	0.900205	222	22.2	7.02919e-05	7.02919e-06	2	256.248	928.9	1	1
458	27037.9	35138.7	98.7799	7663.51	336.814	0.572103	0.848899	132	13.2	4.30612e-05	4.30612e-06	2	248.714	901.589	1	1
459	27049.2	23090.9	82.2206	5309.47	275.841	0.308192	0.876889	175	17.5	8.23999e-05	8.23999e-06	2	172.316	624.644	1	1
460	27101.2	31270.5	69.2016	3761.16	243.632	0.471678	0.796277	113	11.3	7.51098e-05	7.51098e-06	2	122.066	442.489	1	1
461	27244.7	27512.1	42.3593	1409.25	148.12	0.174805	0.807186	45	4.5	7.98297e-05	7.98297e-06	2	45.7363	165.794	1	1
462	27427.7	17341.6	127.269	12721.3	477.845	0.876087	0.700113	207	20.7	4.06798e-05	4.06798e-06	2	412.862	1496.63	1	1
463	27357	26789.4	108.258	9204.68	367.992	0.491381	0.854164	322	32.2	8.74555e-05	8.74555e-06	2	298.732	1082.9	1	1
464	27370.4	32186.1	106.691	8940.21	366.635	0.513303	0.835777	248	24.8	6.93496e-05	6.93496e-06	2	290.149	1051.79	1	1
465	27402.5	26047.8	78.4616	4835.09	262.509	0.54838	0.881709	67	6.7	3.46426e-05	3.46426e-06	2	156.92	568.834	1	1
466	27447.5	25857.5	101.804	8139.92	358.145	0.81991	0.797466	331	33.1	0.000101659	1.01659e-05	2	264.176	957.638	1	1
467	27458.4	19021.9	77.2022	4681.12	260.454	0.30895	0.867159	86	8.6	4.59292e-05	4.59292e-06	2	151.923	550.72	1	1
468	27519.9	30797.2	87.1651	5967.26	298.261	0.429891	0.84293	152	15.2	6.36808e-05	6.36808e-06	2	193.664	702.031	1	1
469	27574	38065	100.391	7915.47	351.442	0.564699	0.805339	180	18	5.68507e-05	5.68507e-06	2	256.892	931.232	1	1
470	27579.8	10435.8	84.72	5637.17	288.176	0.165944	0.853014	92	9.2	4.08006e-05	4.08006e-06	2	182.951	663.197	1	1
471	27814.5	35816.4	84.2623	5576.44	293.143	0.652141	0.815469	70	7	3.13821e-05	3.13821e-06	2	180.98	656.051	1	1
472	27935	35345.6	65.8172	3402.27	230.125	0.639054	0.807326	95	9.5	6.98064e-05	6.98064e-06	2	110.418	400.266	1	1
473	28034.1	29189.7	103.331	8385.86	343.352	0.214641	0.893875	195	19.5	5.81336e-05	5.81336e-06	2	272.158	986.571	1	1
474	28032.3	13856.4	84.1217	5557.83	277.935	0.304296	0.904129	402	40.2	0.000180826	1.80826e-05	2	180.376	653.863	1	1
475	28051.4	7773.91	72.6829	4149.1	239.602	0.186981	0.908204	123	12.3	7.41125e-05	7.41125e-06	2	134.656	488.129	1	1
476	28085.1	30259	84.2745	5578.05	290.651	0.496251	0.829752	165	16.5	7.39506e-05	7.39506e-06	2	181.032	656.241	1	1
477	28207.9	20491.4	82.6372	5363.42	311.821	0.910325	0.693172	72	7.2	3.35607e-05	3.35607e-06	2	174.066	630.99	1	1
478	28398.1	31279.8	86.5426	5882.34	302.555	0.717566	0.807515	128	12.8	5.44002e-05	5.44002e-06	2	190.907	692.039	1	1
479	28516.8	17302.9	100.215	7887.84	332.184	0.676338	0.898276	342	34.2	0.000108395	1.08395e-05	2	255.995	927.981	1	1
480	28753.4	25602.8	84.0133	5543.52	286.571	0.073091	0.848264	103	10.3	4.64506e-05	4.64506e-06	2	179.911	652.179	1	1
481	28751.6	30957.9	69.4158	3784.48	236.044	0.585718	0.85355	84	8.4	5.54898e-05	5.54898e-06	2	122.823	445.233	1	1
482	28918.2	39003.2	70.0337	3852.15	240.774	0.53839	0.835012	62	6.2	4.02372e-05	4.02372e-06	2	125.019	453.195	1	1
483	28936.6	11330.9	61.0723	2929.4	221.345	0.505123	0.751359	68	6.8	5.80325e-05	5.80325e-06	2	95.0716	344.635	1	1
484	28953.1	5939.99	85.3926	5727.04	286.497	0.529429	0.876799	111	11.1	4.84543e-05	4.84543e-06	2	185.868	673.77	1	1
485	29086.4	13760.3	263.562	54557.5	861.79	0.195511	0.923127	654	65.4	2.99684e-05	2.99684e-06	2	1770.63	6418.52	1	1
486	28995.8	18317.3	75.8367	4516.99	253.508	0.165633	0.883231	118	11.8	6.5309e-05	6.5309e-06	2	146.596	531.411	1	1
487	29048.2	15956.7	98.5754	7631.81	325.565	0.223357	0.904817	276	27.6	9.04111e-05	9.04111e-06	2	247.685	897.859	1	1
488	29161.9	8500.49	92.5116	6721.75	303.997	0.195457	0.914018	358	35.8	0.00013315	1.3315e-05	2	218.15	790.795	1	1
489	29297.2	20996.7	108.718	9283.02	367.536	0.502265	0.863571	210	21	5.65549e-05	5.65549e-06	2	301.274	1092.12	1	1
490	29294.7	34876.1	87.6417	6032.7	291.008	0.450405	0.895184	44	4.4	1.8234e-05	1.8234e-06	2	195.787	709.729	1	1
491	29422.3	32731.5	62.5387	3071.76	209.116	0.573042	0.882719	90	9	7.32478e-05	7.32478e-06	2	99.6922	361.384	1	1
492	29437.7	13971	80.1756	5048.64	279.627	0.274197	0.811384	122	12.2	6.04122e-05	6.04122e-06	2	163.851	593.958	1	1
493	29569	10046.1	233.767	42919.7	791.117	0.227919	0.861758	438	43.8	2.55128e-05	2.55128e-06	2	1392.93	5049.37	1	1
494	29506.2	27120.3	61.5487	2975.28	213.111	0.532427	0.823241	51	5.1	4.28531e-05	4.28531e-06	2	96.5608	350.033	1	1
495	29560.1	12008.5	60.9853	2921.05	212.366	0.284705	0.813918	62	6.2	5.3063e-05	5.3063e-06	2	94.801	343.654	1	1
496	29607.7	2556.49	105.519	8744.85	348.141	0.279097	0.906676	314	31.4	8.97671e-05	8.97671e-06	2	283.809	1028.81	1	1
497	29657.3	21486.9	122.365	11759.9	426.669	0.631253	0.811768	402	40.2	8.54597e-05	8.54597e-06	2	381.661	1383.52	1	1
498	29695.1	36527.2	88.5766	6162.09	301.777	0.473604	0.850285	139	13.9	5.63933e-05	5.63933e-06	2	199.987	724.951	1	1
499	29717.4	19196.3	71.0672	3966.69	248.549	0.18506	0.80689	127	12.7	8.00415e-05	8.00415e-06	2	128.736	466.669	1	1
500	29752.7	19396.3	76.7793	4629.97	259.316	0.526415	0.865226	109	10.9	5.88557e-05	5.88557e-06	2	150.263	544.702	1	1
501	29780.8	37639.7	78.6421	4857.36	281.469	0.486801	0.77046	58	5.8	2.98516e-05	2.98516e-06	2	157.643	571.454	1	1
502	29814.3	31359.6	92.5587	6728.6	316.314	0.711014	0.845082	82	8.2	3.0467e-05	3.0467e-06	2	218.372	791.6	1	1
503	29833	21335.1	80.806	5128.35	280.959	0.378571	0.816395	115	11.5	5.6061e-05	5.6061e-06	2	166.437	603.335	1	1
504	29953.5	32084.4	87.8778	6065.24	307.121	0.361925	0.808054	116	11.6	4.78134e-05	4.78134e-06	2	196.843	713.558	1	1
505	29961.3	13644.3	76.4701	4592.76	269.568	0.320863	0.79423	148	14.8	8.05616e-05	8.05616e-06	2	149.055	540.325	1	1
506	30033.1	15075.8	66.7735	3501.86	250.293	0.481801	0.70244	60	6	4.28344e-05	4.28344e-06	2	113.65	411.983	1	1
507	30045.2	18121.8	72.8279	4165.68	253.765	0.262876	0.812893	129	12.9	7.74183e-05	7.74183e-06	2	135.194	490.08	1	1
508	30108.4	21526	63.9286	3209.82	226.057	0.661493	0.789322	46	4.6	3.58276e-05	3.58276e-06	2	104.172	377.625	1	1
509	30314.7	10009.1	45.4378	1621.52	154.612	0.335467	0.852403	63	6.3	9.71308e-05	9.71308e-06	2	52.6256	190.768	1	1
510	30442.9	33127.1	117.579	10858	396.311	0.719581	0.868737	164	16.4	3.77602e-05	3.77602e-06	2	352.389	1277.41	1	1
511	30406.3	27036.1	60.5112	2875.81	214.231	0.570104	0.787418	59	5.9	5.12898e-05	5.12898e-06	2	93.3327	338.331	1	1
512	30459.8	33348	182.832	26253.9	625.29	0.650054	0.843803	605	60.5	5.76105e-05	5.76105e-06	2	852.053	3088.69	1	1
513	30454.6	19380.8	89.2866	6261.28	332.456	0.607591	0.711877	149	14.9	5.94927e-05	5.94927e-06	2	203.206	736.621	1	1
514	30498.1	18021.8	80.4522	5083.53	264.183	0.0779233	0.915302	214	21.4	0.000105242	1.05242e-05	2	164.983	598.062	1	1
515	30555	35652.7	95.1447	7109.82	325.836	0.725717	0.841533	84	8.4	2.95366e-05	2.95366e-06	2	230.745	836.45	1	1
516	30570.7	29155.2	118.56	11040	411.068	0.870199	0.821015	205	20.5	4.64221e-05	4.64221e-06	2	358.296	1298.82	1	1
517	30628.7	31609.3	91.2585	6540.89	309.537	0.571279	0.857868	151	15.1	5.77139e-05	5.77139e-06	2	212.28	769.516	1	1
518	30636.4	2960.11	72.2	4094.15	251.984	0.572996	0.810266	90	9	5.49565e-05	5.49565e-06	2	132.873	481.665	1	1
519	30756.3	24014	148.378	17291.2	492.051	0.598392	0.89746	463	46.3	6.69414e-05	6.69414e-06	2	561.176	2034.26	1	1
520	30741.5	30463.3	131.461	13573.2	440.723	0.436945	0.878136	258	25.8	4.75201e-05	4.75201e-06	2	440.51	1596.85	1	1
521	30876.9	33480.8	108.267	9206.29	352.974	0.282113	0.928557	162	16.2	4.39916e-05	4.39916e-06	2	298.784	1083.09	1	1
522	31053.9	14923.3	81.1276	5169.25	272.842	0.165424	0.872598	120	12	5.80355e-05	5.80355e-06	2	167.765	608.147	1	1
523	31054	33179.8	59.4907	2779.64	204.001	0.363295	0.839332	49	4.9	4.40705e-05	4.40705e-06	2	90.2113	327.016	1	1
524	31073	31222.7	100.854	7988.76	343.579	0.600488	0.850426	153	15.3	4.78798e-05	4.78798e-06	2	259.27	939.854	1	1
525	31074	24692.4	67.4448	3572.62	234.182	0.50834	0.81863	41	4.1	2.86904e-05	2.86904e-06	2	115.947	420.308	1	1
526	31083.4	170.875	56.7814	2532.22	204.699	0.465421	0.759419	37	3.7	3.65292e-05	3.65292e-06	2	82.1816	297.908	1	1
527	31179.2	208.593	78.4064	4828.29	269.278	0.773035	0.836759	154	15.4	7.97384e-05	7.97384e-06	2	156.699	568.034	1	1
528	31411.2	17434.4	57.3333	2581.69	196.275	0.257574	0.842138	36	3.6	3.48609e-05	3.48609e-06	2	83.7871	303.728	1	1
529	31432.3	5951.43	48.7026	1862.92	170.327	0.564993	0.806928	37	3.7	4.96532e-05	4.96532e-06	2	60.4599	219.167	1	1
530	31566.7	31470.6	107.668	9104.57	389.121	0.734615	0.755615	277	27.7	7.60607e-05	7.60607e-06	2	295.483	1071.13	1	1
531	31724.7	2364.86	91.0271	6507.76	305.539	0.647773	0.87601	496	49.6	0.000190542	1.90542e-05	2	211.205	765.619	1	1
532	31783.3	28424.3	107.921	9147.54	351.831	0.263119	0.928636	201	20.1	5.49328e-05	5.49328e-06	2	296.878	1076.18	1	1
533	31843.9	26700	103.275	8376.82	347.482	0.28875	0.871816	381	38.1	0.000113707	1.13707e-05	2	271.864	985.508	1	1
534	31878.9	7192.77	95.0251	7091.97	318.629	0.194232	0.87782	266	26.6	9.3768e-05	9.3768e-06	2	230.165	834.349	1	1
535	31866.4	9338.43	71.5928	4025.58	243.685	0.13145	0.851885	48	4.8	2.98094e-05	2.98094e-06	2	130.648	473.598	1	1
536	31924.9	18001.6	108.999	9331.1	360.649	0.126264	0.901515	475	47.5	0.000127263	1.27263e-05	2	302.835	1097.78	1	1
537	32019.9	27569.4	85.7094	5769.62	292.444	0.453084	0.847754	275	27.5	0.000119159	1.19159e-05	2	187.249	678.778	1	1
538	32016.6	25051.9	75.2344	4445.52	260.792	0.706045	0.821379	78	7.8	4.38643e-05	4.38643e-06	2	144.277	523.003	1	1
539	32297.8	27603.6	73.8018	4277.83	258.988	0.641362	0.801443	167	16.7	9.75962e-05	9.75962e-06	2	138.834	503.274	1	1
540	32330.3	9235.82	69.2902	3770.81	238.86	0.499094	0.830533	93	9.3	6.16579e-05	6.16579e-06	2	122.379	443.624	1	1
541	32532.8	16712.4	67.6798	3597.55	229.88	0.489089	0.855493	91	9.1	6.32374e-05	6.32374e-06	2	116.756	423.242	1	1
542	32616.4	32783.7	120.602	11423.6	400.869	0.386429	0.893318	199	19.9	4.35503e-05	4.35503e-06	2	370.744	1343.95	1	1
543	32613.4	17149.5	112.261	9897.96	376.109	0.291606	0.87928	469	46.9	0.000118459	1.18459e-05	2	321.232	1164.47	1	1
544	32655.9	39272.3	113.41	10101.7	387.148	0.469794	0.846936	161	16.1	3.98447e-05	3.98447e-06	2	327.845	1188.44	1	1
545	32646.8	5137.1	83.8996	5528.52	277.611	0.219641	0.90146	225	22.5	0.000101745	1.01745e-05	2	179.425	650.415	1	1
546	32680.7	29989.5	76.4837	4594.39	257.786	0.597641	0.868795	82	8.2	4.46196e-05	4.46196e-06	2	149.108	540.516	1	1
547	32685.7	22968.6	64.0767	3224.71	217.121	0.508309	0.859598	51	5.1	3.95385e-05	3.95385e-06	2	104.656	379.377	1	1
548	32688.6	21199	80.9923	5152.02	282.01	0.455595	0.814062	93	9.3	4.5128e-05	4.5128e-06	2	167.205	606.119	1	1
549	32764.5	23756.3	94.3967	6998.48	316.75	0.511664	0.876559	276	27.6	9.85929e-05	9.85929e-06	2	227.131	823.35	1	1
550	32858.5	25635.8	65.7684	3397.23	224.93	0.593748	0.843798	65	6.5	4.78331e-05	4.78331e-06	2	110.255	399.674	1	1
551	32864.1	4071.04	91.1878	6530.75	313.943	0.409901	0.832669	84	8.4	3.21556e-05	3.21556e-06	2	211.951	768.324	1	1
552	32930.3	6417.8	101.594	8106.3	334.265	0.339362	0.911697	332	33.2	0.00010239	1.0239e-05	2	263.085	953.682	1	1
553	32933.3	23484.9	72.1627	4089.92	255.067	0.347408	0.78998	73	7.3	4.46218e-05	4.46218e-06	2	132.736	481.168	1	1
554	32951.7	5184.02	96.8644	7369.16	328.872	0.331357	0.856199	182	18.2	6.17438e-05	6.17438e-06	2	239.162	866.961	1	1
555	32978.8	8011	64.3458	3251.85	209.176	0.090416	0.933932	243	24.3	0.000186817	1.86817e-05	2	105.537	382.571	1	1
556	33047.8	35693.6	192.407	29075.7	633.664	0.597934	0.909958	693	69.3	5.95859e-05	5.95859e-06	2	943.633	3420.67	1	1
557	33007.7	11863.1	100.715	7966.68	332.472	0.0911275	0.905684	321	32.1	0.000100732	1.00732e-05	2	258.554	937.256	1	1
558	33060.8	11204.5	78.7659	4872.66	275.718	0.359264	0.805464	145	14.5	7.43947e-05	7.43947e-06	2	158.139	573.254	1	1
559	33145.5	7738.61	83.6388	5494.21	277.348	0.463252	0.897566	66	6.6	3.00316e-05	3.00316e-06	2	178.311	646.378	1	1
560	33205.3	18338.3	90.9485	6496.52	301.863	0.252735	0.895925	154	15.4	5.92625e-05	5.92625e-06	2	210.84	764.296	1	1
561	33239	36891.4	126.28	12524.4	439.069	0.536326	0.816396	220	22	4.39143e-05	4.39143e-06	2	406.472	1473.46	1	1
562	33230	5714.86	89.2604	6257.6	304.918	0.575045	0.84577	156	15.6	6.23243e-05	6.23243e-06	2	203.086	736.188	1	1
563	33252.1	30211.2	67.4725	3575.56	235.432	0.549733	0.810632	84	8.4	5.87321e-05	5.87321e-06	2	116.043	420.654	1	1
564	33295.8	19008.6	117.099	10769.5	424.73	0.825852	0.750207	220	22	5.107e-05	5.107e-06	2	349.518	1267	1	1
565	33364.8	31883.5	84.1507	5561.67	285.549	0.540869	0.857144	148	14.8	6.65268e-05	6.65268e-06	2	180.5	654.314	1	1
566	33423.7	38463	126.656	12599.1	478.665	0.930278	0.691013	206	20.6	4.0876e-05	4.0876e-06	2	408.895	1482.25	1	1
567	33420.4	12779.5	92.144	6668.43	303.44	0.282516	0.9101	389	38.9	0.000145836	1.45836e-05	2	216.42	784.521	1	1
568	33517.7	3594.83	103.393	8395.99	354.645	0.775227	0.838868	183	18.3	5.44903e-05	5.44903e-06	2	272.486	987.763	1	1
569	33589.4	34925.6	97.4424	7457.37	333.419	0.575902	0.842975	74	7.4	2.48077e-05	2.48077e-06	2	242.024	877.338	1	1
570	33608.7	39174.7	108.584	9260.15	394.239	0.692293	0.748702	125	12.5	3.37467e-05	3.37467e-06	2	300.532	1089.43	1	1
571	33652.5	3067.95	71.6153	4028.11	242.323	0.263351	0.862032	60	6	3.72383e-05	3.72383e-06	2	130.73	473.895	1	1
572	33649.2	21712.7	93.2035	6822.67	305.856	0.127216	0.916496	251	25.1	9.19729e-05	9.19729e-06	2	221.425	802.666	1	1
573	33648.4	15099	76.2789	4569.82	273.121	0.70279	0.769836	117	11.7	6.4007e-05	6.4007e-06	2	148.31	537.625	1	1
574	33638	25890.4	58.8227	2717.56	209.342	0.804676	0.779252	47	4.7	4.32373e-05	4.32373e-06	2	88.1967	319.713	1	1
575	33677.3	9195.04	55.9007	2454.28	198.975	0.39194	0.779002	62	6.2	6.3155e-05	6.3155e-06	2	79.6521	288.739	1	1
576	33760	26149.1	89.0946	6234.37	297.177	0.55119	0.887098	218	21.8	8.74186e-05	8.74186e-06	2	202.332	733.455	1	1
577	33886.9	5772.7	91.5882	6588.23	315.039	0.48812	0.834161	197	19.7	7.47545e-05	7.47545e-06	2	213.817	775.086	1	1
578	33971.5	38091.7	162.586	20761.4	609.661	0.937752	0.701922	282	28.2	3.39573e-05	3.39573e-06	2	673.796	2442.51	1	1
579	33920.7	34340.3	71.0001	3959.2	263.92	0.705011	0.714286	43	4.3	2.71519e-05	2.71519e-06	2	128.493	465.788	1	1
580	33955.2	15776.1	96.1759	7264.77	321.985	0.114612	0.880566	298	29.8	0.00010255	1.0255e-05	2	235.774	854.679	1	1
581	33990	24434	75.1307	4433.28	263.289	0.407381	0.803652	51	5.1	2.87597e-05	2.87597e-06	2	143.879	521.562	1	1
582	34011.3	22939	70.7376	3929.99	243.798	0.448243	0.830881	57	5.7	3.62597e-05	3.62597e-06	2	127.545	462.351	1	1
583	34103.7	25425.3	74.4391	4352.03	250.535	0.489033	0.871295	83	8.3	4.76788e-05	4.76788e-06	2	141.243	512.004	1	1
584	34095.7	35176.7	86.4581	5870.86	285.94	0.219276	0.90232	73	7.3	3.10857e-05	3.10857e-06	2	190.535	690.689	1	1
585	34190.8	8429.29	99.1287	7717.72	332.923	0.364972	0.875009	463	46.3	0.00014998	1.4998e-05	2	250.474	907.967	1	1
586	34250.8	35402.1	89.985	6359.6	299.593	0.425057	0.890384	105	10.5	4.12762e-05	4.12762e-06	2	206.397	748.188	1	1
587	34255.9	39137.8	83.7725	5511.79	302.126	0.844767	0.758797	70	7	3.17501e-05	3.17501e-06	2	178.882	648.446	1	1
588	34321.1	36086.1	96.5252	7317.64	327.295	0.74244	0.858427	180	18	6.14952e-05	6.14952e-06	2	237.489	860.899	1	1
589	34364.7	32349.5	109.967	9497.58	366.974	0.352837	0.886239	243	24.3	6.39637e-05	6.39637e-06	2	308.238	1117.36	1	1
590	34458	23235.3	86.2278	5839.63	298.006	0.587025	0.826312	161	16.1	6.89257e-05	6.89257e-06	2	189.521	687.015	1	1
591	34524.6	34503.5	83.345	5455.68	293.717	0.71355	0.794697	114	11.4	5.22392e-05	5.22392e-06	2	177.06	641.844	1	1
592	34574	13740.4	66.6649	3490.48	234.672	0.643195	0.796476	82	8.2	5.87313e-05	5.87313e-06	2	113.281	410.644	1	1
593	34829.5	6090.05	69.3534	3777.68	240.391	0.430171	0.82148	66	6.6	4.36776e-05	4.36776e-06	2	122.602	444.433	1	1
594	34887.6	11388.4	110.048	9511.57	362.55	0.411326	0.909341	376	37.6	9.8827e-05	9.8827e-06	2	308.692	1119.01	1	1
595	34937.4	9263.64	80.2295	5055.43	273.613	0.630285	0.848586	223	22.3	0.000110277	1.10277e-05	2	164.071	594.756	1	1
596	34980.5	17442.6	84.0972	5554.61	289.439	0.295023	0.8332	214	21.4	9.63165e-05	9.63165e-06	2	180.271	653.483	1	1
597	35163.1	6211.33	304.167	72663	1039.18	0.78775	0.845561	1618	161.8	5.5668e-05	5.5668e-06	2	2358.23	8548.58	1	1
598	35039	6061.18	94.6732	7039.53	327.272	0.60499	0.825918	90	9	3.19623e-05	3.19623e-06	2	228.464	828.181	1	1
599	35188.5	19083.7	44.6217	1563.8	162.31	0.645091	0.745931	41	4.1	6.55455e-05	6.55455e-06	2	50.7521	183.976	1	1
600	35242.8	10300.1	62.1353	3032.26	204.215	0.2081	0.913698	107	10.7	8.8218e-05	8.8218e-06	2	98.4101	356.736	1	1
601	35342.7	16295.9	103.392	8395.89	343.267	0.383197	0.895392	585	58.5	0.000174192	1.74192e-05	2	272.483	987.751	1	1
602	35355	22105.1	105.203	8692.48	367.849	0.65306	0.807263	254	25.4	7.30516e-05	7.30516e-06	2	282.109	1022.64	1	1
603	35386.9	21685.6	136.607	14656.6	465.578	0.570522	0.849687	78	7.8	1.33046e-05	1.33046e-06	2	475.671	1724.31	1	1
604	35410.1	19730.8	81.4828	5214.61	283.149	0.404453	0.81734	157	15.7	7.52692e-05	7.52692e-06	2	169.237	613.484	1	1
605	35472.2	19998.4	74.6229	4373.55	259.784	0.536226	0.814365	37	3.7	2.11498e-05	2.11498e-06	2	141.941	514.536	1	1
606	35502.2	40167.6	91.9153	6635.37	321.499	0.754724	0.806707	55	5.5	2.07223e-05	2.07223e-06	2	215.347	780.632	1	1
607	35533.1	5800.53	96.136	7258.75	324.47	0.419231	0.86641	257	25.7	8.85138e-05	8.85138e-06	2	235.578	853.971	1	1
608	35572.9	11534.6	88.7497	6186.19	305.993	0.358375	0.830255	135	13.5	5.4557e-05	5.4557e-06	2	200.769	727.787	1	1
609	35628.8	13661.5	77.0782	4666.09	259.08	0.433903	0.873563	530	53	0.000283964	2.83964e-05	2	151.435	548.951	1	1
610	35651.7	37443.8	75.9535	4530.91	261.442	0.543171	0.833	50	5	2.75883e-05	2.75883e-06	2	147.048	533.048	1	1
611	35709.9	15465.9	116.224	10609.2	398.673	0.435611	0.838799	328	32.8	7.72916e-05	7.72916e-06	2	344.314	1248.14	1	1
612	35668	2350.89	49.4831	1923.1	164.607	0.430428	0.891899	36	3.6	4.67993e-05	4.67993e-06	2	62.4131	226.248	1	1
613	35718.1	24087.7	83.9324	5532.86	289.765	0.504914	0.82807	111	11.1	5.01549e-05	5.01549e-06	2	179.565	650.925	1	1
614	35760.6	11083	68.6165	3697.84	233.932	0.699965	0.849137	92	9.2	6.21986e-05	6.21986e-06	2	120.011	435.039	1	1
615	35787.9	7488.68	76.4669	4592.37	266.246	0.558064	0.814103	152	15.2	8.27459e-05	8.27459e-06	2	149.042	540.279	1	1
616	35818.7	30307	93.2698	6832.38	316.608	0.336446	0.856519	82	8.2	3.00042e-05	3.00042e-06	2	221.741	803.809	1	1
617	35856.7	20970.1	90.3827	6415.95	315.815	0.674539	0.808362	275	27.5	0.000107155	1.07155e-05	2	208.225	754.817	1	1
618	35892.4	34516.5	119.595	11233.5	403.004	0.517114	0.869171	213	21.3	4.74029e-05	4.74029e-06	2	364.576	1321.59	1	1
619	35966.3	23014.9	91.9096	6634.55	320.76	0.616291	0.810326	165	16.5	6.21745e-05	6.21745e-06	2	215.32	780.535	1	1
620	36064.3	6059.88	111.503	9764.77	375.578	0.652308	0.869904	371	37.1	9.49843e-05	9.49843e-06	2	316.909	1148.8	1	1
621	36097	585.332	82.0543	5288.01	274.186	0.349334	0.883914	303	30.3	0.000143249	1.43249e-05	2	171.619	622.119	1	1
622	36252.9	38314.5	74.1667	4320.24	251.042	0.409282	0.861439	65	6.5	3.76137e-05	3.76137e-06	2	140.211	508.264	1	1
623	36289.8	15300.4	126.637	12595.4	416.42	0.315079	0.912764	397	39.7	7.87987e-05	7.87987e-06	2	408.775	1481.81	1	1
624	36356.7	35481.5	85.6	5754.9	290.377	0.534466	0.857674	72	7.2	3.12777e-05	3.12777e-06	2	186.771	677.046	1	1
625	36504.5	16663	104.339	8550.41	347.207	0.204083	0.891292	190	19	5.55529e-05	5.55529e-06	2	277.498	1005.93	1	1
626	36508.4	5991.35	100.911	7997.8	333.49	0.560339	0.903679	230	23	7.18947e-05	7.18947e-06	2	259.564	940.918	1	1
627	36567.8	38682	118.323	10995.8	394.673	0.262662	0.887076	265	26.5	6.02503e-05	6.02503e-06	2	356.861	1293.62	1	1
628	36710.4	23735.9	99.9225	7841.81	338.561	0.379152	0.85971	256	25.6	8.16138e-05	8.16138e-06	2	254.501	922.566	1	1
629	36693.5	11166.4	62.3078	3049.12	220.646	0.496413	0.787031	109	10.9	8.937e-05	8.937e-06	2	98.9572	358.72	1	1
630	36707.3	1664.39	96.9234	7378.15	321.608	0.481895	0.896401	199	19.9	6.74289e-05	6.74289e-06	2	239.453	868.017	1	1
631	36832.3	13053.9	190.309	28445.2	621.415	0.52328	0.925671	325	32.5	2.85636e-05	2.85636e-06	2	923.172	3346.5	1	1
632	36864.1	33544.1	96.0489	7245.6	331.911	0.536745	0.826494	257	25.7	8.86745e-05	8.86745e-06	2	235.151	852.424	1	1
633	36894.5	2576.79	99.4874	7773.67	328.639	0.280772	0.904478	383	38.3	0.000123172	1.23172e-05	2	252.29	914.55	1	1
634	36902.3	38318.2	103.033	8337.65	354.825	0.544248	0.832197	173	17.3	5.18732e-05	5.18732e-06	2	270.593	980.899	1	1
635	36946	19197.2	76.9976	4656.34	254.775	0.483685	0.901446	258	25.8	0.000138521	1.38521e-05	2	151.118	547.804	1	1
636	36975.5	9739.91	63.964	3213.37	208.707	0.476611	0.927033	223	22.3	0.000173494	1.73494e-05	2	104.288	378.044	1	1
637	36998.1	24339.1	108.831	9302.43	358.794	0.406986	0.908063	365	36.5	9.80926e-05	9.80926e-06	2	301.904	1094.4	1	1
638	36999.7	19057.4	79.8374	5006.13	270.718	0.37175	0.858376	103	10.3	5.14369e-05	5.14369e-06	2	162.471	588.957	1	1
639	37028.6	3531.84	69.103	3750.45	231.208	0.190124	0.881633	97	9.7	6.46589e-05	6.46589e-06	2	121.718	441.229	1	1
640	37024.3	15772.9	87.4039	6000.01	297.927	0.344598	0.849459	363	36.3	0.00015125	1.5125e-05	2	194.726	705.884	1	1
641	37062.4	4912.55	93.2859	6834.74	313.139	0.597887	0.875907	325	32.5	0.000118878	1.18878e-05	2	221.817	804.086	1	1
642	37059	4273.35	80.5245	5092.67	292.093	0.750039	0.750088	172	17.2	8.44351e-05	8.44351e-06	2	165.279	599.138	1	1
643	37139.1	21237.3	83.783	5513.18	285.014	0.442944	0.852867	94	9.4	4.26251e-05	4.26251e-06	2	178.927	648.609	1	1
644	37389.9	6542.08	85.9095	5796.59	284.225	0.450031	0.901691	131	13.1	5.64987e-05	5.64987e-06	2	188.125	681.952	1	1
645	37605	36673.9	101.347	8066.92	351.816	0.607715	0.819005	62	6.2	1.92143e-05	1.92143e-06	2	261.807	949.049	1	1
646	37628.6	27768.2	100.714	7966.6	338.633	0.501297	0.87302	103	10.3	3.23224e-05	3.23224e-06	2	258.551	937.247	1	1
647	37628.1	19862.5	52.382	2155.03	197.364	0.791215	0.695228	60	6	6.96046e-05	6.96046e-06	2	69.9401	253.533	1	1
648	37644.4	17191.4	55.6192	2429.63	190.732	0.455955	0.839271	59	5.9	6.0709e-05	6.0709e-06	2	78.8519	285.838	1	1
649	37730.2	8617.65	46.7208	1714.4	166.335	0.286297	0.778666	35	3.5	5.10384e-05	5.10384e-06	2	55.6396	201.694	1	1
650	37756.8	7131.1	84.9504	5667.88	281.516	0.278571	0.898719	175	17.5	7.71894e-05	7.71894e-06	2	183.947	666.809	1	1
651	37809.9	5737.85	156.863	19325.4	532.712	0.848666	0.855763	1026	102.6	0.000132727	1.32727e-05	2	627.194	2273.58	1	1
652	37802.5	12048.9	96.149	7260.72	315.159	0.260428	0.918607	285	28.5	9.81308e-05	9.81308e-06	2	235.642	854.202	1	1
653	37829.6	20015.8	83.3309	5453.84	293.964	0.533518	0.793091	186	18.6	8.52611e-05	8.52611e-06	2	177.001	641.628	1	1
654	37864.1	25448.4	63.4252	3159.47	235.131	0.712637	0.718131	76	7.6	6.01368e-05	6.01368e-06	2	102.538	371.702	1	1
655	37884.6	24276.9	86.1327	5826.74	295.673	0.652344	0.837551	121	12.1	5.19158e-05	5.19158e-06	2	189.103	685.499	1	1
656	37892	27272.2	66.0318	3424.5	228.193	0.463522	0.826423	75	7.5	5.47526e-05	5.47526e-06	2	111.14	402.882	1	1
657	38026.6	35222.8	86.0835	5820.09	318.242	0.807433	0.722145	67	6.7	2.87796e-05	2.87796e-06	2	188.887	684.716	1	1
658	38048.7	5684.18	104.314	8546.28	356.318	0.476695	0.845886	304	30.4	8.89276e-05	8.89276e-06	2	277.364	1005.44	1	1
659	38136.1	13022.8	117.374	10820.2	391.467	0.592871	0.887266	382	38.2	8.8261e-05	8.8261e-06	2	351.162	1272.96	1	1
660	38203.4	18514.4	92.8465	6770.51	314.635	0.253741	0.859441	232	23.2	8.56657e-05	8.56657e-06	2	219.732	796.53	1	1
661	38261.7	88.4576	86.9391	5936.36	289.01	0.361966	0.893105	186	18.6	7.83309e-05	7.83309e-06	2	192.661	698.395	1	1
662	38363.1	2719.37	48.8385	1873.33	166.258	0.330406	0.851643	44	4.4	5.8719e-05	5.8719e-06	2	60.7977	220.392	1	1
663	38440.1	3380.12	74.0921	4311.55	263.431	0.368217	0.780747	115	11.5	6.66813e-05	6.66813e-06	2	139.929	507.242	1	1
664	38484.4	32479.7	48.9093	1878.77	170.167	0.679748	0.81533	54	5.4	7.18555e-05	7.18555e-06	2	60.9743	221.032	1	1
665	38550.8	20336.1	118.946	11111.9	392.708	0.284071	0.905436	321	32.1	7.222e-05	7.222e-06	2	360.629	1307.28	1	1
666	38567	14241	67.8741	3618.25	231.56	0.304929	0.847975	100	10	6.90942e-05	6.90942e-06	2	117.428	425.676	1	1
667	38667.4	3050.37	94.7304	7048.04	322.288	0.546586	0.852687	353	35.3	0.000125212	1.25212e-05	2	228.74	829.181	1	1
668	38778	3980.64	110.553	9599.13	366.151	0.299956	0.89975	157	15.7	4.08891e-05	4.08891e-06	2	311.533	1129.31	1	1
669	38864.3	18993.5	89.9271	6351.43	302.009	0.582262	0.87507	507	50.7	0.000199561	1.99561e-05	2	206.132	747.227	1	1
670	38853.6	20954	96.3454	7290.41	323.126	0.454012	0.877443	414	41.4	0.000141967	1.41967e-05	2	236.606	857.695	1	1
671	38879.3	9047.09	44.4818	1554.02	159.073	0.463268	0.771741	33	3.3	5.30883e-05	5.30883e-06	2	50.4346	182.825	1	1
672	38903.7	4598.17	89.4546	6284.86	298.889	0.466771	0.884065	272	27.2	0.000108197	1.08197e-05	2	203.971	739.395	1	1
673	38995.1	16312.1	91.4306	6565.58	315.269	0.59919	0.830079	290	29	0.000110424	1.10424e-05	2	213.082	772.421	1	1
674	39023.3	20142.5	104.493	8575.66	344.653	0.601255	0.907222	435	43.5	0.000126812	1.26812e-05	2	278.318	1008.9	1	1
675	39125.4	39591.8	83.906	5529.37	297.005	0.427269	0.787695	89	8.9	4.02396e-05	4.02396e-06	2	179.452	650.515	1	1
676	39217.5	6000.79	87.6571	6034.81	290.633	0.679903	0.897808	118	11.8	4.88831e-05	4.88831e-06	2	195.856	709.978	1	1
677	39234.1	24565.8	94.4887	7012.12	308.784	0.281465	0.924166	236	23.6	8.414e-05	8.414e-06	2	227.574	824.956	1	1
678	39245.5	11183.1	77.5749	4726.42	262.958	0.403294	0.85895	183	18.3	9.67964e-05	9.67964e-06	2	153.393	556.049	1	1
679	39377.7	8178.32	78.5092	4840.95	268.817	0.535048	0.841832	85	8.5	4.38963e-05	4.38963e-06	2	157.11	569.524	1	1
680	39402.6	8982.98	82.4117	5334.18	278.318	0.273366	0.865355	189	18.9	8.85797e-05	8.85797e-06	2	173.117	627.551	1	1
681	39532.6	27467.6	94.5444	7020.4	318.746	0.45607	0.868324	236	23.6	8.40408e-05	8.40408e-06	2	227.843	825.929	1	1
682	39526.7	4749.18	84.8833	5658.93	290.982	0.236567	0.839868	249	24.9	0.000110003	1.10003e-05	2	183.657	665.756	1	1
683	39557.2	16276.8	70.8375	3941.08	246.282	0.51456	0.816507	122	12.2	7.73899e-05	7.73899e-06	2	127.905	463.657	1	1
684	39666.7	11363.9	103.963	8488.78	345.956	0.145205	0.891279	337	33.7	9.92486e-05	9.92486e-06	2	275.498	998.681	1	1
685	39665.7	19313.4	79.4174	4953.61	274.911	0.461115	0.823656	135	13.5	6.81322e-05	6.81322e-06	2	160.766	582.777	1	1
686	39690.4	12368.8	83.3963	5462.39	278.227	0.538943	0.886739	119	11.9	5.44633e-05	5.44633e-06	2	177.279	642.635	1	1
687	39768.2	22698	133.177	13930	447.421	0.514107	0.874436	368	36.8	6.60445e-05	6.60445e-06	2	452.09	1638.82	1	1
688	39827.7	31900.1	44.6599	1566.48	153.337	0.340088	0.837219	45	4.5	7.18171e-05	7.18171e-06	2	50.8391	184.292	1	1
689	39878.4	17266.1	73.807	4278.43	250.46	0.624159	0.857075	101	10.1	5.90169e-05	5.90169e-06	2	138.854	503.345	1	1
690	39955.1	24129.1	71.3958	4003.46	255.809	0.600198	0.768801	66	6.6	4.12143e-05	4.12143e-06	2	129.93	470.995	1	1
691	40072.8	12698.3	72.0193	4073.69	237.099	0.261545	0.910622	344	34.4	0.000211111	2.11111e-05	2	132.209	479.257	1	1
692	40128.3	37980	110.244	9545.44	371.057	0.520312	0.871213	111	11.1	2.90715e-05	2.90715e-06	2	309.791	1122.99	1	1
693	40113.4	31822.6	59.225	2754.86	210.47	0.431444	0.781502	49	4.9	4.44669e-05	4.44669e-06	2	89.4072	324.101	1	1
694	40239.6	19428.4	95.7698	7203.56	316.882	0.259372	0.901489	287	28.7	9.96036e-05	9.96036e-06	2	233.787	847.477	1	1
695	40265.2	12341.3	74.4407	4352.23	252.138	0.422701	0.860291	123	12.3	7.06535e-05	7.06535e-06	2	141.249	512.026	1	1

## Sheet: ClusterVerticesSelect
ID	Vertex X (nm)	Vertex Y (nm)
1	41.68	17106.6
1	51.08	17143
1	53.28	17147.6
1	78.48	17144.5
1	101.68	17123.8
1	114.68	17108.2
1	105.58	17063.1
1	101.08	17049.3
1	54.08	17046.3
1	41.68	17106.6
2	38.98	7566.16
2	62.28	7594.36
2	113.48	7590.76
2	125.98	7568.66
2	134.68	7532.96
2	134.18	7514.06
2	122.78	7508.66
2	107.88	7503.06
2	83.78	7500.56
2	70.98	7505.26
2	58.38	7517.76
2	38.98	7566.16
3	180.78	10540
3	183.68	10550.7
3	195.08	10565.4
3	216.98	10590
3	245.88	10580
3	283.68	10545.7
3	285.98	10529.3
3	231.18	10498.6
3	226.68	10500.9
3	185.18	10525.9
3	180.78	10540
4	238.88	22577.2
4	246.78	22602
4	252.58	22608.1
4	267.58	22611.3
4	301.68	22591.1
4	323.18	22567.6
4	325.68	22545.3
4	301.58	22515.2
4	276.48	22519.7
4	254.18	22528.8
4	238.88	22577.2
5	258.38	7966.16
5	276.48	7983.46
5	288.38	7979.96
5	314.98	7966.06
5	317.98	7929.36
5	268.08	7925.16
5	258.38	7966.16
6	305.08	20812.5
6	317.48	20833.5
6	348.28	20841.6
6	419.58	20846.8
6	429.38	20834.6
6	435.68	20825.1
6	472.68	20751.6
6	405.28	20644.8
6	379.28	20654.1
6	357.68	20675.6
6	349.08	20688.4
6	305.08	20812.5
7	833.68	19133.6
7	836.38	19168.5
7	853.18	19193.8
7	868.28	19192.7
7	885.78	19189
7	890.58	19176.7
7	900.78	19145.7
7	899.88	19121
7	859.38	19106.6
7	833.68	19133.6
8	938.08	12358.8
8	942.98	12386.1
8	978.08	12417.2
8	999.58	12412.6
8	1020.68	12375.5
8	1026.98	12352
8	1008.58	12330.3
8	999.68	12327
8	946.68	12320.7
8	938.08	12358.8
9	1010.38	9572.56
9	963.68	9608.76
9	986.38	9661.26
9	1008.28	9663.26
9	1023.68	9660.96
9	1037.18	9619.76
9	1041.78	9603.76
9	1024.48	9578.06
9	1010.38	9572.56
10	971.68	32655.6
10	1025.68	32700.1
10	1060.28	32704.6
10	1071.88	32698.8
10	1065.78	32654.6
10	1062.68	32644.8
10	1061.78	32642
10	1015.78	32609.6
10	989.08	32625.4
10	971.68	32655.6
11	1075.28	5451.76
11	1076.58	5464.06
11	1091.38	5507.66
11	1139.08	5485.16
11	1135.08	5422.86
11	1132.38	5402.46
11	1101.28	5398.86
11	1075.28	5451.76
12	1161.28	20134.5
12	1162.48	20173.1
12	1170.58	20187.1
12	1208.08	20204.7
12	1216.18	20199.1
12	1229.68	20177.3
12	1245.88	20148.9
12	1245.58	20105
12	1211.38	20102.4
12	1192.88	20113.1
12	1161.28	20134.5
13	1496.58	23173.7
13	1503.88	23209.8
13	1542.58	23229.5
13	1574.58	23209.6
13	1591.68	23175
13	1591.08	23161.4
13	1587.98	23150.4
13	1578.08	23124.4
13	1520.48	23130.7
13	1513.58	23136.8
13	1499.38	23159.4
13	1496.58	23173.7
14	1583.98	8415.26
14	1587.88	8414.36
14	1590.88	8402.36
14	1591.08	8369.66
14	1576.78	8364.76
14	1531.28	8355.66
14	1519.48	8365.86
14	1492.88	8400.26
14	1536.58	8410.56
14	1578.18	8415.26
14	1583.98	8415.26
15	1553.08	12269.1
15	1580.98	12318.8
15	1603.68	12326.6
15	1626.48	12311.8
15	1635.08	12274.6
15	1627.68	12258.2
15	1603.28	12237.3
15	1576.48	12241.8
15	1553.08	12269.1
16	1577.28	6410.46
16	1579.98	6474.76
16	1617.58	6487.06
16	1658.18	6484.46
16	1683.68	6474.06
16	1720.58	6450.76
16	1711.28	6437.76
16	1661.18	6372.06
16	1652.48	6371.36
16	1614.18	6375.16
16	1577.28	6410.46
17	1687.48	32806.1
17	1802.08	32774.5
17	1829.98	32701.6
17	1792.78	32672.4
17	1772.38	32660.2
17	1752.98	32665.6
17	1718.38	32695
17	1707.48	32706
17	1687.48	32806.1
18	1961.58	30381.6
18	1977.58	30404.1
18	2032.98	30428.5
18	2067.58	30395.5
18	2077.58	30379.9
18	2080.38	30365.8
18	2049.08	30323.5
18	2016.38	30337.5
18	1994.28	30350.3
18	1961.58	30381.6
19	2003.98	3830.36
19	1988.78	3845.26
19	1989.28	3872.96
19	1996.98	3884.76
19	2014.38	3874.26
19	2031.08	3852.56
19	2029.98	3837.46
19	2020.88	3828.06
19	2003.98	3830.36
20	2033.68	16150.6
20	2075.98	16157.3
20	2110.68	16133.5
20	2129.48	16095.1
20	2110.68	16074.2
20	2055.08	16080.3
20	2035.28	16097.4
20	2033.68	16150.6
21	2071.08	15957.4
21	2090.58	15956
21	2093.58	15955.7
21	2101.88	15954.1
21	2117.68	15920.5
21	2119.38	15916.6
21	2085.78	15865
21	2054.28	15876.3
21	2037.08	15895.1
21	2042.88	15938
21	2064.68	15955.6
21	2071.08	15957.4
22	2035.68	1823.16
22	2043.78	1851.76
22	2089.38	1900.16
22	2175.38	1864.76
22	2158.18	1815.06
22	2082.58	1794.16
22	2035.68	1823.16
23	2057.88	12052.2
23	2085.78	12116.8
23	2102.68	12133.2
23	2130.98	12136.1
23	2157.68	12106.4
23	2141.98	12072.6
23	2109.88	12018
23	2057.88	12052.2
24	2098.98	23513.7
24	2107.98	23552.4
24	2208.58	23530.1
24	2242.38	23512.1
24	2246.78	23477.6
24	2249.08	23414.3
24	2187.18	23439.5
24	2134.28	23473.2
24	2098.98	23513.7
25	2132.28	38253.5
25	2139.58	38290
25	2145.28	38301.6
25	2190.48	38263.1
25	2172.88	38176.1
25	2139.48	38199.9
25	2132.28	38253.5
26	2199.88	12174
26	2198.78	12179.6
26	2219.58	12210.2
26	2232.98	12187.5
26	2249.98	12153.9
26	2208.38	12158.9
26	2203.68	12165.8
26	2199.88	12174
27	2241.68	12315.4
27	2248.78	12342.6
27	2257.78	12353.3
27	2268.68	12358.9
27	2284.08	12364.3
27	2305.98	12344.1
27	2315.18	12317.9
27	2285.58	12285
27	2269.98	12278.3
27	2243.98	12286.5
27	2241.68	12315.4
28	2337.48	29200.1
28	2347.48	29226
28	2373.88	29241.9
28	2391.38	29215.7
28	2396.78	29158.7
28	2384.28	29138.3
28	2353.18	29142.6
28	2347.28	29148.1
28	2337.48	29200.1
29	2546.08	25911.5
29	2508.38	25906.2
29	2482.68	25915.5
29	2453.38	25934.9
29	2437.28	25956.5
29	2435.28	25969.6
29	2435.28	25988.2
29	2438.98	25993.7
29	2463.38	26003.3
29	2514.68	26021.3
29	2550.28	25987.5
29	2554.08	25973.4
29	2551.68	25914.8
29	2546.08	25911.5
30	2457.78	10177
30	2469.48	10209.1
30	2475.98	10214.5
30	2491.68	10222
30	2507.58	10221.3
30	2520.18	10214.7
30	2526.98	10209.5
30	2545.58	10179.3
30	2553.48	10165.2
30	2541.98	10143.1
30	2484.08	10141.8
30	2462.28	10160
30	2460.88	10163.7
30	2457.78	10177
31	2500.78	38427.7
31	2513.68	38473.1
31	2524.38	38467.7
31	2532.38	38461.6
31	2543.48	38451.2
31	2554.48	38433.9
31	2560.08	38417.1
31	2550.08	38391.9
31	2532.08	38371.3
31	2519.38	38378.3
31	2510.58	38386
31	2500.78	38427.7
32	2576.68	3103.26
32	2596.78	3143.76
32	2659.68	3137.46
32	2664.88	3136.56
32	2672.98	3125.06
32	2675.08	3095.36
32	2674.28	3090.26
32	2658.78	3066.96
32	2634.68	3042.36
32	2585.88	3074.86
32	2576.68	3103.26
33	2623.98	13566.4
33	2586.28	13606.1
33	2589.78	13623.3
33	2595.98	13647.1
33	2622.98	13643.7
33	2651.58	13637.1
33	2684.18	13611.3
33	2689.18	13605.4
33	2653.68	13567.2
33	2623.98	13566.4
34	2613.38	17264.6
34	2630.08	17292
34	2687.88	17276.9
34	2694.38	17273.3
34	2712.28	17235
34	2683.18	17194.3
34	2666.58	17181.2
34	2613.98	17229.5
34	2613.38	17264.6
35	2619.78	15704.6
35	2625.48	15732
35	2637.48	15754.9
35	2648.88	15761.5
35	2687.88	15742.5
35	2716.18	15702.9
35	2700.48	15669.5
35	2627.28	15659.8
35	2619.78	15704.6
36	2668.68	36188.4
36	2696.38	36246
36	2713.98	36268.8
36	2773.48	36285
36	2778.98	36204.5
36	2743.98	36193.2
36	2716.18	36187.1
36	2668.68	36188.4
37	2788.68	19267.7
37	2789.98	19281.6
37	2804.58	19297.9
37	2820.88	19290.9
37	2843.78	19279.5
37	2848.18	19274.1
37	2872.18	19237.9
37	2855.58	19219.1
37	2839.08	19208.1
37	2823.38	19208
37	2812.68	19211.7
37	2793.88	19221.2
37	2788.68	19267.7
38	2771.78	34788.6
38	2799.78	34799.6
38	2822.58	34795.2
38	2861.98	34770.9
38	2875.88	34757.8
38	2873.88	34747.4
38	2849.28	34709
38	2834.98	34696.3
38	2771.78	34788.6
39	2847.58	35861.5
39	2853.18	35881.4
39	2876.38	35893.7
39	2945.48	35913.4
39	2966.78	35855.6
39	2942.98	35793.2
39	2933.88	35786.7
39	2912.18	35789.1
39	2867.58	35796
39	2847.58	35861.5
40	2857.08	9068.96
40	2861.78	9093.36
40	2897.78	9090.56
40	2938.08	9068.86
40	2958.18	9002.76
40	2884.58	9002.26
40	2864.18	9014.46
40	2859.98	9027.06
40	2857.08	9068.96
41	2892.98	29508.6
41	2923.38	29554.4
41	2943.08	29557.2
41	2949.98	29556.8
41	2956.08	29554.1
41	2968.18	29548.5
41	2996.98	29525.4
41	2966.58	29464.3
41	2932.28	29477
41	2892.98	29508.6
42	2918.88	12573.8
42	2931.18	12582.7
42	2959.18	12588.5
42	2981.88	12592.8
42	2983.98	12577.1
42	2984.88	12569.1
42	2983.28	12559.5
42	2975.38	12542.4
42	2944.78	12540.9
42	2935.08	12547.4
42	2926.28	12555.5
42	2918.88	12573.8
43	3032.58	39761.5
43	3056.28	39795.3
43	3111.38	39783.2
43	3121.18	39774.4
43	3126.28	39680.7
43	3118.38	39669.5
43	3091.48	39671.8
43	3060.18	39698.3
43	3032.58	39761.5
44	3094.78	40068.3
44	3130.68	40070.9
44	3154.48	40060.7
44	3162.28	40034.5
44	3162.48	40029.6
44	3136.08	40014.9
44	3131.58	40013.8
44	3094.78	40068.3
45	3106.08	19457.8
45	3131.38	19481.4
45	3153.58	19488.8
45	3167.18	19488.2
45	3194.08	19466.4
45	3214.08	19441.9
45	3209.88	19437.4
45	3191.28	19421.1
45	3149.38	19399.6
45	3123.08	19418.8
45	3108.68	19431
45	3106.08	19457.8
46	3181.08	165.46
46	3191.48	152.46
46	3186.28	129.16
46	3164.88	123.86
46	3144.98	132.86
46	3142.08	160.26
46	3147.38	180.26
46	3156.78	183.66
46	3181.08	165.46
47	3222.08	1378.56
47	3225.28	1404.86
47	3257.68	1417.06
47	3280.98	1405.86
47	3285.38	1393.76
47	3285.18	1377.46
47	3284.78	1369.76
47	3280.98	1335.06
47	3261.78	1328.56
47	3223.78	1335.46
47	3222.08	1378.56
48	3275.58	16307
48	3283.28	16315
48	3307.38	16308.1
48	3325.28	16267.2
48	3329.58	16239.9
48	3330.18	16227.6
48	3310.98	16204.4
48	3280.68	16236
48	3265.88	16263.7
48	3275.58	16307
49	3288.48	22318.4
49	3295.78	22356.5
49	3362.78	22331.4
49	3378.88	22315.2
49	3382.28	22302.5
49	3386.48	22261.9
49	3384.08	22247.1
49	3359.18	22231
49	3341.08	22237.6
49	3315.88	22249.4
49	3306.38	22264.9
49	3296.88	22288.9
49	3288.48	22318.4
50	3339.18	8571.66
50	3342.58	8610.76
50	3376.58	8603.26
50	3394.18	8585.26
50	3391.88	8563.16
50	3384.88	8543.96
50	3340.48	8569.46
50	3339.18	8571.66
51	3388.68	5843.86
51	3413.18	5878.46
51	3479.48	5866.56
51	3482.18	5842.66
51	3479.88	5803.56
51	3474.18	5783.26
51	3428.08	5768.36
51	3402.88	5788.96
51	3391.18	5806.36
51	3388.68	5843.86
52	3402.58	16296.1
52	3410.98	16323.4
52	3424.98	16359.5
52	3434.08	16372.4
52	3450.78	16357.8
52	3456.28	16352.3
52	3460.38	16336.4
52	3459.08	16319.4
52	3457.38	16308.6
52	3444.78	16291
52	3428.98	16277
52	3420.08	16269.9
52	3402.58	16296.1
53	3541.48	11196.9
53	3542.68	11180.2
53	3496.58	11153.3
53	3477.98	11148.4
53	3466.98	11155.8
53	3450.18	11168.9
53	3447.08	11185.8
53	3451.58	11206.1
53	3460.98	11229.7
53	3516.38	11247.6
53	3541.48	11196.9
54	3458.98	6090.56
54	3473.98	6104.56
54	3542.68	6144.36
54	3563.38	6150.16
54	3604.98	6149.16
54	3632.78	6096.76
54	3639.38	6071.76
54	3598.38	6030.96
54	3547.48	6014.26
54	3493.58	5998.76
54	3477.48	6004.36
54	3462.88	6070.26
54	3458.98	6090.56
55	3610.78	35328.4
55	3612.28	35336.5
55	3619.88	35355.8
55	3631.78	35358.5
55	3663.28	35319.3
55	3658.78	35302.4
55	3638.18	35293.8
55	3610.78	35328.4
56	3636.08	22783.2
56	3637.38	22798.1
56	3655.18	22810.3
56	3683.98	22809.7
56	3701.18	22768.3
56	3686.88	22748.9
56	3659.18	22756.8
56	3636.08	22783.2
57	3789.98	13073.5
57	3790.68	13071.6
57	3793.98	13051.1
57	3792.58	13034.6
57	3788.98	13031.7
57	3676.78	13036.7
57	3659.78	13040.9
57	3644.08	13068.2
57	3638.58	13116.1
57	3669.48	13124.5
57	3762.18	13103.1
57	3789.98	13073.5
58	3643.18	26804.1
58	3659.28	26824.2
58	3698.38	26834.3
58	3704.88	26828.1
58	3766.48	26763.3
58	3735.28	26721.3
58	3712.58	26717.6
58	3699.48	26717.2
58	3668.28	26735.2
58	3643.18	26804.1
59	3668.38	20615.1
59	3693.48	20629.5
59	3724.18	20634.6
59	3774.48	20600.9
59	3773.28	20595.4
59	3769.28	20580.7
59	3751.28	20564.8
59	3716.48	20551.6
59	3685.38	20582.6
59	3668.38	20615.1
60	3707.78	34334.6
60	3721.18	34351.6
60	3733.18	34358.5
60	3800.58	34330.1
60	3804.78	34325.8
60	3781.28	34287.4
60	3715.78	34289
60	3707.78	34334.6
61	3831.38	4570.16
61	3848.48	4601.66
61	3892.38	4580.36
61	3901.38	4566.76
61	3924.78	4500.86
61	3864.58	4454.56
61	3841.38	4474.16
61	3831.38	4570.16
62	3991.88	5812.96
62	4019.38	5844.86
62	4047.38	5844.16
62	4073.08	5842.06
62	4083.38	5794.16
62	4082.68	5785.56
62	4072.08	5721.36
62	4058.58	5715.86
62	4047.68	5717.26
62	4040.18	5719.56
62	4005.88	5733.66
62	3992.38	5749.06
62	3991.88	5812.96
63	4035.48	25031.9
63	4053.28	25031.8
63	4085.68	25016
63	4106.58	24964.2
63	4073.08	24951
63	4017.78	24961.7
63	4003.28	24980
63	4003.78	25005.6
63	4035.48	25031.9
64	3995.08	39881.2
64	4023.28	39956.7
64	4052.48	39948.7
64	4067.08	39939.8
64	4088.28	39923.7
64	4103.08	39886.8
64	4092.68	39812.7
64	4065.98	39794.8
64	4021.08	39837.7
64	4014.58	39847.1
64	3995.08	39881.2
65	4036.58	34204.9
65	4041.88	34217.9
65	4053.18	34241.2
65	4093.28	34225.6
65	4093.18	34179.7
65	4087.58	34147.3
65	4075.88	34148.8
65	4068.68	34154.6
65	4041.28	34197.5
65	4036.58	34204.9
66	4058.58	14796.1
66	4087.98	14819.2
66	4122.98	14782.9
66	4109.88	14759.8
66	4068.48	14720.3
66	4044.18	14752.5
66	4052.48	14781
66	4058.58	14796.1
67	4147.58	6371.86
67	4167.38	6429.26
67	4204.48	6448.66
67	4236.38	6425.56
67	4243.38	6412.86
67	4247.28	6382.46
67	4205.68	6330.56
67	4154.38	6344.96
67	4151.68	6352.86
67	4147.58	6371.86
68	4173.28	7337.66
68	4188.08	7379.66
68	4206.68	7379.56
68	4220.68	7373.16
68	4219.18	7358.86
68	4211.28	7330.76
68	4200.48	7325.06
68	4178.08	7330.56
68	4173.28	7337.66
69	4265.58	25792.1
69	4307.38	25798.2
69	4322.08	25796.5
69	4350.18	25790.1
69	4355.48	25786
69	4369.58	25760.8
69	4378.48	25721.5
69	4374.08	25711.5
69	4368.78	25699.5
69	4322.88	25680
69	4267.18	25700.7
69	4265.58	25792.1
70	4330.08	6811.66
70	4348.48	6816.76
70	4414.38	6807.36
70	4431.58	6752.16
70	4407.78	6727.26
70	4354.38	6739.46
70	4337.28	6749.96
70	4330.08	6811.66
71	4375.08	40050.9
71	4377.98	40079
71	4388.18	40135.8
71	4391.18	40150.5
71	4431.68	40179.2
71	4455.58	40163.7
71	4520.08	40073.1
71	4512.78	40027.1
71	4487.58	40015.8
71	4481.38	40014.4
71	4417.38	40008.1
71	4375.08	40050.9
72	4384.78	21727.2
72	4388.48	21741.6
72	4407.78	21750.8
72	4420.68	21730.1
72	4425.28	21717
72	4430.38	21692.6
72	4427.08	21679.3
72	4418.48	21664.9
72	4401.28	21685.6
72	4384.78	21727.2
73	4393.68	17558.8
73	4406.58	17582
73	4432.68	17601
73	4443.78	17597.7
73	4449.68	17593.4
73	4465.08	17572.1
73	4468.28	17563.4
73	4459.08	17529.1
73	4443.68	17507.5
73	4403.18	17527
73	4393.68	17558.8
74	4399.98	17158.3
74	4414.18	17166.6
74	4421.08	17169.9
74	4436.18	17169.8
74	4458.58	17163.8
74	4457.58	17117.6
74	4431.38	17103.3
74	4424.58	17107.6
74	4402.98	17126.3
74	4400.38	17145.7
74	4399.98	17158.3
75	4413.98	26592.4
75	4416.68	26622.1
75	4424.58	26644.4
75	4501.38	26617.4
75	4495.08	26554.8
75	4493.88	26545.6
75	4489.98	26532.1
75	4477.68	26527.3
75	4431.88	26546.7
75	4418.88	26572.2
75	4413.98	26592.4
76	4428.18	4704.86
76	4450.28	4757.76
76	4451.18	4758.46
76	4486.38	4714.96
76	4475.78	4695.36
76	4470.38	4690.56
76	4449.18	4692.66
76	4442.08	4696.06
76	4428.18	4704.86
77	4471.08	37795.1
77	4471.28	37832.1
77	4489.28	37852.7
77	4585.78	37863.3
77	4617.18	37858.7
77	4646.68	37840.7
77	4647.38	37772.3
77	4647.38	37751.8
77	4530.18	37719.6
77	4514.68	37725
77	4477.28	37738.2
77	4472.28	37767.1
77	4471.08	37795.1
78	4522.28	5529.36
78	4481.18	5566.86
78	4469.08	5597.96
78	4501.18	5612.46
78	4504.08	5612.06
78	4524.08	5605.96
78	4551.18	5589.06
78	4565.48	5574.56
78	4563.68	5562.36
78	4550.48	5541.26
78	4522.28	5529.36
79	4491.18	686.36
79	4502.88	721.56
79	4539.58	734.36
79	4573.48	729.26
79	4579.08	716.36
79	4576.88	709.56
79	4570.88	699.66
79	4554.28	676.36
79	4531.88	671.66
79	4491.18	686.36
80	4561.88	23300.7
80	4567.08	23300.2
80	4582.68	23281.3
80	4606.58	23246.3
80	4590.48	23224
80	4570.28	23203.9
80	4556.78	23201.7
80	4514.08	23226.2
80	4495.38	23270
80	4497.18	23289.5
80	4561.88	23300.7
81	4512.18	13225.1
81	4525.18	13237.4
81	4529.78	13240.9
81	4544.58	13241.2
81	4550.58	13241
81	4557.58	13208.9
81	4551.68	13191.3
81	4520.28	13193.5
81	4512.18	13225.1
82	4516.28	7269.16
82	4516.58	7270.86
82	4518.48	7275.46
82	4533.08	7310.46
82	4564.18	7321.76
82	4584.38	7313.16
82	4609.38	7281.96
82	4606.98	7269.46
82	4602.88	7258.06
82	4568.58	7215.26
82	4551.58	7218.36
82	4516.38	7267.76
82	4516.28	7269.16
83	4531.48	8381.66
83	4539.18	8398.06
83	4549.08	8414.06
83	4560.08	8427.46
83	4563.68	8430.46
83	4598.38	8451.96
83	4630.98	8428.06
83	4652.88	8401.96
83	4676.38	8363.26
83	4669.68	8338.86
83	4654.98	8307.06
83	4628.28	8289.96
83	4602.68	8276.16
83	4539.58	8345.46
83	4534.58	8365.56
83	4531.48	8381.66
84	4587.58	39318.8
84	4599.08	39392.6
84	4606.48	39392.8
84	4617.28	39388.7
84	4628.28	39378.4
84	4648.68	39295.7
84	4634.48	39274
84	4608.88	39284.9
84	4592.28	39297.4
84	4587.58	39318.8
85	4675.48	19600.5
85	4671.28	19604.9
85	4652.38	19628
85	4647.68	19633.8
85	4645.88	19658.2
85	4645.78	19665
85	4646.88	19672.5
85	4651.18	19679.5
85	4675.38	19687.7
85	4695.88	19686.2
85	4720.18	19651.1
85	4695.78	19600.1
85	4675.48	19600.5
86	4757.98	36317.3
86	4777.38	36365
86	4786.68	36373.3
86	4842.88	36397.1
86	4891.78	36303.3
86	4872.08	36217.1
86	4846.98	36216.7
86	4839.58	36217.3
86	4833.48	36217.8
86	4776.18	36232
86	4757.98	36317.3
87	4872.58	4639.96
87	4902.98	4643.46
87	4934.88	4616.86
87	4935.38	4578.06
87	4932.38	4557.56
87	4908.08	4535.46
87	4886.68	4537.46
87	4874.68	4541.96
87	4846.08	4570.86
87	4860.88	4634.86
87	4872.58	4639.96
88	4916.88	38543.8
88	4931.68	38545.2
88	4966.18	38518.3
88	4966.88	38474.3
88	4960.78	38450.1
88	4927.18	38454.5
88	4908.78	38468.8
88	4876.68	38506.4
88	4882.98	38526.5
88	4898.68	38537.3
88	4916.88	38543.8
89	4931.38	26816.7
89	4932.38	26843.4
89	4951.98	26905
89	4981.48	26907.9
89	5060.18	26824.3
89	5059.88	26745.7
89	5035.48	26745.3
89	4963.18	26752.6
89	4931.38	26816.7
90	4994.18	33806.7
90	4994.98	33815.9
90	5018.88	33833.9
90	5058.38	33860.9
90	5090.78	33823.5
90	5108.98	33799
90	5105.48	33734.5
90	5068.28	33734.6
90	5019.38	33747.9
90	4998.18	33790.6
90	4994.18	33806.7
91	5015.28	32031.2
91	5023.88	32063.5
91	5084.58	32084
91	5092.18	32083.9
91	5100.28	32077.4
91	5115.48	32049.1
91	5123.98	32030.9
91	5144.58	31969.5
91	5072.78	31974.5
91	5045.48	31992.1
91	5015.28	32031.2
92	5072.98	29723
92	5077.58	29782.9
92	5087.58	29791.8
92	5107.98	29800.7
92	5156.48	29757.8
92	5164.78	29744.3
92	5173.08	29719.5
92	5168.48	29693
92	5154.08	29677.4
92	5128.08	29665.5
92	5100.58	29679.2
92	5074.78	29705.7
92	5072.98	29723
93	5158.78	28873.7
93	5163.68	28898.7
93	5168.98	28917.7
93	5181.28	28928.4
93	5199.38	28932.6
93	5224.58	28902.6
93	5232.28	28888.9
93	5217.08	28855.4
93	5199.98	28841
93	5158.78	28873.7
94	5158.18	33560.5
94	5206.58	33592.1
94	5222.98	33600.2
94	5247.68	33562.6
94	5274.18	33519.2
94	5275.58	33504.5
94	5264.78	33477.3
94	5226.88	33484.3
94	5195.48	33493.9
94	5158.18	33560.5
95	5199.38	23448.6
95	5205.78	23476.8
95	5250.88	23481.4
95	5260.38	23421.1
95	5253.58	23405.5
95	5224.78	23412.6
95	5199.38	23448.6
96	5258.68	26626.5
96	5298.98	26627.4
96	5324.38	26625.2
96	5372.38	26594.3
96	5351.88	26540.6
96	5335.78	26528.2
96	5306.08	26516
96	5284.78	26551.1
96	5278.58	26562.9
96	5258.68	26626.5
97	5268.78	28210.3
97	5292.78	28252.8
97	5295.58	28255.4
97	5312.58	28238.9
97	5322.28	28208
97	5316.58	28182.3
97	5295.38	28175.1
97	5268.78	28210.3
98	5317.98	39405.2
98	5328.18	39418.3
98	5346.58	39392.7
98	5354.68	39359.1
98	5346.48	39347.5
98	5332.78	39341.6
98	5319.68	39344.1
98	5304.88	39379.7
98	5317.98	39405.2
99	5367.18	9220.96
99	5337.68	9230.46
99	5312.38	9246.66
99	5332.68	9312.86
99	5347.58	9328.16
99	5357.68	9336.56
99	5391.58	9320.76
99	5437.58	9271.06
99	5387.58	9225.66
99	5367.18	9220.96
100	5507.48	17825.6
100	5509.48	17838.7
100	5532.18	17865.7
100	5568.78	17864.6
100	5590.68	17844.6
100	5600.68	17820
100	5610.18	17792.4
100	5579.08	17768.4
100	5539.18	17770.5
100	5509.88	17785.6
100	5508.08	17794
100	5507.48	17825.6
101	5672.18	33133.4
101	5675.48	33195.6
101	5695.88	33211.5
101	5708.28	33211.7
101	5772.28	33205
101	5800.28	33155.7
101	5815.18	33104.2
101	5774.18	33027.8
101	5726.28	33055.4
101	5704.98	33074.1
101	5672.18	33133.4
102	5816.98	27688.6
102	5818.08	27641.9
102	5774.28	27627.2
102	5747.58	27620
102	5729.68	27618.4
102	5704.38	27640.7
102	5687.68	27657
102	5676.18	27711.4
102	5716.18	27761.2
102	5775.28	27742.2
102	5816.98	27688.6
103	5711.18	39086
103	5713.08	39136.6
103	5721.98	39147.2
103	5749.28	39142.6
103	5768.98	39115.3
103	5756.18	39063
103	5727.08	39046.3
103	5720.58	39059.8
103	5715.18	39071.6
103	5711.18	39086
104	5739.08	19700.6
104	5743.98	19715.8
104	5815.58	19724.1
104	5827.08	19670
104	5819.28	19630.3
104	5787.78	19621.7
104	5746.18	19637.3
104	5739.08	19700.6
105	5793.38	28176.3
105	5829.28	28221.2
105	5863.88	28211.5
105	5876.18	28204.5
105	5889.68	28192.1
105	5901.98	28176
105	5904.58	28164.5
105	5902.78	28135.1
105	5863.38	28125.2
105	5814.88	28151.8
105	5793.38	28176.3
106	6186.68	19879
106	6200.68	19907.3
106	6206.68	19909.2
106	6242.68	19909.9
106	6256.98	19900.9
106	6284.78	19860.6
106	6302.78	19791.8
106	6280.38	19792.2
106	6265.78	19797.8
106	6237.98	19812.4
106	6192.08	19839.9
106	6187.18	19871.8
106	6186.68	19879
107	6245.18	27150.6
107	6248.38	27184.3
107	6266.48	27225.3
107	6283.78	27252.2
107	6317.78	27227.2
107	6347.38	27152.7
107	6320.28	27084.6
107	6276.08	27093
107	6245.18	27150.6
108	6268.08	24454.7
108	6273.28	24522.5
108	6338.38	24529.2
108	6352.88	24505.1
108	6348.78	24459.6
108	6338.08	24442.7
108	6302.28	24433.9
108	6268.08	24454.7
109	6350.48	34861.2
109	6360.08	34901.7
109	6380.28	34915.7
109	6401.98	34902.1
109	6407.18	34898.5
109	6425.68	34879
109	6405.28	34833.7
109	6388.48	34817.9
109	6377.58	34824.4
109	6364.18	34841.4
109	6351.68	34858.6
109	6350.48	34861.2
110	6393.38	9390.06
110	6402.58	9419.76
110	6446.58	9428.26
110	6477.48	9390.96
110	6482.58	9346.66
110	6473.68	9332.26
110	6434.28	9313.46
110	6403.58	9370.26
110	6393.38	9390.06
111	6570.58	14723.5
111	6574.28	14734.9
111	6600.98	14749.1
111	6630.68	14750.4
111	6630.98	14729
111	6625.28	14687.6
111	6606.38	14678.4
111	6574.38	14718.5
111	6570.58	14723.5
112	6717.98	23132.8
112	6722.38	23152.7
112	6728.28	23166.5
112	6763.38	23164.6
112	6788.68	23146.4
112	6792.28	23125.2
112	6790.98	23089.2
112	6776.98	23057.6
112	6750.08	23071.1
112	6729.78	23105.6
112	6719.78	23124.3
112	6717.98	23132.8
113	6750.08	23469.4
113	6756.58	23491.4
113	6776.78	23510.7
113	6785.38	23504.8
113	6800.48	23440.9
113	6777.98	23420.7
113	6775.08	23420.3
113	6761.48	23435.2
113	6751.08	23464.7
113	6750.08	23469.4
114	6750.18	2039.16
114	6751.28	2050.86
114	6773.18	2071.66
114	6794.88	2091.26
114	6824.88	2106.96
114	6837.18	2084.16
114	6839.88	2072.16
114	6841.38	2060.06
114	6835.48	2012.76
114	6804.88	2005.26
114	6766.08	2011.26
114	6753.98	2024.16
114	6752.38	2028.46
114	6750.18	2039.16
115	6848.38	13818.9
115	6822.48	13821.2
115	6773.48	13868.3
115	6768.78	13902.8
115	6768.58	13934
115	6810.68	13950.8
115	6863.78	13958.2
115	6879.38	13928.9
115	6879.68	13904.6
115	6867.98	13836.5
115	6865.88	13831.3
115	6848.38	13818.9
116	6976.18	3333.66
116	6979.68	3399.16
116	7025.18	3418.56
116	7079.28	3408.76
116	7098.18	3380.06
116	7095.58	3357.36
116	7091.18	3346.36
116	7038.38	3285.96
116	7022.38	3284.76
116	6997.88	3307.96
116	6976.18	3333.66
117	6974.08	31353.3
117	6976.28	31372.5
117	6977.68	31382.2
117	6993.58	31407.8
117	7045.98	31385.6
117	7050.88	31346
117	7049.98	31329.3
117	7020.08	31304.8
117	6994.98	31316.3
117	6989.28	31320.8
117	6976.88	31343.4
117	6974.08	31353.3
118	6984.58	7844.66
118	7000.28	7872.26
118	7011.98	7878.86
118	7065.88	7866.06
118	7071.38	7853.16
118	7081.58	7809.76
118	7082.28	7800.76
118	7046.88	7781.66
118	7015.18	7777.46
118	7005.18	7784.96
118	6984.58	7844.66
119	7011.48	7521.06
119	7041.28	7524.26
119	7058.58	7496.96
119	7060.48	7477.56
119	7047.88	7471.96
119	7022.88	7461.46
119	7012.38	7488.86
119	7011.48	7521.06
120	7058.68	33124.8
120	7072.68	33139.9
120	7084.38	33144.2
120	7100.08	33137.8
120	7142.28	33119.9
120	7146.88	33116.5
120	7159.38	33052.7
120	7158.18	33042.9
120	7136.48	33016.1
120	7065.08	33076.9
120	7058.68	33124.8
121	7432.38	15852.1
121	7424.78	15844.7
121	7399.78	15826.3
121	7345.58	15814.2
121	7271.88	15848.5
121	7219.78	15884.4
121	7218.38	15887.9
121	7209.08	15913.5
121	7218.38	15930.1
121	7232.38	15954.9
121	7275.18	15975.8
121	7300.68	15981.2
121	7424.58	15956.4
121	7447.28	15914.4
121	7447.78	15905.7
121	7432.38	15852.1
122	7342.18	25574.2
122	7359.18	25558.2
122	7362.78	25528
122	7358.38	25511.9
122	7343.38	25476.3
122	7313.38	25488.2
122	7286.68	25509.6
122	7288.48	25530.7
122	7318.18	25565.6
122	7342.18	25574.2
123	7315.88	35618.7
123	7318.28	35666.1
123	7362.28	35676.5
123	7366.38	35676.5
123	7375.78	35673.8
123	7405.38	35660.3
123	7382.58	35550.3
123	7323.68	35597.6
123	7315.88	35618.7
124	7361.98	38294.3
124	7368.58	38321.4
124	7370.68	38327.1
124	7407.08	38336.9
124	7437.68	38323.5
124	7467.98	38289.7
124	7459.18	38236.9
124	7408.98	38228.7
124	7385.18	38256.5
124	7361.98	38294.3
125	7365.78	37668.3
125	7369.88	37722.8
125	7388.38	37721.1
125	7400.48	37717.4
125	7422.58	37686.8
125	7402.68	37662
125	7401.68	37661.7
125	7386.18	37662.3
125	7365.78	37668.3
126	7431.38	27327.4
126	7444.78	27391
126	7453.28	27401.4
126	7483.58	27398.8
126	7505.38	27380.1
126	7521.98	27365.4
126	7522.58	27336.9
126	7509.18	27284.9
126	7500.78	27274.2
126	7431.38	27327.4
127	7453.18	28451.3
127	7509.78	28477.3
127	7554.98	28446.6
127	7571.38	28393.2
127	7569.08	28345.9
127	7542.88	28342.9
127	7515.88	28345.3
127	7492.98	28366.4
127	7475.28	28392.1
127	7453.18	28451.3
128	7516.78	907.96
128	7520.28	912.86
128	7541.48	936.86
128	7562.08	940.26
128	7586.08	931.96
128	7605.98	920.96
128	7612.88	874.16
128	7611.88	837.26
128	7545.78	816.06
128	7539.08	820.76
128	7529.68	839.26
128	7516.78	907.96
129	7680.78	32012.5
129	7712.98	32046.6
129	7750.78	32021.6
129	7767.88	31996.2
129	7781.98	31958.5
129	7747.68	31939.7
129	7735.68	31939.4
129	7682.48	31966.8
129	7680.78	32012.5
130	7740.78	32201.1
130	7743.38	32207.4
130	7766.38	32245.6
130	7787.68	32254.2
130	7822.58	32236.9
130	7839.38	32181.2
130	7832.78	32150.9
130	7809.58	32125.5
130	7759.58	32139.4
130	7749.48	32147.8
130	7740.78	32201.1
131	7936.48	12206.7
131	7940.98	12257.7
131	8013.68	12250.6
131	8038.38	12222.2
131	8048.08	12190.2
131	8042.38	12170.4
131	8038.58	12165.7
131	7995.98	12149.4
131	7985.58	12152.7
131	7951.58	12165.2
131	7936.48	12206.7
132	7971.58	38065.5
132	8011.88	38135.5
132	8037.78	38120.5
132	8056.18	38104.7
132	8062.78	38097.9
132	8094.08	38063.4
132	8027.08	38031.7
132	7971.58	38065.5
133	8001.88	33069.5
133	8019.58	33100.1
133	8150.28	33011.5
133	8159.98	32964
133	8130.58	32943.9
133	8120.28	32939.1
133	8072.58	32932.4
133	8066.68	32935.5
133	8015.58	32978.3
133	8004.88	32989.9
133	8002.28	33009.8
133	8001.88	33069.5
134	8037.18	24519.6
134	8047.28	24582.7
134	8070.48	24580.9
134	8073.38	24580.4
134	8106.58	24553.8
134	8130.48	24516
134	8119.18	24495.2
134	8095.58	24462.5
134	8044.18	24508
134	8042.38	24510.2
134	8037.18	24519.6
135	8060.68	18871.9
135	8095.58	18897.4
135	8131.78	18898.8
135	8171.78	18879.2
135	8183.88	18868
135	8189.68	18862.5
135	8190.28	18842.9
135	8190.58	18826
135	8188.78	18808.1
135	8184.28	18773.2
135	8181.48	18759.1
135	8099.08	18749.6
135	8078.68	18793.3
135	8064.88	18828.9
135	8060.68	18871.9
136	8367.38	2565.36
136	8367.38	2592.36
136	8374.38	2611.86
136	8385.98	2631.86
136	8393.68	2634.76
136	8399.48	2635.76
136	8403.98	2633.16
136	8415.88	2625.66
136	8440.58	2609.06
136	8452.18	2581.86
136	8444.18	2529.56
136	8367.38	2565.36
137	8424.88	11481
137	8428.28	11510.1
137	8447.18	11551.3
137	8481.58	11520.2
137	8491.58	11494.8
137	8488.68	11467
137	8474.08	11443
137	8458.48	11448.4
137	8424.88	11481
138	8600.78	23420.6
138	8600.88	23423.2
138	8632.48	23469.5
138	8644.88	23470.3
138	8696.88	23439.6
138	8694.18	23424.6
138	8680.58	23387.8
138	8676.48	23380.6
138	8652.18	23377
138	8612.88	23379.5
138	8605.98	23396.8
138	8600.78	23420.6
139	8711.18	23814
139	8748.78	23797.8
139	8753.78	23792.5
139	8760.78	23774
139	8758.58	23759.4
139	8753.68	23746.2
139	8716.38	23749.6
139	8711.88	23774.8
139	8711.18	23814
140	8731.68	11485.5
140	8736.68	11519.2
140	8758.58	11549.5
140	8797.48	11557.3
140	8820.18	11528.7
140	8814.08	11472.5
140	8795.98	11439
140	8779.98	11433.4
140	8737.08	11461.9
140	8731.68	11485.5
141	8743.18	14532.2
141	8753.88	14548.6
141	8761.48	14558.9
141	8770.88	14559.2
141	8799.78	14560
141	8801.18	14519.8
141	8796.98	14513.3
141	8776.98	14502.1
141	8770.08	14504.4
141	8743.28	14517.6
141	8743.18	14532.2
142	8842.58	8397.26
142	8843.28	8430.56
142	8856.38	8435.16
142	8879.48	8440.76
142	8898.38	8431.46
142	8916.38	8420.56
142	8925.58	8391.06
142	8922.58	8375.06
142	8894.58	8368.56
142	8855.18	8370.76
142	8845.18	8372.06
142	8842.58	8397.26
143	9020.88	22592.2
143	9023.58	22564.1
143	9023.48	22554.8
143	9001.78	22547.9
143	8986.58	22548.9
143	8970.98	22572.8
143	8962.58	22585.9
143	8958.88	22596.4
143	8960.88	22603.6
143	8967.48	22611.4
143	8996.38	22620.7
143	9007.18	22612.1
143	9020.88	22592.2
144	9078.18	13802
144	9084.38	13801.7
144	9109.58	13794.7
144	9126.38	13781.5
144	9126.18	13769.5
144	9118.68	13750.5
144	9114.28	13743.1
144	9075.48	13708.7
144	9038.48	13710.2
144	9032.48	13739.3
144	9031.78	13766.7
144	9035.88	13785.1
144	9048.88	13800
144	9078.18	13802
145	9057.58	37374.9
145	9077.28	37563.7
145	9086.88	37606
145	9088.08	37611.2
145	9121.28	37632.2
145	9145.28	37646
145	9230.38	37571.5
145	9272.38	37516.2
145	9287.18	37480.2
145	9282.78	37366.1
145	9275.48	37332.9
145	9254.18	37312.5
145	9230.78	37301.6
145	9180.08	37299.4
145	9085.28	37301.4
145	9073.28	37317.9
145	9057.58	37374.9
146	9223.28	38118.2
146	9226.78	38136
146	9243.38	38152.7
146	9264.38	38156.6
146	9299.88	38123.2
146	9302.48	38118.5
146	9301.18	38043.5
146	9295.88	38035
146	9269.18	38043.7
146	9258.08	38050.4
146	9255.08	38052.3
146	9238.88	38067.4
146	9234.98	38077.8
146	9223.28	38118.2
147	9242.08	3169.66
147	9334.18	3171.86
147	9342.38	3124.96
147	9334.88	3111.26
147	9300.78	3095.76
147	9242.08	3169.66
148	9345.48	16185.5
148	9332.08	16188.4
148	9295.78	16211.1
148	9307.68	16264.1
148	9320.08	16267.8
148	9347.48	16268.8
148	9362.38	16262.6
148	9374.48	16230.6
148	9350.28	16189.5
148	9345.48	16185.5
149	9373.98	36272.4
149	9376.88	36289.5
149	9399.48	36296
149	9413.68	36288.2
149	9417.78	36230.9
149	9409.68	36223.2
149	9398.28	36218.5
149	9374.98	36262.5
149	9373.98	36272.4
150	9398.78	14515.1
150	9400.18	14568.4
150	9463.18	14580
150	9472.88	14567.5
150	9487.38	14544.7
150	9491.68	14533.9
150	9499.38	14503.1
150	9465.08	14484.7
150	9458.68	14482.3
150	9411.88	14484.3
150	9402.78	14502.6
150	9398.78	14515.1
151	9567.28	11724.4
151	9567.88	11735.5
151	9575.18	11766
151	9596.98	11754.6
151	9611.38	11739.4
151	9625.08	11700.3
151	9603.98	11693.4
151	9581.58	11691.9
151	9573.28	11708.8
151	9567.28	11724.4
152	9568.18	7776.96
152	9587.28	7829.86
152	9598.78	7851.26
152	9632.98	7886.16
152	9637.68	7887.26
152	9665.28	7868.96
152	9686.98	7850.56
152	9700.48	7835.26
152	9660.58	7721.96
152	9622.88	7713.06
152	9590.68	7728.76
152	9578.18	7746.56
152	9575.38	7753.16
152	9568.18	7776.96
153	9591.08	4899.06
153	9570.88	4922.86
153	9572.08	4955.66
153	9573.78	4961.66
153	9627.28	4958.96
153	9630.28	4922.56
153	9615.78	4901.16
153	9593.68	4896.06
153	9591.08	4899.06
154	9658.68	37972.6
154	9666.18	37999.9
154	9682.48	38025.5
154	9726.08	38042.4
154	9740.48	37987.1
154	9737.58	37970.5
154	9723.38	37948.9
154	9704.28	37922.1
154	9658.68	37972.6
155	10102.4	13181.8
155	10121.4	13207.5
155	10142.6	13217.8
155	10166.4	13206.9
155	10194.9	13188.3
155	10210.8	13163.4
155	10216.5	13150.4
155	10186.3	13130.1
155	10165	13125
155	10133.5	13123.6
155	10117	13150.9
155	10102.4	13181.8
156	10126.2	19237.7
156	10150	19258.5
156	10153.5	19259.7
156	10197.4	19237.9
156	10215.4	19218.3
156	10226.8	19196
156	10222.6	19187.4
156	10217.8	19183.9
156	10178.2	19160.1
156	10156.3	19171.9
156	10142	19183.5
156	10129.4	19206.4
156	10126.2	19237.7
157	10150.2	2123.76
157	10158.8	2136.26
157	10168.2	2140.46
157	10174.5	2137.96
157	10192.7	2128.66
157	10208.9	2096.36
157	10196	2077.06
157	10176.4	2057.76
157	10157.6	2086.06
157	10150.2	2123.76
158	10162.9	14318.5
158	10170.9	14370.6
158	10174.4	14380.3
158	10189.1	14380
158	10199.6	14374.1
158	10210.5	14361.3
158	10219.6	14344.5
158	10220.7	14328.1
158	10215.9	14304.8
158	10194.2	14296.5
158	10173	14307.1
158	10162.9	14318.5
159	10279.2	26615.3
159	10262.5	26619.6
159	10253	26652.4
159	10285.4	26704.1
159	10299.9	26693
159	10325.4	26663.6
159	10328.7	26616.4
159	10303.6	26615.8
159	10279.2	26615.3
160	10332.6	26538.3
160	10337.9	26538.4
160	10367.7	26524.7
160	10387.8	26491.8
160	10391.2	26450.6
160	10387.7	26428
160	10362.2	26426.8
160	10347	26440.5
160	10317	26499.3
160	10320.3	26532.9
160	10332.6	26538.3
161	10334.3	36998.1
161	10369.6	37019.3
161	10372	37019.9
161	10423.2	36973.6
161	10399.4	36957.1
161	10386.9	36954.1
161	10342.8	36972
161	10335.3	36985.9
161	10334.3	36998.1
162	10370.7	1789.16
162	10375.8	1863.06
162	10417.5	1867.56
162	10462.2	1858.46
162	10471	1856.56
162	10472.7	1795.86
162	10443.6	1763.76
162	10410	1760.96
162	10370.7	1789.16
163	10512.6	34906.8
163	10566.3	34930.1
163	10588.3	34910.3
163	10583.8	34852.2
163	10575.4	34826
163	10571.3	34820.4
163	10553.9	34814.6
163	10519.9	34843.8
163	10518.6	34845.5
163	10516.8	34863.5
163	10512.6	34906.8
164	10686.3	20731.6
164	10688	20748.3
164	10691.1	20751.2
164	10714.2	20761.8
164	10723.1	20765.7
164	10726.4	20767
164	10738.2	20757.1
164	10753.9	20735.9
164	10737.1	20714.8
164	10715.2	20698.3
164	10703.8	20699.5
164	10693.4	20708.5
164	10686.3	20731.6
165	10766.3	28726.8
165	10774.9	28757.6
165	10784.4	28771.9
165	10805.3	28791.7
165	10854.6	28784.5
165	10878.1	28769.7
165	10868.7	28718.6
165	10839.3	28673.5
165	10780.1	28706.2
165	10766.3	28726.8
166	10773	14407.7
166	10773.1	14426.1
166	10776.2	14441.7
166	10797.6	14450.1
166	10812.4	14455.1
166	10857	14439.8
166	10862.4	14429.3
166	10867.4	14417.7
166	10867.6	14404.5
166	10865.8	14393.7
166	10854.8	14375.4
166	10831.5	14368.3
166	10780.2	14354.9
166	10773	14407.7
167	10763.1	2575.96
167	10780.2	2608.76
167	10831	2576.26
167	10833.6	2564.66
167	10843.6	2503.86
167	10787.9	2500.46
167	10763.1	2575.96
168	10774.8	13910.4
168	10779.6	13918
168	10782.3	13921.2
168	10788.1	13927.5
168	10838.2	13942.7
168	10865.6	13911
168	10865.7	13896.3
168	10865.7	13886.4
168	10864.9	13859.5
168	10824.8	13848.6
168	10801.1	13843.6
168	10781.7	13859.5
168	10776.3	13897
168	10774.8	13910.4
169	10814.9	16873.1
169	10824.8	16893.3
169	10858.9	16890
169	10866.5	16886.3
169	10903.7	16837.8
169	10904.4	16822.5
169	10861	16805.5
169	10829.1	16800.4
169	10818.2	16806.4
169	10815.2	16843.7
169	10814.9	16873.1
170	10865.2	25602.8
170	10904.2	25628.9
170	10921.3	25586.6
170	10928.3	25543.9
170	10884.8	25536
170	10879.3	25540.2
170	10866.1	25589.1
170	10865.2	25602.8
171	10922.8	30773.1
171	10923.3	30777.2
171	10952.3	30798.8
171	10970.1	30805.3
171	10979.7	30795.9
171	10990.7	30768.6
171	10992.6	30740.4
171	10990.1	30739.4
171	10969.4	30732.4
171	10930.7	30727.7
171	10922.8	30773.1
172	11081.5	7878.06
172	11081.5	7891.16
172	11100.3	7906.76
172	11129.8	7898.66
172	11145.9	7893.26
172	11171.7	7881.06
172	11181.6	7875.46
172	11180.5	7852.36
172	11148.5	7815.56
172	11100.6	7823.36
172	11084	7861.66
172	11081.5	7878.06
173	11136.2	7676.06
173	11149	7710.86
173	11163.5	7742.66
173	11247.5	7673.56
173	11237.5	7620.86
173	11193.7	7613.06
173	11171.9	7625.36
173	11146.8	7647.36
173	11143.2	7651.36
173	11140.4	7657.16
173	11136.2	7676.06
174	11177.3	22600.3
174	11180.6	22629.3
174	11187.7	22674.5
174	11227.4	22666.6
174	11244.4	22644.3
174	11254.6	22617.2
174	11254.9	22616.1
174	11261	22593.6
174	11256.8	22567.8
174	11202.6	22560.9
174	11177.3	22600.3
175	11182.7	28333.6
175	11192.7	28335.9
175	11209.5	28334.5
175	11223.6	28325.7
175	11235	28318.5
175	11246.6	28294.4
175	11257.1	28248.4
175	11238.9	28212.3
175	11215.4	28215.8
175	11189.7	28236.5
175	11182.7	28333.6
176	11181.4	21048.3
176	11201.7	21148
176	11256.8	21135.9
176	11271.4	21123.8
176	11282.8	21101.1
176	11290.6	21067.7
176	11237.1	20997.9
176	11181.4	21048.3
177	11190.6	22041.9
177	11204.3	22072
177	11223.7	22084.3
177	11235.4	22088.9
177	11259.2	22091.5
177	11284.5	22071
177	11282.5	22032.5
177	11276.2	22005.1
177	11260.4	21973.6
177	11242.4	21971.9
177	11221.5	21995
177	11215.5	22002
177	11190.6	22041.9
178	11227.3	35013.4
178	11236.2	35031.5
178	11254.6	35053.9
178	11287.7	35036.9
178	11294	35011.8
178	11278.1	34972.7
178	11259	34971.6
178	11249.1	34977.4
178	11238.8	34985.7
178	11227.3	35013.4
179	11328.9	36354.2
179	11335	36329
179	11315.9	36289.3
179	11280.1	36264.3
179	11264.4	36260.5
179	11226.9	36334.6
179	11250.4	36367.7
179	11268.2	36380
179	11305.5	36394.2
179	11320.1	36369.3
179	11328.9	36354.2
180	11249.5	29954.1
180	11274.3	29981.4
180	11305.1	29977.3
180	11320.9	29967.9
180	11328.9	29960.3
180	11337.8	29938.1
180	11341.1	29929.7
180	11348.8	29869.4
180	11347.9	29848.8
180	11337.5	29835.2
180	11329.5	29838.1
180	11302.6	29860.5
180	11267.4	29910.1
180	11249.5	29954.1
181	11372.6	6576.66
181	11389.9	6593.16
181	11407.2	6598.26
181	11440.1	6592.86
181	11452.9	6582.76
181	11459	6574.56
181	11454.9	6528.46
181	11425.2	6522.56
181	11396.9	6544.06
181	11372.6	6576.66
182	11386	14380.6
182	11414.9	14390.7
182	11449.8	14374.1
182	11443.2	14344.3
182	11430.3	14320.3
182	11410.8	14311.4
182	11391.2	14355.3
182	11386	14380.6
183	11659.5	13633.9
183	11671.4	13634.1
183	11702.6	13623.6
183	11706.2	13600.7
183	11707.6	13582.7
183	11705.5	13555.7
183	11683	13533.7
183	11637.4	13539.4
183	11627.7	13577.2
183	11641.5	13616.5
183	11651.5	13633.3
183	11659.5	13633.9
184	11700.9	10574.2
184	11706.4	10609.1
184	11776	10642.7
184	11806.1	10646.1
184	11821.4	10633.6
184	11807.3	10603.2
184	11782.7	10551
184	11769.3	10537.6
184	11751.1	10540.5
184	11722.4	10547.5
184	11700.9	10574.2
185	11711.2	9404.06
185	11757.1	9421.66
185	11772.7	9422.26
185	11784.3	9422.36
185	11788.3	9402.46
185	11793.8	9365.16
185	11793.2	9360.66
185	11788	9346.76
185	11745.4	9330.36
185	11711.2	9404.06
186	11736.3	38025.9
186	11754.3	38074.8
186	11779.2	38091.1
186	11803	38086.4
186	11838.3	38065.2
186	11839.4	38045.9
186	11825.1	37999.4
186	11814.2	37967.1
186	11792.7	37969
186	11770.5	37988.7
186	11748.3	38008.7
186	11736.3	38025.9
187	11821.8	1576.06
187	11835.7	1605.06
187	11867.8	1635.66
187	11881.3	1645.56
187	11900.5	1646.36
187	11926.9	1635.26
187	11930.4	1631.96
187	11891.8	1574.66
187	11841.6	1570.46
187	11821.8	1576.06
188	12165	16082
188	12180.9	16117.4
188	12213.2	16116.6
188	12231.2	16097.2
188	12239.2	16071.8
188	12240.2	16067.7
188	12202.9	16014.3
188	12171.5	16060.4
188	12165	16082
189	12194	6281.46
189	12196	6334.16
189	12215.3	6376.66
189	12260.1	6335.46
189	12262.2	6316.96
189	12259.4	6304.96
189	12252.8	6277.16
189	12238.3	6263.86
189	12222.8	6261.66
189	12211.4	6264.26
189	12204.6	6270.46
189	12197.6	6277.56
189	12194	6281.46
190	12205.3	7217.26
190	12232.1	7227.86
190	12271.9	7191.56
190	12265.4	7165.56
190	12247.1	7133.96
190	12210.8	7153.66
190	12205.3	7217.26
[truncated: 5,342 more rows]

## Sheet: ROIdata
Pixel size (nm)	ROI side length (pix)	ROI area (pix2)	ROI area (um2)	Molecule density (1/um2)
160	256	65536	1677.72	8.15362
