# Supplementary material for: Single Extracellular VEsicle Nanoscopy-Universal Protocol (SEVEN-UP): Accessible Imaging Platform for Quantitative Characterization of Single Extracellular Vesicles
Source: Anal Chem. 2025 Jan 13;97(3):1654–64. doi: 10.1021/acs.analchem.4c04614 (PMC11780574; doi:10.1021/acs.analchem.4c04614)
Supplement: Supplementary file 2 — ac4c04614_si_002.zip [file ac4c04614_si_002.zip › Supplementary Codes/Data for test/SRRF-TIRF images/2_2_TIRF_SMLMlocalizationData_pEV.txt]

ChannelName	X	Y	Xc	Yc	Height	Area	Width	Phi	Ax	BG	I	Frame	Length	Link	Valid	Z	Zc	Photons	LateralLocalizationAccuracy	Xw	Yw	Xwc	Ywc	Zw	Zwc
647	27938.3	224.2	27960.19	246.66	18967.60156	118307.40625	318.8306	23.41062	1.14872	2709.62817	118069.29688	1	1	0	8	0	0	2133.67407	4.43931	27938.3	224.2	27938.3	224.2	0	0
647	39837.8	320.3	39859.69	342.76	22007.75781	135148.14063	316.35693	6.5489	1.10763	2935.06079	134167.46875	1	1	1	5	0	0	2437.39672	4.07547	39837.8	320.3	39837.8	320.3	0	0
647	8673	537.9	8694.89	560.36	31244.58984	141417.57813	271.59671	1.0001	1.16023	3958.3999	145913	1	1	2	6	0	0	2550.46602	3.42438	8673	537.9	8673	537.9	0	0
647	26441.2	387.8	26463.09	410.26	14109.13281	84290.89844	312.03293	22.36563	1.0346	3381.91968	82948.00781	1	1	3	5	0	0	1520.18635	5.72253	26441.2	387.8	26441.2	387.8	0	0
647	22572.3	811.6	22594.19	834.06	9760.08887	55840.97266	305.35837	-16.08891	1.07807	3125.95801	56441.04688	1	1	4	5	0	0	1007.09194	7.40812	22572.3	811.6	22572.3	811.6	0	0
647	763.4	1145.2	785.29	1167.66	34774.49219	226063.98438	325.49591	8.74377	1.06591	3730.14648	227466.34375	1	1	5	5	0	0	4077.06396	3.13108	763.4	1145.2	763.4	1145.2	0	0
647	12491.9	1203.8	12513.79	1226.26	21954.95703	137455.625	319.42963	-47.31287	1.03189	2971.19629	135973.09375	1	1	6	5	0	0	2479.0122	4.0882	12491.9	1203.8	12491.9	1203.8	0	0
647	24611.2	1222.3	24633.09	1244.76	15803.24707	66154.25	261.19565	-77.41227	1.07982	5915.36816	70880.79688	1	1	7	5	0	0	1193.0919	6.12042	24611.2	1222.3	24611.2	1222.3	0	0
647	14836.8	1421.6	14858.69	1444.06	5878.68115	29458.34375	285.77518	90	1.08026	2724.05518	30813.61719	1	1	8	7	0	0	531.28123	10.65748	14836.8	1421.6	14836.8	1421.6	0	0
647	4429	1725	4450.89	1747.46	9185.75488	65883.8125	341.89453	-38.23038	1.16976	5012.2749	69482.125	1	1	9	-2	0	0	1188.21456	8.94423	4429	1725	4429	1725	0	0
647	5998.6	1665.8	6020.49	1688.26	11129.69824	45703.57422	258.69833	13.54457	1.16121	3400.41528	47355.61719	1	1	10	8	0	0	824.26396	6.90369	5998.6	1665.8	5998.6	1665.8	0	0
647	7208.1	1480.6	7229.99	1503.06	10317.7334	55272.42578	295.47607	0.00012	1.0581	3145.44287	56152.92969	1	1	11	6	0	0	996.8382	7.1205	7208.1	1480.6	7208.1	1480.6	0	0
647	35140.2	1576.1	35162.09	1598.56	12772.40039	121860.35938	394.32581	79.3476	1.11681	2996.82251	112256.4375	1	1	12	-4	0	0	2197.75158	5.9361	35140.2	1576.1	35140.2	1576.1	0	0
647	31744.5	1770.2	31766.39	1792.66	12656.00977	110903.9375	377.90732	-58.68898	1.26602	4391.13672	113190.57813	1	1	13	-2	0	0	2000.15251	6.60744	31744.5	1770.2	31744.5	1770.2	0	0
647	9491.2	1885	9513.09	1907.46	22698.47461	161879.90625	340.92462	11.28694	1.14889	2384.07178	155422.20313	1	1	14	5	0	0	2919.50411	3.85482	9491.2	1885	9491.2	1885	0	0
647	1054	2118.6	1075.89	2141.06	40145.49609	287378.4375	341.56149	-12.7394	1.07722	2726.54419	280108.40625	1	1	15	5	0	0	5182.87012	2.7506	1054	2118.6	1054	2118.6	0	0
647	4806.3	2146.4	4828.19	2168.86	15557.89453	69564.8125	269.94769	-52.67389	1.1659	4592.03809	90036.04688	1	1	16	-3	0	0	1254.60139	5.77432	4806.3	2146.4	4806.3	2146.4	0	0
647	21554.6	2019.2	21576.49	2041.66	22664.24219	148918.78125	327.23849	-6.36307	1.06163	2807.94287	146957.4375	1	1	17	5	0	0	2685.75022	3.96177	21554.6	2019.2	21554.6	2019.2	0	0
647	25833.7	2323.8	25855.59	2346.26	21405.3125	117939.85938	299.66064	18.11319	1.07416	3163.77881	116640.53125	1	1	18	-4	0	0	2127.04536	4.21767	25833.7	2323.8	25833.7	2323.8	0	0
647	35965.1	2217	35986.99	2239.46	8988.12695	43142.33203	279.69031	74.75904	1.0144	3035.15405	44048.14844	1	1	19	-3	0	0	778.07196	7.86021	35965.1	2217	35965.1	2217	0	0
647	20268.5	2641.5	20290.39	2663.96	11131.37891	40773.07031	244.32756	4.66891	1.00869	3178.36694	46583.82813	1	1	20	-3	0	0	735.34232	6.8078	20268.5	2641.5	20268.5	2641.5	0	0
647	33302.8	2546.9	33324.69	2569.36	27649.60938	159756.90625	306.86374	-44.88199	1.08	5341.27539	167287.10938	1	1	21	5	0	0	2881.2158	3.90081	33302.8	2546.9	33302.8	2546.9	0	0
647	4472.8	2833.5	4494.69	2855.96	24337.85547	151501.6875	318.51349	-16.45146	1.04218	3183.96216	152148.9375	1	1	22	-4	0	0	2732.33293	3.86191	4472.8	2833.5	4472.8	2833.5	0	0
647	33823.7	2817.4	33845.59	2839.86	38448.50391	183548.625	278.93054	-2.66611	1.07554	5675.72656	201612.84375	1	1	23	5	0	0	3310.29945	3.15994	33823.7	2817.4	33823.7	2817.4	0	0
647	10726.1	3258.1	10747.99	3280.56	9253.4082	52155.57422	303.08173	79.84608	1.01254	3092.16528	53747.86719	1	1	24	-5	0	0	940.62578	7.69891	10726.1	3258.1	10726.1	3258.1	0	0
647	22717.8	3217	22739.69	3239.46	7815.87305	54415.79688	336.84802	-18.83936	1.05288	3272.97681	48876.57813	1	1	25	-1	0	0	981.3889	8.91245	22717.8	3217	22717.8	3217	0	0
647	29634.1	3298	29655.99	3320.46	31791.70117	178559.90625	302.54874	-74.29168	1.00668	3802.02686	179983.32813	1	1	26	-3	0	0	3220.32791	3.34117	29634.1	3298	29634.1	3298	0	0
647	6376.6	3610.7	6398.49	3633.16	8572.1875	54040.0625	320.53268	45.50706	1.14261	2506.86133	54066.46875	1	1	27	5	0	0	974.61253	7.7027	6376.6	3610.7	6376.6	3610.7	0	0
647	28126.8	3536.2	28148.69	3558.66	32290.96875	194188.51563	313.06281	30.54214	1.10039	3969.52466	197628.875	1	1	28	5	0	0	3502.18988	3.32281	28126.8	3536.2	28126.8	3536.2	0	0
647	2122.7	3770.5	2144.59	3792.96	19337.94336	106975.45313	300.25977	-33.57335	1.08289	3652.63452	106405.14063	1	1	29	5	0	0	1929.3023	4.64793	2122.7	3770.5	2122.7	3770.5	0	0
647	1364.8	4118.7	1386.69	4141.16	10293.25586	74345	343.09131	82.60641	1.20845	3651.57031	72373.74219	1	1	30	5	0	0	1340.81207	7.39207	1364.8	4118.7	1364.8	4118.7	0	0
647	16350.8	4285.6	16372.69	4308.06	19004.25781	106851.96094	302.70947	-0.08101	1.0337	3545.55273	108609.17969	1	1	31	5	0	0	1927.07512	4.67486	16350.8	4285.6	16350.8	4285.6	0	0
647	23124.7	4355.1	23146.59	4377.56	12725.85254	80882.58594	321.84317	76.25549	1.00605	3337.66626	80307.34375	1	1	32	5	0	0	1458.71744	6.14936	23124.7	4355.1	23124.7	4355.1	0	0
647	7626.8	4483.3	7648.69	4505.76	16777.41211	108516.77344	324.673	-8.82826	1.01953	2540.97852	108169.53906	1	1	33	-3	0	0	1957.10001	4.76469	7626.8	4483.3	7626.8	4483.3	0	0
647	18293.6	4683.6	18315.49	4706.06	34096.01953	317105.1875	389.323	40.00626	1.27899	2079.64893	292021.78125	1	1	34	7	0	0	5718.99206	2.93484	18293.6	4683.6	18293.6	4683.6	0	0
647	6585.7	4753.4	6607.59	4775.86	8861.48047	70608.21094	360.35843	-83.23759	1.21089	3084.22241	68546.4375	1	1	35	5	0	0	1273.41908	7.913	6585.7	4753.4	6585.7	4753.4	0	0
647	32748.2	4716.9	32770.09	4739.36	19337.87305	127759.54688	328.13501	74.59834	1.20822	3741.92065	125487.98438	1	1	36	6	0	0	2304.14343	4.65177	32748.2	4716.9	32748.2	4716.9	0	0
647	25436.1	5025.2	25457.99	5047.66	11102.00586	64691.67969	308.16528	75.62292	1.00423	3331.82324	65402.42188	1	1	37	5	0	0	1166.71444	6.82447	25436.1	5025.2	25436.1	5025.2	0	0
647	3481.6	5020.7	3503.49	5043.16	9947.86816	55811.71094	302.38336	53.00328	1.02365	2919.65991	58610.5	1	1	38	-3	0	0	1006.56421	7.17325	3481.6	5020.7	3481.6	5020.7	0	0
647	38758.6	5050.2	38780.49	5072.66	7152.95703	63002.39063	378.875	-22.933	1.16493	2416.91284	58175.17969	1	1	39	5	0	0	1136.24811	8.72308	38758.6	5050.2	38758.6	5050.2	0	0
647	19699.1	5394.5	19720.99	5416.96	10710.40723	47396.22656	268.55246	79.06361	1.07619	3515.03467	47963.13281	1	1	40	-4	0	0	854.79095	7.1584	19699.1	5394.5	19699.1	5394.5	0	0
647	32157.9	5501.7	32179.79	5524.16	17331.12305	116859.22656	331.49606	3.69172	1.06334	3501.74756	114462.3125	1	1	41	-5	0	0	2107.55615	4.95669	32157.9	5501.7	32157.9	5501.7	0	0
647	18149.4	6150.8	18171.29	6173.26	7002.35596	41310.57031	310.07642	-5.83188	1.29314	4747.34717	47645.32031	1	1	42	-4	0	0	745.03614	11.06815	18149.4	6150.8	18149.4	6150.8	0	0
647	21612	6022.9	21633.89	6045.36	8102.80664	46060.04688	304.37198	-23.77136	1.19498	2989.81323	47129.67188	1	1	43	6	0	0	830.69295	8.45851	21612	6022.9	21612	6022.9	0	0
647	26937.7	6003.2	26959.59	6025.66	22908.21289	183610.15625	361.42065	18.19092	1.09542	2997.84082	173382.96875	1	1	44	5	0	0	3311.40917	3.95745	26937.7	6003.2	26937.7	6003.2	0	0
647	29266.4	5961.9	29288.29	5984.36	11161.18457	62747.54688	302.69376	-1.0826	1.19766	3727.99585	62216.10156	1	1	45	6	0	0	1131.65201	7.00959	29266.4	5961.9	29266.4	5961.9	0	0
647	14633.8	6266.4	14655.69	6288.86	21572.00391	111804.97656	290.63342	-1.39486	1.00907	3240.02637	112996.34375	1	1	46	-4	0	0	2016.40275	4.22068	14633.8	6266.4	14633.8	6266.4	0	0
647	17577.7	6627.2	17599.59	6649.66	35283.15234	210955.6875	312.15634	2.39091	1.07064	4203.87793	211969.0625	1	1	47	5	0	0	3804.58582	3.16405	17577.7	6627.2	17577.7	6627.2	0	0
647	25097.8	6687.5	25119.69	6709.96	14500.59766	81458.64063	302.57697	72.87234	1.01152	3663.85181	83278.70313	1	1	48	5	0	0	1469.10658	5.7234	25097.8	6687.5	25097.8	6687.5	0	0
647	28559	6731.5	28580.89	6753.96	19238.10352	103426.71094	296.00256	-22.74933	1.12574	4209.07031	102827.24219	1	1	49	5	0	0	1865.30073	4.81149	28559	6731.5	28559	6731.5	0	0
647	11841.9	6880.1	11863.79	6902.56	13846.11035	61838.16797	269.78925	-72.13284	1.07504	3865.09351	64819.66406	1	1	50	5	0	0	1115.25136	6.0352	11841.9	6880.1	11841.9	6880.1	0	0
647	32891	6867.2	32912.89	6889.66	16472.10156	86095.58594	291.86105	-1.71767	1.14243	3079.35742	86220.0625	1	1	51	5	0	0	1552.73389	5.03302	32891	6867.2	32891	6867.2	0	0
647	15897.2	6966.1	15919.09	6988.56	9486.75	50527.23828	294.6214	-19.99364	1.12662	3810.91406	51625.14844	1	1	52	6	0	0	911.25874	8.02307	15897.2	6966.1	15897.2	6966.1	0	0
647	2057.9	7099.6	2079.79	7122.06	5859.18799	39047.73438	329.56375	50.14714	1.19003	2572.32056	39506.98438	1	1	53	6	0	0	704.22589	10.4503	2057.9	7099.6	2057.9	7099.6	0	0
647	30473.6	7108.4	30495.49	7130.86	38065.01172	268655.125	339.15234	51.8429	1.08458	5043.33887	257074.53125	1	1	54	-5	0	0	4845.19518	3.08489	30473.6	7108.4	30473.6	7108.4	0	0
647	1360.5	7337.5	1382.39	7359.96	7814.3374	50500.05469	324.53391	49.98502	1.23015	3358.84912	50494.77344	1	1	55	6	0	0	910.76849	8.99411	1360.5	7337.5	1360.5	7337.5	0	0
647	18524	7356.5	18545.89	7378.96	8043.92041	44421.61719	300.00156	-59.74224	1.04479	2981.36475	46862.88281	1	1	56	-3	0	0	801.14387	8.50478	18524	7356.5	18524	7356.5	0	0
647	23089.1	7416.5	23110.99	7438.96	10647.29395	69642.36719	326.49564	62.65528	1.00054	3135.39258	68661.1875	1	1	57	-4	0	0	1256.00009	6.91932	23089.1	7416.5	23089.1	7416.5	0	0
647	15360.6	7496.7	15382.49	7519.16	7629.87061	27412.93164	241.97995	19.31595	1.17691	3927.65967	29379.50781	1	1	58	5	0	0	494.39222	9.73721	15360.6	7496.7	15360.6	7496.7	0	0
647	4318.4	8363.9	4340.29	8386.36	19529.5625	161738.6875	367.38458	74.84404	1.21756	3721.302	156209.45313	1	1	59	5	0	0	2916.95723	4.59397	4318.4	8363.9	4318.4	8363.9	0	0
647	21187.3	8377.5	21209.19	8399.96	7015.771	28547.76953	257.51862	-28.73007	1.03361	2868.44214	30924.94531	1	1	60	5	0	0	514.85902	9.43071	21187.3	8377.5	21187.3	8377.5	0	0
647	22500.1	8402.1	22521.99	8424.56	9055.44922	40994.46484	271.62381	29.03799	1.08853	3058.12573	42008.85938	1	1	61	-4	0	0	739.33517	7.84157	22500.1	8402.1	22500.1	8402.1	0	0
647	37272.2	8688.5	37294.09	8710.96	5911.61914	40977.66797	336.10938	-18.74075	1.2068	2969.01147	41433.71094	1	1	62	7	0	0	739.03224	10.85238	37272.2	8688.5	37272.2	8688.5	0	0
647	25215.3	8850.5	25237.19	8872.96	8654.1416	33388.85938	250.75467	24.31316	1.09192	4058.73901	34979.52344	1	1	63	-4	0	0	602.16808	8.86317	25215.3	8850.5	25215.3	8850.5	0	0
647	25924.4	8743.8	25946.29	8766.26	17273.00391	103474.11719	312.45837	-10.68332	1.099	3603.52954	102148.75781	1	1	64	5	0	0	1866.1557	5.01222	25924.4	8743.8	25924.4	8743.8	0	0
647	34768.9	8964.7	34790.79	8987.16	21764.73828	132406	314.87439	-23.86974	1.03762	4038.69702	133001.57813	1	1	65	5	0	0	2387.94221	4.35518	34768.9	8964.7	34768.9	8964.7	0	0
647	4300.9	9115.9	4322.79	9138.36	33397.35156	211042.79688	320.91461	-4.5945	1.08907	3334.23584	214017.09375	1	1	66	5	0	0	3806.15684	3.16587	4300.9	9115.9	4300.9	9115.9	0	0
647	35948.4	9083.5	35970.29	9105.96	7958.96484	52698.91406	328.49802	-24.39685	1.18533	3397.43701	52157.07813	1	1	67	6	0	0	950.42492	8.89005	35948.4	9083.5	35948.4	9083.5	0	0
647	29072.2	9339.4	29094.09	9361.86	20558.31836	160181.04688	356.3461	-81.04937	1.11774	3591.45044	153787.75	1	1	68	5	0	0	2888.86518	4.40413	29072.2	9339.4	29072.2	9339.4	0	0
647	1809.7	9781.1	1831.59	9803.56	14914.45215	82088.83594	299.50125	-52.90062	1.04504	3361.58228	84409.44531	1	1	69	-3	0	0	1480.47216	5.4979	1809.7	9781.1	1809.7	9781.1	0	0
647	20652.1	9988.1	20673.99	10010.56	6484.17041	37162.63672	305.62317	-27.9902	1.07132	2765.02734	38477.3125	1	1	70	10	0	0	670.22815	9.86788	20652.1	9988.1	20652.1	9988.1	0	0
647	38064.2	10109.7	38086.09	10132.16	7409.92822	48494.67578	326.58801	-70.19194	1.11568	3101.50098	48085.47656	1	1	71	5	0	0	874.60148	9.15998	38064.2	10109.7	38064.2	10109.7	0	0
647	19026.7	10471.7	19048.59	10494.16	13368.72852	61840.88281	274.56995	-6.86803	1.11571	2951.76367	64461.90625	1	1	72	6	0	0	1115.30032	5.80662	19026.7	10471.7	19026.7	10471.7	0	0
647	22566.7	10743.5	22588.59	10765.96	34943.375	247618.48438	339.83597	-31.71728	1.25734	3421.27612	244805.09375	1	1	73	5	0	0	4465.79937	3.07759	22566.7	10743.5	22566.7	10743.5	0	0
647	35455.1	10741.7	35476.99	10764.16	40215.02344	313682.59375	356.54248	-14.47218	1.02023	5021.05225	300615.6875	1	1	74	5	0	0	5657.26558	2.96592	35455.1	10741.7	35455.1	10741.7	0	0
647	26474.8	10884.8	26496.69	10907.26	6643.82813	41591.49219	319.41351	83.03639	1.14864	3422.1311	41365.71875	1	1	75	7	0	0	750.10256	10.33516	26474.8	10884.8	26474.8	10884.8	0	0
647	34287.2	11326.2	34309.09	11348.66	10326.2168	44781.21094	265.85052	23.47073	1.22136	3230.85352	46241.66406	1	1	76	8	0	0	807.62914	7.20166	34287.2	11326.2	34287.2	11326.2	0	0
647	5551.4	11470.6	5573.29	11493.06	18629.32227	112788.79688	314.11935	-84.63333	1.00351	2907.39624	113911.09375	1	1	77	-4	0	0	2034.14595	4.55369	5551.4	11470.6	5551.4	11470.6	0	0
647	30646.1	11516.3	30667.99	11538.76	27921.2832	165908.51563	311.19089	-61.62602	1.08821	4406.64063	165446.98438	1	1	78	5	0	0	2992.16008	3.72899	30646.1	11516.3	30646.1	11516.3	0	0
647	407.4	11743.4	429.29	11765.86	24717.86133	198335.9375	361.62253	-53.80584	1.0989	2457.50562	188839.35938	1	1	79	-4	0	0	3576.98863	3.65598	407.4	11743.4	407.4	11743.4	0	0
647	10559.3	11623.5	10581.19	11645.96	38548.22656	192394.3125	285.20303	10.83451	1.09563	3956.26904	195286.28125	1	1	80	5	0	0	3469.83143	2.97963	10559.3	11623.5	10559.3	11623.5	0	0
647	2357.2	11851.2	2379.09	11873.66	26570.90039	156882.5625	310.20187	2.27342	1.1749	3314.87842	156767.03125	1	1	81	5	0	0	2829.37701	3.67337	2357.2	11851.2	2357.2	11851.2	0	0
647	24263.6	11868.3	24285.49	11890.76	17701.25391	111178.17969	319.93961	-21.2917	1.14571	3289.30688	111243.32813	1	1	82	5	0	0	2005.09847	4.82707	24263.6	11868.3	24263.6	11868.3	0	0
647	19160	11968	19181.89	11990.46	21766.7793	135900.70313	318.98773	-1.99828	1.21787	2314.10083	136479.48438	1	1	83	5	0	0	2450.96918	3.95692	19160	11968	19160	11968	0	0
647	34060.9	12145.3	34082.79	12167.76	10598.88965	62953.05859	311.12753	-38.80193	1.02451	3180.50195	63681.45313	1	1	84	5	0	0	1135.35841	6.98178	34060.9	12145.3	34060.9	12145.3	0	0
647	26863.7	12451.7	26885.59	12474.16	5731.92236	14747.09082	204.76855	-56.41989	1.01554	3189.11157	20353.21094	1	1	85	-4	0	0	265.96378	11.62047	26863.7	12451.7	26863.7	12451.7	0	0
647	11019.1	12715	11040.99	12737.46	10291.4873	71657.60156	336.86221	1.09728	1.0782	2681.70239	70445.4375	1	1	86	5	0	0	1292.34484	6.81562	11019.1	12715	11019.1	12715	0	0
647	8883.3	12714.9	8905.19	12737.36	11125.3877	86042.21094	355.0246	25.4883	1.09834	3266.56055	82497.98438	1	1	87	5	0	0	1551.77127	6.74527	8883.3	12714.9	8883.3	12714.9	0	0
647	2934.5	12949.6	2956.39	12972.06	9980.47559	74528.95313	348.85675	13.59601	1.1648	2709.15283	71917.17969	1	1	88	6	0	0	1344.12967	6.98342	2934.5	12949.6	2934.5	12949.6	0	0
647	4503.1	12957.1	4524.99	12979.56	8283.50586	45925.35938	300.59338	86.04224	1.00942	2835.57251	47081.6875	1	1	89	-3	0	0	828.26386	8.19412	4503.1	12957.1	4503.1	12957.1	0	0
647	27333	12984.5	27354.89	13006.96	8885.75293	50189.84766	303.40381	15.69413	1.14417	3381.64355	51187.91406	1	1	90	6	0	0	905.1739	8.15069	27333	12984.5	27333	12984.5	0	0
647	685.8	13598	707.69	13620.46	6568.396	51907.55859	358.87723	-83.88734	1.26146	2951.89038	50060.74219	1	1	91	6	0	0	936.15282	9.92072	685.8	13598	685.8	13598	0	0
647	20550.5	13776.9	20572.39	13799.36	8921.41504	53260.09375	311.92078	-16.15695	1.21143	2907.43799	52601.04688	1	1	92	5	0	0	960.54579	7.77887	20550.5	13776.9	20550.5	13776.9	0	0
647	30287.7	13784	30309.59	13806.46	5074.0835	48079.42188	392.97144	21.57772	1.01269	2539.52173	44328.95703	1	1	93	-4	0	0	867.11237	11.66194	30287.7	13784	30287.7	13784	0	0
647	31952.4	13857.3	31974.29	13879.76	16884.60156	89674.82031	294.20502	8.80031	1.12934	2820.51221	88978.19531	1	1	94	5	0	0	1617.28538	4.86083	31952.4	13857.3	31952.4	13857.3	0	0
647	7198.5	14225.9	7220.39	14248.36	6731.95898	31228.12695	274.95554	-13.62774	1.19581	2971.26172	31837.45313	1	1	95	5	0	0	563.19927	9.82424	7198.5	14225.9	7198.5	14225.9	0	0
647	10839	14454.5	10860.89	14476.96	5672.97217	39572.46094	337.17194	15.3316	1.14647	2542.72998	39865.75	1	1	96	5	0	0	713.68933	10.68254	10839	14454.5	10839	14454.5	0	0
647	9736.6	14614.8	9758.49	14637.26	28794.38086	162499.07813	303.27164	-21.87441	1.04963	3456.05005	163894.75	1	1	97	5	0	0	2930.67087	3.51221	9736.6	14614.8	9736.6	14614.8	0	0
647	27766.2	14637.9	27788.09	14660.36	30819.95117	258094.73438	369.43143	-1.71477	1.02958	2543.92163	241713.96875	1	1	98	5	0	0	4654.73853	3.1946	27766.2	14637.9	27766.2	14637.9	0	0
647	40341	14726.3	40362.89	14748.76	21359.42578	161320.35938	350.84076	-10.12888	1.03744	3436.83203	158738.20313	1	1	99	5	0	0	2909.41268	4.25542	40341	14726.3	40341	14726.3	0	0
647	1059.2	15077.4	1081.09	15099.86	6844.86133	46566.08203	332.97586	-89.83701	1.03263	4020.68774	46528.80469	1	1	100	-4	0	0	839.81929	10.62982	1059.2	15077.4	1059.2	15077.4	0	0
647	4936.6	15186.4	4958.49	15208.86	5751.31055	48527.00391	370.82462	70.39687	1.1191	2493.71875	45738.03125	1	1	101	5	0	0	875.18452	10.47646	4936.6	15186.4	4936.6	15186.4	0	0
647	23953.4	15035.7	23975.29	15058.16	13223.06543	51348.75781	251.57016	-84.1291	1.01836	3488.5332	52415.67188	1	1	102	-5	0	0	926.07485	6.11511	23953.4	15035.7	23953.4	15035.7	0	0
647	25048.2	15018.9	25070.09	15041.36	19141.17383	104637.35156	298.48279	9.67517	1.14082	3065.90869	105926.28125	1	1	103	5	0	0	1887.13464	4.52603	25048.2	15018.9	25048.2	15018.9	0	0
647	39372.9	15104.8	39394.79	15127.26	24114.00781	139860.25	307.44873	-0.70323	1.06817	3617.19873	138694.03125	1	1	104	5	0	0	2522.37961	3.97849	39372.9	15104.8	39372.9	15104.8	0	0
647	13246.1	15178.8	13267.99	15201.26	20563.02148	112299.5	298.336	-28.38051	1.08264	3334.03882	112806.03125	1	1	105	5	0	0	2025.32148	4.37673	13246.1	15178.8	13246.1	15178.8	0	0
647	31735.4	15218.2	31757.29	15240.66	33128.77734	178626.1875	296.43542	-17.37617	1.13104	4219.46582	178746.34375	1	1	106	5	0	0	3221.52329	3.30925	31735.4	15218.2	31735.4	15218.2	0	0
647	36625.3	15439.6	36647.19	15462.06	9179.73438	40381.90234	267.75558	89.826	1.01001	3218.26733	41730.32031	1	1	107	-5	0	0	728.28761	7.8744	36625.3	15439.6	36625.3	15439.6	0	0
647	3099.8	16279.2	3121.69	16301.66	15169.94531	94744.51563	319.0401	-60.29662	1.10544	2630.66235	96018.4375	1	1	108	10	0	0	1708.71734	5.14367	3099.8	16279.2	3099.8	16279.2	0	0
647	26783.4	16278.7	26805.29	16301.16	16403.16797	89889.04688	298.8476	4.66832	1.04232	3330.69263	89625.6875	1	1	109	5	0	0	1621.14896	5.12447	26783.4	16278.7	26783.4	16278.7	0	0
647	40196	16613.8	40217.89	16636.26	16356.81055	146951.07813	382.64612	-62.39371	1.00963	3333.14941	139700.26563	1	1	110	-4	0	0	2650.26269	5.08527	40196	16613.8	40196	16613.8	0	0
647	19342.3	17080.5	19364.19	17102.96	20077.43945	126213	320.07968	0.09339	1.11724	2761.54395	128362.39844	1	1	111	5	0	0	2276.25146	4.28626	19342.3	17080.5	19342.3	17080.5	0	0
647	1243.9	17227.5	1265.79	17249.96	9881.58887	65745.57813	329.2912	73.28527	1.01072	2900.79834	64944.03906	1	1	112	-3	0	0	1185.7215	7.17438	1243.9	17227.5	1243.9	17227.5	0	0
647	7177.5	17347.3	7199.39	17369.76	25806.45898	143302.59375	300.8313	-46.17297	1.0638	3288.64429	147068.89063	1	1	113	5	0	0	2584.46228	3.74649	7177.5	17347.3	7177.5	17347.3	0	0
647	15211.2	17283.9	15233.09	17306.36	18732.39844	139992.78125	348.99271	-14.92244	1.10514	3656.01392	137995.65625	1	1	114	5	0	0	2524.76981	4.72313	15211.2	17283.9	15211.2	17283.9	0	0
647	23993.3	17255.5	24015.19	17277.96	16172.44141	112979.21875	337.42068	5.83867	1.19073	3185.42017	112296.49219	1	1	115	5	0	0	2037.58021	5.09976	23993.3	17255.5	23993.3	17255.5	0	0
647	27858.8	17767.4	27880.69	17789.86	13124.09082	54946.5	261.2135	6.13754	1.17501	3794.30347	57005.41406	1	1	116	5	0	0	990.96013	6.26476	27858.8	17767.4	27858.8	17767.4	0	0
647	18203.9	18374.7	18225.79	18397.16	8258.75293	54622.17969	328.31256	-35.53548	1.02583	3008.58911	55487.27344	1	1	117	5	0	0	985.11101	8.32636	18203.9	18374.7	18203.9	18374.7	0	0
647	27123.4	18371.2	27145.29	18393.66	14455.96777	102556.40625	340.03064	4.21021	1.05433	4116.86475	99791.38281	1	1	118	5	0	0	1849.60479	5.8788	27123.4	18371.2	27123.4	18371.2	0	0
647	21980	18594.5	22001.89	18616.96	12447.83789	65750.45313	293.4017	-67.70111	1.01758	3243.55688	66455.07813	1	1	119	-5	0	0	1185.80942	6.23215	21980	18594.5	21980	18594.5	0	0
647	1304.1	18733.7	1325.99	18756.16	20199.54883	97983.38281	281.16782	-2.89496	1.11982	3879.42188	99730.45313	1	1	120	5	0	0	1767.13031	4.57953	1304.1	18733.7	1304.1	18733.7	0	0
647	27860.1	18752	27881.99	18774.46	29401.37109	180674.73438	316.4646	-17.79897	1.11149	3691.57861	180195.53125	1	1	121	5	0	0	3258.46883	3.49178	27860.1	18752	27860.1	18752	0	0
647	11091.2	18810.8	11113.09	18833.26	9695.78223	63441.27734	326.5538	-10.96567	1.09265	3067.79883	62587.03125	1	1	122	5	0	0	1144.16344	7.39025	11091.2	18810.8	11091.2	18810.8	0	0
647	5698	19149.5	5719.89	19171.96	7954.60156	43574.87891	298.79208	-16.05753	1.08383	3019.38965	44655.25781	1	1	123	-5	0	0	785.87294	8.61277	5698	19149.5	5698	19149.5	0	0
647	23853.4	19177.2	23875.29	19199.66	15191.52734	106739.59375	338.39371	-2.55312	1.14122	2891.61597	105204.60156	1	1	124	5	0	0	1925.04857	5.2237	23853.4	19177.2	23853.4	19177.2	0	0
647	25489.4	19686.5	25511.29	19708.96	9987.00195	56097.86328	302.56299	64.11085	1.00102	3463.29541	57180.61719	1	1	125	5	0	0	1011.72496	7.48776	25489.4	19686.5	25489.4	19686.5	0	0
647	9351.4	19865.3	9373.29	19887.76	11210.08594	69768.75781	318.483	-20.56542	1.14996	3141.94678	69748.32813	1	1	126	5	0	0	1258.27955	6.66426	9351.4	19865.3	9351.4	19865.3	0	0
647	34288	20144	34309.89	20166.46	20884.46289	112874.54688	296.78818	-8.21359	1.16896	3408.19238	113168.1875	1	1	127	6	0	0	2035.69245	4.34941	34288	20144	34288	20144	0	0
647	16321.6	20394.1	16343.49	20416.56	11286.46094	62001.63672	299.21469	-7.31354	1.05244	3360.92871	63009.78125	1	1	128	7	0	0	1118.19952	6.7628	16321.6	20394.1	16321.6	20394.1	0	0
647	26161.9	20851.4	26183.79	20873.86	15799.33691	84837.94531	295.82568	11.75177	1.20157	3086.97998	84586.5	1	1	129	5	0	0	1530.05234	5.18209	26161.9	20851.4	26161.9	20851.4	0	0
647	9459.1	21166.3	9480.99	21188.76	9460.98145	70394.70313	348.22675	58.5549	1.04461	2773.7002	68908.49219	1	1	130	6	0	0	1269.56847	7.31605	9459.1	21166.3	9459.1	21166.3	0	0
647	2141.1	21327.6	2162.99	21350.06	31258.57227	186434.875	311.77353	33.33685	1.12124	2242.06567	186152.35938	1	1	131	5	0	0	3362.35297	3.1516	2141.1	21327.6	2141.1	21327.6	0	0
647	21677.5	21392.3	21699.39	21414.76	6223.76904	28842.2207	274.81967	-0.00539	1.15246	3317.25244	29640.6875	1	1	132	7	0	0	520.16945	10.84839	21677.5	21392.3	21677.5	21392.3	0	0
647	36794.5	21810.3	36816.39	21832.76	36175.98828	221687.78125	316.0246	0.54122	1.15028	2931.3811	218553.46875	1	1	133	5	0	0	3998.13913	2.96647	36794.5	21810.3	36794.5	21810.3	0	0
647	7840.6	22111.5	7862.49	22133.96	23748.13672	179599.75	351.07373	-31.07661	1.11851	3076.28784	176684.8125	1	1	134	6	0	0	3239.08149	3.88514	7840.6	22111.5	7840.6	22111.5	0	0
647	17374.9	22171.3	17396.79	22193.76	32175.17188	221647.45313	335.06662	-40.76332	1.07078	3274.80664	220034.84375	1	1	135	5	0	0	3997.41182	3.22644	17374.9	22171.3	17374.9	22171.3	0	0
647	22643.2	22341.7	22665.09	22364.16	23142.00977	173848.125	349.9006	65.49761	1.00082	4389.88623	170576.84375	1	1	136	-2	0	0	3135.35093	4.22375	22643.2	22341.7	22643.2	22341.7	0	0
647	4995.4	22458.4	5017.29	22480.86	5755.69727	46292.00781	362.04642	-47.60458	1.03181	3552.28833	47868.78906	1	1	137	-2	0	0	834.87636	11.77192	4995.4	22458.4	4995.4	22458.4	0	0
647	27843.8	22775.7	27865.69	22798.16	9683.77246	49681.20313	289.1572	15.74001	1.14982	2938.24878	50312.78125	1	1	138	5	0	0	896.0005	7.34762	27843.8	22775.7	27843.8	22775.7	0	0
647	1675.6	22884.4	1697.49	22906.86	19222.5957	164268.95313	373.19168	-21.85857	1.2954	2749.91968	154749	1	1	139	6	0	0	2962.59057	4.38053	1675.6	22884.4	1675.6	22884.4	0	0
647	4573.7	23078	4595.59	23100.46	12748.92383	73834.57031	307.22275	26.54416	1.201	3257.64478	75643.88281	1	1	140	5	0	0	1331.60648	6.11642	4573.7	23078	4573.7	23078	0	0
647	9219.4	23239	9241.29	23261.46	10953.79785	76842.75	338.12659	24.01807	1.29419	2253.73096	75586.72656	1	1	141	5	0	0	1385.859	6.25422	9219.4	23239	9219.4	23239	0	0
647	11412.7	23187.6	11434.59	23210.06	9822.38574	78062.33594	359.89224	28.9178	1.11347	2548.45361	75334.65625	1	1	142	5	0	0	1407.85423	6.9537	11412.7	23187.6	11412.7	23187.6	0	0
647	1593.9	23577.3	1615.79	23599.76	12656.12988	109997.84375	376.35861	82.07287	1.06054	4665.81738	110585.5625	1	1	143	-4	0	0	1983.81111	6.72414	1593.9	23577.3	1593.9	23577.3	0	0
647	27207.6	23740	27229.49	23762.46	13088.3252	59095.21484	271.26535	24.28224	1.0238	3121.17676	60533.57813	1	1	144	-3	0	0	1065.7822	5.97543	27207.6	23740	27207.6	23740	0	0
647	19283.1	23900.3	19304.99	23922.76	5632.94873	40965.79688	344.27307	6.68031	1.11437	2772.72534	39950.86719	1	1	145	6	0	0	738.81815	11.03886	19283.1	23900.3	19283.1	23900.3	0	0
647	8011.5	24240.2	8033.39	24262.66	5377.64795	22779.77539	262.74762	85.26006	1.05362	2983.87354	25019.16406	1	1	146	-4	0	0	410.83325	11.84571	8011.5	24240.2	8011.5	24240.2	0	0
647	14738.6	24278.5	14760.49	24300.96	12805.33203	67087.8125	292.20432	1.75422	1.15282	3501.72583	68391.85156	1	1	147	5	0	0	1209.9287	6.21916	14738.6	24278.5	14738.6	24278.5	0	0
647	3471.2	24444.9	3493.09	24467.36	10114.02148	37151.54688	244.67339	66.35928	1.09264	3784.24121	38082.96875	1	1	148	5	0	0	670.02815	7.6751	3471.2	24444.9	3471.2	24444.9	0	0
647	4546.8	24434.8	4568.69	24457.26	28079.73828	188562.95313	330.8201	45.76482	1.17984	3980.2168	184612.57813	1	1	149	5	0	0	3400.73286	3.6371	4546.8	24434.8	4546.8	24434.8	0	0
647	25662.9	25202.4	25684.79	25224.86	5158.81787	49919.53906	397.11877	74.20885	1.08003	2754.34375	48252.40625	1	1	150	-4	0	0	900.29889	11.8137	25662.9	25202.4	25662.9	25202.4	0	0
647	4783.7	25426.2	4805.59	25448.66	10716.06543	57495.33594	295.70514	9.6115	1.20442	2893.47485	59286.125	1	1	151	5	0	0	1036.92838	6.77341	4783.7	25426.2	4783.7	25426.2	0	0
647	16233.8	25868.7	16255.69	25891.16	19640.69727	95524.13281	281.53885	-21.43877	1.22432	2668.38721	95942.32031	1	1	152	7	0	0	1722.77774	4.35699	16233.8	25868.7	16233.8	25868.7	0	0
647	29424	25833.4	29445.89	25855.86	6053.54883	33090.60547	298.4747	33.51302	1.04244	3018.86963	35413.25781	1	1	153	-4	0	0	596.78907	10.73503	29424	25833.4	29424	25833.4	0	0
647	23065.5	25898.9	23087.39	25921.36	19623.80273	118788.875	314.09174	17.73668	1.07133	3542.66357	119840.41406	1	1	154	5	0	0	2142.35736	4.56185	23065.5	25898.9	23065.5	25898.9	0	0
647	8892	26187.8	8913.89	26210.26	37205.85156	277279.875	348.50882	22.71387	1.10814	2224.67334	261006.17188	1	1	155	5	0	0	5000.74255	2.8194	8892	26187.8	8892	26187.8	0	0
647	22054.8	26018.7	22076.69	26041.16	14513.05078	74285.16406	288.82309	-26.82483	1.14769	3468.98145	74879.46094	1	1	156	5	0	0	1339.73293	5.65882	22054.8	26018.7	22054.8	26018.7	0	0
647	25637	26067	25658.89	26089.46	5477.0752	49362.00781	383.25009	69.55229	1.04192	3091.07178	45109.20313	1	1	157	-2	0	0	890.24381	11.68917	25637	26067	25637	26067	0	0
647	8184.6	26447.2	8206.49	26469.66	21687.55859	102324.04688	277.29608	90	1.01221	4625.54541	103935.36719	1	1	158	5	0	0	1845.41419	4.52195	8184.6	26447.2	8184.6	26447.2	0	0
647	5641	26606.6	5662.89	26629.06	8845.58398	56784.86719	323.45456	33.21524	1.18469	2698.95825	56412.04688	1	1	159	5	0	0	1024.11508	7.66506	5641	26606.6	5641	26606.6	0	0
647	18502.4	26792.6	18524.29	26815.06	12599.74707	96817.44531	353.8801	20.0688	1.17769	2553.87915	93969.01563	1	1	160	6	0	0	1746.10263	5.8026	18502.4	26792.6	18502.4	26792.6	0	0
647	10268.1	27561	10289.99	27583.46	5714.4624	41628.28125	344.56152	-84.21936	1.05155	2490.12793	41664.80078	1	1	161	6	0	0	750.76605	10.54488	10268.1	27561	10268.1	27561	0	0
647	3430.7	28037.6	3452.59	28060.06	12679.57715	123999.52344	399.22513	-11.35419	1.13755	2504.3894	115580.26563	1	1	162	7	0	0	2236.33141	5.72969	3430.7	28037.6	3430.7	28037.6	0	0
647	4645.7	28132.1	4667.59	28154.56	8068.96777	64472.06641	360.85858	-30.78156	1.06353	2939.20532	61900.86719	1	1	163	-6	0	0	1162.75372	8.40082	4645.7	28132.1	4645.7	28132.1	0	0
647	33016.6	28395.2	33038.49	28417.66	16817.79102	83608.25781	284.64288	-28.73804	1.10797	3137.63208	84448.19531	1	1	164	6	0	0	1507.87493	4.98592	33016.6	28395.2	33016.6	28395.2	0	0
647	6743.4	28618.1	6765.29	28640.56	9642.27246	80037.71094	367.80518	-79.96919	1.03344	2210.28931	74660.76563	1	1	165	-5	0	0	1443.48012	6.809	6743.4	28618.1	6743.4	28618.1	0	0
647	13943.5	28556.5	13965.39	28578.96	18254.21875	131915.375	343.18344	19.47016	1.14821	3843.46436	128197.39063	1	1	166	6	0	0	2379.09379	4.86645	13943.5	28556.5	13943.5	28556.5	0	0
647	18522.1	28672.2	18543.99	28694.66	8147.38965	58156.45703	341.07504	-12.5963	1.14908	2914.92529	57676.86719	1	1	167	5	0	0	1048.8517	8.33024	18522.1	28672.2	18522.1	28672.2	0	0
647	4192.3	28861.4	4214.19	28883.86	36622.25781	260549.09375	340.51202	-40.06381	1.05039	4283.67627	253829.09375	1	1	168	5	0	0	4699.00291	3.08306	4192.3	28861.4	4192.3	28861.4	0	0
647	29666.6	28752.9	29688.49	28775.36	11599.20117	85917.71094	347.44617	30.58231	1.11263	3063.36255	83212.9375	1	1	169	5	0	0	1549.52592	6.43444	29666.6	28752.9	29666.6	28752.9	0	0
647	15130.2	29367.7	15152.09	29390.16	10060.2334	44857.75781	269.57211	0.00641	1.0558	3732.39526	45859.11719	1	1	170	6	0	0	809.00966	7.64037	15130.2	29367.7	15130.2	29367.7	0	0
647	31389.4	29437.6	31411.29	29460.06	28956.75586	188429.95313	325.65686	11.27211	1.13461	4796.12891	186286.78125	1	1	171	5	0	0	3398.3342	3.68669	31389.4	29437.6	31389.4	29437.6	0	0
647	34076.5	29649.9	34098.39	29672.36	12614.89551	63596.10156	286.63791	11.02441	1.099	3478.51367	64292.15625	1	1	172	5	0	0	1146.95569	6.28456	34076.5	29649.9	34076.5	29649.9	0	0
647	2972.5	29784.8	2994.39	29807.26	15191.89453	77611.54688	288.54758	-5.78442	1.13509	2985.77759	81354.5625	1	1	173	9	0	0	1399.72425	5.29814	2972.5	29784.8	2972.5	29784.8	0	0
647	40144	29748.6	40165.89	29771.06	8747.72363	72970.21875	368.71051	0.82375	1.23693	2660.79468	70318.13281	1	1	174	6	0	0	1316.0179	7.66988	40144	29748.6	40144	29748.6	0	0
647	1281.7	29940.4	1303.59	29962.86	18790.05859	106771.78906	304.31573	-47.48004	1.11719	4538.91016	111322.25	1	1	175	-3	0	0	1925.62922	4.97323	1281.7	29940.4	1281.7	29940.4	0	0
647	25279.2	29857	25301.09	29879.46	17925.49805	140803.14063	357.79211	-10.03465	1.17489	2890.61621	134944.59375	1	1	176	5	0	0	2539.38464	4.64347	25279.2	29857	25279.2	29857	0	0
647	26709.8	29949.7	26731.69	29972.16	10072.72949	76229.96875	351.19595	5.89722	1.08438	2661.22925	70657.26563	1	1	177	5	0	0	1374.80749	6.90301	26709.8	29949.7	26709.8	29949.7	0	0
647	17613.6	30047.7	17635.49	30070.16	24219.41406	136102.57813	302.62973	1.78059	1.15208	3747.81079	137142.71875	1	1	178	5	0	0	2454.61	3.99539	17613.6	30047.7	17613.6	30047.7	0	0
647	14412.6	30635.7	14434.49	30658.16	11186.21582	96245.20313	374.46237	26.21739	1.06087	2855.92188	91543.95313	1	1	179	5	0	0	1735.78224	6.48248	14412.6	30635.7	14412.6	30635.7	0	0
647	5951.4	30658.7	5973.29	30681.16	9361.22461	52369.79688	301.94952	18.36078	1.17742	4124.88818	54231.79688	1	1	180	6	0	0	944.48929	8.29891	5951.4	30658.7	5951.4	30658.7	0	0
647	16137.5	31086	16159.39	31108.46	36452.34766	303099.3125	368.12045	70.9937	1.00443	3642.32202	289120.9375	1	1	181	-3	0	0	5466.3961	3.01025	16137.5	31086	16137.5	31086	0	0
647	6304.4	31422.9	6326.29	31445.36	30957.1875	181482.23438	309.09824	3.75877	1.0513	4566.06641	180999.34375	1	1	182	6	0	0	3273.0321	3.4999	6304.4	31422.9	6304.4	31422.9	0	0
647	36637.8	31453.9	36659.69	31476.36	10060.87305	54546.25781	297.25208	16.46389	1.03303	3763.44995	55585.75	1	1	183	-3	0	0	983.74176	7.62746	36637.8	31453.9	36637.8	31453.9	0	0
647	34743.2	31682	34765.09	31704.46	6953.61816	36599.76953	292.88287	-8.88513	1.19064	3661.44629	37990.84375	1	1	184	7	0	0	660.07684	10.20097	34743.2	31682	34743.2	31682	0	0
647	16826.2	31834.7	16848.09	31857.16	8942.16699	48265.44922	296.59036	-29.73459	1.01656	4188.68018	50316.99219	1	1	185	-8	0	0	870.46738	8.65965	16826.2	31834.7	16826.2	31834.7	0	0
647	10697.1	32214	10718.99	32236.46	10542.5752	81556.14063	355.07101	25.48491	1.12327	2688.82715	79033.32031	1	1	186	6	0	0	1470.865	6.6867	10697.1	32214	10697.1	32214	0	0
647	12650.3	32095.8	12672.19	32118.26	31789.92773	225749.51563	340.19574	20.97134	1.19711	3758.78491	219455.375	1	1	187	6	0	0	4071.39251	3.31468	12650.3	32095.8	12650.3	32095.8	0	0
647	8336.5	32820.5	8358.39	32842.96	25911.55469	188908.48438	344.69836	1.05912	1.24896	3176.07495	185688.125	1	1	188	5	0	0	3406.96452	3.68972	8336.5	32820.5	8336.5	32820.5	0	0
647	15023.5	32732.5	15045.39	32754.96	12024.54492	94534.60938	357.94913	-1.64127	1.15928	3309.16846	91791.78906	1	1	189	5	0	0	1704.93168	6.37917	15023.5	32732.5	15023.5	32732.5	0	0
647	35957.7	32717.6	35979.59	32740.06	13553.94922	77793.29688	305.8429	5.09137	1.26967	4710.30176	80767.45313	1	1	190	10	0	0	1403.00211	6.42868	35957.7	32717.6	35957.7	32717.6	0	0
647	30053.7	33097.8	30075.59	33120.26	6354.11475	46678.17969	346.0108	-30.25599	1.08344	2457.27734	46844.06641	1	1	191	5	0	0	841.84097	9.64442	30053.7	33097.8	30053.7	33097.8	0	0
647	2673.4	33190.4	2695.29	33212.86	39330.875	382582.21875	398.15836	21.36688	1.13625	4790.77441	338320.625	1	1	192	5	0	0	6899.87032	2.97458	2673.4	33190.4	2673.4	33190.4	0	0
647	6066.9	33306.9	6088.79	33329.36	21410.62305	133476.96875	318.74893	-12.83484	1.1287	3266.09937	134779.51563	1	1	193	5	0	0	2407.25713	4.22702	6066.9	33306.9	6066.9	33306.9	0	0
647	20153.7	33287	20175.59	33309.46	11118.21973	51465.40234	274.66309	-3.44097	1.09534	2998.08374	53904.90625	1	1	194	7	0	0	928.17853	6.67128	20153.7	33287	20153.7	33287	0	0
647	22350.8	33452.2	22372.69	33474.66	10120.91895	74575.70313	346.53644	-12.40457	1.0918	2512.82202	74323.45313	1	1	195	8	0	0	1344.97281	6.78578	22350.8	33452.2	22350.8	33452.2	0	0
647	37649.4	33604.2	37671.29	33626.66	8917.40332	76967.35938	375.05444	5.19062	1.21151	2608.63672	73220.07813	1	1	196	5	0	0	1388.10633	7.5151	37649.4	33604.2	37649.4	33604.2	0	0
647	4449.7	33756.7	4471.59	33779.16	26530.59961	168306.21875	321.54132	-20.03889	1.08499	2735.01733	169752.5625	1	1	197	5	0	0	3035.40266	3.56719	4449.7	33756.7	4449.7	33756.7	0	0
647	12959.8	34005.9	12981.69	34028.36	12373.18555	97527.21094	358.41183	-14.38907	1.22047	3515.47485	92490.125	1	1	198	5	0	0	1758.90325	6.33992	12959.8	34005.9	12959.8	34005.9	0	0
647	14210	33939	14231.89	33961.46	16253.05859	126671.32813	356.3952	-3.01766	1.22409	3124.71411	122643.14844	1	1	199	5	0	0	2284.5174	5.05063	14210	33939	14210	33939	0	0
647	39401.1	33880.3	39422.99	33902.76	14669.51563	103707.21094	339.43515	-2.24979	1.08734	3083.87842	101330.03906	1	1	200	5	0	0	1870.35955	5.429	39401.1	33880.3	39401.1	33880.3	0	0
647	414.3	34528.8	436.19	34551.26	13843.91797	105981.44531	353.22031	-41.39865	1.09732	5682.84326	109798.92188	1	1	201	-2	0	0	1911.37537	6.64792	414.3	34528.8	414.3	34528.8	0	0
647	11615.5	34721.1	11637.39	34743.56	5369.57324	40043.10156	348.62152	-89.82849	1.08607	3353.08447	42513.89063	1	1	202	-3	0	0	722.17734	12.24672	11615.5	34721.1	11615.5	34721.1	0	0
647	15061.1	34703.3	15082.99	34725.76	9865.82617	61971.82813	319.9563	-89.10163	1.0081	3556.62988	61863.25	1	1	203	-3	0	0	1117.66192	7.6016	15061.1	34703.3	15061.1	34703.3	0	0
647	16030.2	34763.8	16052.09	34786.26	16154.16895	106692.47656	328.08383	0.83597	1.14775	3092.72876	105539.78125	1	1	204	9	0	0	1924.19881	5.07832	16030.2	34763.8	16030.2	34763.8	0	0
647	12605.4	35253.2	12627.29	35275.66	42041.63672	294947.71875	338.13721	-29.57372	1.16014	3101.97168	293928.71875	1	1	205	-4	0	0	5319.38211	2.71266	12605.4	35253.2	12605.4	35253.2	0	0
647	34992.8	35203.8	35014.69	35226.26	7201.79834	53552.91406	348.12189	-57.15791	1.08384	3526.89038	51985.74219	1	1	206	5	0	0	965.82681	9.74407	34992.8	35203.8	34992.8	35203.8	0	0
647	36053.4	35168.4	36075.29	35190.86	5861.21045	43870.71484	349.26407	53.13663	1.16458	4074.17896	44727.52344	1	1	207	-2	0	0	791.20834	12.17661	36053.4	35168.4	36053.4	35168.4	0	0
647	14013.4	35414.3	14035.29	35436.76	8513.29883	51833.76172	315.00516	-11.28624	1.11778	3545.43335	52345.16406	1	1	208	5	0	0	934.82189	8.54206	14013.4	35414.3	14013.4	35414.3	0	0
647	33501.7	35531	33523.59	35553.46	15235.46094	88217.55469	307.19202	10.6266	1.26379	3387.82935	87853.26563	1	1	209	7	0	0	1591.0036	5.41673	33501.7	35531	33501.7	35531	0	0
647	11758	35715.1	11779.89	35737.56	11581.72852	43204.75	246.56946	43.02928	1.27338	4731.021	47417.47656	1	1	210	5	0	0	779.19767	7.35355	11758	35715.1	11758	35715.1	0	0
647	3556.8	35889.8	3578.69	35912.26	12944.62695	66874.14844	290.1647	41.70286	1.03082	3423.69214	69233.69531	1	1	211	-3	0	0	1206.07527	6.13685	3556.8	35889.8	3556.8	35889.8	0	0
647	28487.3	35991	28509.19	36013.46	12122.64355	67435.44531	301.09647	-17.28429	1.12654	3503.97021	67727.74219	1	1	212	5	0	0	1216.19826	6.47364	28487.3	35991	28487.3	35991	0	0
647	19032	36095.8	19053.89	36118.26	10085.04102	58772.44922	308.18274	-61.76988	1.05744	3537.35986	63510	1	1	213	-3	0	0	1059.96112	7.47004	19032	36095.8	19032	36095.8	0	0
647	635.7	36332.7	657.59	36355.16	15019.68164	98297.01563	326.58786	-14.69474	1.16714	3448.49976	97936.50781	1	1	214	5	0	0	1772.78668	5.48092	635.7	36332.7	635.7	36332.7	0	0
647	18467.2	36318.9	18489.09	36341.36	11261.51855	55729.5	283.99084	-4.54416	1.06244	4004.84595	57285.85156	1	1	215	-3	0	0	1005.08153	7.11915	18467.2	36318.9	18467.2	36318.9	0	0
647	29560.1	36342	29581.99	36364.46	12644.00098	90338.67969	341.23599	-21.44305	1.19154	3093.02759	88312.3125	1	1	216	6	0	0	1629.25809	6.05286	29560.1	36342	29560.1	36342	0	0
647	5651.9	36605.8	5673.79	36628.26	10034.04395	47081.39063	276.53293	-6.91888	1.07052	3454.19775	48732.05469	1	1	217	-5	0	0	849.11288	7.48262	5651.9	36605.8	5651.9	36605.8	0	0
647	2930	37145.8	2951.89	37168.26	13899.36523	68426.22656	283.25269	20.22394	1.02473	3899.41992	69536.5	1	1	218	-2	0	0	1234.067	6.01649	2930	37145.8	2930	37145.8	0	0
647	36257	37437.4	36278.89	37459.86	41627.01953	353536.34375	372.03998	1.2104	1.13747	5208.85303	334098.6875	1	1	219	5	0	0	6376.02796	2.91111	36257	37437.4	36257	37437.4	0	0
647	8889.6	37695.7	8911.49	37718.16	10627.52148	64664.97266	314.90445	44.90984	1.00679	5858.74609	68079.34375	1	1	220	-2	0	0	1166.23278	8.36069	8889.6	37695.7	8889.6	37695.7	0	0
647	11655.7	37906.4	11677.59	37928.86	13699.0166	80624.86719	309.7063	9.71979	1.01823	4280.16846	83624.78906	1	1	221	-3	0	0	1454.06948	6.20822	11655.7	37906.4	11655.7	37906.4	0	0
647	947.7	38190.2	969.59	38212.66	9636.52539	59633.62109	317.57446	16.51604	1.15422	5580.22412	66153.39063	1	1	222	-2	0	0	1075.49236	8.92515	947.7	38190.2	947.7	38190.2	0	0
647	1740.9	38281.7	1762.79	38304.16	39900.94531	344763.75	375.25754	57.02036	1.15405	5511.59668	313842.0625	1	1	223	5	0	0	6217.81423	3.02147	1740.9	38281.7	1740.9	38281.7	0	0
647	12192.9	38227.4	12214.79	38249.86	9603.92188	48535.22656	286.98846	68.75821	1.05903	4684.15723	57844.07031	1	1	224	-5	0	0	875.33281	8.47306	12192.9	38227.4	12192.9	38227.4	0	0
647	32739.3	38380.5	32761.19	38402.96	18201.70898	96022.03125	293.21729	-81.75111	1.05436	4471.34961	100435.25781	1	1	225	-3	0	0	1731.75733	5.08171	32739.3	38380.5	32739.3	38380.5	0	0
647	20078.5	38487.7	20100.39	38510.16	7870.52539	49879.60156	321.38074	-0.00755	1.09116	3029.4646	52173.38281	1	1	226	5	0	0	899.57861	8.67247	20078.5	38487.7	20078.5	38487.7	0	0
647	25327.8	38467.3	25349.69	38489.76	13952.87305	95998.03906	334.85718	12.14198	1.18805	4185.76709	93496.82031	1	1	227	5	0	0	1731.32463	6.06855	25327.8	38467.3	25327.8	38467.3	0	0
647	29767.2	38623	29789.09	38645.46	5552.40674	42853.27734	354.65952	85.15487	1.01539	3582.70557	48463.35938	1	1	228	-2	0	0	772.85886	12.17894	29767.2	38623	29767.2	38623	0	0
647	17047.7	38767.9	17069.59	38790.36	13662.19043	118117.73438	375.36832	-29.48171	1.15847	3566.22241	109914.4375	1	1	229	5	0	0	2130.25334	5.89745	17047.7	38767.9	17047.7	38767.9	0	0
647	1384.9	38898.2	1406.79	38920.66	14009.02051	97053.70313	336.01788	6e-05	1.29886	7090.78125	111780.46875	1	1	230	10	0	0	1750.36354	7.06772	1384.9	38898.2	1384.9	38898.2	0	0
647	9330.8	38906.2	9352.69	38928.66	6980.52979	40055.8125	305.80798	-68.19247	1.01449	3931.99146	40385.21094	1	1	231	-4	0	0	722.40658	10.39907	9330.8	38906.2	9330.8	38906.2	0	0
647	19527.1	39000.2	19548.99	39022.66	16993.71094	140958.875	367.67349	-33.6148	1.29376	3383.06104	131963.46875	1	1	232	5	0	0	2542.19331	4.97047	19527.1	39000.2	19527.1	39000.2	0	0
647	2360.6	39324.2	2382.49	39346.66	12772.51758	107542.60938	370.43521	-4.02788	1.18328	3605.90405	103479.39844	1	1	233	5	0	0	1939.53096	6.22378	2360.6	39324.2	2360.6	39324.2	0	0
647	5463.9	39319.4	5485.79	39341.86	11334.35547	86516.10938	352.70395	13.31588	1.04042	3361.13452	85677.64063	1	1	234	-4	0	0	1560.31803	6.70157	5463.9	39319.4	5463.9	39319.4	0	0
647	14002.3	39414	14024.19	39436.46	31909.98438	196370.70313	316.69067	-79.80936	1.16731	4039.40088	196732.96875	1	1	235	-2	0	0	3541.54563	3.35593	14002.3	39414	14002.3	39414	0	0
647	7371.4	39516.7	7393.29	39539.16	8512.74316	32465.84375	249.30949	-27.01448	1.00938	4828.03467	40529.13281	1	1	236	-2	0	0	585.52149	9.5031	7371.4	39516.7	7371.4	39516.7	0	0
647	7968.7	39695.2	7990.59	39717.66	28766.30273	227861.23438	359.29688	-19.43313	1.0743	2847.78931	220551.26563	1	1	237	5	0	0	4109.47736	3.38798	7968.7	39695.2	7968.7	39695.2	0	0
647	22130.3	39927	22152.19	39949.46	15552.05078	95140.33594	315.75391	12.96091	1.21465	3394.84595	94059.85156	1	1	238	5	0	0	1715.85596	5.33263	22130.3	39927	22130.3	39927	0	0
647	32347.4	39860	32369.29	39882.46	19670.51758	121257.39063	316.96146	3.06633	1.21876	5211.20898	121356.77344	1	1	239	5	0	0	2186.87704	4.96137	32347.4	39860	32347.4	39860	0	0
647	10092.3	40276.2	10114.19	40298.66	22998.85938	111710.23438	281.35431	-71.11393	1.10675	3841.41479	114538.63281	1	1	240	-4	0	0	2014.69408	4.17563	10092.3	40276.2	10092.3	40276.2	0	0
647	15785.5	40326.6	15807.39	40349.06	5362.21289	41474.91797	355.043	87.91263	1.23402	3195.2373	40934.07031	1	1	241	-3	0	0	748.00015	12.05288	15785.5	40326.6	15785.5	40326.6	0	0
647	23561.9	40363	23583.79	40385.46	19710.51172	170658.3125	375.64273	-4.81891	1.18352	2704.92871	157378.78125	1	1	242	5	0	0	3077.82267	4.29397	23561.9	40363	23561.9	40363	0	0
647	31141.4	40336.3	31163.29	40358.76	19083.75391	112707.61719	310.24512	8.80081	1.21258	6111.76074	115430.98438	1	1	243	6	0	0	2032.68188	5.29461	31141.4	40336.3	31141.4	40336.3	0	0
647	26441.5	387.4	26463.39	409.86	13112.75	74583.44531	304.46304	-4.72293	1.11737	3878.51782	74137.05469	2	1	0	5	0	0	1345.11244	6.25873	26441.5	387.4	26441.5	387.4	0	0
647	39834.7	325.5	39856.59	347.96	25324.75391	146709.20313	307.26727	-9.9197	1.06842	3134.14771	146222.3125	2	1	1	5	0	0	2645.90048	3.75996	39834.7	325.5	39834.7	325.5	0	0
647	8655.9	519.7	8677.79	542.16	7512.00488	52362.95703	337.05002	-33.58772	1.0732	2894.3501	51956.25	2	1	2	7	0	0	944.36593	8.86689	8655.9	519.7	8655.9	519.7	0	0
647	22566.5	809.8	22588.39	832.26	9388.69141	55859.47266	311.39105	20.82883	1.00916	3676.67236	56144.1875	2	1	3	-3	0	0	1007.42559	7.98893	22566.5	809.8	22566.5	809.8	0	0
647	25025.1	814.1	25046.99	836.56	6502.43066	58244.91406	382.07742	64.86613	1.27536	4225.57373	71141.65625	2	1	4	-3	0	0	1050.44703	11.26796	25025.1	814.1	25025.1	814.1	0	0
647	775.3	1183.7	797.19	1206.16	15036.19141	91224.15625	314.44611	-3.81204	1.06316	3578.88696	90765.82813	2	1	5	5	0	0	1645.22766	5.5324	775.3	1183.7	775.3	1183.7	0	0
647	12503.6	1208.1	12525.49	1230.56	20257.50781	122577.52344	314.0311	-23.53995	1.03885	3445.47583	120473.10156	2	1	6	5	0	0	2210.68564	4.43785	12503.6	1208.1	12503.6	1208.1	0	0
647	24608.3	1220.8	24630.19	1243.26	15566.56543	95115.875	315.5661	66.31151	1.09984	4783.89893	97231.52344	2	1	7	5	0	0	1715.41481	5.79426	24608.3	1220.8	24608.3	1220.8	0	0
647	7206.6	1469.1	7228.49	1491.56	8782.30078	49020.55078	301.60962	28.65026	1.06498	3191.19067	50034.23438	2	1	8	5	0	0	884.08563	8.09178	7206.6	1469.1	7206.6	1469.1	0	0
647	14842.7	1418.9	14864.59	1441.36	9885.99219	69838.17188	339.30991	0	1.00509	2264.20972	69029.75781	2	1	9	5	0	0	1259.53143	6.74195	14842.7	1418.9	14842.7	1418.9	0	0
647	4398.4	1745.4	4420.29	1767.86	13489.50879	118457.17969	378.30569	-43.18456	1.27795	3462.41553	104993.60938	2	1	10	5	0	0	2136.37524	5.90916	4398.4	1745.4	4398.4	1745.4	0	0
647	5991.1	1644.4	6012.99	1666.86	13101.90234	50350.45703	250.26192	12.72144	1.16337	3519.14014	51772.5	2	1	11	5	0	0	908.07049	6.17201	5991.1	1644.4	5991.1	1644.4	0	0
647	35121.9	1598.4	35143.79	1620.86	10607.67773	94834.38281	381.7095	-60.83357	1.03356	3163.24829	90954.78906	2	1	12	5	0	0	1710.33809	6.92208	35121.9	1598.4	35121.9	1598.4	0	0
647	9497	1888.3	9518.89	1910.76	19392.60547	125783.17969	325.12729	28.65999	1.00543	2868.33301	124853.67188	2	1	13	5	0	0	2268.49965	4.41285	9497	1888.3	9497	1888.3	0	0
647	1051.3	2107.9	1073.19	2130.36	35991.93359	270371.625	349.89536	1.60444	1.12165	2375.5293	263690.75	2	1	14	6	0	0	4876.15226	2.89297	1051.3	2107.9	1051.3	2107.9	0	0
647	4790.3	2147.8	4812.19	2170.26	15469.65723	99596.63281	323.92331	-56.94467	1.23493	4004.08301	118395.92188	2	1	15	-3	0	0	1796.22527	5.55801	4790.3	2147.8	4790.3	2147.8	0	0
647	21564.2	2026.1	21586.09	2048.56	23725.56836	138861.53125	308.84665	35.67339	1.00922	3561.61523	138841.625	2	1	16	5	0	0	2504.36772	4.01049	21564.2	2026.1	21564.2	2026.1	0	0
647	25843.6	2314	25865.49	2336.46	19833.81445	101587.66406	288.91998	11.21869	1.02964	3730.02124	101127.46875	2	1	17	5	0	0	1832.13352	4.59479	25843.6	2314	25843.6	2314	0	0
647	35974.8	2199.7	35996.69	2222.16	12080.28906	52995.17188	267.38666	21.37641	1.01476	3224.50098	53895.47656	2	1	18	-3	0	0	955.76792	6.39329	35974.8	2199.7	35974.8	2199.7	0	0
647	2474.3	2415.8	2496.19	2438.26	10716.90332	92552.28125	375.16223	-69.17027	1.1849	2399.85303	87340.67188	2	1	19	6	0	0	1669.18039	6.41995	2474.3	2415.8	2474.3	2415.8	0	0
647	33300	2541.7	33321.89	2564.16	21145.9707	150952.20313	341.08777	70.92212	1.05141	4431.06787	155239.3125	2	1	20	-2	0	0	2722.42298	4.51778	33300	2541.7	33300	2541.7	0	0
647	20289	2625	20310.89	2647.46	10082.30078	58474.33984	307.44189	69.05572	1.02545	3038.98242	58384.4375	2	1	21	-4	0	0	1054.58472	7.1701	20289	2625	20289	2625	0	0
647	4472.2	2828.4	4494.09	2850.86	18611.11523	107612.92188	306.97726	-17.3946	1.12223	3575.3064	107942.34375	2	1	22	5	0	0	1940.79905	4.74904	4472.2	2828.4	4472.2	2828.4	0	0
647	33814.4	2822	33836.29	2844.46	32323.68164	171567.23438	294.11487	88.10304	1.01929	4960.83936	187246.01563	2	1	23	5	0	0	3094.21507	3.45884	33814.4	2822	33814.4	2822	0	0
647	18177.3	2936.3	18199.19	2958.76	9028.10449	80679.98438	381.63205	52.85288	1.13635	4703	80910	2	1	24	-2	0	0	1455.06352	8.86361	18177.3	2936.3	18177.3	2936.3	0	0
647	10722.6	3252	10744.49	3274.46	8878.03223	48548.44531	298.53107	-6.62549	1.2109	2878.93921	50492.52344	2	1	25	9	0	0	875.57121	7.80044	10722.6	3252	10722.6	3252	0	0
647	29642.7	3294	29664.59	3316.46	31031.82813	182295.20313	309.41699	-11.4982	1.06299	3832.33716	181432.5625	2	1	26	5	0	0	3287.69399	3.3942	29642.7	3294	29642.7	3294	0	0
647	28128.5	3542.1	28150.39	3564.56	31143.18359	178010.4375	305.21191	6.19525	1.0825	4556.69629	184252.59375	2	1	27	6	0	0	3210.41824	3.48691	28128.5	3542.1	28128.5	3542.1	0	0
647	2122.4	3762.2	2144.29	3784.66	19410.40625	110211.46094	304.19797	-41.57323	1.03873	3442.25073	111086.73438	2	1	28	6	0	0	1987.6637	4.57794	2122.4	3762.2	2122.4	3762.2	0	0
647	6348.2	3618.3	6370.09	3640.76	8294.85059	42422.35547	288.70435	-9.24753	1.09197	3221.1875	42968.3125	2	1	29	5	0	0	765.08718	8.50147	6348.2	3618.3	6348.2	3618.3	0	0
647	21789.3	3931.7	21811.19	3954.16	6050.43945	21076.26953	238.26686	72.30429	1.20585	3498.02148	22663.46094	2	1	30	7	0	0	380.11052	11.36603	21789.3	3931.7	21789.3	3931.7	0	0
647	1358.1	4124.5	1379.99	4146.96	10746.34277	76442.47656	340.48444	-83.94008	1.18612	3506.88428	74415.89063	2	1	31	5	0	0	1378.64006	7.06933	1358.1	4124.5	1358.1	4124.5	0	0
647	16352.9	4270.6	16374.79	4293.06	21156.03125	127424.71875	313.30692	-14.75345	1.00693	3811.79614	128059.09375	2	1	32	-3	0	0	2298.1048	4.39236	16352.9	4270.6	16352.9	4270.6	0	0
647	23127.2	4359.2	23149.09	4381.66	13802.00195	87967.64063	322.29285	-5.0831	1.08154	3094.19043	87068.24219	2	1	33	5	0	0	1586.4964	5.68963	23127.2	4359.2	23127.2	4359.2	0	0
647	7637.3	4480.2	7659.19	4502.66	11591.8291	86454.71875	348.64111	18.01139	1.14199	2189.57739	85676.5625	2	1	34	7	0	0	1559.21085	5.9635	7637.3	4480.2	7637.3	4480.2	0	0
647	6587	4730.1	6608.89	4752.56	9320.23926	50793.80469	298.02457	90	1.1317	3196.14917	51187.27344	2	1	35	5	0	0	916.06627	7.73134	6587	4730.1	6587	4730.1	0	0
647	32733.6	4745	32755.49	4767.46	13259.2334	93771.33594	339.4971	-2.94981	1.00452	3723.91553	90726.10938	2	1	36	-4	0	0	1691.16604	6.11686	32733.6	4745	32733.6	4745	0	0
647	3474.1	5026.8	3495.99	5049.26	8384.27246	44124.74219	292.86578	39.28071	1.18723	3128.71558	44349.10938	2	1	37	5	0	0	795.78973	8.35423	3474.1	5026.8	3474.1	5026.8	0	0
647	25425.7	5009.9	25447.59	5032.36	11626.23242	69814.39063	312.83347	10.16256	1.06734	3343.61157	70067.71094	2	1	38	5	0	0	1259.10253	6.59166	25425.7	5009.9	25425.7	5009.9	0	0
647	38768.8	5068.2	38790.69	5090.66	6763.80664	52344.07422	355.13904	21.78517	1.07552	3119.30225	50378.44531	2	1	39	5	0	0	944.02538	9.85871	38768.8	5068.2	38768.8	5068.2	0	0
647	19707.6	5391.9	19729.49	5414.36	10577.63184	49369.50781	275.80072	0.04837	1.05299	3412.33862	51338.53125	2	1	40	5	0	0	890.37907	7.16086	19707.6	5391.9	19707.6	5391.9	0	0
647	32155.9	5504	32177.79	5526.46	15402.69238	93414.05469	314.3895	16.83715	1.05348	3670.75708	94071.07031	2	1	41	5	0	0	1684.72248	5.46783	32155.9	5504	32155.9	5504	0	0
647	17979.1	5602.7	18000.99	5625.16	5073.87695	19789.26172	252.1187	60.43505	1.28511	4317.45166	20918.71094	2	1	42	-2	0	0	356.89934	14.20752	17979.1	5602.7	17979.1	5602.7	0	0
647	29254.7	5964.1	29276.59	5986.56	10338.61621	86164.57813	368.54745	0	1.08268	3224.28467	83011.88281	2	1	43	7	0	0	1553.97817	7.10268	29254.7	5964.1	29254.7	5964.1	0	0
647	21617.8	6043.8	21639.69	6066.26	5349.4585	27247.32813	288.11594	34.87547	1.21102	3129.70215	28926.44531	2	1	44	6	0	0	491.40556	12.05295	21617.8	6043.8	21617.8	6043.8	0	0
647	26935.9	6002.2	26957.79	6024.66	26907.0332	171211.21875	322.02786	64.4408	1.05332	4058.09985	166778.5	2	1	45	5	0	0	3087.79433	3.76106	26935.9	6002.2	26935.9	6002.2	0	0
647	14644.2	6270.8	14666.09	6293.26	15233.74023	88575.5	307.832	10.51621	1.19043	2997.20093	88428.97656	2	1	46	5	0	0	1597.45914	5.27457	14644.2	6270.8	14644.2	6270.8	0	0
647	17575.9	6620.1	17597.79	6642.56	35524.24609	210515.0625	310.7702	-23.02147	1.02103	4574.60596	210316.84375	2	1	47	-3	0	0	3796.63915	3.19262	17575.9	6620.1	17575.9	6620.1	0	0
647	12296.7	6672.9	12318.59	6695.36	6801.27197	50336.94922	347.3031	48.58497	1.05872	3693.4104	58186.74219	2	1	48	-4	0	0	907.82688	10.37425	12296.7	6672.9	12296.7	6672.9	0	0
647	25103.9	6691.1	25125.79	6713.56	10683.46289	59988.75391	302.50958	1.94592	1.01703	3630.66016	62879.5	2	1	49	-3	0	0	1081.89718	7.19902	25103.9	6691.1	25103.9	6691.1	0	0
647	28548.6	6735.8	28570.49	6758.26	22176.94141	102117.63281	273.94272	-18.83078	1.08113	4233.17773	103601.55469	2	1	50	5	0	0	1841.69151	4.37186	28548.6	6735.8	28548.6	6735.8	0	0
647	11853.1	6885.8	11874.99	6908.26	12995.4082	70738.50781	297.84698	-31.17479	1.06498	3730.72119	73680.96875	2	1	51	-5	0	0	1275.76899	6.24444	11853.1	6885.8	11853.1	6885.8	0	0
647	15890.4	6972.7	15912.29	6995.16	9115.38965	63230.45703	336.22946	-8.40312	1.05603	3371.66187	62524.45313	2	1	52	-4	0	0	1140.36129	7.95461	15890.4	6972.7	15890.4	6972.7	0	0
647	32894.8	6880.6	32916.69	6903.06	18194.32031	80143.5	267.93317	-9.71658	1.2137	3723.07275	80870.17969	2	1	53	5	0	0	1445.38802	4.90334	32894.8	6880.6	32894.8	6880.6	0	0
647	2037.8	7112.4	2059.69	7134.86	7369.47168	40367.94922	298.7861	-69.33434	1.08431	2698.98047	42137.48438	2	1	54	6	0	0	728.03596	8.85641	2037.8	7112.4	2037.8	7112.4	0	0
647	1368.4	7334.7	1390.29	7357.16	9486.51758	58137.71875	316.03546	29.91367	1.0889	3370.31812	57595.04688	2	1	55	5	0	0	1048.51376	7.72317	1368.4	7334.7	1368.4	7334.7	0	0
647	18502.4	7369.8	18524.29	7392.26	7718.96387	40150.38281	291.15588	-80.65089	1.0319	3204.89014	40850.75	2	1	56	5	0	0	724.11215	8.98651	18502.4	7369.8	18502.4	7369.8	0	0
647	15389.8	7516.9	15411.69	7539.36	7169.47754	19921.375	212.8022	82.45628	1.11334	4514.26563	20170.35938	2	1	57	-2	0	0	359.282	10.80314	15389.8	7516.9	15389.8	7516.9	0	0
647	23103.9	7462.8	23125.79	7485.26	6071.05371	29788.25391	282.78128	2.82043	1.25196	3564.35498	30542.125	2	1	58	7	0	0	537.23116	11.33393	23103.9	7462.8	23103.9	7462.8	0	0
647	4661.1	7894.2	4682.99	7916.66	7532.09473	39732.19922	293.20654	72.74953	1.01188	3098.14355	40915.41406	2	1	59	-4	0	0	716.57021	9.06946	4661.1	7894.2	4661.1	7894.2	0	0
647	35937.1	8166.2	35958.99	8188.66	11641.07227	83361.24219	341.62201	-18.66448	1.15663	3147.50415	82782.39844	2	1	60	5	0	0	1503.42	6.46429	35937.1	8166.2	35937.1	8166.2	0	0
647	21190.1	8385.7	21211.99	8408.16	9052.27734	36607.60547	256.7243	-19.67294	1.0535	3270.52295	38439.92969	2	1	61	5	0	0	660.21816	8.01297	21190.1	8385.7	21190.1	8385.7	0	0
647	25927.4	8750.4	25949.29	8772.86	11795.9375	71202.63281	313.64764	-14.26274	1.021	3820.05127	73785.71875	2	1	62	-3	0	0	1284.13948	6.75203	25927.4	8750.4	25927.4	8750.4	0	0
647	39259.8	8774.5	39281.69	8796.96	6172.42969	32738.75	294.01074	19.064	1.06361	3068.40991	34042.75	2	1	63	5	0	0	590.44336	10.62534	39259.8	8774.5	39259.8	8774.5	0	0
647	34767.2	8962.6	34789.09	8985.06	23039.89258	150626.89063	326.41586	-3.1333	1.12487	3759.46069	148312.48438	2	1	64	5	0	0	2716.55597	4.12094	34767.2	8962.6	34767.2	8962.6	0	0
647	4311.2	9120.8	4333.09	9143.26	15608.03418	83500.875	295.27838	-36.13764	1.12207	3371.09863	85408.53125	2	1	65	5	0	0	1505.93828	5.32724	4311.2	9120.8	4311.2	9120.8	0	0
647	18971.7	9079.4	18993.59	9101.86	7907.26611	37344.93359	277.43604	-79.28584	1.00807	2901.56543	38525.86719	2	1	66	-5	0	0	673.51588	8.58016	18971.7	9079.4	18971.7	9079.4	0	0
647	35955.5	9063.9	35977.39	9086.36	7978.58105	44736.98438	302.29486	-71.44519	1.0438	3653.49561	46337.60938	2	1	67	-5	0	0	806.83151	9.09699	35955.5	9063.9	35955.5	9063.9	0	0
647	29063.4	9341.7	29085.29	9364.16	18458.50977	145943.98438	358.96741	-82.45355	1.13936	3930.59741	140358.0625	2	1	68	5	0	0	2632.09976	4.84364	29063.4	9341.7	29063.4	9341.7	0	0
647	1813.8	9781.6	1835.69	9804.06	18007.64844	99741.50781	300.44827	0.49436	1.01728	3523.43604	100354.10156	2	1	69	-4	0	0	1798.83809	4.85154	1813.8	9781.6	1813.8	9781.6	0	0
647	20657.8	9990.3	20679.69	10012.76	6418.98291	36952.30078	306.3006	31.51456	1.10062	3013.78418	38631.39844	2	1	70	10	0	0	666.43474	10.21798	20657.8	9990.3	20657.8	9990.3	0	0
647	35373.8	10058.5	35395.69	10080.96	10124.73633	78958.02344	356.50571	3.03391	1.26725	3769.65942	72404.51563	2	1	71	5	0	0	1424.00795	7.54974	35373.8	10058.5	35373.8	10058.5	0	0
647	10999.2	10115	11021.09	10137.46	35738.05078	341902.9375	394.86279	26.52045	1.2924	1882.052	316583.6875	2	1	72	5	0	0	6166.21948	2.82794	10999.2	10115	10999.2	10115	0	0
647	19021.7	10465.7	19043.59	10488.16	12138.40527	59866.88281	283.51285	-40.5536	1.12637	3149.50293	61741.42969	2	1	73	5	0	0	1079.69923	6.31495	19021.7	10465.7	19021.7	10465.7	0	0
647	35459.7	10728.1	35481.59	10750.56	40653.93359	292321.625	342.32562	14.1277	1.0705	4122.72852	283356.78125	2	1	74	5	0	0	5272.02051	2.86581	35459.7	10728.1	35459.7	10728.1	0	0
647	26456.6	10903.6	26478.49	10926.06	7577.23438	39591.33203	291.8132	63.50533	1.01914	3414.75293	41306.17969	2	1	75	-5	0	0	714.02967	9.29937	26456.6	10903.6	26456.6	10903.6	0	0
647	34300.4	11318.2	34322.29	11340.66	7006.46826	23219.89063	232.40247	75.58183	1.12192	3867.70996	25238.25	2	1	76	-3	0	0	418.77073	10.41355	34300.4	11318.2	34300.4	11318.2	0	0
647	5563	11466.4	5584.89	11488.86	14083.83398	78623.14063	301.63031	61.13802	1.04002	3314.5957	79777.10938	2	1	77	-2	0	0	1417.96834	5.71193	5563	11466.4	5563	11466.4	0	0
647	30646.2	11511.7	30668.09	11534.16	25752.73828	127598.0625	284.16498	21.96151	1.14486	4638.27197	131057.20313	2	1	78	6	0	0	2301.23106	4.0014	30646.2	11511.7	30646.2	11511.7	0	0
647	409.1	11747.4	430.99	11769.86	23978.59766	187460.20313	356.94629	21.56702	1.11797	2355.5498	179637.25	2	1	79	5	0	0	3380.84476	3.70807	409.1	11747.4	409.1	11747.4	0	0
647	10560.9	11621.6	10582.79	11644.06	37535.94141	184147.39063	282.76089	-1.08437	1.15261	3961.84106	187724.96875	2	1	80	5	0	0	3321.09819	3.03293	10560.9	11621.6	10560.9	11621.6	0	0
647	2349.2	11845.1	2371.09	11867.56	27863.83594	194210.21875	337.03561	-13.06235	1.15151	2552.21387	191534.65625	2	1	81	5	0	0	3502.5813	3.41813	2349.2	11845.1	2349.2	11845.1	0	0
647	24257.3	11875.6	24279.19	11898.06	18019.72266	135997.8125	350.71323	6.72177	1.08623	2867.17627	131601.59375	2	1	82	5	0	0	2452.72055	4.62339	24257.3	11875.6	24257.3	11875.6	0	0
647	19146	11963.1	19167.89	11985.56	19531.71484	123255.86719	320.69623	8.60024	1.02715	2741.67505	124350.125	2	1	83	-3	0	0	2222.91956	4.3603	19146	11963.1	19146	11963.1	0	0
647	34069.5	12139	34091.39	12161.46	11060.93457	67442.67188	315.233	-20.09747	1.17061	3194.20605	68635.85156	2	1	84	-5	0	0	1216.32859	6.76319	34069.5	12139	34069.5	12139	0	0
647	8903	12698.3	8924.89	12720.76	11304.76855	88541.40625	357.27499	2.59964	1.24215	3143.55518	85620.11719	2	1	85	7	0	0	1596.84426	6.5969	8903	12698.3	8903	12698.3	0	0
647	11007.2	12725.3	11029.09	12747.76	7020.36328	41772	311.4032	-85.40846	1.06176	3220.44702	45113.82813	2	1	86	-3	0	0	753.35802	9.69445	11007.2	12725.3	11007.2	12725.3	0	0
647	2935.7	12938.1	2957.59	12960.56	8239.30371	43225.37891	292.40472	-76.22491	1.00306	4042.55396	44005.14844	2	1	87	-4	0	0	779.56971	9.15957	2935.7	12938.1	2935.7	12938.1	0	0
647	27341.2	12980.3	27363.09	13002.76	12871.67188	69221.73438	296.04926	83.74724	1.1521	3747.48462	70332.88281	2	1	88	-2	0	0	1248.41398	6.29867	27341.2	12980.3	27341.2	12980.3	0	0
647	687.2	13612.7	709.09	13635.16	6869.47119	58568.79688	372.76208	-55.83405	1.16951	2896.42456	54567.38281	2	1	89	5	0	0	1056.28825	9.5026	687.2	13612.7	687.2	13612.7	0	0
647	30272.7	13807.1	30294.59	13829.56	6395.53418	32135.72656	286.16458	47.97482	1.14493	3421.58398	34164.39844	2	1	90	5	0	0	579.56783	10.7004	30272.7	13807.1	30272.7	13807.1	0	0
647	31951.6	13844.2	31973.49	13866.66	20194.6582	118073.27344	308.68658	11.61197	1.1247	2797.13354	117239.66406	2	1	91	5	0	0	2129.45149	4.28702	31951.6	13844.2	31951.6	13844.2	0	0
647	7192.4	14208.1	7214.29	14230.56	6909.98438	22095.48242	228.28293	11.44975	1.2819	3245.02661	23243.33594	2	1	92	5	0	0	398.49203	9.96903	7192.4	14208.1	7192.4	14208.1	0	0
647	10786	14454.7	10807.89	14477.16	5323.41846	32792.45313	316.84866	-51.2829	1.07354	3341.44092	34568.97656	2	1	93	-2	0	0	591.41189	12.34736	10786	14454.7	10786	14454.7	0	0
647	9731.1	14608.3	9752.99	14630.76	18391.13672	114550.29688	318.60608	-8.26607	1.03578	3121.76831	115464.78906	2	1	94	5	0	0	2065.9146	4.65253	9731.1	14608.3	9731.1	14608.3	0	0
647	27764.2	14636.4	27786.09	14658.86	26894.52148	236426.65625	378.50928	89.65293	1.05691	3672.87549	219049.10938	2	1	95	5	0	0	4263.95475	3.67192	27764.2	14636.4	27764.2	14636.4	0	0
647	40347	14720.1	40368.89	14742.56	19745.25781	164743.15625	368.7504	-0.61723	1.12484	3837.00513	148481.875	2	1	96	6	0	0	2971.14282	4.58709	40347	14720.1	40347	14720.1	0	0
647	23959.3	15028.6	23981.19	15051.06	10879.1084	50998.03516	276.40143	-78.142	1.08707	3384.97363	52097.65625	2	1	97	-3	0	0	919.74956	6.9926	23959.3	15028.6	23959.3	15028.6	0	0
647	39362.6	15109.9	39384.49	15132.36	15747.38477	80261.04688	288.20956	25.97439	1.13288	3454.58032	82064.49219	2	1	98	5	0	0	1447.50798	5.32844	39362.6	15109.9	39362.6	15109.9	0	0
647	13246.3	15178.6	13268.19	15201.06	17847.80664	100025.51563	302.22	-44.64861	1.14087	3292.47559	101197.10938	2	1	99	5	0	0	1803.96017	4.81336	13246.3	15178.6	13246.3	15178.6	0	0
647	31744	15215	31765.89	15237.46	29422.04102	152059.98438	290.22266	-8.49912	1.10561	4500.27539	151783.125	2	1	100	5	0	0	2742.40182	3.62602	31744	15215	31744	15215	0	0
647	36624.2	15423	36646.09	15445.46	8367.59375	47334.44141	303.63272	-10.19078	1.09358	3204.21265	48033.6875	2	1	101	-5	0	0	853.67665	8.41419	36624.2	15423	36624.2	15423	0	0
647	7081.1	15846.7	7102.99	15869.16	11569.3916	68320.24219	310.22705	-28.03549	1.06662	3469.98486	70329.375	2	1	102	7	0	0	1232.15557	6.6824	7081.1	15846.7	7081.1	15846.7	0	0
647	31667.2	15919.2	31689.09	15941.66	14871.16406	142051.57813	394.55792	-2.27518	1.19492	4456.97266	124739.6875	2	1	103	6	0	0	2561.90021	5.84913	31667.2	15919.2	31667.2	15919.2	0	0
647	3103.9	16277	3125.79	16299.46	15871.39551	77564.14844	282.21701	-7.19412	1.03819	4142.26416	80172.39844	2	1	104	5	0	0	1398.86942	5.53168	3103.9	16277	3103.9	16277	0	0
647	40207.8	16613	40229.69	16635.46	6128.00586	50461.03516	366.33527	-47.81583	1.08216	3346.14673	46683.32813	2	1	105	5	0	0	910.06477	10.93739	40207.8	16613	40207.8	16613	0	0
647	19351.5	17078.5	19373.39	17100.96	29700.65234	151445	288.2735	1.79484	1.0541	4137.82422	154622.39063	2	1	106	5	0	0	2731.31057	3.55257	19351.5	17078.5	19351.5	17078.5	0	0
647	1225.3	17202.4	1247.19	17224.86	10006.95117	75803.61719	351.3616	2.40517	1.02401	3044.89771	74675.55469	2	1	107	5	0	0	1367.11824	7.18176	1225.3	17202.4	1225.3	17202.4	0	0
647	7177.6	17351.3	7199.49	17373.76	28743.24805	184842.6875	323.73782	-66.61974	1.11328	3281.28149	184326.96875	2	1	108	5	0	0	3333.63787	3.47621	7177.6	17351.3	7177.6	17351.3	0	0
647	15210	17293.6	15231.89	17316.06	12209.13867	101723.77344	368.49274	7.70371	1.06267	3229.64819	99350.79688	2	1	109	6	0	0	1834.58825	6.26259	15210	17293.6	15210	17293.6	0	0
647	24000.5	17254.7	24022.39	17277.16	12637.00391	76604	314.31412	18.86044	1.16024	3603.50708	77555.32031	2	1	110	5	0	0	1381.55314	6.30761	24000.5	17254.7	24000.5	17254.7	0	0
647	17268.8	17469.3	17290.69	17491.76	11154.91113	74462.88281	329.83527	47.63332	1.08554	4393.64063	72599.98438	2	1	111	8	0	0	1342.93809	7.32852	17268.8	17469.3	17268.8	17469.3	0	0
647	17684.6	17425.5	17706.49	17447.96	13696.86328	104531.99219	352.67468	76.15533	1.14093	3500.42432	104734.39063	2	1	112	-4	0	0	1885.23448	5.87065	17684.6	17425.5	17684.6	17425.5	0	0
647	27842.3	17771.7	27864.19	17794.16	6448.37256	23824.05469	245.38219	42.84454	1.12143	3638.83936	25578.01563	2	1	113	-3	0	0	429.66683	10.90764	27842.3	17771.7	27842.3	17771.7	0	0
647	18210.3	18338.6	18232.19	18361.06	12850.72754	77808.07031	314.12949	-11.42137	1.16219	3344.54224	76755.44531	2	1	114	5	0	0	1403.26855	6.11374	18210.3	18338.6	18210.3	18338.6	0	0
647	33789.5	18305.6	33811.39	18328.06	38433.91406	221071.8125	306.1749	10.18641	1.01969	4357.37158	219010.71875	2	1	115	-4	0	0	3987.03014	3.01251	33789.5	18305.6	33789.5	18305.6	0	0
647	27128.1	18375.5	27149.99	18397.96	15647.82324	99909.25	322.57901	-12.24956	1.1276	4106.48096	101964.97656	2	1	116	7	0	0	1801.86332	5.5459	27128.1	18375.5	27128.1	18375.5	0	0
647	1285.9	18738.3	1307.79	18760.76	23063.56055	154136.73438	330.0275	-3.33015	1.09502	2972.88696	154490.82813	2	1	117	5	0	0	2779.856	3.95052	1285.9	18738.3	1285.9	18738.3	0	0
647	27850	18749.6	27871.89	18772.06	31692.72461	189438.23438	312.11472	-17.13563	1.12233	4035.3606	189285.98438	2	1	118	5	0	0	3416.51856	3.3732	27850	18749.6	27850	18749.6	0	0
647	5716	19142.8	5737.89	19165.26	23566.84961	129871.46875	299.68591	30.73303	1.08277	3401.75903	130691.02344	2	1	119	-3	0	0	2342.23194	4.00307	5716	19142.8	5716	19142.8	0	0
647	23861.6	19192.9	23883.49	19215.36	15440.30762	84099.32031	297.93979	-9.85551	1.15015	3619.63843	85388.03906	2	1	120	5	0	0	1516.73124	5.45346	23861.6	19192.9	23861.6	19192.9	0	0
647	1037.7	19390.5	1059.59	19412.96	8153.13818	42200.76953	290.44107	-12.48912	1.12339	4388.69922	45712.51563	2	1	121	7	0	0	761.09088	9.49185	1037.7	19390.5	1037.7	19390.5	0	0
647	25492.1	19659.7	25513.99	19682.16	7480.44482	71971.625	395.98358	19.91666	1.09629	2261.4624	67124.4375	2	1	122	10	0	0	1298.00826	8.26543	25492.1	19659.7	25492.1	19659.7	0	0
647	9345.8	19858.3	9367.69	19880.76	10779.22168	67062.375	318.42413	-0.07585	1.11579	3144.52979	67571.75781	2	1	123	6	0	0	1209.46993	6.86632	9345.8	19858.3	9345.8	19858.3	0	0
647	34296.1	20142	34317.99	20164.46	23907.38086	119505.20313	285.42212	-2.44977	1.08818	4271.875	119670.125	2	1	124	-5	0	0	2155.27634	4.14543	34296.1	20142	34296.1	20142	0	0
647	16324.4	20393.2	16346.29	20415.66	11784.14941	61144.02734	290.79581	5.4946	1.05525	3164.84399	61814.89844	2	1	125	5	0	0	1102.73253	6.45552	16324.4	20393.2	16324.4	20393.2	0	0
647	994.9	20524.1	1016.79	20546.56	10856.36719	68640.375	321.00204	24.05569	1.00581	3551.36523	68785.86719	2	1	126	-4	0	0	1237.92916	7.05168	994.9	20524.1	994.9	20524.1	0	0
647	26154.1	20868.5	26175.99	20890.96	13187.35059	77828.33594	310.13467	-32.49696	1.02831	3861.1499	77212.25	2	1	127	-5	0	0	1403.63404	6.22	26154.1	20868.5	26154.1	20868.5	0	0
647	2140.2	21330.4	2162.09	21352.86	30217.82031	183964.98438	314.98962	-88.24793	1.01073	2361.55493	183154.125	2	1	128	-4	0	0	3317.80849	3.23315	2140.2	21330.4	2140.2	21330.4	0	0
647	21683.3	21403.3	21705.19	21425.76	5210.10986	22339.97656	264.3493	-2.14285	1.14127	3480.2876	22982.8125	2	1	129	5	0	0	402.90148	12.82041	21683.3	21403.3	21683.3	21403.3	0	0
647	36801.6	21812.3	36823.49	21834.76	31085.53125	171441.9375	299.80551	19.63686	1.06239	3990.00244	171284.9375	2	1	130	5	0	0	3091.95534	3.41818	36801.6	21812.3	36801.6	21812.3	0	0
647	7849.5	22111.1	7871.39	22133.56	23845.25195	163194.32813	333.97333	-30.79411	1.14562	3732.06104	163948.46875	2	1	131	7	0	0	2943.20971	4.0153	7849.5	22111.1	7849.5	22111.1	0	0
647	17372.7	22173.5	17394.59	22195.96	29310.07031	189423.4375	324.54031	4.07901	1.08517	3901.98828	188120.29688	2	1	132	5	0	0	3416.2517	3.52581	17372.7	22173.5	17372.7	22173.5	0	0
647	22629.9	22332.6	22651.79	22355.06	25335.27539	178919.54688	339.25504	7.72162	1.11839	2861.58667	169849.34375	2	1	133	5	0	0	3226.81403	3.68803	22629.9	22332.6	22629.9	22332.6	0	0
647	5042.4	22478.8	5064.29	22501.26	8904.43066	58737.61328	327.88031	72.09569	1.03505	3239.63599	59746.10156	2	1	134	8	0	0	1059.33286	8.01618	5042.4	22478.8	5042.4	22478.8	0	0
647	27822.2	22767.3	27844.09	22789.76	10202.71094	43535.41016	263.70828	67.37805	1.09285	3392.50977	45212.25781	2	1	135	5	0	0	785.16112	7.36695	27822.2	22767.3	27822.2	22767.3	0	0
647	1665.5	22857.4	1687.39	22879.86	18964.05469	126190.625	329.31247	17.05965	1.25263	4440.71045	125325.24219	2	1	136	6	0	0	2275.84792	4.89835	1665.5	22857.4	1665.5	22857.4	0	0
647	4534.3	23057.8	4556.19	23080.26	10906.94434	66396.25	314.97818	47.10722	1.05802	3642.45679	67595.57813	2	1	137	-2	0	0	1197.45637	7.08007	4534.3	23057.8	4534.3	23057.8	0	0
647	9214.9	23256.4	9236.79	23278.86	11453.77539	81904.98438	341.38235	-3.2523	1.10033	3028.15527	79645.11719	2	1	138	5	0	0	1477.15639	6.48072	9214.9	23256.4	9214.9	23256.4	0	0
647	11440.4	23188.8	11462.29	23211.26	8549.15918	52679.17578	316.89691	31.54875	1.06271	2932.47632	53344.09375	2	1	139	-4	0	0	950.06894	8.05485	11440.4	23188.8	11440.4	23188.8	0	0
647	1595.7	23575.6	1617.59	23598.06	14692.95117	118111.1875	361.95221	-12.31663	1.25624	4569.71436	113202.14063	2	1	140	6	0	0	2130.13527	5.95656	1595.7	23575.6	1595.7	23575.6	0	0
647	7979	24262.2	8000.89	24284.66	7616.34814	36750.57031	280.42639	36.13599	1.07308	3236.63281	37786.17969	2	1	141	5	0	0	662.79654	9.12332	7979	24262.2	7979	24262.2	0	0
647	14717.6	24274.5	14739.49	24296.96	11347.38477	82125.23438	343.43982	8.90098	1.08364	3442.3501	81665.25	2	1	142	5	0	0	1481.1286	6.74361	14717.6	24274.5	14717.6	24274.5	0	0
647	3458.2	24437.4	3480.09	24459.86	9495.28906	50540.85938	294.52856	5.26972	1.04908	3473.55591	51155.10156	2	1	143	5	0	0	911.5044	7.80398	3458.2	24437.4	3458.2	24437.4	0	0
647	4534.3	24436.9	4556.19	24459.36	30922.3125	198727.34375	323.63321	0	1.07702	4519.59912	198112.03125	2	1	144	6	0	0	3584.04764	3.4881	4534.3	24436.9	4534.3	24436.9	0	0
647	190.7	25160.8	212.59	25183.26	12473.71875	77466.3125	318.14032	13.09833	1.14754	2891.37866	75942.53125	2	1	145	5	0	0	1397.10495	6.03398	190.7	25160.8	190.7	25160.8	0	0
647	4770.2	25412.3	4792.09	25434.76	9724.46973	52569.46875	296.82062	-64.19328	1.02406	3085.6853	55265.86719	2	1	146	-2	0	0	948.09037	7.41147	4770.2	25412.3	4770.2	25412.3	0	0
647	16237.8	25881	16259.69	25903.46	14881.41699	66782.13281	270.43832	-19.37772	1.09188	3506.45752	69576.5625	2	1	147	8	0	0	1204.41577	5.58944	16237.8	25881	16237.8	25881	0	0
647	23063.3	25914.6	23085.19	25937.06	12093.6875	90035.9375	348.32834	8.5786	1.15575	3203.22949	88332.26563	2	1	148	5	0	0	1623.79813	6.30553	23063.3	25914.6	23063.3	25914.6	0	0
647	22045.7	26022	22067.59	26044.46	14553.53223	70464.85938	280.90683	8.8323	1.05062	3698.04736	71060.8125	2	1	149	-3	0	0	1270.83374	5.74097	22045.7	26022	22045.7	26022	0	0
647	25647.1	26076.7	25668.99	26099.16	6459.73877	25675.91602	254.51637	20.15317	1.14798	3604.91821	27583.04688	2	1	150	5	0	0	463.06515	10.84184	25647.1	26076.7	25647.1	26076.7	0	0
647	8897.1	26177.4	8918.99	26199.86	23045.22461	152713.4375	328.63089	-5.20096	1.06573	3120.39453	149851.14063	2	1	151	-4	0	0	2754.18685	3.985	8897.1	26177.4	8897.1	26177.4	0	0
647	8154.3	26464.3	8176.19	26486.76	22344.28711	115151.17188	289.80853	-35.1843	1.00756	4416.12988	115780.75	2	1	152	-4	0	0	2076.75138	4.3727	8154.3	26464.3	8154.3	26464.3	0	0
647	5648.3	26589.8	5670.19	26612.26	13006.90625	80482.46875	317.55859	-31.63899	1.24101	2961.00684	79955.82813	2	1	153	6	0	0	1451.50132	5.88506	5648.3	26589.8	5648.3	26589.8	0	0
647	3438.5	28037.3	3460.39	28059.76	11190.29102	81054.20313	343.57956	-32.16374	1.0367	3197.16577	79299.85938	2	1	154	5	0	0	1461.81255	6.68505	3438.5	28037.3	3438.5	28037.3	0	0
647	33004.8	28394.6	33026.69	28417.06	19085.39844	100301.10156	292.65939	-6.82459	1.08433	3867.39453	100167.14063	2	1	155	5	0	0	1808.93037	4.75377	33004.8	28394.6	33004.8	28394.6	0	0
647	34485.6	28533.7	34507.49	28556.16	9158.26465	70652.19531	354.58182	83.57278	1.13286	4127.39404	68363.14844	2	1	156	-2	0	0	1274.21234	8.41147	34485.6	28533.7	34485.6	28533.7	0	0
647	6704.6	28620.3	6726.49	28642.76	8351.97559	69762.875	368.95874	4.44206	1.14952	2951.19946	67089.01563	2	1	157	6	0	0	1258.17345	8.18088	6704.6	28620.3	6704.6	28620.3	0	0
647	13934.5	28581.6	13956.39	28604.06	14939.97461	115602.33594	355.11465	75.54413	1.11109	4535.62842	117058.28906	2	1	158	-2	0	0	2084.88813	5.87229	13934.5	28581.6	13934.5	28581.6	0	0
647	4203	28857.4	4224.89	28879.86	30892.32031	186198.89063	313.41769	49.44725	1.06818	4969.42432	193911.39063	2	1	159	-3	0	0	3358.09699	3.55636	4203	28857.4	4203	28857.4	0	0
647	29671.8	28763.3	29693.69	28785.76	16942.66602	128382.4375	351.4165	16.27864	1.09498	3922.80591	124012.85156	2	1	160	7	0	0	2315.37726	5.15641	29671.8	28763.3	29671.8	28763.3	0	0
647	15148.1	29371.7	15169.99	29394.16	9992.04883	51170.53906	288.89694	25.38223	1.05076	3031.43823	52824.04688	2	1	161	8	0	0	922.86067	7.23345	15148.1	29371.7	15148.1	29371.7	0	0
647	31393.4	29408.1	31415.29	29430.56	17533.88672	119612.91406	333.4342	1.0661	1.24565	4827.9873	117333.32031	2	1	162	5	0	0	2157.21891	5.29584	31393.4	29408.1	31393.4	29408.1	0	0
647	34059.5	29625.8	34081.39	29648.26	13754.12402	73875.28906	295.86484	27.97421	1.02092	3521.98193	75429.45313	2	1	163	-3	0	0	1332.34084	5.90156	34059.5	29625.8	34059.5	29625.8	0	0
647	40121.2	29736.8	40143.09	29759.26	7384.00586	53565.32813	343.83978	16.90686	1.10834	2818.62036	50651.49219	2	1	164	5	0	0	966.05069	8.9139	40121.2	29736.8	40121.2	29736.8	0	0
647	2965.1	29778.1	2986.99	29800.56	15812.48926	68229.60156	265.1835	2.26885	1.19615	3940.57397	69676.64844	2	1	165	5	0	0	1230.52086	5.49945	2965.1	29778.1	2965.1	29778.1	0	0
647	25281.6	29867	25303.49	29889.46	17572.66406	130523.63281	347.92529	-16.09827	1.17396	3578.63794	127251.05469	2	1	166	6	0	0	2353.99372	4.92149	25281.6	29867	25281.6	29867	0	0
647	26716.3	29954.5	26738.19	29976.96	18917.13281	109845.83594	307.62695	9.34824	1.0755	3606.28467	110268.88281	2	1	167	5	0	0	1981.06965	4.70254	26716.3	29954.5	26716.3	29954.5	0	0
647	17615.9	30044.8	17637.79	30067.26	30119.08789	174595.90625	307.36636	-0.40086	1.14017	3995.16309	178294.92188	2	1	168	6	0	0	3148.83717	3.48608	17615.9	30044.8	17615.9	30044.8	0	0
647	4280.5	30365.9	4302.39	30388.36	11501.16797	104426.05469	384.67471	-32.1113	1.24973	2909.79541	99949.11719	2	1	169	8	0	0	1883.3239	6.37402	4280.5	30365.9	4280.5	30365.9	0	0
647	5947.3	30628.3	5969.19	30650.76	10938.43164	65501.35938	312.39774	-88.42625	1.03121	3334.29175	67049.70313	2	1	170	-3	0	0	1181.31702	6.89992	5947.3	30628.3	5947.3	30628.3	0	0
647	9756.1	30539.1	9777.99	30561.56	9479.29102	86074.67188	384.68918	34.28723	1.24838	2778.98853	82405.28906	2	1	171	6	0	0	1552.35671	7.28818	9756.1	30539.1	9756.1	30539.1	0	0
647	14390.4	30615.9	14412.29	30638.36	12527.22754	88507.9375	339.33124	-89.10607	1.20465	3335.0813	88107.96875	2	1	172	-2	0	0	1596.24065	6.20885	14390.4	30615.9	14390.4	30615.9	0	0
647	29510.4	30659.1	29532.29	30681.56	21204.61133	118123.27344	301.30945	-22.60916	1.0727	3888.30615	116421.34375	2	1	173	5	0	0	2130.35324	4.41133	29510.4	30659.1	29510.4	30659.1	0	0
647	35283	30910.7	35304.89	30933.16	12240.98633	54593.86328	269.60251	0	1.16417	3512.16919	55764.77344	2	1	174	6	0	0	984.60032	6.46342	35283	30910.7	35283	30910.7	0	0
647	16118.5	31089.3	16140.39	31111.76	39307.21484	317972.375	363.09375	62.38593	1.29199	4893.47852	293391.03125	2	1	175	5	0	0	5734.63178	2.99629	16118.5	31089.3	16118.5	31089.3	0	0
647	6301.9	31431.3	6323.79	31453.76	23449.71484	118971.1875	287.54932	26.79057	1.17246	4596.79297	120170.17188	2	1	176	6	0	0	2145.64537	4.26293	6301.9	31431.3	6301.9	31431.3	0	0
647	36630.1	31459.6	36651.99	31482.06	7808.11279	59910.56641	353.6217	-5.04219	1.23948	3083.87549	58372.10938	2	1	177	5	0	0	1080.48707	8.74974	36630.1	31459.6	36630.1	31459.6	0	0
647	12652.6	32079.8	12674.49	32102.26	25503.88086	166176.4375	325.86807	-18.49399	1.06033	3448.22705	163895.3125	2	1	178	5	0	0	2996.99205	3.7887	12652.6	32079.8	12652.6	32079.8	0	0
647	10683	32197.2	10704.89	32219.66	7034.11084	42758.44531	314.75061	-11.47047	1.0734	3136.00439	43419.89063	2	1	179	-3	0	0	771.14856	9.59602	10683	32197.2	10683	32197.2	0	0
647	1232.9	32772.1	1254.79	32794.56	14890.9834	130763.22656	378.30435	-28.56824	1.27914	3428.33472	127691.63281	2	1	180	7	0	0	2358.31479	5.47988	1232.9	32772.1	1232.9	32772.1	0	0
647	8335.7	32813.3	8357.59	32835.76	25420.25586	169873.73438	330.01477	-14.67234	1.04424	4882.50781	170428.3125	2	1	181	-3	0	0	3063.6728	4.05	8335.7	32813.3	8335.7	32813.3	0	0
647	15018.9	32728.2	15040.79	32750.66	13311.1416	87277.60156	326.89175	-14.69565	1.20757	3541.35815	87695.04688	2	1	182	5	0	0	1574.05154	6.03032	15018.9	32728.2	15018.9	32728.2	0	0
647	2663.6	33172.7	2685.49	33195.16	40375.28125	352907.96875	377.42719	49.29859	1.09361	4642.52051	325603	2	1	183	5	0	0	6364.69522	2.9156	2663.6	33172.7	2663.6	33172.7	0	0
647	30060.3	33093.6	30082.19	33116.06	5766.82813	24923.82031	265.39883	-11.69625	1.0226	3505.85181	25774.70313	2	1	184	5	0	0	449.5011	11.79236	30060.3	33093.6	30060.3	33093.6	0	0
647	6071.8	33308.7	6093.69	33331.16	17664.17969	109691.82031	318.12704	-0.62709	1.13105	3257.78003	112434.5	2	1	185	5	0	0	1978.29198	4.82602	6071.8	33308.7	6071.8	33308.7	0	0
647	20144.4	33275.8	20166.29	33298.26	9907.77832	49785.60547	286.16992	-18.02909	1.09765	3506.16772	50714.80469	2	1	186	5	0	0	897.88339	7.57707	20144.4	33275.8	20144.4	33275.8	0	0
647	22381.6	33464.3	22403.49	33486.76	11425.58105	73996.14844	324.88199	19.78643	1.11344	2872.64111	75190.96875	2	1	187	5	0	0	1334.52054	6.4211	22381.6	33464.3	22381.6	33464.3	0	0
647	37653.8	33608.4	37675.69	33630.86	12621.38965	91454.5	343.64432	-12.51014	1.15442	3605.34497	89371.375	2	1	188	6	0	0	1649.38191	6.2943	37653.8	33608.4	37653.8	33608.4	0	0
647	4452.1	33754.6	4473.99	33777.06	26316.42188	153560.20313	308.37994	35.95741	1.21268	3410.64502	154830.875	2	1	189	6	0	0	2769.45826	3.71475	4452.1	33754.6	4452.1	33754.6	0	0
647	12960.5	33995.3	12982.39	34017.76	13303.3418	86134.88281	324.8399	-28.18524	1.14235	3632.82764	85699.3125	2	1	190	5	0	0	1553.44261	6.07291	12960.5	33995.3	12960.5	33995.3	0	0
647	14214.1	33929.8	14235.99	33952.26	17726.75	97632.78125	299.60117	-15.49745	1.15916	4472.91455	98525.13281	2	1	191	5	0	0	1760.80721	5.17706	14214.1	33929.8	14214.1	33929.8	0	0
647	39405.3	33876.2	39427.19	33898.66	21364.14453	119270.76563	301.6369	9.82587	1.24548	4069.85986	119383.5	2	1	192	6	0	0	2151.04826	4.42871	39405.3	33876.2	39405.3	33876.2	0	0
647	459.4	34543.4	481.29	34565.86	11865.73926	78799.1875	328.98318	-48.07176	1.02347	6012.79785	91087.04688	2	1	193	-2	0	0	1421.14335	7.68646	459.4	34543.4	459.4	34543.4	0	0
647	15060.6	34676.4	15082.49	34698.86	11319.05859	71725.35156	321.35968	-86.75637	1.04762	3551.19214	72611.19531	2	1	194	-4	0	0	1293.56672	6.82807	15060.6	34676.4	15060.6	34676.4	0	0
647	16029.5	34747.9	16051.39	34770.36	12392.76953	91894.09375	347.63208	63.27184	1.00164	3236.92236	89988.9375	2	1	195	-3	0	0	1657.30998	6.20788	16029.5	34747.9	16029.5	34747.9	0	0
647	36065.1	35144.6	36086.99	35167.06	8396.71582	68588.66406	364.86453	2e-05	1.2254	3622.42334	66259.41406	2	1	196	-4	0	0	1236.99656	8.66012	36065.1	35144.6	36065.1	35144.6	0	0
647	5566.4	35157.6	5588.29	35180.06	5116.75684	20340.16992	254.53067	50.39079	1.21333	2976.89038	21532.74219	2	1	197	8	0	0	366.83496	12.35243	5566.4	35157.6	5566.4	35157.6	0	0
647	12617.5	35249.7	12639.39	35272.16	33553.58594	195328.10938	308.0159	-18.07754	1.06917	3585.34985	194327.25	2	1	198	5	0	0	3522.74245	3.19571	12617.5	35249.7	12617.5	35249.7	0	0
647	14017.5	35394	14039.39	35416.46	6262.25146	51397.27734	365.73376	42.00523	1.00632	2867.09595	50028.60156	2	1	199	-4	0	0	926.9499	10.21559	14017.5	35394	14017.5	35394	0	0
647	7122.4	35454.1	7144.29	35476.56	6347.27197	30278.95313	278.82846	-80.93133	1.02656	2971.0874	30638.8125	2	1	200	5	0	0	546.08092	10.29825	7122.4	35454.1	7122.4	35454.1	0	0
647	33491.4	35529.7	33513.29	35552.16	14680.60547	79334.80469	296.77008	-32.39925	1.02672	3644.91968	80243.00781	2	1	201	-3	0	0	1430.8032	5.66944	33491.4	35529.7	33491.4	35529.7	0	0
647	11720.7	35727	11742.59	35749.46	11407.07617	53857.01953	277.39218	13.46021	1.17443	4332.63574	56827.10938	2	1	202	7	0	0	971.31135	7.21463	11720.7	35727	11720.7	35727	0	0
647	3565.5	35893.8	3587.39	35916.26	14872.96191	86741.47656	308.30096	11.96038	1.04669	3224.39063	89133.23438	2	1	203	-3	0	0	1564.38253	5.45053	3565.5	35893.8	3565.5	35893.8	0	0
647	2713.3	36044.5	2735.19	36066.96	7597.38623	38188.50391	286.21634	70.28322	1.08226	4300.12109	41149.96875	2	1	204	-4	0	0	688.72967	10.00338	2713.3	36044.5	2713.3	36044.5	0	0
647	28474.1	35998.4	28495.99	36020.86	11307.99414	80842.50781	341.34012	-9.84245	1.2641	3143.86279	81315.42969	2	1	205	5	0	0	1457.99463	6.60531	28474.1	35998.4	28474.1	35998.4	0	0
647	642.1	36337.1	663.99	36359.56	8388.7793	57752.62891	334.96292	-38.4184	1.14693	3412.83569	57564.10938	2	1	206	5	0	0	1041.56866	8.52917	642.1	36337.1	642.1	36337.1	0	0
647	29555.2	36340.3	29577.09	36362.76	13034.81348	92596.00781	340.25455	-20.30602	1.1635	3168.57178	91001.70313	2	1	207	5	0	0	1669.969	5.9531	29555.2	36340.3	29555.2	36340.3	0	0
647	5630.2	36593.7	5652.09	36616.16	9985.66992	56954.65234	304.88513	29.66983	1.26909	3258.61499	57632.625	2	1	208	5	0	0	1027.17716	7.36163	5630.2	36593.7	5630.2	36593.7	0	0
647	2939.3	37145.8	2961.19	37168.26	15506.55957	93805.58594	313.99075	13.5752	1.21104	2766.71313	93424.17188	2	1	209	5	0	0	1691.78374	5.11997	2939.3	37145.8	2939.3	37145.8	0	0
647	36267.5	37436.8	36289.39	37459.26	41023.44531	376631.46875	386.81424	73.55209	1.07634	4617.34766	349969.3125	2	1	210	-5	0	0	6792.54854	2.88047	36267.5	37436.8	36267.5	37436.8	0	0
647	11643.4	37932.1	11665.29	37954.56	11846.13477	107541.78125	384.64536	-32.38821	1.15971	3725.16577	104843.85938	2	1	211	8	0	0	1939.51602	6.64286	11643.4	37932.1	11643.4	37932.1	0	0
647	960.6	38179.7	982.49	38202.16	7764.34961	60197.04297	355.46371	89.39771	1.25965	5854.3374	60281.5625	2	1	212	8	0	0	1085.65367	10.89505	960.6	38179.7	960.6	38179.7	0	0
647	1730.1	38271.3	1751.99	38293.76	38202.8125	324648.09375	372.15082	71.69838	1.00289	5714.50098	303608.46875	2	1	213	-3	0	0	5855.02837	3.13235	1730.1	38271.3	1730.1	38271.3	0	0
647	25312.9	38455.4	25334.79	38477.86	14765.88867	98009.25781	328.90009	7.48275	1.12845	4037.91138	96843.21875	2	1	214	6	0	0	1767.59696	5.76372	25312.9	38455.4	25312.9	38455.4	0	0
647	32754.4	38383.5	32776.29	38405.96	19409.07227	115023.47656	310.77859	40.58873	1.09172	4868.36914	117389.77344	2	1	215	5	0	0	2074.4484	4.93266	32754.4	38383.5	32754.4	38383.5	0	0
647	2288.1	38611.5	2309.99	38633.96	13579.35059	116891.99219	374.55286	-30.24806	1.09815	3180.21484	110173.625	2	1	216	5	0	0	2108.14708	5.76308	2288.1	38611.5	2288.1	38611.5	0	0
647	29748.5	38604.3	29770.39	38626.76	8802.82422	63523.41406	342.93842	-24.63289	1.06981	3528.95776	63611.05469	2	1	217	5	0	0	1145.64477	8.28408	29748.5	38604.3	29748.5	38604.3	0	0
647	17051.3	38758.7	17073.19	38781.16	13665.25586	79929.17969	308.74789	-0.82441	1.13538	4340.71973	80206.00781	2	1	218	6	0	0	1441.52276	6.2442	17051.3	38758.7	17051.3	38758.7	0	0
647	9326.8	38914.8	9348.69	38937.26	6750.78223	41082.8125	314.92944	22.59746	1.00489	4058.50269	42388.42969	2	1	219	-3	0	0	740.92852	10.80345	9326.8	38914.8	9326.8	38914.8	0	0
647	28923.6	39167	28945.49	39189.46	13146.74512	94031.88281	341.41977	10.79347	1.18602	3445.78394	88445.39844	2	1	220	5	0	0	1695.86501	6.0361	28923.6	39167	28923.6	39167	0	0
647	5447.1	39319.5	5468.99	39341.96	13143.87305	94770.16406	342.79492	-6.17215	1.03803	3438.90601	93380.35156	2	1	221	-6	0	0	1709.17991	6.03327	5447.1	39319.5	5447.1	39319.5	0	0
647	13991.1	39423.1	14012.99	39445.56	27334.45508	204864.40625	349.49283	-76.09974	1.16631	3265.44751	198404.8125	2	1	222	-2	0	0	3694.72957	3.57581	13991.1	39423.1	13991.1	39423.1	0	0
647	7358.8	39518.5	7380.69	39540.96	8099.06104	33308.35547	258.89252	-56.27134	1.00827	5156.04932	43620.76563	2	1	223	-2	0	0	600.71619	10.11852	7358.8	39518.5	7358.8	39518.5	0	0
647	7954.9	39694.1	7976.79	39716.56	28140.8125	245967.21875	377.42487	-13.23466	1.12509	2530.88501	235993.875	2	1	224	6	0	0	4436.01879	3.37538	7954.9	39694.1	7954.9	39694.1	0	0
647	22122.3	39941.1	22144.19	39963.56	12642.83984	79438.94531	320.00345	-0.68917	1.20331	3844.18896	78032.27344	2	1	225	6	0	0	1432.68138	6.40802	22122.3	39941.1	22122.3	39941.1	0	0
647	32338	39856.8	32359.89	39879.26	19164.76563	127210.36719	328.90442	6.86261	1.18852	4433.14746	128293.3125	2	1	226	5	0	0	2294.23897	4.85909	32338	39856.8	32338	39856.8	0	0
647	15792.2	40328.8	15814.09	40351.26	7951.75977	59432.69141	349.01276	-41.84863	1.0748	3554.54126	57135.46875	2	1	227	5	0	0	1071.86859	9.00747	15792.2	40328.8	15792.2	40328.8	0	0
647	23552.4	40358.7	23574.29	40381.16	17129.64844	126317.83594	346.67169	-13.79614	1.19817	3586.19849	124087.03906	2	1	228	5	0	0	2278.14217	5.01547	23552.4	40358.7	23552.4	40358.7	0	0
647	31112.5	40334.9	31134.39	40357.36	17714.92969	132992.625	349.78751	-65.20206	1.28487	4812.76025	129775.99219	2	1	229	-2	0	0	2398.52199	5.2424	31112.5	40334.9	31112.5	40334.9	0	0
647	19763.2	249.6	19785.09	272.06	20809.42773	126463.14844	314.71118	-43.50317	1.07307	3133.61133	124183.71875	3	1	0	5	0	0	2280.76288	4.28048	19763.2	249.6	19763.2	249.6	0	0
647	26446.5	391.1	26468.39	413.56	15499.47266	88058.8125	304.29034	0.51985	1.19257	3595.55249	88565.1875	3	1	1	6	0	0	1588.14068	5.4246	26446.5	391.1	26446.5	391.1	0	0
647	39843.6	333.7	39865.49	356.16	16756.68164	85593.35156	288.52686	14.32495	1.13383	3439.57129	85564.71875	3	1	2	5	0	0	1543.6761	5.0911	39843.6	333.7	39843.6	333.7	0	0
647	8683.8	521.1	8705.69	543.56	5962.9082	34975.25391	309.18015	25.17986	1.17865	3256.81006	38757.75	3	1	3	-4	0	0	630.7787	11.13249	8683.8	521.1	8683.8	521.1	0	0
647	25029	835.8	25050.89	858.26	11506.65332	105384.55469	386.34402	-73.43536	1.04191	3048.60522	103164.86719	3	1	4	-4	0	0	1900.61044	6.44482	25029	835.8	25029	835.8	0	0
647	772.1	1183.7	793.99	1206.16	6003.2876	50017.34766	368.49023	-2.04844	1.25551	2605.05396	48417.65234	3	1	5	6	0	0	902.06286	10.25823	772.1	1183.7	772.1	1183.7	0	0
647	12499.5	1203.6	12521.39	1226.06	20470.39453	127420.54688	318.50543	-3.35867	1.05447	3246.74854	126373.28906	3	1	6	5	0	0	2298.02956	4.35397	12499.5	1203.6	12499.5	1203.6	0	0
647	24618.8	1215.6	24640.69	1238.06	15505.65039	91329.22656	309.82761	89.91473	1.08199	5097.69043	96150.74219	3	1	7	5	0	0	1647.1226	5.91609	24618.8	1215.6	24618.8	1215.6	0	0
647	7190.8	1472.7	7212.69	1495.16	9149.62402	65799.71875	342.35025	60.2298	1.09086	2918.1377	65132.55469	3	1	8	5	0	0	1186.69793	7.61231	7190.8	1472.7	7190.8	1472.7	0	0
647	14839.8	1419.2	14861.69	1441.66	9089.34082	60157.77734	328.4278	7.80145	1.26932	2494.78564	59580.35938	3	1	9	7	0	0	1084.94551	7.35348	14839.8	1419.2	14839.8	1419.2	0	0
647	5987.1	1652.7	6008.99	1675.16	11477.33789	59114.86719	289.72635	-86.39481	1.03055	3226.82764	59112.3125	3	1	10	-4	0	0	1066.13663	6.61753	5987.1	1652.7	5987.1	1652.7	0	0
647	35135.2	1569.3	35157.09	1591.76	11262.35547	94895.74219	370.56891	-71.03748	1.04171	3353.84668	90411.83594	3	1	11	5	0	0	1711.44471	6.72077	35135.2	1569.3	35135.2	1569.3	0	0
647	9490.3	1877.3	9512.19	1899.76	18334.24023	125070.89844	333.4317	66.93229	1.0093	3345.89868	122584.53125	3	1	12	-4	0	0	2255.65365	4.71708	9490.3	1877.3	9490.3	1877.3	0	0
647	40236	1819.4	40257.89	1841.86	7084.29492	51515.83594	344.25662	-46.66633	1.27151	3467.73901	53975.52344	3	1	13	-2	0	0	929.0881	9.82566	40236	1819.4	40236	1819.4	0	0
647	1053.3	2113.7	1075.19	2136.16	23803.55273	165454.95313	336.57297	17.73978	1.15996	2417.32446	161994.89063	3	1	14	6	0	0	2983.98008	3.74913	1053.3	2113.7	1053.3	2113.7	0	0
647	21552.1	2028.8	21573.99	2051.26	25725.46289	161753.6875	320.11478	13.86053	1.22507	3610.14917	161556.28125	3	1	15	-4	0	0	2917.22775	3.79949	21552.1	2028.8	21552.1	2028.8	0	0
647	4799.6	2139.5	4821.49	2161.96	14389.70703	74253.76563	289.99701	-0.85651	1.07548	4439.09473	83131.63281	3	1	16	10	0	0	1339.16666	6.05314	4799.6	2139.5	4799.6	2139.5	0	0
647	2475.8	2410.3	2497.69	2432.76	10814.62598	92166.64063	372.68457	-68.76507	1.16619	2171.12329	87813.92188	3	1	17	8	0	0	1662.22536	6.23911	2475.8	2410.3	2475.8	2410.3	0	0
647	25834.4	2310.3	25856.29	2332.76	24792.31641	121800.04688	282.96021	-0.78835	1.11794	3518.31567	122292.10938	3	1	18	6	0	0	2196.66385	3.90503	25834.4	2310.3	25834.4	2310.3	0	0
647	20277.7	2632.4	20299.59	2654.86	11651.05273	56572.28906	281.30634	-3.17459	1.0941	3188.2605	57594.48438	3	1	19	6	0	0	1020.28123	6.53279	20277.7	2632.4	20277.7	2632.4	0	0
647	33302.3	2564	33324.19	2586.46	21336.07813	155372.21875	344.50031	45.22878	1.0435	4917.51123	161225.21875	3	1	20	-3	0	0	2802.13797	4.59332	33302.3	2564	33302.3	2564	0	0
647	4476.1	2776.8	4497.99	2799.26	10289.82227	68775.63281	330.04532	-4.24291	1.26585	4956.36377	54958.90625	3	1	21	-1	0	0	1240.36854	8.11918	4476.1	2776.8	4476.1	2776.8	0	0
647	33822.1	2823.5	33843.99	2845.96	40405.17578	198338.5625	282.84293	14.90704	1.07226	5801.06836	216338.29688	3	1	22	6	0	0	3577.03597	3.06503	33822.1	2823.5	33822.1	2823.5	0	0
647	10700.5	3229.5	10722.39	3251.96	9618.52734	64540.87891	330.69177	4.54817	1.14904	2804.07324	65928.17188	3	1	23	10	0	0	1163.99475	7.25766	10700.5	3229.5	10700.5	3229.5	0	0
647	29644.8	3301.4	29666.69	3323.86	27540.83789	183024.64063	329.09891	0.37012	1.16842	3063.39624	177807.09375	3	1	24	5	0	0	3300.84939	3.5347	29644.8	3301.4	29644.8	3301.4	0	0
647	28107.7	3534.1	28129.59	3556.56	30996.43359	209626.48438	331.99188	23.73488	1.18504	3713.24194	213169.95313	3	1	25	6	0	0	3780.61365	3.36758	28107.7	3534.1	28107.7	3534.1	0	0
647	32221.1	3539	32242.99	3561.46	5675.26465	33224.72266	308.88574	1.84689	1.07458	3483.5144	34130.14063	3	1	26	8	0	0	599.20787	11.87328	32221.1	3539	32221.1	3539	0	0
647	6361.4	3625.7	6383.29	3648.16	9285.70605	52685.24219	304.08658	36.58212	1.10134	3019.77441	54225.64063	3	1	27	5	0	0	950.17834	7.62768	6361.4	3625.7	6361.4	3625.7	0	0
647	2129.7	3771.3	2151.59	3793.76	15035.9873	105419.21875	338.02914	55.6293	1.12289	3063.36792	103558.80469	3	1	28	5	0	0	1901.23561	5.32687	2129.7	3771.3	2129.7	3771.3	0	0
647	1371.4	4124.4	1393.29	4146.86	12519.50977	82032	326.78207	52.19537	1.06896	3301.36963	81855.75781	3	1	29	5	0	0	1479.44712	6.20451	1371.4	4124.4	1371.4	4124.4	0	0
647	16355.8	4264.9	16377.69	4287.36	15788.86621	132738.875	370.15518	34.21752	1.13011	2402.46436	122454.39063	3	1	30	5	0	0	2393.94561	4.88847	16355.8	4264.9	16355.8	4264.9	0	0
647	23136.6	4338.9	23158.49	4361.36	14325.44629	95769.92969	330.08115	-3.91304	1.07458	2823.6001	94486	3	1	31	5	0	0	1727.21068	5.42425	23136.6	4338.9	23136.6	4338.9	0	0
647	7633.6	4481.6	7655.49	4504.06	6684.74561	46894.09766	338.12469	-8.59608	1.02833	2489.39795	47041.05078	3	1	32	-3	0	0	845.73505	9.30561	7633.6	4481.6	7633.6	4481.6	0	0
647	18311.9	4676.1	18333.79	4698.56	19192.86328	167412.5625	377.03735	64.14388	1.00954	3036.87744	171251.0625	3	1	33	-3	0	0	3019.28556	4.46291	18311.9	4676.1	18311.9	4676.1	0	0
647	6563.4	4745.6	6585.29	4768.06	8099.25928	68957.42969	372.50156	-82.18004	1.21525	3281.20142	65818.96094	3	1	34	5	0	0	1243.64724	8.64584	6563.4	4745.6	6563.4	4745.6	0	0
647	32732.2	4719.7	32754.09	4742.16	11794.50684	78513.25	329.37589	51.57898	1.02492	4571.91309	78347.17188	3	1	35	-2	0	0	1415.98646	7.09375	32732.2	4719.7	32732.2	4719.7	0	0
647	25431.3	5007.2	25453.19	5029.66	10375.9043	76013.67188	345.53586	3.67961	1.04715	2900.68286	74917.92969	3	1	36	5	0	0	1370.90657	6.90253	25431.3	5007.2	25431.3	5007.2	0	0
647	38746.6	5072.5	38768.49	5094.96	8596.38672	59597.00391	336.13556	-17.61932	1.09213	3232.50854	57454.28906	3	1	37	5	0	0	1074.83197	8.23056	38746.6	5072.5	38746.6	5072.5	0	0
647	3492.2	5051.7	3514.09	5074.16	8419.72266	38137.51563	271.69867	72.44105	1.06048	3454.89624	39486.59375	3	1	38	-3	0	0	687.81009	8.59741	3492.2	5051.7	3492.2	5051.7	0	0
647	19717.8	5397.6	19739.69	5420.06	11798.40527	43280.05859	244.50769	-13.1978	1.02221	3870.23291	45642.17969	3	1	39	-3	0	0	780.55586	6.85366	19717.8	5397.6	19717.8	5397.6	0	0
647	32157.3	5488.9	32179.19	5511.36	20364.72461	140568.35938	335.40131	-34.45961	1.0847	3247.33911	138421.53125	3	1	40	5	0	0	2535.15036	4.35907	32157.3	5488.9	32157.3	5488.9	0	0
647	20265.6	5581.8	20287.49	5604.26	6761.12695	39333.71875	307.91666	-7.73638	1.11177	3144.948	40065.29688	3	1	41	5	0	0	709.38362	9.92522	20265.6	5581.8	20265.6	5581.8	0	0
647	21600.7	6018	21622.59	6040.46	6703.21973	32727.43555	282.08142	-5.4638	1.10245	3210.91357	34004.16406	3	1	42	5	0	0	590.2393	10.08999	21600.7	6018	21600.7	6018	0	0
647	26941.5	6012.6	26963.39	6035.06	25129.375	167467.35938	329.55997	-19.81351	1.17729	3472.27417	164507.15625	3	1	43	5	0	0	3020.27383	3.82868	26941.5	6012.6	26941.5	6012.6	0	0
647	14645.1	6275.8	14666.99	6298.26	7944.43945	59909.4375	350.5712	-38.66467	1.13098	3529.37109	57832.71875	3	1	44	5	0	0	1080.46671	8.99325	14645.1	6275.8	14645.1	6275.8	0	0
647	18123.1	6165.9	18144.99	6188.36	8097.33545	41964.21875	290.62216	-59.47074	1.02411	4141.87158	45309.21094	3	1	45	-2	0	0	756.82469	9.36636	18123.1	6165.9	18123.1	6165.9	0	0
647	17571.1	6630	17592.99	6652.46	34227.05469	200226.28125	308.77066	-80.04194	1.06041	4573.2251	199885.375	3	1	46	-4	0	0	3611.08098	3.27327	17571.1	6630	17571.1	6630	0	0
647	25104.2	6697	25126.09	6719.46	10034.23438	58418.82031	308.03107	74.91619	1.04161	3576.26147	58972.46094	3	1	47	5	0	0	1053.58342	7.52293	25104.2	6697	25104.2	6697	0	0
647	28570.4	6742.5	28592.29	6764.96	16278.39453	92581.04688	304.44965	-45.07448	1.11242	4208.68652	92099.83594	3	1	48	6	0	0	1669.69918	5.43044	28570.4	6742.5	28570.4	6742.5	0	0
647	15888.6	6957.7	15910.49	6980.16	10188.8584	62510.98828	316.21005	-32.2562	1.06349	3522.42017	61977.49219	3	1	49	-5	0	0	1127.38567	7.39504	15888.6	6957.7	15888.6	6957.7	0	0
647	32879.8	6864.2	32901.69	6886.66	14700.32227	60146.42969	258.22705	87.82819	1.00478	4008.24487	65484.875	3	1	50	-3	0	0	1084.74086	5.8373	32879.8	6864.2	32879.8	6864.2	0	0
647	30487.9	7103.7	30509.79	7126.16	28795.15039	174597.04688	314.354	-30.7332	1.03642	4884.78711	172643.3125	3	1	51	-5	0	0	3148.85774	3.72019	30487.9	7103.7	30487.9	7103.7	0	0
647	31015.2	7195.6	31037.09	7218.06	24434.58398	229904.32813	391.58975	43.36588	1.17403	3160.00879	224064.78125	3	1	52	9	0	0	4146.32456	3.81271	31015.2	7195.6	31015.2	7195.6	0	0
647	1387.5	7332.2	1409.39	7354.66	8048.06201	46092.76953	305.51392	-35.12476	1.05731	3160.31958	47421.00781	3	1	53	-4	0	0	831.2831	8.64123	1387.5	7332.2	1387.5	7332.2	0	0
647	18502.3	7365.9	18524.19	7388.36	7518.17334	41294.36328	299.19165	67.16836	1.05525	3373.44922	41346.76563	3	1	54	5	0	0	744.74384	9.31538	18502.3	7365.9	18502.3	7365.9	0	0
647	15375.8	7517.6	15397.69	7540.06	7694.56689	32800.51563	263.57758	62.69603	1.23681	3925.04053	34461.98438	3	1	55	-2	0	0	591.5573	9.63306	15375.8	7517.6	15375.8	7517.6	0	0
647	23105.9	7451.3	23127.79	7473.76	11568.90039	52901.97266	272.99213	-89.99991	1.05655	3766.67188	53912.20313	3	1	56	5	0	0	954.08708	6.86749	23105.9	7451.3	23105.9	7451.3	0	0
647	4657.2	7876.2	4679.09	7898.66	8517.9082	45058.375	293.61722	43.59693	1.01895	2802.09668	48011.58594	3	1	57	-4	0	0	812.62779	8.00011	4657.2	7876.2	4657.2	7876.2	0	0
647	35934.9	8186.2	35956.79	8208.66	8135.12598	57591.66797	339.67056	-82.14198	1.02298	2986.94873	57922.28125	3	1	58	-4	0	0	1038.66573	8.39978	35934.9	8186.2	35934.9	8186.2	0	0
647	25923.8	8718.3	25945.69	8740.76	5807.00586	50343.76563	375.88669	34.40422	1.10931	2847.35205	48808.19531	3	1	59	6	0	0	907.94981	10.83776	25923.8	8718.3	25923.8	8718.3	0	0
647	37312.1	8682.5	37333.99	8704.96	7675.82373	73474.85156	394.97272	68.31835	1.00274	2422.22705	69820.32813	3	1	60	-4	0	0	1325.11895	8.25496	37312.1	8682.5	37312.1	8682.5	0	0
647	25217.4	8840.5	25239.29	8862.96	13790.09473	67887.25	283.25052	89.36295	1.19545	3674.85864	68717.53125	3	1	61	5	0	0	1224.34655	5.96362	25217.4	8840.5	25217.4	8840.5	0	0
647	39270.7	8782.3	39292.59	8804.76	5947.81348	48051.39453	362.8562	-74.46873	1.02292	2459.77759	46776.55859	3	1	62	5	0	0	866.6069	10.15851	39270.7	8782.3	39270.7	8782.3	0	0
647	34777.1	8964.4	34798.99	8986.86	28113.63477	163125.3125	307.51224	-29.54841	1.06384	4213.24805	162569.79688	3	1	63	5	0	0	2941.96501	3.68399	34777.1	8964.4	34777.1	8964.4	0	0
647	4316.3	9105.1	4338.19	9127.56	13732.81348	65179.375	278.12213	-19.04329	1.12028	2856.21484	67488.625	3	1	64	5	0	0	1175.51003	5.65099	4316.3	9105.1	4316.3	9105.1	0	0
647	18971.4	9095.1	18993.29	9117.56	7571.35693	36394.05469	279.89078	-47.60208	1.26116	2808.20654	36963.83594	3	1	65	5	0	0	656.36678	8.79194	18971.4	9095.1	18971.4	9095.1	0	0
647	22555.1	9003.1	22576.99	9025.56	10434.57324	66382.14063	321.99454	9.0674	1.14419	3577.54736	64789.3125	3	1	66	5	0	0	1197.20191	7.28601	22555.1	9003.1	22555.1	9003.1	0	0
647	35962.1	9093.8	35983.99	9116.26	7971.7334	66190.70313	367.8598	-44.65157	1.03639	3249.50879	63251.28125	3	1	67	5	0	0	1193.74933	8.73352	35962.1	9093.8	35962.1	9093.8	0	0
647	29058.4	9349.5	29080.29	9371.96	16115.69043	132318.04688	365.80136	-88.93845	1.03907	3337.27246	123519.1875	3	1	68	-4	0	0	2386.35598	5.14868	29058.4	9349.5	29058.4	9349.5	0	0
647	1809.9	9788.7	1831.79	9811.16	15127.68555	113526.03125	349.72104	-36.84676	1.08595	2138.2356	108375.10938	3	1	69	6	0	0	2047.44197	4.94046	1809.9	9788.7	1809.9	9788.7	0	0
647	20661.6	9989.8	20683.49	10012.26	6904.02881	30986.56641	270.45541	-65.91224	1.00212	3396.54932	33353.26563	3	1	70	-3	0	0	558.84273	10.04234	20661.6	9989.8	20661.6	9989.8	0	0
647	11032.3	10100.5	11054.19	10122.96	27350.21094	180063.32813	327.56125	-14.87473	1.01703	5468.521	164834.96875	3	1	71	-1	0	0	3247.44212	3.93886	11032.3	10100.5	11032.3	10100.5	0	0
647	19021.8	10465.7	19043.69	10488.16	14427.08105	65650.1875	272.32593	-34.08966	1.08858	3140.19092	67073.22656	3	1	72	5	0	0	1184.00113	5.57463	19021.8	10465.7	19021.8	10465.7	0	0
647	22592.9	10713.2	22614.79	10735.66	21020.07813	128374.44531	315.48764	-16.39679	1.1779	3584.43994	128341	3	1	73	6	0	0	2315.23312	4.35779	22592.9	10713.2	22592.9	10713.2	0	0
647	35449.8	10733.8	35471.69	10756.26	39943.30078	277100.90625	336.24609	3.52394	1.04663	5126.80078	269212	3	1	74	5	0	0	4997.51484	2.99712	35449.8	10733.8	35449.8	10733.8	0	0
647	26456	10886.7	26477.89	10909.16	6490.16455	41035.60156	321.00571	75.60413	1.00518	3423.84814	40612.79688	3	1	75	-2	0	0	740.07707	10.53795	26456	10886.7	26456	10886.7	0	0
647	39440.8	11244.9	39462.69	11267.36	11036.16406	99489.14063	383.30011	-83.26972	1.07715	3190.21191	94014.70313	3	1	76	5	0	0	1794.28665	6.73037	39440.8	11244.9	39440.8	11244.9	0	0
647	5549.3	11477.7	5571.19	11500.16	12493.18555	71709.33594	305.85211	54.58968	1.04358	2927.96899	72883.77344	3	1	77	-4	0	0	1293.27787	6.05497	5549.3	11477.7	5549.3	11477.7	0	0
647	30635.9	11522.5	30657.79	11544.96	34464.85156	190167.46875	299.87491	-4.15866	1.05669	4813.42236	199341.4375	3	1	78	5	0	0	3429.6703	3.29152	30635.9	11522.5	30635.9	11522.5	0	0
647	414.8	11741.7	436.69	11764.16	26482.06641	199424.20313	350.32669	20.69531	1.12098	2477.03125	193012.21875	3	1	79	6	0	0	3596.6155	3.50879	414.8	11741.7	414.8	11741.7	0	0
647	10567.2	11628.5	10589.09	11650.96	38432.00391	189844.26563	283.73471	3.62386	1.13081	4226.16699	194744.82813	3	1	80	5	0	0	3423.84133	3.01391	10567.2	11628.5	10567.2	11628.5	0	0
647	32409.5	11693.1	32431.39	11715.56	5324.01025	29453.88086	300.27008	0.0419	1.19318	3174.48438	29896.89063	3	1	81	8	0	0	531.20074	12.14586	32409.5	11693.1	32409.5	11693.1	0	0
647	2351.8	11846.3	2373.69	11868.76	33163.59766	183778.84375	300.52261	-4.96225	1.10313	3404.41284	184878.6875	3	1	82	5	0	0	3314.45145	3.20146	2351.8	11846.3	2351.8	11846.3	0	0
647	24258.1	11878.2	24279.99	11900.66	17457.21875	121785.04688	337.18613	-1.27452	1.17526	2867.87549	121803.10938	3	1	83	6	0	0	2196.39332	4.7334	24258.1	11878.2	24258.1	11878.2	0	0
647	19155.5	11961.7	19177.39	11984.16	21263.9375	125475.55469	310.11154	-7.92671	1.12472	2900.34399	124742.39844	3	1	84	5	0	0	2262.95163	4.16605	19155.5	11961.7	19155.5	11961.7	0	0
647	34060.7	12154.4	34082.59	12176.86	11328.77539	72233.35156	322.35739	-14.05268	1.26326	3222.11597	71955.10156	3	1	85	5	0	0	1302.7285	6.65108	34060.7	12154.4	34060.7	12154.4	0	0
647	8889.6	12706.4	8911.49	12728.86	12306.36035	97174.55469	358.73331	-12.17245	1.13686	2818.69629	93882.59375	3	1	86	6	0	0	1752.54309	6.03089	8889.6	12706.4	8889.6	12706.4	0	0
647	2917.4	12937.5	2939.29	12959.96	7676.55615	41309.19922	296.14227	85.84619	1.06648	3733.97632	43768.59375	3	1	87	-5	0	0	745.01141	9.45923	2917.4	12937.5	2917.4	12937.5	0	0
647	27351	13009.5	27372.89	13031.96	19103.58984	138555.40625	343.80682	-8.58721	1.29296	3399.98218	130973.44531	3	1	88	7	0	0	2498.84675	4.5921	27351	13009.5	27351	13009.5	0	0
647	31941	13863.8	31962.89	13886.26	19419.22852	111596.48438	306.03387	8.31349	1.14646	3338.03174	111529.20313	3	1	89	6	0	0	2012.6426	4.54775	31941	13863.8	31941	13863.8	0	0
647	7192.1	14220.9	7213.99	14243.36	9370.75488	31968.16602	235.79349	-19.58511	1.23217	3155.07642	33863.08594	3	1	90	6	0	0	576.54587	7.76113	7192.1	14220.9	7192.1	14220.9	0	0
647	9754.1	14630	9775.99	14652.46	12022.71387	64581.55859	295.87839	-34.06947	1.0592	3002.86768	66332.30469	3	1	91	5	0	0	1164.72841	6.27462	9754.1	14630	9754.1	14630	0	0
647	10826.1	14459.5	10847.99	14481.96	6864.76074	46676.25781	332.88602	-7.64161	1.2343	2569.4436	45699.91016	3	1	92	6	0	0	841.80631	9.20057	10826.1	14459.5	10826.1	14459.5	0	0
647	27756.2	14645.9	27778.09	14668.36	16734.75195	163420.09375	398.9361	14.26595	1.07631	2833.26563	148328.35938	3	1	93	5	0	0	2947.28139	4.83259	27756.2	14645.9	27756.2	14645.9	0	0
647	40342.9	14729.4	40364.79	14751.86	20241.47852	140950.21875	336.8775	-1.79651	1.00399	3932.20825	138969.79688	3	1	94	-5	0	0	2542.0372	4.54551	40342.9	14729.4	40342.9	14729.4	0	0
647	1056.8	15048.5	1078.69	15070.96	7441.56104	23218.73047	225.50046	-41.52098	1.02741	5581.03906	28996.03125	3	1	95	8	0	0	418.7498	11.24312	1056.8	15048.5	1056.8	15048.5	0	0
647	14500.2	14974.5	14522.09	14996.96	6184.80029	33647.98438	297.76724	-20.50131	1.17903	3126.46069	34065.48438	3	1	96	6	0	0	606.8414	10.668	14500.2	14974.5	14500.2	14974.5	0	0
647	21789.4	15068.9	21811.29	15091.36	8096.58447	41533.96094	289.14188	6.81962	1.05192	3168.05469	43199.63281	3	1	97	5	0	0	749.06499	8.62349	21789.4	15068.9	21789.4	15068.9	0	0
647	23938.8	15025.9	23960.69	15048.36	10839.53223	55620.10938	289.18173	-50.79416	1.03225	3213.85669	56372.58594	3	1	98	5	0	0	1003.10867	6.90319	23938.8	15025.9	23938.8	15025.9	0	0
647	13249.7	15177.2	13271.59	15199.66	27914.46484	141102.76563	287.02078	-35.31301	1.10353	3779.97827	142726.54688	3	1	99	5	0	0	2544.78838	3.6482	13249.7	15177.2	13249.7	15177.2	0	0
647	31738.9	15205.1	31760.79	15227.56	35942.73828	220135.25	315.93625	23.62561	1.00261	4373.75586	218681.09375	3	1	100	-5	0	0	3970.13923	3.14296	31738.9	15205.1	31738.9	15205.1	0	0
647	39371	15122.6	39392.89	15145.06	15840.62891	69084.30469	266.6022	14.34575	1.05402	3747.96777	70679.80469	3	1	101	-4	0	0	1245.93544	5.42715	39371	15122.6	39371	15122.6	0	0
647	27091.3	15400.9	27113.19	15423.36	10102.85742	37386.19531	245.58043	12.42978	1.06317	3912.43042	38312.24219	3	1	102	-5	0	0	674.26003	7.75365	27091.3	15400.9	27091.3	15400.9	0	0
647	36623.5	15437.4	36645.39	15459.86	8828.73047	49199.16797	301.36304	20.32316	1.14531	3202.76343	49115.91406	3	1	103	5	0	0	887.30699	8.06692	36623.5	15437.4	36623.5	15437.4	0	0
647	23090.5	15830.8	23112.39	15853.26	9284.64063	55756.01953	312.84091	52.79504	1.0278	3500.4624	56187.4375	3	1	104	-3	0	0	1005.55981	7.94356	23090.5	15830.8	23090.5	15830.8	0	0
647	3095.8	16272.6	3117.69	16295.06	16724.68555	63091.72266	247.9519	-69.29745	1.19498	4220.77393	68110.64844	3	1	105	6	0	0	1137.85922	5.38524	3095.8	16272.6	3095.8	16272.6	0	0
647	19343.5	17081.7	19365.39	17104.16	29105.44336	172737.54688	311.00436	-6.1634	1.15588	3567.8623	176325.4375	3	1	106	5	0	0	3115.32166	3.49968	19343.5	17081.7	19343.5	17081.7	0	0
647	1234.7	17211.3	1256.59	17233.76	10420.7002	64094.79297	316.60895	60.23301	1.04043	3297.53638	64402.59375	3	1	107	-3	0	0	1155.94959	7.13654	1234.7	17211.3	1234.7	17211.3	0	0
647	7159.5	17358.2	7181.39	17380.66	27220.875	184026.17188	331.93188	-35.47769	1.12591	2551.23901	184954.03125	3	1	108	7	0	0	3318.91201	3.47123	7159.5	17358.2	7159.5	17358.2	0	0
647	16149.3	17566.7	16171.19	17589.16	21884.85547	148057.25	332.0498	-63.19172	1.03992	5807.49023	157908.75	3	1	109	-2	0	0	2670.2125	4.69733	16149.3	17566.7	16149.3	17566.7	0	0
647	17695	17440.9	17716.89	17463.36	12472.41113	118030.23438	392.71878	-55.29083	1.12192	2572.97974	113512.50781	3	1	110	7	0	0	2128.67528	5.83459	17695	17440.9	17695	17440.9	0	0
647	33782.8	18294.1	33804.69	18316.56	36595.08594	220780.79688	313.56638	-17.0754	1.17495	5023.39551	219515.10938	3	1	111	7	0	0	3981.78167	3.17717	33782.8	18294.1	33782.8	18294.1	0	0
647	27122.2	18385.8	27144.09	18408.26	12230.93457	71835.89844	309.38638	89.84055	1.0764	4767.11963	71945.00781	3	1	112	5	0	0	1295.56043	6.99117	27122.2	18385.8	27122.2	18385.8	0	0
647	22062.9	18639	22084.79	18661.46	5671.43506	37328.46484	327.51697	33.34706	1.20179	3051.65625	37901.59375	3	1	113	6	0	0	673.21886	11.3413	22062.9	18639	22062.9	18639	0	0
647	1286.4	18735.5	1308.29	18757.96	21206.95898	128771.55469	314.57993	6.52307	1.0594	3217.95972	132141	3	1	114	5	0	0	2322.39499	4.24605	1286.4	18735.5	1286.4	18735.5	0	0
647	27856.8	18751.5	27878.69	18773.96	33513.36719	190368.03125	304.26233	-24.01384	1.17959	4534.57227	191195.6875	3	1	115	5	0	0	3433.28744	3.31754	27856.8	18751.5	27856.8	18751.5	0	0
647	6986.2	19004.3	7008.09	19026.76	5825.3418	29290.48828	286.26141	2.56198	1.01569	2996.51025	30895.24219	3	1	116	5	0	0	528.25396	11.06848	6986.2	19004.3	6986.2	19004.3	0	0
647	5709.2	19162.3	5731.09	19184.76	17837.95703	124593.53906	337.39252	-0.48637	1.04243	2706.93555	124288.60938	3	1	117	5	0	0	2247.04448	4.61431	5709.2	19162.3	5709.2	19162.3	0	0
647	1048.3	19371.3	1070.19	19393.76	7077.75488	60316.17578	372.67422	18.0401	1.2712	3563.40527	58374.86719	3	1	118	6	0	0	1087.80223	9.90337	1048.3	19371.3	1048.3	19371.3	0	0
647	9359	19861.1	9380.89	19883.56	11059.11328	66438.20313	312.90247	3.25753	1.13587	3534.33423	66135.64063	3	1	119	5	0	0	1198.21299	6.94897	9359	19861.1	9359	19861.1	0	0
647	34296.9	20155.7	34318.79	20178.16	24321.32617	129821.23438	294.94394	-8.27512	1.20917	4054.49927	129282.51563	3	1	120	5	0	0	2341.32596	4.04794	34296.9	20155.7	34296.9	20155.7	0	0
647	997.4	20511.4	1019.29	20533.86	12706.55078	77697.51563	315.6821	0	1.06312	3473.9834	77329.41406	3	1	121	5	0	0	1401.27469	6.22255	997.4	20511.4	997.4	20511.4	0	0
647	16316	20412.7	16337.89	20435.16	11032.87402	67011.32031	314.62265	4.74165	1.07357	3036.9314	67828.71875	3	1	122	5	0	0	1208.54916	6.69014	16316	20412.7	16316	20412.7	0	0
647	26142.6	20848.5	26164.49	20870.96	15119.61426	88612.42969	309.056	-2.53302	1.12934	3652.06323	87278.42188	3	1	123	6	0	0	1598.12517	5.54025	26142.6	20848.5	26142.6	20848.5	0	0
647	9463.5	21180	9485.39	21202.46	6783.23633	46964.15625	335.91162	-61.62381	1.26858	3021.646	46822.85156	3	1	124	7	0	0	846.99856	9.75141	9463.5	21180	9463.5	21180	0	0
647	2137.9	21334.7	2159.79	21357.16	21814.02539	141173.96875	324.76532	9.31995	1.09206	2487.6543	139386.64063	3	1	125	5	0	0	2546.07253	3.98902	2137.9	21334.7	2137.9	21334.7	0	0
647	21674	21397.7	21695.89	21420.16	7222.15967	20261.88867	213.82903	15.47717	1.19717	3562.49438	21149.64063	3	1	126	6	0	0	365.42316	9.93771	21674	21397.7	21674	21397.7	0	0
647	36796.6	21810.4	36818.49	21832.86	36813.58984	212530.92188	306.73773	-17.98293	1.0841	3869.33154	213429.71875	3	1	127	5	0	0	3832.99518	3.04466	36796.6	21810.4	36796.6	21810.4	0	0
647	7832.6	22133	7854.49	22155.46	26357.25977	239450.3125	384.7847	-23.48352	1.19199	2477.57666	230233.57813	3	1	128	5	0	0	4318.48639	3.50483	7832.6	22133	7832.6	22133	0	0
647	17366.9	22161.7	17388.79	22184.16	22466.61133	137500.375	315.82272	73.87509	1.00498	3840.63452	138070.14063	3	1	129	5	0	0	2479.81926	4.21697	17366.9	22161.7	17366.9	22161.7	0	0
647	22627.5	22309.5	22649.39	22331.96	12678.87207	88044.46094	336.41159	24.90024	1.11165	2970.5979	84719.05469	3	1	130	5	0	0	1587.88185	5.98655	22627.5	22309.5	22627.5	22309.5	0	0
647	27843	22767.2	27864.89	22789.66	9178.82324	48555.30078	293.6196	-21.42809	1.13548	3340.50977	48959.25781	3	1	131	6	0	0	875.69485	7.92665	27843	22767.2	27843	22767.2	0	0
647	1653.6	22852.5	1675.49	22874.96	14213.01953	65900.52344	274.8916	-4.17545	1.05581	4383.96631	67512.84375	3	1	132	5	0	0	1188.51594	6.10535	1653.6	22852.5	1653.6	22852.5	0	0
647	4547.5	23087.1	4569.39	23109.56	12159.34863	66363.96875	298.24368	-3e-05	1.22162	4149.42432	65482.39063	3	1	133	-2	0	0	1196.87418	6.75945	4547.5	23087.1	4547.5	23087.1	0	0
647	9213.5	23244	9235.39	23266.46	15851.85547	131610.07813	367.84491	16.23676	1.20113	2532.94922	124504.26563	3	1	134	5	0	0	2373.58776	4.92418	9213.5	23244	9213.5	23244	0	0
647	11428	23201.9	11449.89	23224.36	8625.05273	55402.64844	323.5524	-73.90441	1.01273	3079.5625	56073.9375	3	1	135	-5	0	0	999.18676	8.10479	11428	23201.9	11428	23201.9	0	0
647	27220.4	23750.2	27242.29	23772.66	17448.77734	91071.83594	291.65524	-0.47666	1.19964	3408.70142	91188.46094	3	1	136	6	0	0	1642.48056	4.9346	27220.4	23750.2	27220.4	23750.2	0	0
647	4554.7	24433.8	4576.59	24456.26	21605.32227	173781.10938	362.06049	17.84692	1.19649	2984.18237	160526.4375	3	1	137	5	0	0	3134.14231	4.11177	4554.7	24433.8	4554.7	24433.8	0	0
647	7999.1	24253.2	8020.99	24275.66	9053.32813	40070.07813	268.57538	-25.17184	1.17529	3478.58984	40835.25	3	1	138	5	0	0	722.66386	8.13684	7999.1	24253.2	7999.1	24253.2	0	0
647	14733.8	24292.8	14755.69	24315.26	12062.74219	78243.14844	325.13248	-17.04996	1.15578	3271.33936	78983.51563	3	1	139	5	0	0	1411.11518	6.36629	14733.8	24292.8	14733.8	24292.8	0	0
647	3473.9	24452.6	3495.79	24475.06	10675.33789	62300.75391	308.40121	-24.70912	1.08384	3658.72217	63127.94531	3	1	140	5	0	0	1123.5941	7.21351	3473.9	24452.6	3473.9	24452.6	0	0
647	4773.7	25450.2	4795.59	25472.66	8023.92139	63419.73047	358.90463	-20.32785	1.24913	2625.11035	62776.24219	3	1	141	10	0	0	1143.77484	8.17419	4773.7	25450.2	4773.7	25450.2	0	0
647	16233.3	25877.6	16255.19	25900.06	17876.44727	81646.74219	272.82806	20.3456	1.10177	3256.323	82652.92188	3	1	142	5	0	0	1472.499	4.82519	16233.3	25877.6	16233.3	25877.6	0	0
647	22051.5	26019.1	22073.39	26041.56	13222.52637	74086.95313	302.18567	10.29623	1.08777	3495.2998	73550.50781	3	1	143	5	0	0	1336.1582	6.06008	22051.5	26019.1	22051.5	26019.1	0	0
647	23059.3	25888	23081.19	25910.46	12128.49121	79714.73438	327.28503	-89.66634	1.03016	3277.72852	81048.78906	3	1	144	6	0	0	1437.65523	6.34193	23059.3	25888	23059.3	25888	0	0
647	8886.3	26189.1	8908.19	26211.56	14485.1748	103074.85156	340.54517	-8.67116	1.0685	2709.95264	99857.1875	3	1	145	5	0	0	1858.95495	5.32916	8886.3	26189.1	8886.3	26189.1	0	0
647	8159.4	26449.7	8181.29	26472.16	22116.09961	117250.71875	293.94339	69.38577	1.01055	4132.5835	118969.41406	3	1	146	-3	0	0	2114.61671	4.34153	8159.4	26449.7	8159.4	26449.7	0	0
647	5637.5	26591.7	5659.39	26614.16	11182.41699	77282.42969	335.60834	34.12844	1.06581	2875.62183	74282.45313	3	1	147	5	0	0	1393.78862	6.51821	5637.5	26591.7	5637.5	26591.7	0	0
647	28510	26640.5	28531.89	26662.96	7120.88672	32981.91016	274.74582	-22.13073	1.12186	3133.58472	34015.38281	3	1	148	5	0	0	594.82875	9.54377	28510	26640.5	28510	26640.5	0	0
647	18475.4	26780.8	18497.29	26803.26	5015.71582	41528.97266	367.34094	-4.53159	1.23751	2885.13623	39432.59375	3	1	149	6	0	0	748.97502	12.30404	18475.4	26780.8	18475.4	26780.8	0	0
647	3450.6	28031.9	3472.49	28054.36	12681.7373	81005.21094	322.64679	7.07162	1.07183	3044.84619	81082.84375	3	1	150	5	0	0	1460.92898	6.02998	3450.6	28031.9	3450.6	28031.9	0	0
647	4630.7	28160.8	4652.59	28183.26	9647.14258	64052.83984	328.95013	0	1.04497	3478.48779	65349.80469	3	1	151	5	0	0	1155.19297	7.68087	4630.7	28160.8	4630.7	28160.8	0	0
647	6726.6	28628.8	6748.49	28651.26	9134.22168	83143.98438	385.15884	20.71554	1.01618	2592.31738	75555.0625	3	1	152	-5	0	0	1499.50176	7.36178	6726.6	28628.8	6726.6	28628.8	0	0
647	33014.9	28398.9	33036.79	28421.36	18118.69531	102337.59375	303.39917	1.8649	1.12071	3766.08032	101479.99219	3	1	153	5	0	0	1845.6585	4.8967	33014.9	28398.9	33014.9	28398.9	0	0
647	34475.5	28524.8	34497.39	28547.26	17721.61523	158375.53125	381.63889	27.99459	1.07382	3496.64795	147153.8125	3	1	154	5	0	0	2856.30271	4.85211	34475.5	28524.8	34475.5	28524.8	0	0
647	13945.8	28556.8	13967.69	28579.26	22467.55859	180114.59375	361.45709	34.85696	1.18276	3887.96021	171653	3	1	155	-5	0	0	3248.3667	4.20273	13945.8	28556.8	13945.8	28556.8	0	0
647	18506.1	28659	18527.99	28681.46	7095.78516	52051.11328	345.76022	-23.90409	1.14444	3610.32593	50870.85156	3	1	156	5	0	0	938.74183	9.94094	18506.1	28659	18506.1	28659	0	0
647	4188.9	28858.5	4210.79	28880.96	31739.54492	222342.14063	337.88644	-40.27293	1.01476	4058.27588	228769.09375	3	1	157	-3	0	0	4009.94051	3.35937	4188.9	28858.5	4188.9	28858.5	0	0
647	29675.7	28786.4	29697.59	28808.86	17029.34375	131855.57813	355.23074	56.38803	1.01157	4094.13037	127528.74219	3	1	158	-3	0	0	2378.01535	5.18694	29675.7	28786.4	29675.7	28786.4	0	0
647	15148.9	29376.7	15170.79	29399.16	9622.80273	54775.8125	304.58173	15.779	1.1524	3410.65503	54860.625	3	1	159	6	0	0	987.88178	7.67316	15148.9	29376.7	15148.9	29376.7	0	0
647	31382.5	29380.6	31404.39	29403.06	23155.91211	166973.40625	342.80957	10.66071	1.1972	4332.00244	161064.9375	3	1	160	7	0	0	3011.36538	4.21378	31382.5	29380.6	31382.5	29380.6	0	0
647	2975.6	29781	2997.49	29803.46	14960.3418	69270.88281	274.70392	29.70691	1.07688	3681.74878	70171.28125	3	1	161	5	0	0	1249.30037	5.62624	2975.6	29781	2975.6	29781	0	0
647	26721.6	29955.9	26743.49	29978.36	13919.75391	93059.42969	330.08414	-36.19049	1.03648	3244.47314	92655.17188	3	1	162	5	0	0	1678.32681	5.71076	26721.6	29955.9	26721.6	29955.9	0	0
647	17623.4	30027.6	17645.29	30050.06	14282.13086	65037.5	272.42416	-10.83328	1.1491	4092.19653	66502.08594	3	1	163	-5	0	0	1172.95131	5.97848	17623.4	30027.6	17623.4	30027.6	0	0
647	4288.1	30381	4309.99	30403.46	9156.7334	62188.01953	332.69272	-83.41013	1.02365	3161.03735	62643.0625	3	1	164	-3	0	0	1121.56093	7.78448	4288.1	30381	4288.1	30381	0	0
647	9772.3	30556	9794.19	30578.46	5469.22705	41142.03516	350.1387	-11.62419	1.19298	2989.43701	40004.07813	3	1	165	5	0	0	741.9966	11.59203	9772.3	30556	9772.3	30556	0	0
647	29497.5	30649.5	29519.39	30671.96	20530.13867	123054.46094	312.54529	35.25641	1.05307	3346.02515	122258.375	3	1	166	5	0	0	2219.2872	4.37376	29497.5	30649.5	29497.5	30649.5	0	0
647	5946.4	30644.6	5968.29	30667.06	11519.86035	74654.21094	324.98535	2.14532	1.27856	3349.77222	74375.69531	3	1	167	8	0	0	1346.38869	6.63142	5946.4	30644.6	5946.4	30644.6	0	0
647	14402.8	30636.8	14424.69	30659.26	13131.37207	85136.60938	325.05988	-7.57138	1.20151	3433.37842	83731.53906	3	1	168	7	0	0	1535.43875	6.04676	14402.8	30636.8	14402.8	30636.8	0	0
647	16104.7	31095.6	16126.59	31118.06	42126.10156	330905.84375	357.79709	52.82562	1.15488	3747.03149	312090.21875	3	1	169	5	0	0	5967.88689	2.76149	16104.7	31095.6	16104.7	31095.6	0	0
647	6299.8	31422.1	6321.69	31444.56	16468.8418	75562.40625	273.4523	38.69273	1.14792	4478.0918	76949.70313	3	1	170	5	0	0	1362.768	5.49398	6299.8	31422.1	6299.8	31422.1	0	0
647	12648.2	32105.4	12670.09	32127.86	25161.8125	181185.625	342.57144	0.0002	1.09503	4315.1792	177253.53125	3	1	171	6	0	0	3267.68275	3.97271	12648.2	32105.4	12648.2	32105.4	0	0
647	10693.4	32233.1	10715.29	32255.56	11567.9668	79235.35938	334.11136	-29.27431	1.24477	2976.63086	76891.22656	3	1	172	5	0	0	1429.00971	6.41069	10693.4	32233.1	10693.4	32233.1	0	0
647	15019.9	32741.7	15041.79	32764.16	13517.27637	90999.39844	331.23398	-6.40811	1.19644	3294.21216	88403.69531	3	1	173	7	0	0	1641.17415	5.85524	15019.9	32741.7	15019.9	32741.7	0	0
647	35964.3	32723.1	35986.19	32745.56	12227.71191	104296.82813	372.84058	3.66096	1.25926	2938.62036	98069.49219	3	1	174	7	0	0	1880.9933	6.11124	35964.3	32723.1	35964.3	32723.1	0	0
647	8341.3	32837.8	8363.19	32860.26	23297.87891	169132.125	343.96567	1.4337	1.2678	3625.01367	164066.65625	3	1	175	5	0	0	3050.29787	4.05258	8341.3	32837.8	8341.3	32837.8	0	0
647	17854.2	32874.8	17876.09	32897.26	5997.729	31541.03906	292.75534	54.37658	1.17518	3311.15308	32246.17188	3	1	176	7	0	0	568.84264	11.15737	17854.2	32874.8	17854.2	32874.8	0	0
647	2659.2	33166.7	2681.09	33189.16	41101.64844	342202.625	368.35983	-14.54434	1.09828	2889.81665	324949.59375	3	1	177	5	0	0	6171.62434	2.71771	2659.2	33166.7	2659.2	33166.7	0	0
647	30046.1	33106.7	30067.99	33129.16	7625.2749	42598.19922	301.73666	-13.68958	1.25319	3208.26807	43182.29688	3	1	178	5	0	0	768.25852	9.06644	30046.1	33106.7	30046.1	33106.7	0	0
647	6066.1	33315	6087.99	33337.46	20842.08398	156546.71875	349.87399	-0.92397	1.14615	2510.93237	153705.6875	3	1	179	5	0	0	2823.32007	4.1002	6066.1	33315	6066.1	33315	0	0
647	37650.9	33621	37672.79	33643.46	27580.43555	197347.35938	341.48792	14.28577	1.10012	4098.30371	193828.40625	3	1	180	6	0	0	3559.15963	3.69497	37650.9	33621	37650.9	33621	0	0
647	4455.3	33760.2	4477.19	33782.66	27761.89453	156633.10938	303.2337	-7.82638	1.09438	3283.68726	157497.8125	3	1	181	5	0	0	2824.87813	3.56901	4455.3	33760.2	4455.3	33760.2	0	0
647	39416.1	33849	39437.99	33871.46	17235.93164	104240.82813	313.95093	-4.20978	1.11318	3267.88184	102651.95313	3	1	182	5	0	0	1879.98334	4.91623	39416.1	33849	39416.1	33849	0	0
647	12955.3	34001.4	12977.19	34023.86	14832.14355	128194.25781	375.31207	-10.78273	1.15747	3398.33521	120967.61719	3	1	183	5	0	0	2311.98344	5.48591	12955.3	34001.4	12955.3	34001.4	0	0
647	14210.3	33944.4	14232.19	33966.86	18306.49219	125310.86719	334.00427	-18.0269	1.02401	3282.39087	123756.22656	3	1	184	-3	0	0	2259.98149	4.70361	14210.3	33944.4	14210.3	33944.4	0	0
647	426.4	34528.1	448.29	34550.56	15959.82422	118940.16406	348.50616	-40.93301	1.09539	4466.89941	117389.51563	3	1	185	-6	0	0	2145.08586	5.56564	426.4	34528.1	426.4	34528.1	0	0
647	16041.9	34757.6	16063.79	34780.06	17150.6582	90852.78906	293.82513	-4.55737	1.00981	3719.84546	92539.86719	3	1	186	5	0	0	1638.53005	5.08797	16041.9	34757.6	16041.9	34757.6	0	0
647	12617.2	35249.6	12639.09	35272.06	33310.97266	201720.35938	314.15317	-6.55415	1.15015	3863.14648	199671.34375	3	1	187	5	0	0	3638.02668	3.24197	12617.2	35249.6	12617.2	35249.6	0	0
647	14008.2	35395.4	14030.09	35417.86	9035.45508	58308.10156	324.30203	-57.31097	1.09627	3294.68018	58275.99219	3	1	188	5	0	0	1051.58661	7.96573	14008.2	35395.4	14008.2	35395.4	0	0
647	33497.4	35527.1	33519.29	35549.56	14665.31641	82869.53906	303.46735	13.88352	1.13976	3797.86499	84059.375	3	1	189	6	0	0	1494.55214	5.72439	33497.4	35527.1	33497.4	35527.1	0	0
647	11751.2	35736.7	11773.09	35759.16	11280.61035	58144.71094	289.8338	33.99518	1.16969	4275.58545	61137.36719	3	1	190	8	0	0	1048.63986	7.23768	11751.2	35736.7	11751.2	35736.7	0	0
647	3565.6	35896.8	3587.49	35919.26	12113.20215	62312.26953	289.54596	25.51521	1.12234	3597.96191	63287.95313	3	1	191	7	0	0	1123.80178	6.53287	3565.6	35896.8	3565.6	35896.8	0	0
647	28471.5	36003.8	28493.39	36026.26	11899.74316	62392.11719	292.31848	20.0173	1.11835	3397.95264	64650.1875	3	1	192	5	0	0	1125.24183	6.52203	28471.5	36003.8	28471.5	36003.8	0	0
647	19060	36105.3	19081.89	36127.76	9916.6416	48603.28516	282.62509	24.97559	1.27284	3193.13354	49934.66406	3	1	193	8	0	0	876.56025	7.3837	19060	36105.3	19060	36105.3	0	0
647	631.4	36343.6	653.29	36366.06	6331.31299	33938.98828	295.57166	-19.02335	1.15768	3658.17993	34413.5	3	1	194	5	0	0	612.08965	11.02395	631.4	36343.6	631.4	36343.6	0	0
647	2209.3	36598.9	2231.19	36621.36	10491.84473	42981.16797	258.38864	-49.43182	1.11171	5120.92236	47763.9375	3	1	195	-2	0	0	775.16536	8.14054	2209.3	36598.9	2209.3	36598.9	0	0
647	5638.5	36625.9	5660.39	36648.36	6935.49512	52376.60156	350.82468	19.33762	1.27559	2974.1936	51651.15625	3	1	196	5	0	0	944.61201	9.52021	5638.5	36625.9	5638.5	36625.9	0	0
647	2933.3	37135.7	2955.19	37158.16	16649.89063	62647.97266	247.63274	26.198	1.01347	4374.89209	64835.69531	3	1	197	5	0	0	1129.85619	5.44969	2933.3	37135.7	2933.3	37135.7	0	0
647	36290.5	37438.4	36312.39	37460.86	38888.95703	358328.375	387.51428	-21.47746	1.1175	5217.86475	324151.375	3	1	198	5	0	0	6462.45224	3.04188	36290.5	37438.4	36290.5	37438.4	0	0
647	8881.3	37698.5	8903.19	37720.96	8659.37891	68081.60156	357.95773	60.8896	1.1085	5374.10449	68136.39063	3	1	199	-2	0	0	1227.85168	9.61804	8881.3	37698.5	8881.3	37698.5	0	0
647	12239.3	38194	12261.19	38216.46	5787.69482	51163.72266	379.56702	11.60875	1.0842	4965.18359	51595.40625	3	1	200	-3	0	0	922.73774	13.23317	12239.3	38194	12239.3	38194	0	0
647	1738.9	38280.6	1760.79	38303.06	40418.87891	318762.125	358.51013	-0.42653	1.12934	3500.75781	310970.0625	3	1	201	5	0	0	5748.87492	2.80968	1738.9	38280.6	1738.9	38280.6	0	0
647	20089	38475.9	20110.89	38498.36	8333.92773	51859.73438	318.45679	20.50356	1.24914	3079.19019	50656.24219	3	1	202	5	0	0	935.29031	8.33063	20089	38475.9	20089	38475.9	0	0
647	32758.6	38388.8	32780.49	38411.26	18382.5918	93010.3125	287.159	4.76702	1.16351	6013.30518	96606.375	3	1	203	5	0	0	1677.44099	5.44253	32758.6	38388.8	32758.6	38388.8	0	0
647	2276.7	38615.3	2298.59	38637.76	12895.15527	102812.5	360.47064	21.29803	1.06029	3111.52759	97776.8125	3	1	204	5	0	0	1854.22344	5.96298	2276.7	38615.3	2276.7	38615.3	0	0
647	17034.4	38774.5	17056.29	38796.96	20401.08594	174931.76563	373.82465	22.14072	1.23375	2912.30298	162377.42188	3	1	205	6	0	0	3154.89439	4.25027	17034.4	38774.5	17034.4	38774.5	0	0
647	9320.4	38914.2	9342.29	38936.66	6870.59424	46660.82813	332.68967	-20.03931	1.24806	4055.07227	46094.19531	3	1	206	5	0	0	841.52804	10.62745	9320.4	38914.2	9320.4	38914.2	0	0
647	12489.6	39065.8	12511.49	39088.26	6773.18066	33583.03516	284.26532	3.43015	1.02092	4089.72827	35340.79688	3	1	207	-3	0	0	605.67004	10.83192	12489.6	39065.8	12489.6	39065.8	0	0
647	2350.8	39344.1	2372.69	39366.56	12471.07422	121719.79688	398.83099	10.81676	1.00935	2785.59839	113220.03906	3	1	208	-3	0	0	2195.21654	5.93725	2350.8	39344.1	2350.8	39344.1	0	0
647	5463.5	39326.4	5485.39	39348.86	15803.73828	96512.41406	315.48004	19.26108	1.17795	4168.54395	98449.39844	3	1	209	9	0	0	1740.60139	5.53022	5463.5	39326.4	5463.5	39326.4	0	0
647	14009.5	39425.1	14031.39	39447.56	31626.19531	230418.32813	344.58414	16.48912	1.19655	2905.23901	221400.03125	3	1	210	5	0	0	4155.59455	3.20593	14009.5	39425.1	14009.5	39425.1	0	0
647	7953.7	39701.9	7975.59	39724.36	28235.25586	275443.75	398.73175	-4.52592	1.14275	2097.57251	259293.6875	3	1	211	5	0	0	4967.62803	3.28711	7953.7	39701.9	7953.7	39701.9	0	0
647	22159.8	39900.6	22181.69	39923.06	9338.90918	48263.41797	290.21588	11.54166	1.20525	3129.74951	49214.26563	3	1	212	7	0	0	870.43074	7.68293	22159.8	39900.6	22159.8	39900.6	0	0
647	32338.1	39847	32359.99	39869.46	20548.58984	146793.59375	341.21082	14.4188	1.26722	4254.00391	143354.90625	3	1	213	5	0	0	2647.42246	4.5708	32338.1	39847	32338.1	39847	0	0
647	36819.5	39890.6	36841.39	39913.06	6240.56299	54593.96094	377.59015	-34.86928	1.03094	2829.00439	52928.89063	3	1	214	-5	0	0	984.60209	10.19439	36819.5	39890.6	36819.5	39890.6	0	0
647	10107.5	40260.6	10129.39	40283.06	19645.85352	99498.75	287.29865	-8.57787	1.23002	4243.34912	100483.27344	3	1	215	7	0	0	1794.45996	4.75503	10107.5	40260.6	10107.5	40260.6	0	0
647	15781	40340.4	15802.89	40362.86	6822.6167	56999.70703	368.99548	-60.94731	1.1765	3231.50562	55766.35938	3	1	216	-4	0	0	1027.98972	9.89145	15781	40340.4	15781	40340.4	0	0
647	23572.1	40365.8	23593.99	40388.26	14626.55859	91861.32813	319.93039	1.31327	1.23199	3886.34082	91852.47656	3	1	217	5	0	0	1656.71905	5.75566	23572.1	40365.8	23572.1	40365.8	0	0
647	31133.7	40313.5	31155.59	40335.96	12010.11719	71935.36719	312.43365	-31.47667	1.17104	4688.62451	71683.39063	3	1	218	6	0	0	1297.35435	7.0562	31133.7	40313.5	31133.7	40313.5	0	0
647	19753.9	243.9	19775.79	266.36	23293.69727	138209.4375	310.96384	3.54262	1.01535	3356.0105	135860.73438	4	1	0	-4	0	0	2492.60721	4.01701	19753.9	243.9	19753.9	243.9	0	0
647	26445	394.9	26466.89	417.36	13828	91218.47656	327.88531	-24.78177	1.08642	3185.87524	90198.11719	4	1	1	5	0	0	1645.12522	5.71584	26445	394.9	26445	394.9	0	0
647	27941.6	226.3	27963.49	248.76	10364.5332	59142.69141	304.95511	69.3555	1.22545	3368.96631	58106.84375	4	1	2	5	0	0	1066.63844	7.21804	27941.6	226.3	27941.6	226.3	0	0
647	39843.9	316.9	39865.79	339.36	8747.32227	63727.20313	344.57605	24.88285	1.10281	2670.00537	63108.86719	4	1	3	5	0	0	1149.32011	7.69252	39843.9	316.9	39843.9	316.9	0	0
647	8667.9	516.3	8689.79	538.76	7546.09814	45035.9375	311.8736	13.91236	1.00379	3420.84888	45066.78125	4	1	4	-5	0	0	812.22313	9.3156	8667.9	516.3	8667.9	516.3	0	0
647	776.8	1154.3	798.69	1176.76	12435.49805	78675.73438	321.10645	-19.55845	1.06879	3044.30176	79643.45313	4	1	5	5	0	0	1418.91687	6.11856	776.8	1154.3	776.8	1154.3	0	0
647	12493.5	1206.7	12515.39	1229.16	10621.66699	77499.67969	344.83698	-1.06837	1.15651	2820.13867	75729.53125	4	1	6	6	0	0	1397.70672	6.73459	12493.5	1206.7	12493.5	1206.7	0	0
647	7210.4	1463.3	7232.29	1485.76	8418.66602	62523.23047	347.9039	-10.92472	1.05023	2559.26099	62991.47656	4	1	7	6	0	0	1127.60646	7.83042	7210.4	1463.3	7210.4	1463.3	0	0
647	14828.7	1425.7	14850.59	1448.16	6821.23584	52345.29688	353.64499	0.13356	1.03143	2789.67334	51757.16406	4	1	8	5	0	0	944.04743	9.45979	14828.7	1425.7	14828.7	1425.7	0	0
647	31129	1453.4	31150.89	1475.86	12243.75586	62800.70313	289.12466	-38.74586	1.09645	4013.33594	62845.60156	4	1	9	5	0	0	1132.61068	6.67053	31129	1453.4	31129	1453.4	0	0
647	5978.7	1630.2	6000.59	1652.66	9433.30469	52280.15625	300.53616	16.5834	1.05541	3131.08447	53251.89063	4	1	10	-2	0	0	942.87262	7.61352	5978.7	1630.2	5978.7	1630.2	0	0
647	35130.6	1578.2	35152.49	1600.66	13149.73535	112503.75	373.40939	10.69213	1.08562	3099.5896	106848.25781	4	1	11	5	0	0	2029.00513	5.86592	35130.6	1578.2	35130.6	1578.2	0	0
647	9489.9	1880.7	9511.79	1903.16	21689.65039	166712.84375	353.93091	-81.87952	1.04876	3653.98438	156847.39063	4	1	12	-5	0	0	3006.66614	4.25852	9489.9	1880.7	9489.9	1880.7	0	0
647	1053.5	2111.7	1075.39	2134.16	15065.12598	112764.78125	349.26944	6.80309	1.14739	2676.74268	109407.42969	4	1	13	5	0	0	2033.71283	5.16611	1053.5	2111.7	1053.5	2111.7	0	0
647	4811.6	2144.4	4833.49	2166.86	27345.61523	126930.35938	275.04208	7.72169	1.07925	5529.08691	134908.82813	4	1	14	-5	0	0	2289.18903	3.98325	4811.6	2144.4	4811.6	2144.4	0	0
647	21556.5	2031.6	21578.39	2054.06	18866.98633	118894.88281	320.47232	-20.30398	1.15365	3225.65649	120623.58594	4	1	15	7	0	0	2144.26921	4.59859	21556.5	2031.6	21556.5	2031.6	0	0
647	35964.9	2214.1	35986.79	2236.56	9881.58496	55239.30078	301.83597	-1.70804	1.12591	2822.85718	56044.57031	4	1	16	5	0	0	996.24079	7.14798	35964.9	2214.1	35964.9	2214.1	0	0
647	25832.3	2321	25854.19	2343.46	23513.09766	120064.5	288.47794	3.72714	1.05346	3714.78442	118373.39063	4	1	17	5	0	0	2165.36326	4.08132	25832.3	2321	25832.3	2321	0	0
647	18077.3	2534.5	18099.19	2556.96	15047.6543	129878.14063	375.05405	-49.90158	1.21088	3126.14331	123374.41406	4	1	18	5	0	0	2342.35227	5.32765	18077.3	2534.5	18077.3	2534.5	0	0
647	33323.3	2561.1	33345.19	2583.56	19421.7832	126237.55469	325.46924	-26.93105	1.02038	5147.74902	132951.28125	4	1	19	-2	0	0	2276.6943	4.98851	33323.3	2561.1	33323.3	2561.1	0	0
647	20287.3	2647	20309.19	2669.46	11325.73926	52192.66797	274.05118	36.967	1.0635	3288.91943	53687.01563	4	1	20	-3	0	0	941.29477	6.73447	20287.3	2647	20287.3	2647	0	0
647	33823.5	2817.1	33845.39	2839.56	44273.58594	255025.8125	306.39377	10.28446	1.09232	4952.92285	269843.9375	4	1	21	5	0	0	4599.39053	2.80124	33823.5	2817.1	33823.5	2817.1	0	0
647	10719.3	3259.4	10741.19	3281.86	11099.10449	65662.96094	310.51065	27.77773	1.10702	2938.16992	65881.75	4	1	22	5	0	0	1184.2315	6.60913	10719.3	3259.4	10719.3	3259.4	0	0
647	29653.7	3317.4	29675.59	3339.86	18879.64063	97986.64063	290.83508	-13.57742	1.11827	3932.94043	98760.49219	4	1	23	7	0	0	1767.18906	4.80949	29653.7	3317.4	29653.7	3317.4	0	0
647	28117.7	3538.8	28139.59	3561.26	30901.9082	202469.60938	326.77402	22.02072	1.07559	3674.16113	204904.96875	4	1	24	6	0	0	3651.53941	3.37154	28117.7	3538.8	28117.7	3538.8	0	0
647	2127.7	3789.2	2149.59	3811.66	12580.82715	96964.95313	354.41571	18.77208	1.05899	2322.86157	92210.46094	4	1	25	5	0	0	1748.76293	5.69401	2127.7	3789.2	2127.7	3789.2	0	0
647	16352.9	4274.4	16374.79	4296.86	18287.50586	114508.19531	319.44879	-58.84065	1.00446	3323.21338	114360.66406	4	1	26	5	0	0	2065.1553	4.72804	16352.9	4274.4	16352.9	4274.4	0	0
647	23120.6	4346.7	23142.49	4369.16	11749.62109	72547.15625	317.21851	-64.84225	1.05886	3039.40503	73969.875	4	1	27	-4	0	0	1308.38796	6.38178	23120.6	4346.7	23120.6	4346.7	0	0
647	6579.1	4743.2	6600.99	4765.66	7994.85498	57225.27734	341.54575	71.93357	1.24634	3296.37817	56982.54688	4	1	28	8	0	0	1032.05788	8.76741	6579.1	4743.2	6579.1	4743.2	0	0
647	18320.3	4654.6	18342.19	4677.06	32319.33984	173101.95313	295.44727	-87.16837	1.02351	4303.68604	183242.84375	4	1	29	-2	0	0	3121.89372	3.37517	18320.3	4654.6	18320.3	4654.6	0	0
647	32758.9	4743.6	32780.79	4766.06	12749.57715	107265.91406	370.29105	-87.14224	1.2645	3515.73657	102006.58594	4	1	30	6	0	0	1934.54076	6.19204	32758.9	4743.6	32758.9	4743.6	0	0
647	25419.2	5027.5	25441.09	5049.96	10344.11621	67255.82813	325.5206	-73.1641	1.01409	2940.46997	66146.25	4	1	31	5	0	0	1212.95886	6.95699	25419.2	5027.5	25419.2	5027.5	0	0
647	38779.7	5066.7	38801.59	5089.16	9055.79492	62296.01563	334.83209	-51.92543	1.04403	3076.18555	61938.35938	4	1	32	-4	0	0	1123.50864	7.79095	38779.7	5066.7	38779.7	5066.7	0	0
647	19711.9	5398	19733.79	5420.46	8927.65234	35389.375	254.1722	-60.10627	1.08151	3696.25562	37873.60938	4	1	33	-4	0	0	638.24738	8.39646	19711.9	5398	19711.9	5398	0	0
647	32171	5482.7	32192.89	5505.16	25977.18945	122554.39063	277.28641	9.9789	1.15432	4069.53247	123544.6875	4	1	34	5	0	0	2210.26843	3.88643	32171	5482.7	32171	5482.7	0	0
647	4599.3	6175.3	4621.19	6197.76	34204.86719	268000	357.34167	88.21981	1.28848	3445.6897	256469.75	4	1	35	5	0	0	4833.38	3.11513	4599.3	6175.3	4599.3	6175.3	0	0
647	14624.6	6272.6	14646.49	6295.06	9868.53613	59698.92969	313.99097	-17.88754	1.09877	3082.10596	59194.35156	4	1	36	5	0	0	1076.6702	7.30995	14624.6	6272.6	14624.6	6272.6	0	0
647	17566.2	6629.2	17588.09	6651.66	25414.59375	188156.53125	347.3588	11.44336	1.0699	2710.36841	182816.78125	4	1	37	5	0	0	3393.40304	3.64759	17566.2	6629.2	17566.2	6629.2	0	0
647	12332.7	6667	12354.59	6689.46	8595.13574	62113.68359	343.18436	30.76657	1.21436	3371.62329	62583.41406	4	1	38	7	0	0	1120.22028	8.32926	12332.7	6667	12332.7	6667	0	0
647	25088.8	6710.7	25110.69	6733.16	8219.39648	71911.88281	377.60748	58.21829	1.08766	3078.5564	69722.09375	4	1	39	5	0	0	1296.93081	8.38185	25088.8	6710.7	25088.8	6710.7	0	0
647	28530.8	6685.8	28552.69	6708.26	15308.42383	53557.61328	238.78421	0.30068	1.21146	3747.07983	57003.00781	4	1	40	5	0	0	965.91156	5.60324	28530.8	6685.8	28530.8	6685.8	0	0
647	32891.9	6873.2	32913.79	6895.66	17603.39258	99642.625	303.72784	3.12979	1.11547	3144.32837	100008.78906	4	1	41	5	0	0	1797.05474	4.81437	32891.9	6873.2	32891.9	6873.2	0	0
647	15881	6969.2	15902.89	6991.66	9280.35352	77464.4375	368.83249	-78.03614	1.08014	3102.57422	71559.64063	4	1	42	5	0	0	1397.07113	7.64077	15881	6969.2	15881	6969.2	0	0
647	30506.1	7086.5	30527.99	7108.96	13590.30176	96645.51563	340.43683	63.52384	1.04894	3766.896	94718.60156	4	1	43	-4	0	0	1743.00187	6.02108	30506.1	7086.5	30506.1	7086.5	0	0
647	2034.1	7107.9	2055.99	7130.36	6883.00195	35838.02344	291.30188	-27.82301	1.10637	2740.29126	36363.71875	4	1	44	5	0	0	646.33875	9.39808	2034.1	7107.9	2034.1	7107.9	0	0
647	31052.7	7216.1	31074.59	7238.56	32053.49609	187986.29688	309.16165	19.98142	1.09704	5177.87451	191824.14063	4	1	45	5	0	0	3390.33286	3.4965	31052.7	7216.1	31052.7	7216.1	0	0
647	1371.9	7330.4	1393.79	7352.86	8614.72656	48991.81641	304.43967	64.23329	1.05773	3468.77539	49331.61719	4	1	46	5	0	0	883.56741	8.41553	1371.9	7330.4	1371.9	7330.4	0	0
647	18535.4	7365.7	18557.29	7388.16	9378.21191	37109.69922	253.94749	-58.14306	1.01463	3354.85913	38792.52344	4	1	47	-4	0	0	669.27343	7.85505	18535.4	7365.7	18535.4	7365.7	0	0
647	23094.9	7433.7	23116.79	7456.16	10576.12598	55231.74609	291.73688	4.64159	1.21398	3521.50391	57022.40625	4	1	48	-7	0	0	996.10454	7.20522	23094.9	7433.7	23094.9	7433.7	0	0
647	15399.7	7532.3	15421.59	7554.76	8277.97559	33420.30078	256.50943	-11.29995	1.03892	3930.03857	36168.03906	4	1	49	-4	0	0	602.73512	9.08788	15399.7	7532.3	15399.7	7532.3	0	0
647	4665.7	7901.6	4687.59	7924.06	9511.49609	30387.11914	228.18158	73.12766	1.02037	3415.09302	33122.67188	4	1	50	-3	0	0	548.03169	7.85571	4665.7	7901.6	4665.7	7901.6	0	0
647	29864.4	7789.1	29886.29	7811.56	5376.67529	17490.43555	230.25212	88.62983	1.26321	4091.2312	19384.21875	4	1	51	-2	0	0	315.44001	13.28542	29864.4	7789.1	29864.4	7789.1	0	0
647	35912.6	8186.1	35934.49	8208.56	11041.94531	79200.89063	341.90265	-69.93272	1.0902	3369.07397	76129.14844	4	1	52	-2	0	0	1428.38806	6.8477	35912.6	8186.1	35912.6	8186.1	0	0
647	21196.1	8378.4	21217.99	8400.86	11058.35645	33575.875	222.44804	-69.9744	1.05995	3315.92822	35544.79688	4	1	53	5	0	0	605.54091	6.95873	21196.1	8378.4	21196.1	8378.4	0	0
647	37295.5	8681.2	37317.39	8703.66	7940.50879	56130.83594	339.41953	3.20233	1.05893	2771.60815	56295.79688	4	1	54	5	0	0	1012.31963	8.38029	37295.5	8681.2	37295.5	8681.2	0	0
647	25227	8844.5	25248.89	8866.96	14527.50488	75953.36719	291.90277	-51.82179	1.1085	3445.85986	76504.5	4	1	55	5	0	0	1369.81898	5.64299	25227	8844.5	25227	8844.5	0	0
647	25908.2	8752.2	25930.09	8774.66	6429.1582	54153.90625	370.50839	77.11663	1.03264	2847.66235	48800.4375	4	1	56	-4	0	0	976.6657	9.97491	25908.2	8752.2	25908.2	8752.2	0	0
647	22591.2	9030.1	22613.09	9052.56	11627.14844	68124.125	309.01111	18.37944	1.06328	3593.52051	68433.98438	4	1	57	5	0	0	1228.61859	6.71977	22591.2	9030.1	22591.2	9030.1	0	0
647	34787.2	8947.3	34809.09	8969.76	14388.65137	70374.54688	282.33063	-0.08829	1.0591	4202.5752	71643.61719	4	1	58	5	0	0	1269.20495	5.97505	34787.2	8947.3	34787.2	8947.3	0	0
647	4299.4	9115.8	4321.29	9138.26	7261.99023	40216.27734	300.4231	-15.57804	1.14839	3119.61279	40842.67969	4	1	59	5	0	0	725.30056	9.35075	4299.4	9115.8	4299.4	9115.8	0	0
647	29067.8	9339.9	29089.69	9362.36	21490.09766	173901.14063	363.15518	0	1.02239	3268.49805	165800.54688	4	1	60	5	0	0	3136.30707	4.19284	29067.8	9339.9	29067.8	9339.9	0	0
647	1812.1	9790.6	1833.99	9813.06	18205.01172	92394.70313	287.59961	-7.4485	1.12886	3733.18237	93483.4375	4	1	61	6	0	0	1666.33847	4.8842	1812.1	9790.6	1812.1	9790.6	0	0
647	19026.9	10478.5	19048.79	10500.96	12726.67969	58188.69531	272.97443	-32.27362	1.16416	3325.46924	60044.26563	4	1	62	5	0	0	1049.43312	6.18979	19026.9	10478.5	19026.9	10478.5	0	0
647	22611	10700.8	22632.89	10723.26	18809.9375	90285.96094	279.68982	-7.35748	1.15733	4176.01172	91443.70313	4	1	63	5	0	0	1628.30731	4.89616	22611	10700.8	22611	10700.8	0	0
647	35456.9	10732.8	35478.79	10755.26	36226.98047	265505.4375	345.60568	2.6082	1.07609	2801.16675	257356.82813	4	1	64	5	0	0	4788.39057	2.93392	35456.9	10732.8	35456.9	10732.8	0	0
647	26474.3	10879.8	26496.19	10902.26	5390.14795	48428.00781	382.6557	87.08295	1.12996	3418.67725	45304.07031	4	1	65	5	0	0	873.39912	12.2698	26474.3	10879.8	26474.3	10879.8	0	0
647	39444.8	11227.5	39466.69	11249.96	12351.17285	99592.125	362.50885	-58.42124	1.02547	3262.40552	95715.85938	4	1	66	5	0	0	1796.14397	6.22726	39444.8	11227.5	39444.8	11227.5	0	0
647	5566.1	11468.7	5587.99	11491.16	11263.87598	51470.89453	272.896	30.83123	1.02669	3057.41675	53426.57813	4	1	67	5	0	0	928.27758	6.64098	5566.1	11468.7	5566.1	11468.7	0	0
647	30631.2	11514	30653.09	11536.46	30813.25586	176857.09375	305.84592	-33.50231	1.07696	3977.07373	182737.15625	4	1	68	5	0	0	3189.61769	3.43233	30631.2	11514	30631.2	11514	0	0
647	411.4	11740.2	433.29	11762.66	28076.86719	203905.5	344.03326	16.97745	1.11605	2517.99414	196531.15625	4	1	69	5	0	0	3677.43569	3.3925	411.4	11740.2	411.4	11740.2	0	0
647	10561.3	11621.4	10583.19	11643.86	38417.84375	194171.39063	287.00293	-2.57914	1.07548	4208.55225	195664.1875	4	1	70	5	0	0	3501.88103	3.01049	10561.3	11621.4	10561.3	11621.4	0	0
647	2358.6	11843.5	2380.49	11865.96	28443.39258	190408.07813	330.30276	-16.27028	1.14233	2689.44556	190847.85938	4	1	71	6	0	0	3434.00969	3.40058	2358.6	11843.5	2358.6	11843.5	0	0
647	24266	11889.4	24287.89	11911.86	11881.2832	81528.21094	334.41251	46.87951	1.00051	3090.0144	80711.64063	4	1	72	-5	0	0	1470.36128	6.34192	24266	11889.4	24266	11889.4	0	0
647	19168	11962.4	19189.89	11984.86	21154.46094	109176.21875	290.01688	-19.04823	1.09596	3431.41455	111847.63281	4	1	73	5	0	0	1968.99311	4.32236	19168	11962.4	19168	11962.4	0	0
647	34072.6	12133.5	34094.49	12155.96	10668.43652	64188.71484	313.14044	24.31492	1.06116	3262.20142	64919.96094	4	1	74	5	0	0	1157.64347	6.99185	34072.6	12133.5	34072.6	12133.5	0	0
647	2937.2	12931.4	2959.09	12953.86	10523.31836	52969.84766	286.41663	-36.80139	1.12098	4163.29248	54134.6875	4	1	75	6	0	0	955.3112	7.59145	2937.2	12931.4	2937.2	12931.4	0	0
647	27347.2	13027.9	27369.09	13050.36	24535.99023	154179.0625	320.01559	13.97336	1.09747	4301.43555	153137.10938	4	1	76	5	0	0	2780.61939	4.05253	27347.2	13027.9	27347.2	13027.9	0	0
647	30281.8	13821.2	30303.69	13843.66	5911.78662	41653.62891	338.86542	-31.79807	1.25813	3100.78687	41012.32813	4	1	77	5	0	0	751.2232	11.00566	30281.8	13821.2	30281.8	13821.2	0	0
647	31940.9	13843.6	31962.79	13866.06	17177.17969	82517.96094	279.80698	-0.75977	1.17264	3533.94189	82616.45313	4	1	78	5	0	0	1488.21143	5.03932	31940.9	13843.6	31940.9	13843.6	0	0
647	7189.5	14220.9	7211.39	14243.36	7408.29688	36832.0625	284.65189	-5.06352	1.2522	2876.32593	39341.85156	4	1	79	6	0	0	664.26625	9.00023	7189.5	14220.9	7189.5	14220.9	0	0
647	10823	14447.9	10844.89	14470.36	6392.08057	46458.80078	344.17007	90	1.02723	2587.61963	45576.50781	4	1	80	5	0	0	837.88447	9.74905	10823	14447.9	10823	14447.9	0	0
647	35382.8	14442.2	35404.69	14464.66	16621.90234	89002.40625	295.40698	-9.49333	1.2054	4525.85742	124943.5625	4	1	81	-2	0	0	1605.1584	5.45013	35382.8	14442.2	35382.8	14442.2	0	0
647	9741.5	14612.8	9763.39	14635.26	10774.86816	76895.70313	341.03998	-1.28111	1.19117	2498.2832	77701.92188	4	1	82	8	0	0	1386.81401	6.47498	9741.5	14612.8	9741.5	14612.8	0	0
647	27765.3	14645	27787.19	14667.46	30363.98633	282597.65625	389.46201	2.11853	1.12148	2691.16064	258382.98438	4	1	83	5	0	0	5096.64873	3.2393	27765.3	14645	27765.3	14645	0	0
647	40342.7	14720.8	40364.59	14743.26	21354.16992	143299.23438	330.70505	-17.35562	1.05648	3608.41162	141779.71875	4	1	84	5	0	0	2584.40169	4.30655	40342.7	14720.8	40342.7	14720.8	0	0
647	6827.1	14830.8	6848.99	14853.26	5994.13135	23699.33984	253.84302	42.95415	1.17952	3039.92773	25175.80469	4	1	85	5	0	0	427.41759	10.91043	6827.1	14830.8	6827.1	14830.8	0	0
647	1119.8	15080.4	1141.69	15102.86	5295.35498	21308.69336	256.08911	77.98199	1.03181	5615.03516	26120.125	4	1	86	-3	0	0	384.30228	15.13049	1119.8	15080.4	1119.8	15080.4	0	0
647	14501.7	15014.7	14523.59	15037.16	5692.46045	30691.17188	296.42645	5.74645	1.14149	3067.81372	31545.65625	4	1	87	7	0	0	553.51528	11.35703	14501.7	15014.7	14501.7	15014.7	0	0
647	21767.3	15065.1	21789.19	15087.56	7568.63965	41453.50781	298.76654	31.73672	1.16225	2995.34473	42479.38281	4	1	88	5	0	0	747.61401	8.93825	21767.3	15065.1	21767.3	15065.1	0	0
647	23946.7	15052.2	23968.59	15074.66	17970.98633	103437.44531	306.27612	77.22014	1.28902	3991.29858	104736.53906	4	1	89	-2	0	0	1865.49433	4.98679	23946.7	15052.2	23946.7	15052.2	0	0
647	39386.6	15105.1	39408.49	15127.56	14580.83691	61130.18359	261.39474	23.4443	1.03614	3903.3833	63408.41406	4	1	90	-3	0	0	1102.48286	5.83084	39386.6	15105.1	39386.6	15105.1	0	0
647	13255.8	15184.4	13277.69	15206.86	8800.8584	54217.51953	316.86008	-23.63682	1.13287	2779.54883	54150.28125	4	1	91	5	0	0	977.81296	7.7613	13255.8	15184.4	13255.8	15184.4	0	0
647	31742.9	15210.6	31764.79	15233.06	38518.75781	227406.28125	310.18823	-12.25345	1.09987	5252.69287	225213.67188	4	1	92	5	0	0	4101.27228	3.0952	31742.9	15210.6	31742.9	15210.6	0	0
647	27133.8	15362.4	27155.69	15384.86	8164.78369	60006.625	346.08875	2e-05	1.14099	3608.68726	59334.82031	4	1	93	5	0	0	1082.21948	8.85971	27133.8	15362.4	27133.8	15362.4	0	0
647	36623.3	15430	36645.19	15452.46	8201.64063	48772.30078	311.31244	11.40226	1.29324	2916.46826	48412.29688	4	1	94	5	0	0	879.60844	8.31258	36623.3	15430	36623.3	15430	0	0
647	23081.4	15820.2	23103.29	15842.66	8041.32178	47916.3125	311.62924	63.2964	1.28321	3780.57861	50075.53125	4	1	95	-3	0	0	864.1707	9.12838	23081.4	15820.2	23081.4	15820.2	0	0
647	3099.7	16273.2	3121.59	16295.66	17289.54688	69169.0625	255.34323	-75.83106	1.1271	4380.53564	71136.60938	4	1	96	5	0	0	1247.46404	5.29167	3099.7	16273.2	3099.7	16273.2	0	0
647	19343.5	17089.7	19365.39	17112.16	25939.95898	173739.625	330.38858	-30.75896	1.06684	2630.24854	173940.78125	4	1	97	5	0	0	3133.39414	3.59412	19343.5	17089.7	19343.5	17089.7	0	0
647	1255	17245	1276.89	17267.46	8530.79395	60432.21875	339.78152	-37.15727	1.05862	2753.85474	60199.63281	4	1	98	5	0	0	1089.89507	7.91141	1255	17245	1255	17245	0	0
647	7177	17352	7198.89	17374.46	27766.95117	179966.01563	325.00601	-44.75152	1.09872	2630.5625	185367.9375	4	1	99	6	0	0	3245.68709	3.44565	7177	17352	7177	17352	0	0
647	17732.6	17415.2	17754.49	17437.66	13627.52637	70007.74219	289.35086	0	1.01409	3601.37866	70833.53125	4	1	100	5	0	0	1262.58963	5.98071	17732.6	17415.2	17732.6	17415.2	0	0
647	27849.3	17781.9	27871.19	17804.36	6915.56787	33303.41016	280.15002	89.76438	1.0247	3493.6748	36201.13281	4	1	101	-2	0	0	600.627	10.10676	27849.3	17781.9	27849.3	17781.9	0	0
647	22044.8	18634.6	22066.69	18657.06	5872.80908	37266.37109	321.58505	51.97153	1.17718	3414.27808	36607.04688	4	1	102	-5	0	0	672.099	11.44474	22044.8	18634.6	22044.8	18634.6	0	0
647	1293	18732.3	1314.89	18754.76	22615.87891	114735.52344	287.54276	-13.35651	1.13683	3975.86548	117055.35938	4	1	103	5	0	0	2069.25517	4.24681	1293	18732.3	1293	18732.3	0	0
647	27862.5	18752.4	27884.39	18774.86	29519.04688	181255.70313	316.34058	-1.82083	1.18801	4003.05884	182873.53125	4	1	104	5	0	0	3268.94661	3.5287	27862.5	18752.4	27862.5	18752.4	0	0
647	6966.5	18988	6988.39	19010.46	5698.50684	18461.55859	229.78087	60.37812	1.11041	3320.22168	19851.46094	4	1	105	5	0	0	332.95421	11.76124	6966.5	18988	6966.5	18988	0	0
647	5715	19142.3	5736.89	19164.76	7383.31055	41939.36719	304.2605	-61.90322	1.17487	3152.73584	42855.60156	4	1	106	6	0	0	756.37649	9.25272	5715	19142.3	5715	19142.3	0	0
647	9357.1	19858.6	9378.99	19881.06	12044.07422	77235.92969	323.28323	-1.16824	1.10876	3310.11377	76320.15625	4	1	107	5	0	0	1392.94999	6.39395	9357.1	19858.6	9357.1	19858.6	0	0
647	16312.6	20404.8	16334.49	20427.26	14501.2793	74717.05469	289.77902	-78.65	1.013	3047.2124	76282.6875	4	1	108	5	0	0	1347.52208	5.49906	16312.6	20404.8	16312.6	20404.8	0	0
647	985.4	20515	1007.29	20537.46	12359.60449	72168.4375	308.48325	21.5822	1.13034	3560.43066	71665.23438	4	1	109	5	0	0	1301.55777	6.39938	985.4	20515	985.4	20515	0	0
647	26164.9	20841.4	26186.79	20863.86	17746.38477	126429.65625	340.74521	11.13632	1.14488	2538.29907	123289.52344	4	1	110	6	0	0	2280.15885	4.57598	26164.9	20841.4	26164.9	20841.4	0	0
647	2131.7	21344.5	2153.59	21366.96	18233.23242	103290.14844	303.84903	68.7427	1.02048	3882.46826	108698.29688	4	1	111	-4	0	0	1862.83783	4.90662	2131.7	21344.5	2131.7	21344.5	0	0
647	21685.2	21399.3	21707.09	21421.76	6277.59375	31341.64844	285.24927	-17.49951	1.01694	3293.43237	32051.1875	4	1	112	-2	0	0	565.24663	10.73239	21685.2	21399.3	21685.2	21399.3	0	0
647	36802.1	21805.6	36823.99	21828.06	38292.98828	226391.76563	310.40659	8.40664	1.17914	4173.56934	225076.76563	4	1	113	5	0	0	4082.97549	2.99847	36802.1	21805.6	36802.1	21805.6	0	0
647	7838.3	22121.2	7860.19	22143.66	27261.58789	199995.21875	345.7757	-25.73325	1.24046	4047.20142	200693.96875	4	1	114	7	0	0	3606.91377	3.71389	7838.3	22121.2	7838.3	22121.2	0	0
647	17392	22168.3	17413.89	22190.76	8659.1709	72483.28906	369.35248	-80.4465	1.01618	2981.52637	71760.84375	4	1	115	-3	0	0	1307.23612	7.97543	17392	22168.3	17392	22168.3	0	0
647	4694.3	22187.3	4716.19	22209.76	14599.43066	120421.07813	366.6431	-6.41908	1.04085	3268.78418	112933.39844	4	1	116	-4	0	0	2171.79414	5.50427	4694.3	22187.3	4694.3	22187.3	0	0
647	15747	22437.3	15768.89	22459.76	11207.15039	93162.53906	368.07242	75.39932	1.03114	2926.44165	89185.96094	4	1	117	-4	0	0	1680.18639	6.51577	15747	22437.3	15747	22437.3	0	0
647	17899.4	22369.7	17921.29	22392.16	10009.41211	36776.13281	244.7028	32.0889	1.06047	3900.23828	40982.04688	4	1	118	5	0	0	663.25756	7.80509	17899.4	22369.7	17899.4	22369.7	0	0
647	27832.1	22755.6	27853.99	22778.06	10155.06445	48560.44531	279.16452	30.54773	1.12531	3563.27002	50192.25	4	1	119	5	0	0	875.78763	7.47434	27832.1	22755.6	27832.1	22755.6	0	0
647	1661.6	22854.6	1683.49	22877.06	12449.89453	87642.36719	338.715	-35.18938	1.121	3201.37549	86978.60938	4	1	120	5	0	0	1580.63009	6.17539	1661.6	22854.6	1661.6	22854.6	0	0
647	4547.9	23084.5	4569.79	23106.96	13538.31543	72243.75	294.90222	25.63608	1.1637	3659.5083	74019.28906	4	1	121	7	0	0	1302.91603	6.02855	4547.9	23084.5	4547.9	23084.5	0	0
647	9222.9	23244.6	9244.79	23267.06	11101.50293	78629.34375	339.75171	7.69254	1.0243	3008.45996	76994.5	4	1	122	-3	0	0	1418.08021	6.62454	9222.9	23244.6	9222.9	23244.6	0	0
647	11444.7	23181.1	11466.59	23203.56	14026.01953	84095.875	312.59378	-10.04625	1.24482	2979.77197	83540.70313	4	1	123	5	0	0	1516.66911	5.58417	11444.7	23181.1	11444.7	23181.1	0	0
647	1592	23605.4	1613.89	23627.86	15040.12891	133151.71875	379.84625	-19.47951	1.06452	3719.50122	127846.46875	4	1	124	5	0	0	2401.39125	5.54515	1592	23605.4	1592	23605.4	0	0
647	27232.5	23752.9	27254.39	23775.36	23993.11328	155830.82813	325.3446	65.87255	1.03014	3410.63428	152696.14063	4	1	125	-4	0	0	2810.40899	3.93977	27232.5	23752.9	27232.5	23752.9	0	0
647	25203.9	23906.7	25225.79	23929.16	5297.83154	21255.97656	255.71234	75.33234	1.22611	3405.72192	22809.95313	4	1	126	5	0	0	383.35154	12.55855	25203.9	23906.7	25203.9	23906.7	0	0
647	14727.8	24277.6	14749.69	24300.06	10510.13477	70052.35938	329.58502	27.05863	1.05205	3159.27783	68423.05469	4	1	127	5	0	0	1263.3943	6.99963	14727.8	24277.6	14727.8	24277.6	0	0
647	7993	24256.4	8014.89	24278.86	8066.34424	37923.01563	276.8046	51.93382	1.05455	3124.19824	39270.04688	4	1	128	5	0	0	683.94159	8.62901	7993	24256.4	7993	24256.4	0	0
647	3455.1	24433.2	3476.99	24455.66	10435.53223	64582.89844	317.58624	-62.71803	1.14106	3591.06494	64473.375	4	1	129	6	0	0	1164.75257	7.29658	3455.1	24433.2	3455.1	24433.2	0	0
647	4554.6	24426.8	4576.49	24449.26	23037.10352	187528.98438	364.23401	19.40214	1.15981	2553.39795	177766.04688	4	1	130	5	0	0	3382.08523	3.8444	4554.6	24426.8	4554.6	24426.8	0	0
647	4795.2	25430.1	4817.09	25452.56	8827.9541	47995.67188	297.66739	-23.94891	1.17082	3299.7373	49661.57031	4	1	131	5	0	0	865.60194	8.14047	4795.2	25430.1	4795.2	25430.1	0	0
647	23071.8	25887	23093.69	25909.46	9753.20605	75777.17969	355.84082	24.72142	1.07351	2992.83252	71765.1875	4	1	132	5	0	0	1366.64144	7.28822	23071.8	25887	23071.8	25887	0	0
647	16235.3	25871	16257.19	25893.46	15609.71094	66070.17969	262.64282	26.41008	1.15781	3811.1145	67161.14063	4	1	133	5	0	0	1191.57569	5.51169	16235.3	25871	16235.3	25871	0	0
647	22054	26027.5	22075.89	26049.96	14527.03125	78069.0625	295.94519	-7.37314	1.22067	3373.30078	78445.48438	4	1	134	5	0	0	1407.97554	5.6118	22054	26027.5	22054	26027.5	0	0
647	8925.7	26141.4	8947.59	26163.86	6516.67139	29292.22461	270.65964	9.7601	1.29085	3205.25464	30335.63281	4	1	135	7	0	0	528.28527	10.33545	8925.7	26141.4	8925.7	26141.4	0	0
647	5651.2	26582	5673.09	26604.46	11151.9502	52465.22266	276.89847	-63.79401	1.15884	3793.46265	54050.4375	4	1	136	5	0	0	946.21029	7.07392	5651.2	26582	5651.2	26582	0	0
647	8143.6	26481.4	8165.49	26503.86	20558.91016	147933.45313	342.44702	-2.85432	1.15142	3384.60498	142949.875	4	1	137	5	0	0	2667.97983	4.36063	8143.6	26481.4	8143.6	26481.4	0	0
647	28472.4	26649.5	28494.29	26671.96	5656.6084	21766.08984	250.42194	-85.06438	1.06836	3215.1814	22602.46875	4	1	138	-3	0	0	392.55143	11.66434	28472.4	26649.5	28472.4	26649.5	0	0
647	3444.2	28036	3466.09	28058.46	14479.0127	120012.73438	367.53983	-6.37613	1.06524	2507.28467	114840.88281	4	1	139	5	0	0	2164.42966	5.23279	3444.2	28036	3444.2	28036	0	0
647	4641.6	28146.3	4663.49	28168.76	9156.87012	55623.91406	314.64255	-72.54836	1.03478	3599.94043	59296.49219	4	1	140	5	0	0	1003.17729	8.09601	4641.6	28146.3	4641.6	28146.3	0	0
647	33011.3	28396.6	33033.19	28419.06	15470.78027	77873.35156	286.41684	-0.00058	1.07656	4345.55078	78413.23438	4	1	141	5	0	0	1404.4459	5.7015	33011.3	28396.6	33011.3	28396.6	0	0
647	34470.1	28502.2	34491.99	28524.66	24302.07617	220658.73438	384.67953	-1.74641	1.063	3105.1582	205700.04688	4	1	142	5	0	0	3979.58027	3.81801	34470.1	28502.2	34470.1	28502.2	0	0
647	13935	28557.4	13956.89	28579.86	18683.97266	156162.21875	369.07413	3.11461	1.12061	3785.44312	150128.92188	4	1	143	-4	0	0	2816.38562	4.75764	13935	28557.4	13935	28557.4	0	0
647	4204.2	28858.8	4226.09	28881.26	30142.04492	201686.75	330.22699	-41.83495	1.09653	4404.91602	198108.09375	4	1	144	5	0	0	3637.42054	3.52945	4204.2	28858.8	4204.2	28858.8	0	0
647	18538.5	28692.4	18560.39	28714.86	8456.4668	51948.26563	316.4108	41.80921	1.12595	3615.14355	52768.41406	4	1	145	6	0	0	936.88697	8.63802	18538.5	28692.4	18538.5	28692.4	0	0
647	31392.7	29366.7	31414.59	29389.16	21721.32617	149788.95313	335.24088	2.0836	1.09865	4144.82129	144908.46875	4	1	146	6	0	0	2701.44377	4.37246	31392.7	29366.7	31392.7	29366.7	0	0
647	15148.2	29382.5	15170.09	29404.96	9341.3418	58902.42969	320.56949	-21.64245	1.20502	3208.4187	59714.53125	4	1	147	5	0	0	1062.30532	7.70553	15148.2	29382.5	15148.2	29382.5	0	0
647	34063.5	29639.7	34085.39	29662.16	11487.67578	65573.5625	305.0061	-19.57811	1.2292	3815.25659	65551.58594	4	1	148	5	0	0	1182.6192	6.89646	34063.5	29639.7	34063.5	29639.7	0	0
647	2962.6	29780	2984.49	29802.46	17522.52148	83161.36719	278.11392	-12.55659	1.2062	3112.58081	84437.47656	4	1	149	6	0	0	1499.81526	4.84397	2962.6	29780	2962.6	29780	0	0
647	17606	30048.1	17627.89	30070.56	20620.00977	95920.35156	275.34119	-49.76868	1.09753	4683.88086	96670.97656	4	1	150	5	0	0	1729.92354	4.70437	17606	30048.1	17606	30048.1	0	0
647	14393	30630	14414.89	30652.46	10804.16699	78468.21094	344.04199	-18.49268	1.15143	3289.43384	75446.15625	4	1	151	5	0	0	1415.17418	6.91731	14393	30630	14393	30630	0	0
647	29500.8	30657.5	29522.69	30679.96	18423.58594	117026.95313	321.74817	-13.58259	1.17996	3133.71631	113902.09375	4	1	152	5	0	0	2110.5811	4.64812	29500.8	30657.5	29500.8	30657.5	0	0
647	16139	31084.5	16160.89	31106.96	41337.07031	389066.21875	391.65363	60.25958	1.18358	4123.69727	345559.5625	4	1	153	7	0	0	7016.80926	2.81907	16139	31084.5	16139	31084.5	0	0
647	6306	31422.3	6327.89	31444.76	19509.23242	135213.32813	336.0856	-0.5379	1.14404	2527.34131	133166.46875	4	1	154	5	0	0	2438.57237	4.29504	6306	31422.3	6306	31422.3	0	0
647	10703.5	32202.9	10725.39	32225.36	12026.81641	71798.28906	311.91907	-30.32109	1.16676	3261.41943	73042.51563	4	1	155	6	0	0	1294.88214	6.38598	10703.5	32202.9	10703.5	32202.9	0	0
647	12651.6	32094.6	12673.49	32117.06	31891.83984	212725.14063	329.70828	-17.37125	1.09906	4372.78271	208838.4375	4	1	156	5	0	0	3836.49791	3.3941	12651.6	32094.6	12651.6	32094.6	0	0
647	5890.7	32683.6	5912.59	32706.06	7077.00781	39571.16797	301.87338	85.38973	1.05217	3505.65698	40288.57813	4	1	157	5	0	0	713.66601	9.9036	5890.7	32683.6	5890.7	32683.6	0	0
647	15011.9	32747.5	15033.79	32769.96	10227.16113	87797.51563	374.04495	-19.00571	1.17524	2946.72656	85193.83594	4	1	158	-4	0	0	1583.42819	6.99016	15011.9	32747.5	15011.9	32747.5	0	0
647	17876.5	32898	17898.39	32920.46	19600.94336	139199.53125	340.20496	-62.35358	1.07044	3030.78491	137136.375	4	1	159	-4	0	0	2510.46355	4.41529	17876.5	32898	17876.5	32898	0	0
647	2668.2	33167.1	2690.09	33189.56	38459.13672	309197.71875	361.97504	14.1239	1.19667	2562.72314	294757.9375	4	1	160	5	0	0	5576.38086	2.79649	2668.2	33167.1	2668.2	33167.1	0	0
647	30050.8	33099.9	30072.69	33122.36	5686.97998	48918.00781	374.41547	-6.60878	1.21402	2905.64014	47455	4	1	161	8	0	0	882.23627	11.10061	30050.8	33099.9	30050.8	33099.9	0	0
647	6063.4	33284.5	6085.29	33306.96	7982.35498	40251.03125	286.67062	22.11258	1.10717	3606.58423	42482.39063	4	1	162	5	0	0	725.92735	9.07321	6063.4	33284.5	6063.4	33284.5	0	0
647	37657.2	33588.9	37679.09	33611.36	17168.77734	117081.5625	333.37634	2.92615	1.23515	3725.66235	114014.4375	4	1	163	5	0	0	2111.56598	5.05723	37657.2	33588.9	37657.2	33588.9	0	0
647	4459.6	33763.9	4481.49	33786.36	19778.47656	114990.82031	307.81897	-16.00078	1.05223	3430.50684	115273.32813	4	1	164	5	0	0	2073.85944	4.51278	4459.6	33763.9	4459.6	33763.9	0	0
647	39410.2	33843.6	39432.09	33866.06	16593.27148	87528.9375	293.2041	-7.44451	1.19057	3210.10352	88272.41406	4	1	165	6	0	0	1578.58439	5.04858	39410.2	33843.6	39410.2	33843.6	0	0
647	14200.5	33942.4	14222.39	33964.86	25797.20117	179134.96875	336.40628	83.99651	1.05637	3770.58618	175880.34375	4	1	166	-3	0	0	3230.69916	3.81195	14200.5	33942.4	14200.5	33942.4	0	0
647	12955.6	34019.1	12977.49	34041.56	9994.96875	94684.60938	392.92459	10.81522	1.23742	3717.65698	88185.57813	4	1	167	6	0	0	1707.63693	7.57873	12955.6	34019.1	12955.6	34019.1	0	0
647	459.9	34518.6	481.79	34541.06	9721.48828	69125.99219	340.41959	26.80992	1.0661	5972.53271	74508.6875	4	1	168	-2	0	0	1246.68727	9.05448	459.9	34518.6	459.9	34518.6	0	0
647	15076.6	34676	15098.49	34698.46	12062.26074	61199.70313	287.55475	-0.45428	1.21087	4141.90967	62858.25781	4	1	169	8	0	0	1103.73665	6.8083	15076.6	34676	15076.6	34676	0	0
647	16043.6	34756.6	16065.49	34779.06	21181.53516	119789.03906	303.5918	-12.44037	1.13726	4171.19434	120755.14063	4	1	170	5	0	0	2160.39532	4.477	16043.6	34756.6	16043.6	34756.6	0	0
647	36080.9	35156.4	36102.79	35178.86	8227.14063	58081.84375	339.2001	-12.38272	1.22182	3742.55127	55357.21875	4	1	171	7	0	0	1047.50605	8.91051	36080.9	35156.4	36080.9	35156.4	0	0
647	12616.9	35251.6	12638.79	35274.06	40854.18359	237333.75	307.69586	48.44177	1.15255	4327.38818	240876.29688	4	1	172	-5	0	0	4280.31418	2.89276	12616.9	35251.6	12616.9	35251.6	0	0
647	7132.4	35490.2	7154.29	35512.66	5496.05957	31877.8418	307.45316	53.43028	1.14829	2751.9397	34384.50781	4	1	173	-3	0	0	574.91688	11.27098	7132.4	35490.2	7132.4	35490.2	0	0
647	33509.9	35521.8	33531.79	35544.26	15372.24414	80541.92969	292.21506	-20.63708	1.10463	4205.08252	80300.9375	4	1	174	5	0	0	1452.5737	5.67668	33509.9	35521.8	33509.9	35521.8	0	0
647	11759.9	35729.6	11781.79	35752.06	10161.25879	60406.39453	311.26331	31.1662	1.12249	4250.89502	61825.625	4	1	175	5	0	0	1089.42933	7.83241	11759.9	35729.6	11759.9	35729.6	0	0
647	3565.8	35900.5	3587.69	35922.96	16417.31836	76387.625	275.37253	3.8716	1.15738	3481.73364	79015.65625	4	1	176	7	0	0	1377.65082	5.19302	3565.8	35900.5	3565.8	35900.5	0	0
647	28469.1	35988.8	28490.99	36011.26	10703.68457	62750.46484	309.1022	-11.07858	1.17195	3241.27271	63473.17969	4	1	177	5	0	0	1131.70463	6.96588	28469.1	35988.8	28469.1	35988.8	0	0
647	19073.6	36090.3	19095.49	36112.76	9321.91113	39987.32031	264.40454	10.34864	1.13759	3585.12964	41302.75781	4	1	178	5	0	0	721.17132	8.02661	19073.6	36090.3	19073.6	36090.3	0	0
647	651.3	36329	673.19	36351.46	9445.59668	48232.07422	288.47852	15.58475	1.23936	3787.59839	50006.03906	4	1	179	5	0	0	869.86546	8.04256	651.3	36329	651.3	36329	0	0
647	5615.8	36624	5637.69	36646.46	9399.94824	55852.08984	311.18396	84.37708	1.03628	2883.32495	56598.875	4	1	180	-2	0	0	1007.29244	7.45662	5615.8	36624	5615.8	36624	0	0
647	2940.7	37146.2	2962.59	37168.66	14646.33105	64921.92969	268.77664	-8.81526	1.14532	3864.39404	68698.14844	4	1	181	5	0	0	1170.867	5.78831	2940.7	37146.2	2940.7	37146.2	0	0
647	11646.7	37932.5	11668.59	37954.96	10466.19434	99783.23438	394.17999	-79.48577	1.09875	3941.10693	90098.32813	4	1	182	5	0	0	1799.59063	7.43239	11646.7	37932.5	11646.7	37932.5	0	0
647	22430.1	37935.6	22451.99	37958.06	7204.16504	42910.26563	311.56525	4.05325	1.012	3078.59619	43048.09375	4	1	183	-3	0	0	773.88664	9.3621	22430.1	37935.6	22430.1	37935.6	0	0
647	1734.7	38278.2	1756.59	38300.66	38115.13281	292882.21875	353.88162	5.73296	1.14857	3648.47192	288549.1875	4	1	184	6	0	0	5282.13082	2.93216	1734.7	38278.2	1734.7	38278.2	0	0
647	2273	38621.4	2294.89	38643.86	9729.96289	77032.21094	359.20374	35.11304	1.01242	3872.74438	78340.39063	4	1	185	-2	0	0	1389.27592	7.85314	2273	38621.4	2273	38621.4	0	0
647	20094.8	38488.5	20116.69	38510.96	8367.76367	48094.23438	306.05679	-21.56844	1.24107	3160.61792	49385.55469	4	1	186	6	0	0	867.37952	8.37824	20094.8	38488.5	20094.8	38488.5	0	0
647	29761.3	38611.4	29783.19	38633.86	8881.84961	81605.76563	386.96255	-12.00237	1.11658	2640.44165	78168.96094	4	1	187	5	0	0	1471.75998	7.55593	29761.3	38611.4	29761.3	38611.4	0	0
647	17034.9	38790.1	17056.79	38812.56	15929.88184	131089.3125	366.21625	-24.04608	1.00228	3817.19653	123688.08594	4	1	188	-5	0	0	2364.19575	5.35348	17034.9	38790.1	17034.9	38790.1	0	0
647	9331.3	38915.5	9353.19	38937.96	10673.44629	46787.36328	267.28351	-82.28049	1.00856	5051.73682	49351.57813	4	1	189	-5	0	0	843.8101	7.98208	9331.3	38915.5	9331.3	38915.5	0	0
647	16208.3	38870.2	16230.19	38892.66	13539.23047	113256.4375	369.22806	85.46342	1.07143	5060.99316	109505.17188	4	1	190	-3	0	0	2042.57985	6.53045	16208.3	38870.2	16208.3	38870.2	0	0
647	39867.6	39224.1	39889.49	39246.56	5949.1958	29741.51758	285.43857	-18.85245	1.08993	3164.55713	30938.07031	4	1	191	-4	0	0	536.38827	11.07448	39867.6	39224.1	39867.6	39224.1	0	0
647	2361.9	39336.3	2383.79	39358.76	15095.68555	108745.54688	342.64114	30.74722	1.26791	3258.14038	106965.49219	4	1	192	7	0	0	1961.22594	5.38113	2361.9	39336.3	2361.9	39336.3	0	0
647	5439.6	39321.2	5461.49	39343.66	14698.40332	108765.35156	347.27249	1.27667	1.21214	3250.64038	107281.99219	4	1	193	5	0	0	1961.58312	5.48056	5439.6	39321.2	5439.6	39321.2	0	0
647	13995.7	39413.1	14017.59	39435.56	24714.40039	154141.8125	318.81992	-81.56452	1.00696	4150.81104	153770.71875	4	1	194	-3	0	0	2779.94759	4.00517	13995.7	39413.1	13995.7	39413.1	0	0
647	19320.1	39335.3	19341.99	39357.76	7172.20068	28029.86523	252.37393	-8.70335	1.26966	3433.08203	30282.95313	4	1	195	5	0	0	505.51862	9.79538	19320.1	39335.3	19320.1	39335.3	0	0
647	7959	39696.2	7980.89	39718.66	25970.73047	237857.25	386.34592	-11.51823	1.15572	2449.07129	224499.21875	4	1	196	-4	0	0	4289.7555	3.53173	7959	39696.2	7959	39696.2	0	0
647	22132	39939.9	22153.89	39962.36	10382.45898	57189.08594	299.61716	50.75052	1.06819	3641.37842	57245.53906	4	1	197	-4	0	0	1031.40516	7.36979	22132	39939.9	22132	39939.9	0	0
647	31696.1	39910.6	31717.99	39933.06	5941.87256	17392.0918	218.41098	2e-05	1.06965	6046.19531	15496.125	4	1	198	-3	0	0	313.66638	14.11998	31696.1	39910.6	31696.1	39910.6	0	0
647	32350.6	39874.7	32372.49	39897.16	19370.98242	114014.46094	309.71652	0.81071	1.17259	4828.0957	115459.60938	4	1	199	6	0	0	2056.2508	4.93073	32350.6	39874.7	32350.6	39874.7	0	0
647	36790.8	39899.3	36812.69	39921.76	9105.90234	62687.73438	334.95773	-15.15215	1.20817	3408.74023	61067.49219	4	1	200	10	0	0	1130.57329	7.98735	36790.8	39899.3	36790.8	39899.3	0	0
647	10112.1	40271.9	10133.99	40294.36	19985.07813	102883.14063	289.65393	21.30742	1.19622	3941.69629	104166.59375	4	1	201	6	0	0	1855.49744	4.62174	10112.1	40271.9	10112.1	40271.9	0	0
647	23565.5	40351.7	23587.39	40374.16	19111.05664	117994.5	317.2114	-9.78403	1.23944	4054.82861	116177.28125	4	1	202	5	0	0	2128.03081	4.77944	23565.5	40351.7	23565.5	40351.7	0	0
647	19770.7	250.8	19792.59	273.26	21159.22852	134101.21875	321.3858	12.64714	1.16289	2974.92944	131150.76563	5	1	0	5	0	0	2418.51548	4.18995	19770.7	250.8	19770.7	250.8	0	0
647	26445.3	393.8	26467.19	416.26	13947.12793	87932.97656	320.54849	6.38131	1.13155	3371.32593	87186.85156	5	1	1	5	0	0	1585.87123	5.76058	26445.3	393.8	26445.3	393.8	0	0
647	25046.9	846.4	25068.79	868.86	11998.55859	85891.4375	341.56284	21.10802	1.03374	3887.49268	83228.67969	5	1	2	5	0	0	1549.05208	6.67648	25046.9	846.4	25046.9	846.4	0	0
647	765.2	1170.7	787.09	1193.16	15101.67383	109008.25	342.98672	6.41578	1.11543	2365.11768	105680.0625	5	1	3	5	0	0	1965.96379	5.04023	765.2	1170.7	765.2	1170.7	0	0
647	12500.1	1214.6	12521.99	1237.06	8814.4082	40004.51953	271.96823	21.48204	1.10085	3269.19678	41155.07813	5	1	4	5	0	0	721.48151	8.15853	12500.1	1214.6	12500.1	1214.6	0	0
647	7198.2	1475.1	7220.09	1497.56	7410.94531	45236.625	315.40497	-17.887	1.08832	2822.47876	46341.03125	5	1	5	5	0	0	815.84253	8.91504	7198.2	1475.1	7198.2	1475.1	0	0
647	14821.2	1429.7	14843.09	1452.16	5717.76611	51498.01953	383.12659	28.6929	1.03481	2469.79272	49377.18359	5	1	6	5	0	0	928.76678	10.48743	14821.2	1429.7	14821.2	1429.7	0	0
647	5991.6	1640.7	6013.49	1663.16	12181.80469	64330.34375	293.36774	7.17569	1.21169	2825.47412	65313.14844	5	1	7	6	0	0	1160.19775	6.12922	5991.6	1640.7	5991.6	1640.7	0	0
647	35138.8	1589.3	35160.69	1611.76	12461.15625	105607.17188	371.64453	62.7859	1.11561	3164.98438	98651.39063	5	1	8	5	0	0	1904.62534	6.1355	35138.8	1589.3	35138.8	1589.3	0	0
647	9474.7	1885.9	9496.59	1908.36	21386.80859	159456.89063	348.58514	-1.84062	1.02068	3921.77051	156922.73438	5	1	9	5	0	0	2875.80502	4.36384	9474.7	1885.9	9474.7	1885.9	0	0
647	31958.2	1972.8	31980.09	1995.26	19147.68555	162371.82813	371.75552	-55.6183	1.05813	5413.67676	154560.07813	5	1	10	-2	0	0	2928.37592	5.08458	31958.2	1972.8	31958.2	1972.8	0	0
647	40230.3	1855.8	40252.19	1878.26	6543.39209	42621.40234	325.81616	-64.16988	1.24323	3583.2937	44691.65625	5	1	11	-2	0	0	768.67699	10.62215	40230.3	1855.8	40230.3	1855.8	0	0
647	1049.3	2107.6	1071.19	2130.06	15350.59961	123602.27344	362.25198	0	1.05862	2392.08594	118070.85156	5	1	12	5	0	0	2229.167	4.98352	1049.3	2107.6	1049.3	2107.6	0	0
647	4808.5	2157.3	4830.39	2179.76	15335.87207	85449.25	301.34232	-4.46008	1.03777	3808.69019	89561.74219	5	1	13	6	0	0	1541.07722	5.5435	4808.5	2157.3	4808.5	2157.3	0	0
647	21555.1	2031.1	21576.99	2053.56	17680.58594	129751.65625	345.83453	-12.71309	1.05231	2837.67578	126651.10938	5	1	14	5	0	0	2340.07112	4.67777	21555.1	2031.1	21555.1	2031.1	0	0
647	25840.4	2316.1	25862.29	2338.56	23895.1582	124809.55469	291.7623	0	1.1484	3531.87183	123993.20313	5	1	15	6	0	0	2250.94032	3.99807	25840.4	2316.1	25840.4	2316.1	0	0
647	35978.9	2191.2	36000.79	2213.66	13651.98535	66571.11719	281.90662	10.20673	1.07049	3626.9834	67765.41406	5	1	16	5	0	0	1200.6101	5.99064	35978.9	2191.2	35978.9	2191.2	0	0
647	2412.7	2406	2434.59	2428.46	12803.52734	90671.39063	339.72739	-71.08881	1.12486	3309.25269	91232.67969	5	1	17	5	0	0	1635.25853	6.09653	2412.7	2406	2412.7	2406	0	0
647	18080.1	2506.9	18101.99	2529.36	13271.39258	97241.82813	345.564	-77.78635	1.03471	3604.78003	95511.5	5	1	18	-2	0	0	1753.75637	6.05886	18080.1	2506.9	18080.1	2506.9	0	0
647	20273.5	2634.6	20295.39	2657.06	11430.63867	66192.14063	307.20496	-18.88914	1.26849	2982.17651	65330.58594	5	1	19	5	0	0	1193.77526	6.49225	20273.5	2634.6	20273.5	2634.6	0	0
647	4473.4	2833.9	4495.29	2856.36	10513.19629	78360.75	348.53156	-60.18143	1.12217	3071.86157	76897.46094	5	1	20	5	0	0	1413.23613	6.93402	4473.4	2833.9	4473.4	2833.9	0	0
647	33811.7	2830	33833.59	2852.46	37452.65625	180438.40625	280.20984	-4.55883	1.12069	5711.12988	190524.75	5	1	21	6	0	0	3254.20666	3.21901	33811.7	2830	33811.7	2830	0	0
647	10721.7	3245.5	10743.59	3267.96	13594.42578	78050.10938	305.8909	-8.00293	1.27632	3177.30811	78156.29688	5	1	22	5	0	0	1407.63372	5.80083	10721.7	3245.5	10721.7	3245.5	0	0
647	29648.3	3306.4	29670.19	3328.86	20477.82227	106989.02344	291.80179	-27.42049	1.0075	3397.03613	106785.09375	5	1	23	-4	0	0	1929.54704	4.41007	29648.3	3306.4	29648.3	3306.4	0	0
647	28110.6	3536.4	28132.49	3558.86	32148.7207	202442.3125	320.35318	-14.3734	1.01652	3332.55371	207839.15625	5	1	24	-4	0	0	3651.04711	3.24368	28110.6	3536.4	28110.6	3536.4	0	0
647	6383.5	3582.4	6405.39	3604.86	8779.36621	70003.66406	360.48654	-30.01064	1.05781	3095.60059	66962.98438	5	1	25	-3	0	0	1262.51608	7.97922	6383.5	3582.4	6383.5	3582.4	0	0
647	2121.5	3787.4	2143.39	3809.86	15190.9541	88270.21094	307.73352	52.96124	1.06336	3318.44824	88264.79688	5	1	26	5	0	0	1591.95325	5.40274	2121.5	3787.4	2121.5	3787.4	0	0
647	16342.5	4276.8	16364.39	4299.26	16366.47168	118001.70313	342.78897	76.30066	1.05074	2942.91113	111407.21875	5	1	27	5	0	0	2128.16072	4.97204	16342.5	4276.8	16342.5	4276.8	0	0
647	23126.3	4344.3	23148.19	4366.76	13787.03125	82502.80469	312.2908	-66.68599	1.12299	3365.42041	83287.49219	5	1	28	-2	0	0	1487.93808	5.81363	23126.3	4344.3	23126.3	4344.3	0	0
647	18321.3	4661.8	18343.19	4684.26	28238.92188	218478.48438	355.09167	-31.69539	1.22155	2857.16626	214185.84375	5	1	29	8	0	0	3940.25947	3.43148	18321.3	4661.8	18321.3	4661.8	0	0
647	6615.1	4734	6636.99	4756.46	7641.96387	53195.42578	336.81769	83.43628	1.27697	2940.99438	50907.14063	5	1	30	6	0	0	959.3795	8.78834	6615.1	4734	6615.1	4734	0	0
647	25428.5	5042.6	25450.39	5065.06	12019.79199	73464.72656	315.61032	-5.11399	1.01048	2995.23584	73517.10156	5	1	31	-4	0	0	1324.93634	6.25423	25428.5	5042.6	25428.5	5042.6	0	0
647	38777.7	5063.7	38799.59	5086.16	8641.55078	66464.09375	354.04456	6.41519	1.11117	2653.33105	63136.72656	5	1	32	5	0	0	1198.67993	7.74524	38777.7	5063.7	38777.7	5063.7	0	0
647	32156.2	5512.2	32178.09	5534.66	12605.98926	84497.74219	330.5174	-34.62896	1.04893	3124.90039	83657.49219	5	1	33	-3	0	0	1523.91678	6.08835	32156.2	5512.2	32156.2	5512.2	0	0
647	20261.6	5592.8	20283.49	5615.26	5650.03613	30492.61914	296.57324	-30.29907	1.00129	2908.51294	32385.17969	5	1	34	-2	0	0	549.93439	11.22896	20261.6	5592.8	20261.6	5592.8	0	0
647	4648.3	6179.5	4670.19	6201.96	19046.92188	134851.40625	339.68439	-85.47041	1.22394	3671.04712	133142.8125	5	1	35	5	0	0	2432.04511	4.67658	4648.3	6179.5	4648.3	6179.5	0	0
647	14630.2	6263.2	14652.09	6285.66	11244.09961	67222.85938	312.14499	-86.44743	1.01537	3689.98706	66242.32031	5	1	36	5	0	0	1212.36427	6.942	14630.2	6263.2	14630.2	6263.2	0	0
647	29649.4	6207.4	29671.29	6229.86	10130.7373	59783.29297	310.11993	-65.32991	1.14523	4196.15527	61405.11719	5	1	37	5	0	0	1078.19169	7.82157	29649.4	6207.4	29649.4	6207.4	0	0
647	12294.3	6684.1	12316.19	6706.56	7926.55811	51436.66406	325.20282	-34.23962	1.12897	3335.08276	52666.92969	5	1	38	7	0	0	927.66024	8.87159	12294.3	6684.1	12294.3	6684.1	0	0
647	17546.3	6630.2	17568.19	6652.66	15240.17383	126515.59375	367.82166	0.53056	1.1283	2770.51831	118663.03906	5	1	39	5	0	0	2281.70873	5.15012	17546.3	6630.2	17546.3	6630.2	0	0
647	25091.6	6696.3	25113.49	6718.76	8877.41797	44840.44531	286.91406	26.36856	1.0613	3574.69653	47743.58594	5	1	40	5	0	0	808.69743	8.30795	25091.6	6696.3	25091.6	6696.3	0	0
647	28528.7	6700	28550.59	6722.46	14607.08301	59539.77734	257.74014	22.15076	1.0647	3677.74023	61182.49219	5	1	41	5	0	0	1073.79988	5.74531	28528.7	6700	28528.7	6700	0	0
647	15877.3	6966.1	15899.19	6988.56	9314.40918	58471.98047	319.85745	70.20745	1.00263	3559.78638	59155.34375	5	1	42	-5	0	0	1054.54217	7.95658	15877.3	6966.1	15877.3	6966.1	0	0
647	32882.2	6867.9	32904.09	6890.36	10962.27148	57516.57031	292.41959	6.10422	1.19313	3357.09351	57848.66406	5	1	43	7	0	0	1037.31135	6.91929	32882.2	6867.9	32882.2	6867.9	0	0
647	2056.9	7086	2078.79	7108.46	6081.41943	47614.875	357.21448	-30.2858	1.08613	2281.65234	47617.69141	5	1	44	-5	0	0	858.73427	9.76268	2056.9	7086	2056.9	7086	0	0
647	31051.1	7220.7	31072.99	7243.16	36293.77344	232334	322.99854	74.91178	1.0993	4321.39941	233837.01563	5	1	45	-4	0	0	4190.14369	3.11359	31051.1	7220.7	31051.1	7220.7	0	0
647	1354.9	7330.1	1376.79	7352.56	8998.80469	53671.08984	311.77264	71.75819	1.00229	3265.73291	54218.67969	5	1	46	-3	0	0	967.95811	7.98151	1354.9	7330.1	1354.9	7330.1	0	0
647	14588.7	7287.9	14610.59	7310.36	21389.48828	192431.79688	382.91153	-26.24812	1.17934	4507.5415	166612.46875	5	1	47	7	0	0	3470.50746	4.47975	14588.7	7287.9	14588.7	7287.9	0	0
647	18522.2	7361.9	18544.09	7384.36	8235.24023	39559.36328	279.79938	-55.27584	1.04563	3215.08862	40175.78125	5	1	48	-4	0	0	713.45312	8.55608	18522.2	7361.9	18522.2	7361.9	0	0
647	15385.2	7554.9	15407.09	7577.36	7418.93506	37658.44141	287.621	-82.18844	1.15561	3454.85059	37913.73438	5	1	49	-4	0	0	679.16999	9.49948	15385.2	7554.9	15385.2	7554.9	0	0
647	4655	7877.7	4676.89	7900.16	8761.45898	34449.70703	253.14233	-79.41371	1.11639	3162.01245	35712.6875	5	1	50	5	0	0	621.30047	8.14822	4655	7877.7	4655	7877.7	0	0
647	35908.4	8153.1	35930.29	8175.56	5778.67383	39763.98828	334.88144	-81.55421	1.05163	3017.84326	38640.92188	5	1	51	-4	0	0	717.14353	11.11888	35908.4	8153.1	35908.4	8153.1	0	0
647	37277	8661	37298.89	8683.46	6946.63232	55422.17188	360.59094	28.88704	1.1749	2784.9021	53902.44531	5	1	52	-5	0	0	999.53887	9.31339	37277	8661	37277	8661	0	0
647	25220.3	8853	25242.19	8875.46	15572.90918	57605.95313	245.53255	2.72185	1.01916	3831.18579	59102.35156	5	1	53	-5	0	0	1038.92336	5.55135	25220.3	8853	25220.3	8853	0	0
647	39279.3	8776.8	39301.19	8799.26	5669.70313	36360.74219	323.29309	-0.76796	1.1292	2905.59253	36846.1875	5	1	54	-3	0	0	655.76599	11.16572	39279.3	8776.8	39279.3	8776.8	0	0
647	34773.5	8984.8	34795.39	9007.26	10739.87695	83241.65625	355.41107	3.80887	1.10349	2710.77075	81022.73438	5	1	55	5	0	0	1501.26327	6.60801	34773.5	8984.8	34773.5	8984.8	0	0
647	4315.2	9113.6	4337.09	9136.06	6221.97607	40729.19141	326.62463	6.67078	1.2647	2648.16968	41816.75781	5	1	56	-5	0	0	734.55097	10.04728	4315.2	9113.6	4315.2	9113.6	0	0
647	22549.3	9024.1	22571.19	9046.56	9656.12207	78337.60938	363.61685	-0.14447	1.16429	2788.85303	75526.67188	5	1	57	7	0	0	1412.81879	7.20413	22549.3	9024.1	22549.3	9024.1	0	0
647	29058.7	9344.5	29080.59	9366.96	20446.65234	144011.53125	338.80338	-74.40077	1.04127	4034.54541	138881.375	5	1	58	5	0	0	2597.24797	4.53649	29058.7	9344.5	29058.7	9344.5	0	0
647	1812.3	9787.1	1834.19	9809.56	16655.69922	104003.13281	319.00833	2.02963	1.08849	2575.96777	104259.80469	5	1	59	5	0	0	1875.6965	4.8043	1812.3	9787.1	1812.3	9787.1	0	0
647	20660.2	10019	20682.09	10041.46	7390.13965	32702.76758	268.55063	42.10606	1.01366	3299.1731	33833.67188	5	1	60	-3	0	0	589.79441	9.41831	20660.2	10019	20660.2	10019	0	0
647	19017.8	10477.9	19039.69	10500.36	12750.7002	61751.31641	280.94177	-28.34507	1.22976	3204.77881	62276.53125	5	1	61	5	0	0	1113.68499	6.11744	19017.8	10477.9	19017.8	10477.9	0	0
647	22596.8	10697.7	22618.69	10720.16	17944.10742	106008.95313	310.29199	12.0797	1.03006	3496.23682	107359.07813	5	1	62	-3	0	0	1911.87147	4.8482	22596.8	10697.7	22596.8	10697.7	0	0
647	35435.1	10743.2	35456.99	10765.66	38430.85547	346272.96875	383.20352	-4.18252	1.06637	2511.75317	323435.1875	5	1	63	5	0	0	6245.03299	2.78476	35435.1	10743.2	35435.1	10743.2	0	0
647	26491.9	10894.9	26513.79	10917.36	7151.59473	59816.30078	369.20584	54.53244	1.07043	2860.81519	58685.61719	5	1	64	-3	0	0	1078.78698	9.16773	26491.9	10894.9	26491.9	10894.9	0	0
647	39436.1	11251.8	39457.99	11274.26	13179.68457	92854.09375	338.85059	0.07303	1.10158	3636.28687	90118.82813	5	1	65	5	0	0	1674.62358	6.10798	39436.1	11251.8	39436.1	11251.8	0	0
647	5543.4	11479.2	5565.29	11501.66	9001.85547	65564.92969	344.53235	-41.05826	1.20173	2496.64063	64691.98438	5	1	66	6	0	0	1182.46351	7.39636	5543.4	11479.2	5543.4	11479.2	0	0
647	30633.3	11515.4	30655.19	11537.86	30672.50977	189214.8125	317.07584	-10.80483	1.07071	3351.24243	186745.9375	5	1	67	5	0	0	3412.48914	3.34743	30633.3	11515.4	30633.3	11515.4	0	0
647	10555.3	11631.9	10577.19	11654.36	37943	197862.67188	291.52536	-16.70108	1.12713	3497.03516	201594.125	5	1	68	5	0	0	3568.45329	2.95704	10555.3	11631.9	10555.3	11631.9	0	0
647	412.5	11750.8	434.39	11773.26	26130.89648	184223.89063	338.96591	9.67213	1.15687	2657.32642	178886.84375	5	1	69	5	0	0	3322.47787	3.57767	412.5	11750.8	412.5	11750.8	0	0
647	2357.9	11850.1	2379.79	11872.56	28144.75977	171791.03125	315.39999	-14.02917	1.13154	2837.85181	173567.70313	5	1	70	5	0	0	3098.25125	3.45668	2357.9	11850.1	2357.9	11850.1	0	0
647	19154.7	11970.2	19176.59	11992.66	22144.85938	108499.02344	282.5769	-13.32187	1.21015	3516.64502	109831.875	5	1	71	5	0	0	1956.77989	4.21469	19154.7	11970.2	19154.7	11970.2	0	0
647	34075.4	12143.8	34097.29	12166.26	13485.6709	67981.78125	286.62906	84.7355	1.04765	3767.60718	69887.82031	5	1	72	5	0	0	1226.05142	6.09825	34075.4	12143.8	34075.4	12143.8	0	0
647	2949.6	12933.9	2971.49	12956.36	7783.8335	45379.62891	308.2435	41.83617	1.05434	3132.61963	45870.50781	5	1	73	6	0	0	818.42161	8.84826	2949.6	12933.9	2949.6	12933.9	0	0
647	27358.3	13047.6	27380.19	13070.06	13850.43848	94368.60156	333.22858	-24.69464	1.01877	3454.88599	93058.85156	5	1	74	-3	0	0	1701.93773	5.81532	27358.3	13047.6	27358.3	13047.6	0	0
647	30280.1	13805.5	30301.99	13827.96	6327.11572	34851.11719	299.61649	-0.00426	1.13118	3434.23926	35729.01563	5	1	75	7	0	0	628.5399	10.79447	30280.1	13805.5	30280.1	13805.5	0	0
647	31947.9	13851.8	31969.79	13874.26	17421.36523	76251.07813	267.08047	4.17328	1.18996	3635.10522	78451.36719	5	1	76	5	0	0	1375.18819	5.03271	31947.9	13851.8	31947.9	13851.8	0	0
647	10815.2	14461.6	10837.09	14484.06	6290.73193	29287.67969	275.45593	11.90633	1.23536	3271.16187	31055.95313	5	1	77	10	0	0	528.2033	10.70285	10815.2	14461.6	10815.2	14461.6	0	0
647	27770.5	14635.4	27792.39	14657.86	32368.03125	300172.78125	388.7655	11.5802	1.20168	2297.40137	276843.96875	5	1	78	6	0	0	5413.61611	3.0582	27770.5	14635.4	27770.5	14635.4	0	0
647	35377.5	14481.1	35399.39	14503.56	22679.30469	127603.08594	302.814	-14.26945	1.11545	4094.31323	129486.17188	5	1	79	-5	0	0	2301.32165	4.25114	35377.5	14481.1	35377.5	14481.1	0	0
647	9769.2	14618.5	9791.09	14640.96	13158.79688	57198.55469	266.16116	-7.60847	1.20779	3478.62085	59172.47656	5	1	80	5	0	0	1031.57593	6.11286	9769.2	14618.5	9769.2	14618.5	0	0
647	40346.2	14723.5	40368.09	14745.96	25241.77734	146255.5625	307.29568	-0.58838	1.12492	4281.84619	146068.84375	5	1	81	5	0	0	2637.71907	3.97791	40346.2	14723.5	40346.2	14723.5	0	0
647	14488.2	14981.3	14510.09	15003.76	5623.26514	45231.83594	362.06625	20.37535	1.026	2354.88965	44160.75781	5	1	82	5	0	0	815.75616	10.48808	14488.2	14981.3	14488.2	14981.3	0	0
647	21780.6	15068.1	21802.49	15090.56	6936.40234	31547.74219	272.25586	82.67587	1.07924	3150.14209	32171.44531	5	1	83	5	0	0	568.96353	9.76765	21780.6	15068.1	21780.6	15068.1	0	0
647	23952.1	15077.9	23973.99	15100.36	24689.59766	181736.15625	346.35693	-81.64886	1.19416	4656.87109	183538.21875	5	1	84	-2	0	0	3277.61158	4.08603	23952.1	15077.9	23952.1	15077.9	0	0
647	25044.6	15033.8	25066.49	15056.26	13795.93359	107987.61719	357.1673	-11.0694	1.0977	2589.52588	104470.85156	5	1	85	5	0	0	1947.55668	5.45433	25044.6	15033.8	25044.6	15033.8	0	0
647	39375.6	15117.5	39397.49	15139.96	16119.71875	70594.14844	267.15659	34.42486	1.03424	3814.02002	73390.5	5	1	86	-3	0	0	1273.16547	5.37932	39375.6	15117.5	39375.6	15117.5	0	0
647	4941.2	15235.3	4963.09	15257.76	5031.39893	24435.77539	281.33835	-45.41127	1.07147	3075.73682	26267.57813	5	1	87	5	0	0	440.69921	12.62506	4941.2	15235.3	4941.2	15235.3	0	0
647	13271.1	15165.8	13292.99	15188.26	9161.44043	48817.38281	294.69012	-12.41181	1.27328	2951.7522	49164.19531	5	1	88	5	0	0	880.4215	7.6695	13271.1	15165.8	13271.1	15165.8	0	0
647	31736.5	15204.7	31758.39	15227.16	38456.56641	231362.4375	313.12762	70.00889	1.04775	4827.12598	229545.84375	5	1	89	-4	0	0	4172.62156	3.05475	31736.5	15204.7	31736.5	15204.7	0	0
647	27112	15404.7	27133.89	15427.16	7601.43066	53347.83984	338.19794	21.19126	1.04993	3811.12817	52802.79688	5	1	90	-3	0	0	962.12829	9.56361	27112	15404.7	27112	15404.7	0	0
647	36624.6	15441.7	36646.49	15464.16	8437.25488	43181.93359	288.80899	0.18179	1.14094	3401.78345	44051.41406	5	1	91	-5	0	0	778.78617	8.523	36624.6	15441.7	36624.6	15441.7	0	0
647	23073	15809.2	23094.89	15831.66	8147.3667	49259.34766	313.90332	69.17618	1.02008	3828.6062	49785.84375	5	1	92	-3	0	0	888.39233	9.06547	23073	15809.2	23073	15809.2	0	0
647	3092.6	16276	3114.49	16298.46	15856.79199	90011.125	304.159	-76.35133	1.00391	2975.75098	91156.22656	5	1	93	6	0	0	1623.35064	5.12271	3092.6	16276	3092.6	16276	0	0
647	19346.1	17069.9	19367.99	17092.36	20225.85156	114535.29688	303.79211	12.7243	1.18119	3126.25293	116229.67969	5	1	94	7	0	0	2065.64408	4.37026	19346.1	17069.9	19346.1	17069.9	0	0
647	33328.9	17182	33350.79	17204.46	9853.3916	75853.50781	354.20541	26.56834	1.25276	3439.35815	71246.04688	5	1	95	6	0	0	1368.01801	7.5138	33328.9	17182	33328.9	17182	0	0
647	1233.9	17222.7	1255.79	17245.16	8645.16309	64678.35156	349.18301	5.37429	1.01359	2639.86353	64319.41406	5	1	96	-3	0	0	1166.47407	7.73547	1233.9	17222.7	1233.9	17222.7	0	0
647	7145.1	17366.7	7166.99	17389.16	17118.84375	126332.67188	346.80142	-55.17679	1.25951	2814.84521	126216.86719	5	1	97	7	0	0	2278.40974	4.77511	7145.1	17366.7	7145.1	17366.7	0	0
647	16099.1	17489.9	16120.99	17512.36	24615.7168	163601.64063	329.11511	13.56427	1.20188	3165.99731	158218.0625	5	1	98	6	0	0	2950.55559	3.82311	16099.1	17489.9	16099.1	17489.9	0	0
647	33784.2	18288.6	33806.09	18311.06	36469.15625	244337.125	330.43961	-23.16848	1.16573	4560.98633	239153.34375	5	1	99	6	0	0	4406.62005	3.12629	33784.2	18288.6	33784.2	18288.6	0	0
647	1286	18738.1	1307.89	18760.56	10634.68359	70080.92188	327.71616	1.49445	1.16388	3014.04004	71236	5	1	100	5	0	0	1263.90943	6.85437	1286	18738.1	1286	18738.1	0	0
647	22042	18616.2	22063.89	18638.66	8151.33496	45342.14453	301.09039	-7.65392	1.05852	3209.21191	45236.70313	5	1	101	5	0	0	817.74558	8.59727	22042	18616.2	22042	18616.2	0	0
647	27863.2	18738.7	27885.09	18761.16	23425.67383	127731.33594	298.10065	7.04822	1.25322	3659.01025	129075.74219	5	1	102	5	0	0	2303.63464	4.07277	27863.2	18738.7	27863.2	18738.7	0	0
647	5704	19144.4	5725.89	19166.86	11714.21484	84225.89063	342.3154	-43.517	1.0911	2837.58789	83047.30469	5	1	103	5	0	0	1519.01394	6.27312	5704	19144.4	5704	19144.4	0	0
647	9328.8	19862.1	9350.69	19884.56	9866.66113	59310.75391	312.9982	-0.09794	1.10138	3256.39209	60501.19531	5	1	104	6	0	0	1069.66945	7.42153	9328.8	19862.1	9328.8	19862.1	0	0
647	34305.1	20088.4	34326.99	20110.86	10212.12891	55824.32422	298.47903	12.00683	1.01615	3335.58496	55864.375	5	1	105	-4	0	0	1006.79169	7.28742	34305.1	20088.4	34305.1	20088.4	0	0
647	1012.3	20510	1034.19	20532.46	12064.19629	75864.42188	320.13275	-19.59172	1.00126	3412.01367	75509.65625	5	1	106	-4	0	0	1368.21485	6.43756	1012.3	20510	1012.3	20510	0	0
647	16309.4	20412.7	16331.29	20435.16	15441.41797	72395.75781	276.42236	-42.91845	1.13602	3670.47144	73866.21094	5	1	107	5	0	0	1305.65749	5.49154	16309.4	20412.7	16309.4	20412.7	0	0
647	4439.4	20757.9	4461.29	20780.36	10877.30371	79272.76563	344.63675	-41.14694	1.03985	2887.43872	76193.03125	5	1	108	5	0	0	1429.68433	6.65478	4439.4	20757.9	4439.4	20757.9	0	0
647	26157	20842.1	26178.89	20864.56	11517.64453	72100.73438	319.40982	85.3382	1.09728	3123.04443	71966.89063	5	1	109	5	0	0	1300.33674	6.51934	26157	20842.1	26157	20842.1	0	0
647	2131.2	21336.4	2153.09	21358.86	19874.62109	90517.14063	272.44336	-0.0002	1.00152	4778.89941	96898.51563	5	1	110	7	0	0	1632.47663	4.85721	2131.2	21336.4	2131.2	21336.4	0	0
647	21676.5	21392.2	21698.39	21414.66	8216.87305	28116.76367	236.15089	0	1.0177	3276.30859	29456.28125	5	1	111	5	0	0	507.08583	8.68876	21676.5	21392.2	21676.5	21392.2	0	0
647	36797.5	21810.4	36819.39	21832.86	36565.44922	219895.14063	313.06363	9.38127	1.11523	3945.71362	219569.15625	5	1	112	5	0	0	3965.80886	3.06261	36797.5	21810.4	36797.5	21810.4	0	0
647	16629.6	21865.7	16651.49	21888.16	12079.99219	65483.53516	297.23022	-8.2635	1.06411	3898.10059	66826.48438	5	1	113	8	0	0	1180.99556	6.6795	16629.6	21865.7	16629.6	21865.7	0	0
647	7843.7	22130.8	7865.59	22153.26	25112.94922	184813.875	346.32086	-24.73796	1.2892	4011.07544	186359.125	5	1	114	5	0	0	3333.11824	3.92121	7843.7	22130.8	7843.7	22130.8	0	0
647	17378.9	22206.3	17400.79	22228.76	6966.93018	37925.8125	297.85641	29.72552	1.12005	3532.74463	43763.38281	5	1	115	8	0	0	683.99203	10.06136	17378.9	22206.3	17378.9	22206.3	0	0
647	4695.4	22168.7	4717.29	22191.16	13390.41699	128085.63281	394.83295	13.28078	1.17725	2508.1333	116587.67188	5	1	116	6	0	0	2310.02439	5.51534	4695.4	22168.7	4695.4	22168.7	0	0
647	9460.7	22443.2	9482.59	22465.66	16051.09473	88477.47656	299.72589	21.53245	1.00814	3897.28735	92466.8125	5	1	117	-3	0	0	1595.69129	5.39106	9460.7	22443.2	9460.7	22443.2	0	0
647	15734.4	22429.6	15756.29	22452.06	16314.80371	107872.35156	328.26483	73.63986	1.07082	3783.42065	106890.48438	5	1	118	5	0	0	1945.47786	5.26989	15734.4	22429.6	15734.4	22429.6	0	0
647	17871.8	22370.3	17893.69	22392.76	8114.90039	45990.77734	303.91632	-72.11083	1.06015	3143.4021	47460.94531	5	1	119	5	0	0	829.44367	8.5727	17871.8	22370.3	17871.8	22370.3	0	0
647	27821.9	22754	27843.79	22776.46	9658.94434	50969.59375	293.25876	43.32413	1.03499	3639.96191	52009.95313	5	1	120	5	0	0	919.23662	7.80517	27821.9	22754	27821.9	22754	0	0
647	4544.3	23069.5	4566.19	23091.96	12705.33984	90310.24219	340.3577	-0.17122	1.12236	2805.02319	89093.42188	5	1	121	5	0	0	1628.74522	5.89686	4544.3	23069.5	4544.3	23069.5	0	0
647	9212.7	23229.7	9234.59	23252.16	15866.7832	118591.4375	349.01367	34.30682	1.19669	3210.30811	115285.29688	5	1	122	6	0	0	2138.79658	5.17145	9212.7	23229.7	9212.7	23229.7	0	0
647	11409.2	23200.1	11431.09	23222.56	34432.07031	199251.20313	307.09952	68.45069	1.07284	5446.40039	208319.98438	5	1	123	-3	0	0	3593.49545	3.36166	11409.2	23200.1	11409.2	23200.1	0	0
647	1601.8	23584.8	1623.69	23607.26	17659.49609	108690.22656	316.71335	53.11554	1.00282	4004.38086	113601.47656	5	1	124	-3	0	0	1960.22824	5.04672	1601.8	23584.8	1601.8	23584.8	0	0
647	27227.3	23753	27249.19	23775.46	23656.11133	137402.35938	307.67035	4.54317	1.20094	4319.87646	135217.09375	5	1	125	5	0	0	2478.05155	4.16863	27227.3	23753	27227.3	23753	0	0
647	25229.1	23950.4	25250.99	23972.86	7106.55469	36644.55469	289.89145	-30.63757	1.23632	3207.57202	37527.70313	5	1	126	6	0	0	660.88454	9.60918	25229.1	23950.4	25229.1	23950.4	0	0
647	4519.7	24448.7	4541.59	24471.16	19354.36133	135759.09375	338.10785	56.98354	1.25722	3513.34375	144641.40625	5	1	127	-2	0	0	2448.41526	4.58349	4519.7	24448.7	4519.7	24448.7	0	0
647	7993.8	24252	8015.69	24274.46	10002.83496	34362.96484	236.61594	-80.77505	1.11396	3643.62622	36312.34375	5	1	128	7	0	0	619.73607	7.6741	7993.8	24252	7993.8	24252	0	0
647	14723.4	24304	14745.29	24326.46	14483.89648	104441.85156	342.81104	-4.2577	1.22515	3213.59595	102153.10156	5	1	129	5	0	0	1883.60879	5.52766	14723.4	24304	14723.4	24304	0	0
647	3462.6	24459.6	3484.49	24482.06	8693.68066	43232.19141	284.68332	51.49967	1.12148	3285.18066	44479.48438	5	1	130	5	0	0	779.69257	8.24316	3462.6	24459.6	3462.6	24459.6	0	0
647	4800.7	25441.1	4822.59	25463.56	9748.40918	43595.52344	269.96924	-50.33232	1.01766	3181.10449	45053.39063	5	1	131	-2	0	0	786.24527	7.48984	4800.7	25441.1	4800.7	25441.1	0	0
647	16229.5	25869.9	16251.39	25892.36	17726.04492	80230.67969	271.59674	12.9848	1.17401	3605.36377	81575.90625	5	1	132	5	0	0	1446.96031	4.95726	16229.5	25869.9	16229.5	25869.9	0	0
647	22047.9	26010.7	22069.79	26033.16	14374.2793	80424.08594	301.96753	-16.23048	1.1181	3262.45142	79726.71094	5	1	133	5	0	0	1450.44839	5.60689	22047.9	26010.7	22047.9	26010.7	0	0
647	23067.8	25918.4	23089.69	25940.86	11359	73721.39844	325.22726	39.84276	1.20442	3216.53662	74811.58594	5	1	134	5	0	0	1329.56542	6.63259	23067.8	25918.4	23067.8	25918.4	0	0
647	8916.5	26154.8	8938.39	26177.26	7029.20801	37599.58594	295.25589	-8.87183	1.067	3093.13477	38977.63281	5	1	135	7	0	0	678.10853	9.58031	8916.5	26154.8	8916.5	26154.8	0	0
647	8151	26469.5	8172.89	26491.96	15450.3916	93937.53906	314.78214	42.23699	1.00055	3419.70776	94172.30469	5	1	136	5	0	0	1694.16352	5.36746	8151	26469.5	8151	26469.5	0	0
647	5646.4	26590.1	5668.29	26612.56	15019.77148	80954.21094	296.37958	-21.85804	1.13025	2963.1875	81833.3125	5	1	137	5	0	0	1460.00919	5.32508	5646.4	26590.1	5646.4	26590.1	0	0
647	28509.7	26649.7	28531.59	26672.16	5132.50049	36873.625	342.17923	-6.29349	1.15611	3175.50513	37012.375	5	1	138	6	0	0	665.01583	12.49062	28509.7	26649.7	28509.7	26649.7	0	0
647	3432.3	28040.9	3454.19	28063.36	12973.2002	88437.5	333.31503	88.57183	1.02344	3352.68872	87398.78125	5	1	139	-4	0	0	1594.97031	6.06047	3432.3	28040.9	3432.3	28040.9	0	0
647	33014.5	28390.7	33036.39	28413.16	34271.85547	209160.46875	315.37787	-18.36285	1.0395	3936.64502	204973.875	5	1	140	5	0	0	3772.20905	3.19095	33014.5	28390.7	33014.5	28390.7	0	0
647	34487.6	28504.2	34509.49	28526.66	33235.19531	294137.625	379.78378	9.9768	1.12721	2680.3457	274062.375	5	1	141	5	0	0	5304.77207	3.06424	34487.6	28504.2	34487.6	28504.2	0	0
647	13937.2	28561.2	13959.09	28583.66	20046.77148	158597.26563	359.07556	15.63578	1.0474	3705.10669	151844.34375	5	1	142	-5	0	0	2860.30169	4.50952	13937.2	28561.2	13937.2	28561.2	0	0
647	18495.2	28648.9	18517.09	28671.36	7091.40674	69476.58594	399.58875	-8.76619	1.05282	2592.04224	64918.94531	5	1	143	5	0	0	1253.01023	8.9486	18495.2	28648.9	18495.2	28648.9	0	0
647	4191.1	28855.9	4212.99	28878.36	30510.78125	206978.6875	332.50363	24.55177	1.0061	4366.31885	203648.03125	5	1	144	-4	0	0	3732.86063	3.49413	4191.1	28855.9	4191.1	28855.9	0	0
647	15130.7	29379.3	15152.59	29401.76	9219.85156	36987.36328	255.69659	69.27658	1.11198	3631.79297	38685.17188	5	1	145	5	0	0	667.0671	8.13996	15130.7	29379.3	15130.7	29379.3	0	0
647	31372.2	29374	31394.09	29396.46	24087.20313	166360.90625	335.50012	-69.54316	1.01041	4487.16309	169411.92188	5	1	146	-3	0	0	3000.31894	4.13156	31372.2	29374	31372.2	29374	0	0
647	2971.8	29777.4	2993.69	29799.86	14028.06543	56605.14453	256.44208	25.19413	1.19473	3553.89795	57976.55469	5	1	147	5	0	0	1020.87378	5.87305	2971.8	29777.4	2971.8	29777.4	0	0
647	17615.5	30053.6	17637.39	30076.06	23782.83984	122132.42188	289.29697	31.74507	1.02475	3894.29956	125343.50781	5	1	148	-3	0	0	2202.65823	4.08426	17615.5	30053.6	17615.5	30053.6	0	0
647	29504.9	30655.4	29526.79	30677.86	18852.12109	102174.75781	297.20215	25.42084	1.10779	3308.26001	100906.5	5	1	149	5	0	0	1842.72176	4.64133	29504.9	30655.4	29504.9	30655.4	0	0
647	14380.3	30614	14402.19	30636.46	6106.43311	40620.18359	329.25879	44.77866	1.0579	3606.13428	40753.64063	5	1	150	8	0	0	732.58501	11.27769	14380.3	30614	14380.3	30614	0	0
647	35266.1	30926.4	35287.99	30948.86	8443.75195	44528.55078	293.16476	9.04761	1.20444	3474.23022	45638.24219	5	1	151	5	0	0	803.07241	8.56672	35266.1	30926.4	35266.1	30926.4	0	0
647	16147.7	31085.1	16169.59	31107.56	38411.90625	321087.8125	369.09589	65.1694	1.24364	4624.99365	288913.15625	5	1	152	5	0	0	5790.8187	3.01308	16147.7	31085.1	16147.7	31085.1	0	0
647	6298.7	31428.2	6320.59	31450.66	17608.54297	127533.09375	343.56583	23.49649	1.10909	2658.17529	121957.61719	5	1	153	5	0	0	2300.05935	4.6362	6298.7	31428.2	6298.7	31428.2	0	0
647	34744.5	31589.4	34766.39	31611.86	9003.81055	76573.96875	372.29538	-19.75043	1.1131	3619.59302	73083.17188	5	1	154	6	0	0	1381.01153	8.18109	34744.5	31589.4	34744.5	31589.4	0	0
647	12659.9	32090.4	12681.79	32112.86	34177.19141	246398.10938	342.77625	-19.55068	1.01266	3454.09375	241314.65625	5	1	155	-3	0	0	4443.7899	3.12392	12659.9	32090.4	12659.9	32090.4	0	0
647	10682.2	32221.9	10704.09	32244.36	9791.17578	71330.04688	344.57126	-65.51936	1.06574	2969.08374	69508.90625	5	1	156	-4	0	0	1286.4374	7.25825	10682.2	32221.9	10682.2	32221.9	0	0
647	5910.6	32692.1	5932.49	32714.56	5525.26123	35832.16797	325.10254	0.92317	1.2319	3634.58032	35946.49219	5	1	157	6	0	0	646.23315	12.31398	5910.6	32692.1	5910.6	32692.1	0	0
647	15041.6	32719.4	15063.49	32741.86	5955.37549	50042.20703	370.06149	-22.51884	1.08262	3147.67505	47813.125	5	1	158	5	0	0	902.5112	10.97243	15041.6	32719.4	15041.6	32719.4	0	0
647	35960.9	32729.9	35982.79	32752.36	10422.86133	78318.8125	349.94501	-4.7711	1.04801	3469.46191	74256.45313	5	1	159	-4	0	0	1412.47978	7.21162	35960.9	32729.9	35960.9	32729.9	0	0
647	1225	32778.2	1246.89	32800.66	12777.40234	105794.36719	367.34167	30.73101	1.02463	3617.54492	107778.375	5	1	160	-3	0	0	1908.00141	6.22864	1225	32778.2	1225	32778.2	0	0
647	8343.8	32823.8	8365.69	32846.26	24326.63477	191181.92188	357.88425	0.54969	1.23126	3871.5686	184416.78125	5	1	161	5	0	0	3447.96596	3.97613	8343.8	32823.8	8343.8	32823.8	0	0
647	17875.2	32895.2	17897.09	32917.66	21143.78711	153072.73438	343.49289	25.91522	1.10261	2628.50977	147488.25	5	1	162	5	0	0	2760.66676	4.09434	17875.2	32895.2	17875.2	32895.2	0	0
647	2664.2	33164.5	2686.09	33186.96	39247.96484	322422.75	365.90176	29.74665	1.10706	2236.97876	305952.53125	5	1	163	5	0	0	5814.8943	2.72645	2664.2	33164.5	2664.2	33164.5	0	0
647	6049.7	33293	6071.59	33315.46	7305.17139	60088.95313	366.13593	12.40375	1.23769	3272.63745	58405.0625	5	1	164	8	0	0	1083.70427	9.39354	6049.7	33293	6049.7	33293	0	0
647	37660.5	33621.4	37682.39	33643.86	7487.10059	45170.47266	313.56726	-17.63454	1.19889	3343.7937	46171.15625	5	1	165	5	0	0	814.64947	9.3073	37660.5	33621.4	37660.5	33621.4	0	0
647	4450.3	33767.3	4472.19	33789.76	15616.04004	96251.01563	316.94028	-56.27038	1.00061	3105.54932	97994.26563	5	1	166	-4	0	0	1735.88707	5.21429	4450.3	33767.3	4450.3	33767.3	0	0
647	39406.7	33840.7	39428.59	33863.16	16709.91211	78422.21094	276.5621	-3.88901	1.08584	3625.17261	79182.6875	5	1	167	6	0	0	1414.34457	5.17158	39406.7	33840.7	39406.7	33840.7	0	0
647	36002.8	33917.8	36024.69	33940.26	18248.61914	116634.21094	322.74399	14.27816	1.17683	6289.98047	113559.48438	5	1	168	-1	0	0	2103.49799	5.51726	36002.8	33917.8	36002.8	33917.8	0	0
647	12941.9	34007.3	12963.79	34029.76	12946.98438	115732.96875	381.68445	-15.05692	1.16776	3706.9917	108767.21094	5	1	169	5	0	0	2087.24409	6.19916	12941.9	34007.3	12941.9	34007.3	0	0
647	14195.8	33979.1	14217.69	34001.56	8595.27246	69425.46875	362.81882	14.19118	1.04772	3669.25708	64137.57031	5	1	170	5	0	0	1252.08833	8.53288	14195.8	33979.1	14195.8	33979.1	0	0
647	15066.2	34677.4	15088.09	34699.86	19827.83789	94693.98438	278.98685	3.35282	1.14186	5251.21484	95735.625	5	1	171	5	0	0	1707.80601	4.96965	15066.2	34677.4	15066.2	34677.4	0	0
647	16044.6	34764	16066.49	34786.46	24643.94141	147710.29688	312.54355	52.91382	1.15622	4333.47949	146608.01563	5	1	172	-2	0	0	2663.9552	4.05062	16044.6	34764	16044.6	34764	0	0
647	12613.5	35248.4	12635.39	35270.86	38959.04688	266962.46875	334.18054	-20.30593	1.16504	3267.66821	263346.3125	5	1	173	6	0	0	4814.66812	2.86091	12613.5	35248.4	12613.5	35248.4	0	0
647	14013.2	35385.1	14035.09	35407.56	6665.521	23724.50781	240.84732	-7.58682	1.06629	3873.84961	26761.75781	5	1	174	-3	0	0	427.8715	10.84287	14013.2	35385.1	14013.2	35385.1	0	0
647	7114.4	35470.9	7136.29	35493.36	6600.53711	25927.51367	253.01776	-46.62592	1.22242	2962.63159	27565.21094	5	1	175	6	0	0	467.60271	10.00796	7114.4	35470.9	7114.4	35470.9	0	0
647	33502.5	35529.3	33524.39	35551.76	15125.03027	89274.49219	310.15286	7.35068	1.18689	3821.65576	89354.60938	5	1	176	6	0	0	1610.06547	5.59802	33502.5	35529.3	33502.5	35529.3	0	0
647	11746.7	35731.3	11768.59	35753.76	11051.19922	41693.53906	247.96472	79.95332	1.00707	4783.07617	44513.09375	5	1	177	-4	0	0	751.94298	7.65667	11746.7	35731.3	11746.7	35731.3	0	0
647	3564.1	35880.5	3585.99	35902.96	13977.3291	75196.95313	296.10672	15.1637	1.07688	3369.55444	76106.14063	5	1	178	5	0	0	1356.17705	5.77074	3564.1	35880.5	3564.1	35880.5	0	0
647	19060.7	36078.8	19082.59	36101.26	9791.15918	47693.14844	281.7547	3.5697	1.25378	3060.4292	49171.27344	5	1	179	5	0	0	860.14593	7.3732	19060.7	36078.8	19060.7	36078.8	0	0
647	28475.9	35989.5	28497.79	36011.96	9001.48438	41778.09766	275.02835	-20.88089	1.1628	3436.89429	43131.64063	5	1	180	5	0	0	753.46799	8.1369	28475.9	35989.5	28475.9	35989.5	0	0
647	656.8	36338.7	678.69	36361.16	7688.62109	49737.69922	324.69742	30.70078	1.22285	3420.30566	49502.35938	5	1	181	6	0	0	897.01941	9.16393	656.8	36338.7	656.8	36338.7	0	0
647	2199	36608.4	2220.89	36630.86	9501.91211	59854.25781	320.40717	-51.86504	1.06224	4324.52686	61285.82813	5	1	182	-3	0	0	1079.47154	8.30536	2199	36608.4	2199	36608.4	0	0
647	2919.3	37164.1	2941.19	37186.56	10785.55664	41256.17578	249.67981	-9.78395	1.02156	3886.50146	44177.46094	5	1	183	-3	0	0	744.05513	7.34608	2919.3	37164.1	2919.3	37164.1	0	0
647	36271.6	37439.8	36293.49	37462.26	40837.69141	353036.96875	375.35284	-17.37721	1.08202	4606.21045	331463.75	5	1	184	5	0	0	6367.02173	2.89132	36271.6	37439.8	36271.6	37439.8	0	0
647	11594.3	37943.1	11616.19	37965.56	11997.79688	116096.92188	397.11823	-20.22036	1.15922	3794.93091	108443.72656	5	1	185	5	0	0	2093.80799	6.60613	11594.3	37943.1	11594.3	37943.1	0	0
647	1735.1	38277.1	1756.99	38299.56	39003.91406	298890.4375	353.39642	-5.98368	1.09264	3655.54272	294391.4375	5	1	186	5	0	0	5390.48904	2.89075	1735.1	38277.1	1735.1	38277.1	0	0
647	20073.4	38481.9	20095.29	38504.36	7266.68945	47339.73438	325.84033	25.90572	1.24131	3005.76123	46860.96875	5	1	187	6	0	0	853.77211	9.21732	20073.4	38481.9	20073.4	38481.9	0	0
647	29780.5	38604.2	29802.39	38626.66	8569.45117	55988.32422	326.31158	14.61221	1.23711	3251.50098	55514.47656	5	1	188	6	0	0	1009.74943	8.27253	29780.5	38604.2	29780.5	38604.2	0	0
647	5325.2	38795.8	5347.09	38818.26	6648.54102	29664.48633	269.65933	-64.43897	1.27218	3626.23755	32704.0625	5	1	189	-2	0	0	534.99901	10.58315	5325.2	38795.8	5325.2	38795.8	0	0
647	9319	38910.9	9340.89	38933.36	12003.11621	45888.21484	249.61107	4.25401	1.17582	5031.01465	48022.63281	5	1	190	7	0	0	827.59395	7.27415	9319	38910.9	9319	38910.9	0	0
647	16008.3	38833.1	16030.19	38855.56	10980.49414	88880.35156	363.20529	-18.48255	1.05386	3812.74927	88594.26563	5	1	191	-5	0	0	1602.95714	7.10237	16008.3	38833.1	16008.3	38833.1	0	0
647	17032.2	38778.6	17054.09	38801.06	13251.44727	83462.41406	320.38638	37.09399	1.12006	4119.93652	82012.58594	5	1	192	-4	0	0	1505.24464	6.29599	17032.2	38778.6	17032.2	38778.6	0	0
647	2351.9	39319.4	2373.79	39341.86	13250.29199	118454.46094	381.70093	-21.78487	1.16802	3030.24927	112166.76563	5	1	193	6	0	0	2136.3262	5.79868	2351.9	39319.4	2351.9	39319.4	0	0
647	5458.1	39315.9	5479.99	39338.36	13380.92578	81623.50781	315.30057	38.96613	1.00177	3675.47266	82434.1875	5	1	194	-4	0	0	1472.07996	6.07111	5458.1	39315.9	5458.1	39315.9	0	0
647	14007.8	39412.1	14029.69	39434.56	26227.80664	206976.98438	358.62476	3.18051	1.0915	2388.72144	197883.96875	5	1	195	5	0	0	3732.82991	3.50983	14007.8	39412.1	14007.8	39412.1	0	0
647	7958.3	39690.8	7980.19	39713.26	27625.92383	239343.26563	375.76163	-7.12253	1.10963	2572.1311	229984.71875	5	1	196	5	0	0	4316.5558	3.42249	7958.3	39690.8	7958.3	39690.8	0	0
647	31659.6	39841.9	31681.49	39864.36	7859.99561	25214.4668	228.65146	-43.38462	1.08434	5327.83154	31216.21875	5	1	197	-5	0	0	454.74291	10.54814	31659.6	39841.9	31659.6	39841.9	0	0
647	32328.8	39853.3	32350.69	39875.76	11685.24707	51192.65625	267.20532	-3.7491	1.28421	4142.30273	51973.42969	5	1	198	5	0	0	923.25956	7.00158	32328.8	39853.3	32328.8	39853.3	0	0
647	36813.9	39882.8	36835.79	39905.26	8699.89746	56813.77734	326.23459	5.99666	1.2218	3261.63818	56934.04688	5	1	199	5	0	0	1024.63647	8.1817	36813.9	39882.8	36813.9	39882.8	0	0
647	10091.4	40266.4	10113.29	40288.86	22777.11523	109545.86719	279.96829	-2.23462	1.18465	4270.3042	113364.39844	5	1	200	5	0	0	1975.65971	4.29264	10091.4	40266.4	10091.4	40266.4	0	0
647	23573	40355.3	23594.89	40377.76	20701.77539	163013.60938	358.23529	5.50031	1.2212	2876.62256	154198.4375	5	1	201	5	0	0	2939.95045	4.20668	23573	40355.3	23573	40355.3	0	0
647	31153	40317.8	31174.89	40340.26	9636.88965	57697.25781	312.37006	-68.62782	1.13161	4583.01514	58890.625	5	1	202	-2	0	0	1040.57004	8.36835	31153	40317.8	31153	40317.8	0	0
647	26455.7	399.9	26477.59	422.36	13621.73535	74702.83594	298.95963	21.89047	1.06444	3688.99194	74886.20313	6	1	0	6	0	0	1347.26565	6.00922	26455.7	399.9	26455.7	399.9	0	0
647	8649.1	535.8	8670.99	558.26	7123.68115	36650.05859	289.56451	4.7872	1.18547	3007.93652	36787.58594	6	1	1	7	0	0	660.98381	9.40393	8649.1	535.8	8649.1	535.8	0	0
647	25057.8	832.1	25079.69	854.56	12311.32813	106381.05469	375.2666	28.43842	1.29526	2714.16138	101506.96875	6	1	2	5	0	0	1918.58232	5.96849	25057.8	832.1	25057.8	832.1	0	0
647	766.8	1152.3	788.69	1174.76	19524.26953	129263.875	328.48187	23.81184	1.11614	3144.0835	127583.91406	6	1	3	5	0	0	2331.27399	4.46426	766.8	1152.3	766.8	1152.3	0	0
647	12518.4	1208.7	12540.29	1231.16	8160.09717	49974.72266	315.92773	0.93851	1.20028	3180.94434	50001.39063	6	1	4	8	0	0	901.29412	8.55364	12518.4	1208.7	12518.4	1208.7	0	0
647	14830	1418.2	14851.89	1440.66	6307.84619	41131.75391	325.99301	87.99016	1.04007	2689.74829	41034.28906	6	1	5	5	0	0	741.81118	9.98493	14830	1418.2	14830	1418.2	0	0
647	24934.8	1457.3	24956.69	1479.76	9972.29785	51251.00391	289.41019	-70.33323	1.02633	5052.2915	57776.71094	6	1	6	-2	0	0	924.31186	8.41498	24934.8	1457.3	24934.8	1457.3	0	0
647	5992.1	1641.5	6013.99	1663.96	9774.39941	51544.97656	293.16245	0.88553	1.12818	2798.49609	51404.59375	6	1	7	5	0	0	929.61365	7.20021	5992.1	1641.5	5992.1	1641.5	0	0
647	35126.4	1579.4	35148.29	1601.86	11693.96973	103848.48438	380.43402	40.26715	1.07205	2948.48438	97202.89063	6	1	8	5	0	0	1872.90742	6.31796	35126.4	1579.4	35126.4	1579.4	0	0
647	9489	1868	9510.89	1890.46	22777.80273	149276.6875	326.81375	89.99921	1.02092	3745.32031	146550	6	1	9	5	0	0	2692.20506	4.15035	9489	1868	9489	1868	0	0
647	31944	2005.6	31965.89	2028.06	17737.66602	156211.125	378.85059	-49.66219	1.03213	5193.24414	147303.90625	6	1	10	-2	0	0	2817.26764	5.32824	31944	2005.6	31944	2005.6	0	0
647	40244.6	1941.6	40266.49	1964.06	8101.21436	35350.35938	266.67487	58.16499	1.01428	2750.71484	37443.125	6	1	11	-3	0	0	637.54373	8.31012	40244.6	1941.6	40244.6	1941.6	0	0
647	1050.1	2109.7	1071.99	2132.16	17645.16016	126957.39063	342.43365	87.97617	1.01187	2745.59326	124289.17188	6	1	12	5	0	0	2289.67654	4.65761	1050.1	2109.7	1050.1	2109.7	0	0
647	21570.6	2035.1	21592.49	2057.56	18061.99023	92917.60156	289.55191	-37.61787	1.10705	3361.67847	93667.03906	6	1	13	5	0	0	1675.76894	4.8042	21570.6	2035.1	21570.6	2035.1	0	0
647	35978.1	2197.2	35999.99	2219.66	11135.16895	55863.1875	285.93985	7.25135	1.27371	3293.80469	56820.88281	6	1	14	8	0	0	1007.49259	6.81028	35978.1	2197.2	35978.1	2197.2	0	0
647	25846	2322	25867.89	2344.46	22189.25781	133293.67188	312.89139	23.75108	1.15023	3461.78003	130330.5	6	1	15	5	0	0	2403.95137	4.17301	25846	2322	25846	2322	0	0
647	18074	2508.8	18095.89	2531.26	11792.20898	94740.09375	361.8508	-56.77755	1.03051	3877.97046	93479.74219	6	1	16	-2	0	0	1708.63759	6.75091	18074	2508.8	18074	2508.8	0	0
647	33334	2568.5	33355.89	2590.96	18754.84961	167526.84375	381.54489	-40.99216	1.05382	3917.97119	174702.71875	6	1	17	-3	0	0	3021.34663	4.77538	33334	2568.5	33334	2568.5	0	0
647	20284.2	2639.3	20306.09	2661.76	13385.16211	55526.85156	260.01593	10.37141	1.10838	3778.92578	56709.85938	6	1	18	5	0	0	1001.42677	6.16795	20284.2	2639.3	20284.2	2639.3	0	0
647	33795	2827.5	33816.89	2849.96	37085.5625	237693.01563	323.19601	90	1.01287	5474.08594	246729.84375	6	1	19	7	0	0	4286.79354	3.19083	33795	2827.5	33795	2827.5	0	0
647	10708.3	3238.3	10730.19	3260.76	9894.06543	74985.40625	351.44809	20.79923	1.04411	2684.96045	71764.99219	6	1	20	5	0	0	1352.3618	7.01169	10708.3	3238.3	10708.3	3238.3	0	0
647	29667.5	3305.4	29689.39	3327.86	20022.4375	66433.66406	232.53903	16.91503	1.17218	4105.47949	68161.01563	6	1	21	5	0	0	1198.13113	4.72289	29667.5	3305.4	29667.5	3305.4	0	0
647	28115.4	3538.2	28137.29	3560.66	33535.41797	207965.09375	317.90958	5.75615	1.0656	3625.23071	214039.23438	6	1	22	5	0	0	3750.65047	3.19602	28115.4	3538.2	28115.4	3538.2	0	0
647	2123.7	3764.6	2145.59	3787.06	13435.64551	91143.39844	332.50146	27.61789	1.00862	3033.6311	88634.21875	6	1	23	-4	0	0	1643.77119	5.76878	2123.7	3764.6	2123.7	3764.6	0	0
647	16361	4272.8	16382.89	4295.26	28280.3418	177495.5	319.82437	17.06653	1.07244	3049.28247	171825.9375	6	1	24	5	0	0	3201.13134	3.47789	16361	4272.8	16361	4272.8	0	0
647	21760.9	4486.7	21782.79	4509.16	9838.85059	40759.87109	259.83908	-11.46252	1.01096	4005.1875	43664.3125	6	1	25	-3	0	0	735.10428	7.95006	21760.9	4486.7	21760.9	4486.7	0	0
647	18347.8	4635.2	18369.69	4657.66	36520.36719	224232.76563	316.33133	0.4421	1.09666	2964.42139	223852.46875	6	1	26	5	0	0	4044.03793	2.95286	18347.8	4635.2	18347.8	4635.2	0	0
647	26163.1	4583.9	26184.99	4606.36	5829.72119	32178.51758	299.92963	-22.99472	1.01116	3374.93628	32342.59375	6	1	27	-3	0	0	580.33956	11.49126	26163.1	4583.9	26163.1	4583.9	0	0
647	6584.7	4726.4	6606.59	4748.86	7725.84814	63778.27344	366.7951	75.26888	1.27699	2834.08447	61084.89063	6	1	28	7	0	0	1150.24116	8.59924	6584.7	4726.4	6584.7	4726.4	0	0
647	32699.9	4743.6	32721.79	4766.06	11433.12988	50720.96875	268.888	-24.43084	1.00522	3774.12866	51844.78125	6	1	29	5	0	0	914.75267	6.93894	32699.9	4743.6	32699.9	4743.6	0	0
647	25427.2	5011.4	25449.09	5033.86	11404.59668	71262.21094	319.11697	-6.92624	1.14501	3175.44604	71663.85156	6	1	30	5	0	0	1285.21397	6.59564	25427.2	5011.4	25427.2	5011.4	0	0
647	38766.8	5051.4	38788.69	5073.86	9533.27148	65569.08594	334.80258	68.40743	1.00288	2841.00732	64555.82031	6	1	31	-4	0	0	1182.53846	7.32892	38766.8	5051.4	38766.8	5051.4	0	0
647	19720.7	5398.8	19742.59	5421.26	8335.31934	42799.46484	289.27991	-79.81574	1.06294	3526.07642	44745.08594	6	1	32	-2	0	0	771.88835	8.69881	19720.7	5398.8	19720.7	5398.8	0	0
647	32149.1	5482.2	32170.99	5504.66	9462.88086	58634.72656	317.77957	-19.45107	1.26804	3469.60571	59762.85938	6	1	33	9	0	0	1057.47729	7.80123	32149.1	5482.2	32149.1	5482.2	0	0
647	17943.7	5574.1	17965.59	5596.56	5030.32178	17560.9707	238.52647	40.82921	1.20901	3651.49072	18890.73438	6	1	34	6	0	0	316.71211	13.48623	17943.7	5574.1	17943.7	5574.1	0	0
647	21609.9	6015.6	21631.79	6038.06	6380.44336	24549.48047	250.41248	-0.01924	1.0329	2958.52637	25697.84375	6	1	35	5	0	0	442.74988	10.28649	21609.9	6015.6	21609.9	6015.6	0	0
647	4693.8	6183.2	4715.69	6205.66	17153.47656	98563.04688	306.01395	77.50708	1.10927	3605.1001	98268.5	6	1	36	5	0	0	1777.58455	5.04259	4693.8	6183.2	4693.8	6183.2	0	0
647	14637.4	6276	14659.29	6298.46	9952.36719	64871.71094	325.9303	0.00061	1.07354	3699.76392	63917.89844	6	1	37	5	0	0	1169.96131	7.63106	14637.4	6276	14637.4	6276	0	0
647	29679.3	6228.3	29701.19	6250.76	10034.58887	72063.57031	342.112	-17.08933	1.06377	3410.1123	70391.19531	6	1	38	5	0	0	1299.66649	7.39722	29679.3	6228.3	29679.3	6228.3	0	0
647	12308.6	6667.3	12330.49	6689.76	7727.53857	52839.78516	333.82599	54.87888	1.03102	3418.93506	55584.625	6	1	39	-3	0	0	952.96553	9.11837	12308.6	6667.3	12308.6	6667.3	0	0
647	17549.6	6652.1	17571.49	6674.56	14944.72168	102366.28906	334.11411	-6.89932	1.19954	3185.72876	100274.78125	6	1	40	5	0	0	1846.17602	5.39861	17549.6	6652.1	17549.6	6652.1	0	0
647	11901.7	6872.8	11923.59	6895.26	5097.68945	29219.35938	305.6391	90	1.28297	3676.9082	33738.29688	6	1	41	10	0	0	526.97115	13.26878	11901.7	6872.8	11901.7	6872.8	0	0
647	32887.6	6872.7	32909.49	6895.16	12472.375	75509.28906	314.11295	-1.4013	1.16791	2804.81567	76966.60938	6	1	42	5	0	0	1361.81003	5.99599	32887.6	6872.7	32887.6	6872.7	0	0
647	2033.9	7095.1	2055.79	7117.56	5796.72705	37413.55859	324.32715	-83.12935	1.16863	2734.73755	38308.5625	6	1	43	-2	0	0	674.75353	10.75099	2033.9	7095.1	2033.9	7095.1	0	0
647	15900.1	6964.5	15921.99	6986.96	10310.49805	66474.70313	324.15192	-54.84206	1.08326	2871.22803	65586.29688	6	1	44	5	0	0	1198.87127	6.93294	15900.1	6964.5	15900.1	6964.5	0	0
647	31038.9	7202	31060.79	7224.46	32599.97266	266303.375	364.87149	38.77771	1.09816	3897.60376	263719.90625	6	1	45	5	0	0	4802.78137	3.26862	31038.9	7202	31038.9	7202	0	0
647	1373.6	7326.8	1395.49	7349.26	9313.06055	60177.35156	324.51184	45.00925	1.00444	2953.01709	60448.57031	6	1	46	-3	0	0	1085.29854	7.54655	1373.6	7326.8	1373.6	7326.8	0	0
647	14584.9	7298.7	14606.79	7321.16	21294.30273	203208.14063	394.36563	65.0717	1.14127	4495.0293	176135.26563	6	1	47	-4	0	0	3664.85882	4.48749	14584.9	7298.7	14584.9	7298.7	0	0
647	18546.5	7360.7	18568.39	7383.16	7056.04688	36044.96484	288.5372	3.10172	1.04815	3270.50073	37297.48438	6	1	48	-2	0	0	650.07094	9.72532	18546.5	7360.7	18546.5	7360.7	0	0
647	15395.2	7521.3	15417.09	7543.76	7597.18506	27289.54297	241.95355	-33.14098	1.19691	3937.96655	30035.83594	6	1	49	10	0	0	492.16691	9.77989	15395.2	7521.3	15395.2	7521.3	0	0
647	4677.1	7867.6	4698.99	7890.06	7166.14404	27713.9082	251.05354	32.023	1.22046	2992.021	29102.47656	6	1	50	5	0	0	499.82033	9.40079	4677.1	7867.6	4677.1	7867.6	0	0
647	37268.8	8684.1	37290.69	8706.56	8149.16357	73375.97656	383.0722	34.80736	1.05852	2570.36743	69476.8125	6	1	51	5	0	0	1323.33574	8.01656	37268.8	8684.1	37268.8	8684.1	0	0
647	25220	8854.2	25241.89	8876.66	13439.50586	56351.20313	261.40878	58.91909	1.01573	3841.44727	57735.82031	6	1	52	5	0	0	1016.29395	6.17276	25220	8854.2	25220	8854.2	0	0
647	25906.5	8736.9	25928.39	8759.36	10509.74121	63380.67578	313.50369	-34.40305	1.14986	3125.2478	63173.80469	6	1	53	5	0	0	1143.07049	6.99266	25906.5	8736.9	25906.5	8736.9	0	0
647	39267.2	8733.6	39289.09	8756.06	6070.34863	29947.60742	283.55316	1.46347	1.1116	3390.59229	31279.19531	6	1	54	6	0	0	540.1051	11.14477	39267.2	8733.6	39267.2	8733.6	0	0
647	6861.5	9002.1	6883.39	9024.56	5342.08545	29700.76172	301.01532	-53.00616	1.05805	2614.97144	30294.71484	6	1	55	5	0	0	535.65324	11.35641	6861.5	9002.1	6861.5	9002.1	0	0
647	22569.9	9032.8	22591.79	9055.26	10718.43945	73965.44531	335.35815	50.67852	1.06616	3503.69482	72522.63281	6	1	56	5	0	0	1333.96681	7.08518	22569.9	9032.8	22569.9	9032.8	0	0
647	34789.1	8958.7	34810.99	8981.16	9861.30957	64879.38281	327.45096	87.36488	1.03776	3326.88257	65255.9375	6	1	57	-3	0	0	1170.09967	7.45704	34789.1	8958.7	34789.1	8958.7	0	0
647	4315.1	9109.1	4336.99	9131.56	6389.2124	40344.10156	320.79425	-4.34741	1.00897	2582.27588	42081.10156	6	1	58	-2	0	0	727.60587	9.76622	4315.1	9109.1	4315.1	9109.1	0	0
647	29049.6	9350.9	29071.49	9373.36	22092.32422	164823.79688	348.69803	41.83607	1.07787	4140.11377	157775.15625	6	1	59	5	0	0	2972.59718	4.31266	29049.6	9350.9	29049.6	9350.9	0	0
647	1824.5	9775.4	1846.39	9797.86	16241.82422	83747.79688	289.88751	73.42249	1.019	3575.7915	84316.21094	6	1	60	5	0	0	1510.39152	5.2493	1824.5	9775.4	1824.5	9775.4	0	0
647	20679.9	9980.4	20701.79	10002.86	8202.83594	32350.13281	253.52235	1.99794	1.24353	3342.18628	33538.34375	6	1	61	8	0	0	583.43465	8.71921	20679.9	9980.4	20679.9	9980.4	0	0
647	19031.1	10460.8	19052.99	10483.26	11900.3457	48073.07422	256.58508	-57.79018	1.08835	3470.28418	49079.89844	6	1	62	5	0	0	866.99789	6.59995	19031.1	10460.8	19031.1	10460.8	0	0
647	22607.6	10698.5	22629.49	10720.96	21931.01172	125370.125	305.2305	6.72175	1.01208	4218.61621	126081.59375	6	1	63	5	0	0	2261.0502	4.37726	22607.6	10698.5	22607.6	10698.5	0	0
647	35461.4	10738.8	35483.29	10761.26	40445.05859	307999.0625	352.29153	-8.68449	1.10293	2775.10449	297502.375	6	1	64	5	0	0	5554.76309	2.73876	35461.4	10738.8	35461.4	10738.8	0	0
647	26471.8	10901	26493.69	10923.46	7862.71143	50120.55469	322.3161	-5.3053	1.07041	3399.04419	50042.89844	6	1	65	5	0	0	903.9242	8.98397	26471.8	10901	26471.8	10901	0	0
647	5567.4	11476.8	5589.29	11499.26	8683.19824	47496.51563	298.57349	77.10063	1.10433	2671.09058	48025.73438	6	1	66	5	0	0	856.59966	7.77687	5567.4	11476.8	5567.4	11476.8	0	0
647	30630	11504	30651.89	11526.46	19036.38086	90041.97656	277.64545	-74.17519	1.04005	3598.90405	91621.39844	6	1	67	5	0	0	1623.90705	4.70574	30630	11504	30630	11504	0	0
647	404.5	11730.5	426.39	11752.96	21068.29102	184115.29688	377.39008	-6.6132	1.05369	2052.54053	172414.48438	6	1	68	5	0	0	3320.51938	3.94191	404.5	11730.5	404.5	11730.5	0	0
647	10568.4	11623.5	10590.29	11645.96	29424.00195	146801.15625	285.15048	-8.23681	1.10573	3485.87036	149149.25	6	1	69	5	0	0	2647.55885	3.481	10568.4	11623.5	10568.4	11623.5	0	0
647	32407.5	11686.6	32429.39	11709.06	6975.38184	36567.88281	292.29822	-3.58701	1.17685	3368.77832	36654.53906	6	1	70	5	0	0	659.50177	9.9049	32407.5	11686.6	32407.5	11686.6	0	0
647	2355.5	11845.3	2377.39	11867.76	30915.56641	196467.4375	321.82288	-24.23434	1.12923	2752.27661	195634.09375	6	1	71	7	0	0	3543.29024	3.24166	2355.5	11845.3	2355.5	11845.3	0	0
647	19154.7	11965.9	19176.59	11988.36	20382.52344	110082.17969	296.68103	21.42323	1.08996	3150.31519	111258.11719	6	1	72	5	0	0	1985.33211	4.3591	19154.7	11965.9	19154.7	11965.9	0	0
647	34066	12158.9	34087.89	12181.36	11957.32324	71701.34375	312.61288	18.86123	1.14519	3252.09253	72021.6875	6	1	73	5	0	0	1293.13373	6.40863	34066	12158.9	34066	12158.9	0	0
647	26846.4	12443.7	26868.29	12466.16	9283.93359	38930.82813	261.42136	89.99945	1.02925	3912.34741	40780.3125	6	1	74	5	0	0	702.11749	8.26664	26846.4	12443.7	26846.4	12443.7	0	0
647	2941.5	12927.6	2963.39	12950.06	6180.48535	39791.91406	323.92639	-0.04124	1.07076	3315.48828	39657.79688	6	1	75	5	0	0	717.64717	10.85624	2941.5	12927.6	2941.5	12927.6	0	0
647	27361.8	13045.1	27383.69	13067.56	11880.47461	79398.625	330.02725	-21.16148	1.0921	3596.6167	78923.58594	6	1	76	5	0	0	1431.9542	6.59561	27361.8	13045.1	27361.8	13045.1	0	0
647	30310.3	13816.3	30332.19	13838.76	6268.18945	32736.38672	291.74576	29.92423	1.04788	3407.28394	33871.89844	6	1	77	5	0	0	590.40073	10.85905	30310.3	13816.3	30310.3	13816.3	0	0
647	31948.1	13867.4	31969.99	13889.86	12759.72559	77127.51563	313.86597	-3.85597	1.29586	3241.13623	76929.59375	6	1	78	7	0	0	1390.99474	6.09959	31948.1	13867.4	31948.1	13867.4	0	0
647	7216.7	14206.3	7238.59	14228.76	8063.77344	20314.25977	202.62433	43.36202	1.25973	3126.25171	22453.71094	6	1	79	6	0	0	366.36767	8.78798	7216.7	14206.3	7216.7	14206.3	0	0
647	10785.6	14473.4	10807.49	14495.86	5290.39746	45481.5625	374.31204	89.90253	1.17766	2723.375	43117.625	6	1	80	5	0	0	820.25998	11.53771	10785.6	14473.4	10785.6	14473.4	0	0
647	9738.5	14622.3	9760.39	14644.76	14445.52734	67152.24219	275.24774	6.36077	1.14565	3213.66162	68489.46094	6	1	81	5	0	0	1211.09069	5.59457	9738.5	14622.3	9738.5	14622.3	0	0
647	27780.9	14626.8	27802.79	14649.26	30008.01953	261580.84375	376.91595	9.01939	1.02595	2754.46338	245950.40625	6	1	82	-3	0	0	4717.61052	3.27739	27780.9	14626.8	27780.9	14626.8	0	0
647	35362.3	14504.3	35384.19	14526.76	20910.21875	102217.60156	282.25641	-25.64445	1.02601	3875.76392	104011.89844	6	1	83	5	0	0	1843.49444	4.46778	35362.3	14504.3	35362.3	14504.3	0	0
647	40350.5	14712	40372.39	14734.46	20361.06055	138923.48438	333.46317	17.29443	1.01342	3468.08472	139491.875	6	1	84	-4	0	0	2505.48504	4.41549	40350.5	14712	40350.5	14712	0	0
647	1045	15049.1	1066.89	15071.56	8531.12207	61813.35156	343.63574	-40.675	1.00666	4294.3125	61123.1875	6	1	85	-4	0	0	1114.8038	9.03576	1045	15049.1	1045	15049.1	0	0
647	21776.8	15046.8	21798.69	15069.26	9525.44727	63657.25781	330.02094	-66.33059	1.03381	2816.78784	63736.30469	6	1	86	-4	0	0	1148.05864	7.32067	21776.8	15046.8	21776.8	15046.8	0	0
647	23935.8	15029.4	23957.69	15051.86	24671.05859	166325.21875	331.47089	14.29306	1.20958	3598.42871	163504.28125	6	1	87	6	0	0	2999.67532	3.8992	23935.8	15029.4	23935.8	15029.4	0	0
647	25054.5	15029.9	25076.39	15052.36	10036.40332	74045.05469	346.7522	-84.19955	1.07556	2898.80518	73278.86719	6	1	88	-2	0	0	1335.40256	7.07664	25054.5	15029.9	25054.5	15029.9	0	0
647	31744.3	15202.1	31766.19	15224.56	37701.5	253829.32813	331.24689	-26.86979	1.0197	4921.43799	248331.04688	6	1	89	-2	0	0	4577.81193	3.09563	31744.3	15202.1	31744.3	15202.1	0	0
647	39363.1	15116.5	39384.99	15138.96	14328.88672	77649.88281	297.18332	-45.04065	1.14399	3474.75146	77604.21094	6	1	90	5	0	0	1400.41564	5.70642	39363.1	15116.5	39363.1	15116.5	0	0
647	23086.3	15840.9	23108.19	15863.36	8203.15137	51674.78906	320.41232	66.24974	1.09916	3926.55298	53814.17188	6	1	91	-2	0	0	931.95482	9.0824	23086.3	15840.9	23086.3	15840.9	0	0
647	3102.2	16269.6	3124.09	16292.06	17273.47266	71488.625	259.71011	-76.43156	1.01514	4200.6958	75702.60156	6	1	92	-5	0	0	1289.29735	5.23823	3102.2	16269.6	3102.2	16269.6	0	0
647	1249.9	17214.5	1271.79	17236.96	9861.57422	57356.57031	307.87802	3.08315	1.07546	3336.07788	57305.05469	6	1	93	6	0	0	1034.42575	7.47861	1249.9	17214.5	1249.9	17214.5	0	0
647	19347.1	17085.9	19368.99	17108.36	24089.83594	129591.10156	296.09488	14.24057	1.17555	3531.65332	134934.65625	6	1	94	5	0	0	2337.17552	3.97278	19347.1	17085.9	19347.1	17085.9	0	0
647	33321.4	17157.8	33343.29	17180.26	42235.44141	339845.71875	362.12842	-4.06791	1.11716	3619.63354	325101.15625	6	1	95	5	0	0	6129.11754	2.74377	33321.4	17157.8	33321.4	17157.8	0	0
647	16098.7	17486.9	16120.59	17509.36	23094.875	152211.42188	327.73743	-5.18615	1.14199	3130.0542	149369.65625	6	1	96	6	0	0	2745.13299	3.98187	16098.7	17486.9	16098.7	17486.9	0	0
647	26730.8	17660.9	26752.69	17683.36	8846.74805	60437.1875	333.67258	-30.07285	1.09843	3463.41162	60193.71094	6	1	97	5	0	0	1089.98468	8.21162	26730.8	17660.9	26730.8	17660.9	0	0
647	27853.2	17782.2	27875.09	17804.66	6740.80615	48268.64453	341.61493	5.45745	1.01812	3084.98413	48503.39844	6	1	98	-3	0	0	870.525	9.86093	27853.2	17782.2	27853.2	17782.2	0	0
647	33792.4	18303.1	33814.29	18325.56	39349.88672	221574.40625	302.93414	29.00262	1.20401	4806.1499	221677.25	6	1	99	-4	0	0	3996.09442	3.01268	33792.4	18303.1	33792.4	18303.1	0	0
647	22060.3	18607.7	22082.19	18630.16	5614.52344	47862.05859	372.73438	74.95494	1.19079	2563.64307	46382.92188	6	1	100	6	0	0	863.19223	10.77519	22060.3	18607.7	22060.3	18607.7	0	0
647	1274.2	18730.6	1296.09	18753.06	6450.10205	41991.19922	325.72873	48.99174	1.02163	3293.49854	42659.53906	6	1	101	-4	0	0	757.31128	10.45397	1274.2	18730.6	1274.2	18730.6	0	0
647	27845.1	18721.2	27866.99	18743.66	16329.32813	121417.26563	348.10983	0	1.03253	2722.75195	119803.20313	6	1	102	5	0	0	2189.76039	4.90147	27845.1	18721.2	27845.1	18721.2	0	0
647	6990.7	18997.2	7012.59	19019.66	7118.5791	30440.02344	263.98914	25.87525	1.11451	2959.04761	31956.8125	6	1	103	6	0	0	548.98582	9.39793	6990.7	18997.2	6990.7	18997.2	0	0
647	5706.3	19143.1	5728.19	19165.56	16784.32227	92077.3125	299.00928	19.55511	1.05491	3364.56445	93334.89063	6	1	104	5	0	0	1660.61433	5.05204	5706.3	19143.1	5706.3	19143.1	0	0
647	1016.7	19424.6	1038.59	19447.06	8997.66016	52268.13281	307.6904	33.24951	1.24024	3491.2439	52030.90625	6	1	105	5	0	0	942.65578	8.14187	1016.7	19424.6	1016.7	19424.6	0	0
647	9342.7	19870.3	9364.59	19892.76	11193.22852	79358.02344	339.92099	-24.47448	1.09865	3007.03198	78360.20313	6	1	106	5	0	0	1431.22195	6.58286	9342.7	19870.3	9342.7	19870.3	0	0
647	34299.1	20113.4	34320.99	20135.86	30807.05859	174371.90625	303.72	-2.92534	1.01285	4335.45068	173264.73438	6	1	107	5	0	0	3144.79733	3.48342	34299.1	20113.4	34299.1	20113.4	0	0
647	16318.7	20397.5	16340.59	20419.96	15974.70703	83175.83594	291.30127	-0.22057	1.03939	2870.50586	86448.35156	6	1	108	5	0	0	1500.0762	5.07106	16318.7	20397.5	16318.7	20397.5	0	0
647	1012.7	20513	1034.59	20535.46	16065.14453	91456.58594	304.59683	65.36845	1.07613	3850.1145	91738.14063	6	1	109	5	0	0	1649.41953	5.36832	1012.7	20513	1012.7	20513	0	0
647	26151.7	20842.9	26173.59	20865.36	12550.48145	101617.64844	363.25748	-36.18442	1.05993	3140.7063	97173.34375	6	1	110	7	0	0	1832.67429	6.09584	26151.7	20842.9	26151.7	20842.9	0	0
647	2138	21333.6	2159.89	21356.06	16766.11914	111083.3125	328.60062	32.55797	1.09129	2603.6709	109295.22656	6	1	111	5	0	0	2003.38754	4.78523	2138	21333.6	2138	21333.6	0	0
647	36813.1	21796	36834.99	21818.46	32452.39844	177882.82813	298.88483	8.31966	1.20111	4032.94141	178818.46875	6	1	112	5	0	0	3208.11681	3.32902	36813.1	21796	36813.1	21796	0	0
647	16655	21861.7	16676.89	21884.16	8491.81641	41591.73828	282.5293	-64.60879	1.11034	3789.08008	42339	6	1	113	-4	0	0	750.107	8.76749	16655	21861.7	16655	21861.7	0	0
647	7848.8	22105.6	7870.69	22128.06	32767.27344	224918.32813	334.4664	-33.95083	1.0746	3504.03882	222745.03125	6	1	114	5	0	0	4056.40205	3.21958	7848.8	22105.6	7848.8	22105.6	0	0
647	4696.4	22169.2	4718.29	22191.66	15031.1709	119104.38281	359.35831	67.74156	1.01116	2682.64648	114130.83594	6	1	115	-4	0	0	2148.04754	5.17093	4696.4	22169.2	4696.4	22169.2	0	0
647	9464.1	22433.6	9485.99	22456.06	17180.0918	133808.84375	356.27872	-42.70035	1.10878	2902.64233	126200.94531	6	1	116	6	0	0	2413.2425	4.78634	9464.1	22433.6	9464.1	22433.6	0	0
647	15743.7	22429.2	15765.59	22451.66	13369.62109	108732.23438	364.06577	29.46915	1.09587	2821.69214	102625.69531	6	1	117	5	0	0	1960.98585	5.67733	15743.7	22429.2	15743.7	22429.2	0	0
647	17866	22392.2	17887.89	22414.66	7327.71826	51164.91016	337.33542	-78.97107	1.21819	2874.0061	52281.84375	6	1	118	6	0	0	922.75915	9.02478	17866	22392.2	17866	22392.2	0	0
647	27820.3	22743.3	27842.19	22765.76	15216.01855	87049.11719	305.34576	-21.74019	1.10252	3449.80786	87828.80469	6	1	119	5	0	0	1569.93083	5.44548	27820.3	22743.3	27820.3	22743.3	0	0
647	1725.8	22962.2	1747.69	22984.66	5708.9541	42383.94922	347.84253	-1.67424	1.21022	2730.77246	41148.6875	6	1	120	6	0	0	764.39452	10.86179	1725.8	22962.2	1725.8	22962.2	0	0
647	4552.3	23089.3	4574.19	23111.76	11487.60938	58098.77734	287.09717	2.15378	1.24452	3409.54468	58727.38281	6	1	121	5	0	0	1047.81145	6.70963	4552.3	23089.3	4552.3	23089.3	0	0
647	9225	23223.5	9246.89	23245.96	13070.58203	75854.72656	307.54175	11.50491	1.27187	3959.16724	76812.82031	6	1	122	5	0	0	1368.03999	6.30542	9225	23223.5	9225	23223.5	0	0
647	11406.5	23231.8	11428.39	23254.26	23002.07813	125298.875	297.95471	-33.16296	1.19741	4249.80029	125392.99219	6	1	123	5	0	0	2259.76521	4.24434	11406.5	23231.8	11406.5	23231.8	0	0
647	1613.3	23602.2	1635.19	23624.66	13520.22754	127733.42969	392.39233	-2.11416	1.17226	3032.93604	117783.60156	6	1	124	5	0	0	2303.6724	5.71046	1613.3	23602.2	1613.3	23602.2	0	0
647	27228.2	23745.6	27250.09	23768.06	22149.82422	130087.4375	309.38037	82.07109	1.00783	3817.36353	129772.91406	6	1	125	-3	0	0	2346.12694	4.25802	27228.2	23745.6	27228.2	23745.6	0	0
647	8018.2	24239.6	8040.09	24262.06	9865.70117	40671.51563	259.20383	-43.14393	1.22707	3234.27368	41616.15625	6	1	126	5	0	0	733.51078	7.46968	8018.2	24239.6	8018.2	24239.6	0	0
647	3461.3	24462	3483.19	24484.46	5995.8501	47328.66406	358.67157	-23.44368	1.10236	2849.76587	44616.85156	6	1	127	7	0	0	853.57246	10.56964	3461.3	24462	3461.3	24462	0	0
647	4561.7	24433.6	4583.59	24456.06	19988.37891	161572.54688	362.95703	-27.49441	1.08101	1915.91553	162410.10938	6	1	128	-4	0	0	2913.96088	4.04501	4561.7	24433.6	4561.7	24433.6	0	0
647	4792.4	25440.4	4814.29	25462.86	8181.38574	46202.80859	303.37582	53.76531	1.13746	3031.60181	47693.95313	6	1	129	5	0	0	833.26765	8.42902	4792.4	25440.4	4792.4	25440.4	0	0
647	16236	25857.9	16257.89	25880.36	23026.35156	99982.24219	266.01682	-5.59842	1.06919	3292.99731	100940.07031	6	1	130	5	0	0	1803.17974	4.07422	16236	25857.9	16236	25857.9	0	0
647	29429	25848.1	29450.89	25870.56	5503.41113	28830.71094	292.19443	-27.47951	1.26603	3440.2063	29677.84375	6	1	131	5	0	0	519.96187	12.15159	29429	25848.1	29429	25848.1	0	0
647	23064.4	25917.3	23086.29	25939.76	10811.94824	102806.26563	393.65704	2.48546	1.16028	2327.04321	92366.92188	6	1	132	5	0	0	1854.111	6.32541	23064.4	25917.3	23064.4	25917.3	0	0
647	22037.7	26023.7	22059.59	26046.16	15056.63965	72557.42188	280.24451	-6.25034	1.27186	3583.02832	74602.28906	6	1	133	5	0	0	1308.5731	5.55862	22037.7	26023.7	22037.7	26023.7	0	0
647	25643.6	26069.9	25665.49	26092.36	5039.28418	49145.73438	398.67477	19.35373	1.04067	2944.04932	46355.76563	6	1	134	-3	0	0	886.34332	12.32336	25643.6	26069.9	25643.6	26069.9	0	0
647	8920.1	26172.9	8941.99	26195.36	10420.15137	47570.58203	272.7674	0	1.1639	3093.51904	48257.02344	6	1	135	6	0	0	857.93545	7.06255	8920.1	26172.9	8920.1	26172.9	0	0
647	8162.2	26460.3	8184.09	26482.76	14730.77051	78525.09375	294.7486	-20.60833	1.16388	3544.68604	78404.85156	6	1	136	5	0	0	1416.20007	5.62005	8162.2	26460.3	8162.2	26460.3	0	0
647	5662	26574.7	5683.89	26597.16	24119.27344	131424.45313	297.99997	-40.90794	1.12564	4067.30078	133632.48438	6	1	137	5	0	0	2370.24001	4.07142	5662	26574.7	5662	26574.7	0	0
647	28490.1	26644.6	28511.99	26667.06	17522.55078	127037.60938	343.73813	-31.40264	1.02068	3215.60474	124914.88281	6	1	138	-3	0	0	2291.12329	4.82447	28490.1	26644.6	28490.1	26644.6	0	0
647	18494.5	26798.1	18516.39	26820.56	12174.33887	76293.57031	319.58142	14.03314	1.16958	3239.73071	74954.73438	6	1	139	5	0	0	1375.95454	6.31141	18494.5	26798.1	18494.5	26798.1	0	0
647	3435.5	28047.4	3457.39	28069.86	9700.34766	92701.98438	394.64908	-66.24731	1.00757	2615.93677	86220.57813	6	1	140	-3	0	0	1671.88029	7.04662	3435.5	28047.4	3435.5	28047.4	0	0
647	4622.2	28142.4	4644.09	28164.86	7848.2915	52355.84375	329.7276	-15.08211	1.25934	3235.03467	53757.13281	6	1	141	6	0	0	944.23764	8.85682	4622.2	28142.4	4622.2	28142.4	0	0
647	33021.5	28409.1	33043.39	28431.56	43064.41016	301860.46875	337.9902	5.01986	1.08022	3802.49927	288811.5	6	1	142	5	0	0	5444.05355	2.73647	33021.5	28409.1	33021.5	28409.1	0	0
647	34487.1	28491.7	34508.99	28514.16	17824.94531	151727.5625	372.45889	-8.50543	1.09236	3602.55151	143982.21875	6	1	143	5	0	0	2736.40659	4.86687	34487.1	28491.7	34487.1	28491.7	0	0
647	13926	28582.4	13947.89	28604.86	13012.7207	86916.26563	329.93372	-0.01064	1.10005	4275.92969	87619.75781	6	1	144	-3	0	0	1567.53485	6.44293	13926	28582.4	13926	28582.4	0	0
647	18511.4	28645	18533.29	28667.46	7042.97754	53994.37109	353.47305	3.54916	1.18362	3152.8811	52937.96875	6	1	145	6	0	0	973.78848	9.57238	18511.4	28645	18511.4	28645	0	0
647	4212.7	28843.7	4234.59	28866.16	13104.05566	83652.17969	322.54922	0	1.05534	3931.19849	82694.03906	6	1	146	5	0	0	1508.66706	6.27018	4212.7	28843.7	4212.7	28843.7	0	0
647	15129.3	29375.4	15151.19	29397.86	9436.0957	50194.35938	294.4364	6.12052	1.26428	3317.60522	51025.86719	6	1	147	6	0	0	905.25527	7.74109	15129.3	29375.4	15129.3	29375.4	0	0
647	31384.5	29380.9	31406.39	29403.36	22002.59961	176270.96875	361.33798	6.36914	1.20958	3748.12402	168902.90625	6	1	148	7	0	0	3179.04692	4.2339	31384.5	29380.9	31384.5	29380.9	0	0
647	2986.6	29773.9	3008.49	29796.36	14508.48828	68159.6875	276.70242	-10.50756	1.11535	3088.68896	69227.77344	6	1	149	-3	0	0	1229.25996	5.52713	2986.6	29773.9	2986.6	29773.9	0	0
647	17619.3	30053.3	17641.19	30075.76	13348.25781	96453.23438	343.16766	-19.05004	1.07522	2890.22778	96535.30469	6	1	150	7	0	0	1739.53408	5.72629	17619.3	30053.3	17619.3	30053.3	0	0
647	4292.8	30391.3	4314.69	30413.76	9009.45215	68488.32031	351.98105	22.98175	1.26837	2656.36035	65060.99219	6	1	151	10	0	0	1235.18686	7.50579	4292.8	30391.3	4292.8	30391.3	0	0
647	29506.1	30662.3	29527.99	30684.76	19943.71289	106137.03906	294.50366	15.0598	1.08813	3545.01831	106504.53906	6	1	152	7	0	0	1914.1815	4.5261	29506.1	30662.3	29506.1	30662.3	0	0
647	35267.3	30919.1	35289.19	30941.56	11663.92578	43890.86719	247.64236	32.39586	1.22847	3647.33179	44887.70313	6	1	153	6	0	0	791.57179	6.80137	35267.3	30919.1	35267.3	30919.1	0	0
647	16161	31081	16182.89	31103.46	21240.79688	189244.09375	381.05353	71.40916	1.15335	3004.74048	181142.48438	6	1	154	5	0	0	3413.01723	4.15588	16161	31081	16161	31081	0	0
647	6281.4	31425.8	6303.29	31448.26	16257.6123	135034.65625	367.92093	-3.6235	1.11167	2794.34448	126701.39063	6	1	155	6	0	0	2435.35003	4.93084	6281.4	31425.8	6281.4	31425.8	0	0
647	34734.8	31607.6	34756.69	31630.06	9309.93945	78730.89844	371.24396	35.32043	1.11737	3296.35791	72786.05469	6	1	156	7	0	0	1419.91175	7.75183	34734.8	31607.6	34734.8	31607.6	0	0
647	10692.8	32224.5	10714.69	32246.96	12350.70996	79193.25	323.26474	-45.63024	1.06036	3365.41504	79488.625	6	1	157	5	0	0	1428.25026	6.3005	10692.8	32224.5	10692.8	32224.5	0	0
647	12656.9	32099.7	12678.79	32122.16	39949.4375	301762.53125	350.86298	19.40027	1.21727	4484.09521	292290.625	6	1	158	6	0	0	5442.28725	2.92962	12656.9	32099.7	12656.9	32099.7	0	0
647	5893.5	32712.7	5915.39	32735.16	6852.02197	60440.33984	379.15283	73.76749	1.19803	2843.60449	60064.89063	6	1	159	-2	0	0	1090.04153	9.46508	5893.5	32712.7	5893.5	32712.7	0	0
647	17886.2	32891.2	17908.09	32913.66	12018.98633	71103.67188	310.50766	-57.40691	1.01995	3140.43311	72188.17188	6	1	160	-4	0	0	1282.35472	6.33086	17886.2	32891.2	17886.2	32891.2	0	0
647	8356.6	32893.7	8378.49	32916.16	15400.75586	78727.64063	288.63754	-3.44116	1.03324	3849.19824	79341.04688	6	1	161	-4	0	0	1419.853	5.55137	8356.6	32893.7	8356.6	32893.7	0	0
647	2673.4	33169.1	2695.29	33191.56	38498.76953	342601.59375	380.83029	3.99789	1.09019	2957.14868	321654.28125	6	1	162	5	0	0	6178.81974	2.8309	2673.4	33169.1	2673.4	33169.1	0	0
647	37644.4	33603.8	37666.29	33626.26	7479.42969	45081.02734	313.41724	-14.29955	1.2103	3217.56226	45911.94531	6	1	163	5	0	0	813.03633	9.20522	37644.4	33603.8	37644.4	33603.8	0	0
647	4435.3	33756.4	4457.19	33778.86	15196.54297	108809.07031	341.60199	-16.61391	1.07722	2818.51367	107822.15625	6	1	164	-5	0	0	1962.37158	5.19306	4435.3	33756.4	4435.3	33756.4	0	0
647	39398.9	33840.6	39420.79	33863.06	19650.07813	111726.05469	304.40744	11.83221	1.0868	2989.14844	110938.28906	6	1	165	5	0	0	2014.9794	4.42064	39398.9	33840.6	39398.9	33840.6	0	0
647	12958.6	34012.1	12980.49	34034.56	15531.42676	145541.17188	390.79364	-17.24876	1.11856	3068.64526	136467.875	6	1	166	6	0	0	2624.83503	5.18063	12958.6	34012.1	12958.6	34012.1	0	0
647	14178.1	34006.2	14199.99	34028.66	6318.59473	34818.14063	299.67654	73.46336	1.28123	4242.48682	36234.82813	6	1	167	-2	0	0	627.94517	11.62115	14178.1	34006.2	14178.1	34006.2	0	0
647	15066.6	34676.8	15088.49	34699.26	17594.45898	92620.96094	292.90509	-19.96443	1.11507	4287.33984	93316.5	6	1	168	6	0	0	1670.41903	5.15909	15066.6	34676.8	15066.6	34676.8	0	0
647	16029.1	34765.2	16050.99	34787.66	21904.13672	149491.60938	333.50748	-36.80888	1.05722	3619.31592	147424.09375	6	1	169	5	0	0	2696.08118	4.23237	16029.1	34765.2	16029.1	34765.2	0	0
647	719.5	34840.8	741.39	34863.26	12037.75098	91041.3125	351.08057	-30.42143	1.17973	5029.54102	105501.47656	6	1	170	10	0	0	1641.93007	7.16871	719.5	34840.8	719.5	34840.8	0	0
647	31163.4	35129.9	31185.29	35152.36	30581.8457	262398	373.94577	-73.63148	1.02007	3356.90503	244487.375	6	1	171	-3	0	0	4732.34793	3.32826	31163.4	35129.9	31163.4	35129.9	0	0
647	12609.3	35248	12631.19	35270.46	36118.90234	233747.0625	324.76263	0	1.13435	3543.0332	232082.17188	6	1	172	7	0	0	4215.62827	3.0351	12609.3	35248	12609.3	35248	0	0
647	14037.8	35383.7	14059.69	35406.16	7559.32666	28522.39063	247.97713	-79.78691	1.02182	3799.65356	30034.66406	6	1	173	-5	0	0	514.40131	9.69751	14037.8	35383.7	14037.8	35383.7	0	0
647	7125.2	35451.7	7147.09	35474.16	5431.26611	29311.53125	296.57117	-0.00189	1.02106	3002.99976	30296.00781	6	1	174	7	0	0	528.63347	11.72623	7125.2	35451.7	7125.2	35451.7	0	0
647	33508.2	35537	33530.09	35559.46	7025.80518	55770.60938	359.67883	-9.63781	1.24348	2765.48291	54426.92969	6	1	175	5	0	0	1005.82294	9.21071	33508.2	35537	33508.2	35537	0	0
647	3566	35898.3	3587.89	35920.76	12482.0625	67083.32031	295.95407	-82.78897	1.01729	3436.07153	68443.21094	6	1	176	-3	0	0	1209.84768	6.30602	3566	35898.3	3566	35898.3	0	0
647	11737.2	35715.7	11759.09	35738.16	13465.2793	72589.89063	296.40848	32.0206	1.16563	3971.22778	71835.30469	6	1	177	5	0	0	1309.15868	6.17849	11737.2	35715.7	11737.2	35715.7	0	0
647	2711.8	36013.9	2733.69	36036.36	8532.14063	49838.0625	308.54022	-17.15329	1.14524	3682.97803	50441.54688	6	1	178	5	0	0	898.82946	8.63192	2711.8	36013.9	2711.8	36013.9	0	0
647	28456.2	35975.1	28478.09	35997.56	11612.17676	77972.98438	330.80762	41.86468	1.05449	2758.71045	78424.24219	6	1	179	-4	0	0	1406.24277	6.27978	28456.2	35975.1	28456.2	35975.1	0	0
647	19077.7	36094	19099.59	36116.46	9750.53809	38991.14063	255.28712	0.02249	1.28603	3396.19312	40991.17188	6	1	180	7	0	0	703.20522	7.64471	19077.7	36094	19077.7	36094	0	0
647	5640.1	36620.7	5661.99	36643.16	8766.25684	64682.30078	346.77347	31.35843	1.00173	3013.30664	61674.33594	6	1	181	-2	0	0	1166.54529	7.93647	5640.1	36620.7	5640.1	36620.7	0	0
647	2910.8	37140.2	2932.69	37162.66	6784.6582	33939.46484	285.52802	82.67213	1.00309	3525.10229	34738.44531	6	1	182	-5	0	0	612.09825	10.29054	2910.8	37140.2	2910.8	37140.2	0	0
647	36273.9	37439.7	36295.79	37462.16	36426.08984	312396.3125	373.85818	-85.68705	1.0521	4210.6958	285193.59375	6	1	183	-2	0	0	5634.0675	3.07321	36273.9	37439.7	36273.9	37439.7	0	0
647	10211.1	37493.8	10232.99	37516.26	22608.59375	208223.34375	387.42551	79.42692	1.28616	15868.32813	227343.8125	6	1	184	-2	0	0	3755.308	6.21109	10211.1	37493.8	10211.1	37493.8	0	0
647	11623	37926.6	11644.89	37949.06	11877.22754	111458.15625	391.0737	-24.2779	1.07383	3985.61035	104180.74219	6	1	185	5	0	0	2010.14785	6.75129	11623	37926.6	11623	37926.6	0	0
647	958.3	38207.3	980.19	38229.76	5721.81445	47221.36719	366.74368	7.38348	1.02823	4887.16895	49474.77344	6	1	186	-2	0	0	851.63736	13.29311	958.3	38207.3	958.3	38207.3	0	0
647	1725.8	38271.8	1747.69	38294.26	39967.95313	295522.40625	347.13586	-16.69875	1.11633	3678.59399	292890.15625	6	1	187	5	0	0	5329.7466	2.85147	1725.8	38271.8	1725.8	38271.8	0	0
647	2289.3	38629.8	2311.19	38652.26	12827.75098	108960.92969	372.06631	-2.50963	1.06423	2678.14551	102598.35938	6	1	188	6	0	0	1965.11037	5.778	2289.3	38629.8	2289.3	38629.8	0	0
647	20076	38510.2	20097.89	38532.66	5989.39502	44034.17578	346.14948	-0.66501	1.21486	3011.31006	42622.25	6	1	189	5	0	0	794.15636	10.77791	20076	38510.2	20076	38510.2	0	0
647	15940.7	38842.5	15962.59	38864.96	13080.99805	89454.42969	333.8418	29.50583	1.13871	3135.30249	85282.4375	6	1	190	5	0	0	1613.31064	5.92697	15940.7	38842.5	15940.7	38842.5	0	0
647	9308.1	38956.7	9329.99	38979.16	16182.09766	109176.13281	331.59396	-13.84244	1.20943	4732.75732	107701.07031	6	1	191	6	0	0	1968.99156	5.59958	9308.1	38956.7	9308.1	38956.7	0	0
647	5457.2	39328.7	5479.09	39351.16	14198.75586	96043.57031	332.0238	17.067	1.22761	3498.93286	96158.67969	6	1	192	6	0	0	1732.14579	5.7276	5457.2	39328.7	5457.2	39328.7	0	0
647	14001.4	39411.1	14023.29	39433.56	27400.8457	198580.03125	343.67352	12.10306	1.2126	2828.83105	190478.21875	6	1	193	5	0	0	3581.39086	3.49868	14001.4	39411.1	14001.4	39411.1	0	0
647	19331	39334.7	19352.89	39357.16	7857.65088	45921.41406	308.61816	-82.17428	1.1211	3280.27734	47923.0625	6	1	194	-2	0	0	828.1927	8.9036	19331	39334.7	19331	39334.7	0	0
647	31399.9	39390.2	31421.79	39412.66	6398.19189	53902.23438	370.53992	65.20225	1.17152	3563.36987	52209.75	6	1	195	-2	0	0	972.1268	10.77315	31399.9	39390.2	31399.9	39390.2	0	0
647	7953.9	39697.2	7975.79	39719.66	29593.53906	242369.5625	365.34302	-23.35694	1.11842	3425.59448	233309.14063	6	1	196	5	0	0	4371.13506	3.4135	7953.9	39697.2	7953.9	39697.2	0	0
647	22147.1	39897.5	22168.99	39919.96	8569.13281	41519.54688	281.0076	14.08361	1.19005	3116.19141	43601.21875	6	1	197	5	0	0	748.80503	8.21656	22147.1	39897.5	22147.1	39897.5	0	0
647	32341.7	39858.9	32363.59	39881.36	9541.22559	56220.98438	309.88989	-2.01786	1.14888	3517.81567	57287.60938	6	1	198	5	0	0	1013.94545	7.78819	32341.7	39858.9	32341.7	39858.9	0	0
647	36812	39871.3	36833.89	39893.76	7549.94482	71765.21875	393.59116	-1.47653	1.13406	2330.07422	67456.14063	6	1	199	5	0	0	1294.28572	8.27418	36812	39871.3	36812	39871.3	0	0
647	10113.8	40272.7	10135.69	40295.16	22409.97656	100519.04688	270.37323	78.2792	1.04988	4204.53809	104758.54688	6	1	200	-5	0	0	1812.86101	4.33745	10113.8	40272.7	10113.8	40272.7	0	0
647	20465.3	40369.7	20487.19	40392.16	6286.08105	30119.33984	279.44284	-25.73255	1.23404	3562.78638	31773.34375	6	1	201	9	0	0	543.20229	11.01077	20465.3	40369.7	20465.3	40369.7	0	0
647	23571.1	40354.7	23592.99	40377.16	29138.42969	196144.95313	331.21936	4.82182	1.14014	3905.9231	192616.92188	6	1	202	5	0	0	3537.47423	3.53666	23571.1	40354.7	23571.1	40354.7	0	0
647	31142.6	40310.4	31164.49	40332.86	11404.52539	86791.07031	352.17551	-23.81479	1.03123	3541.22388	83910.40625	6	1	203	5	0	0	1565.27695	6.76343	31142.6	40310.4	31142.6	40310.4	0	0
647	39823.2	326.5	39845.09	348.96	5508.62109	21498.0918	252.19632	-53.29425	1.14534	2950.52124	23038.96875	7	1	0	9	0	0	387.71809	11.58725	39823.2	326.5	39823.2	326.5	0	0
647	26448.9	392.3	26470.79	414.76	13948.99316	81976.00781	309.47971	7.34914	1.15754	3638.57666	80651.58594	7	1	1	5	0	0	1478.4373	5.87497	26448.9	392.3	26448.9	392.3	0	0
647	8659.7	545.2	8681.59	567.66	8216.91602	59157.36719	342.53915	-13.94413	1.1457	2500.47241	57076.19141	7	1	2	5	0	0	1066.90312	7.93197	8659.7	545.2	8659.7	545.2	0	0
647	773.3	1152.6	795.19	1175.06	16122.33789	101312.94531	320.02115	3.68904	1.11818	2966.46143	102717.46094	7	1	3	5	0	0	1827.17897	5.04774	773.3	1152.6	773.3	1152.6	0	0
647	12508.9	1208.4	12530.79	1230.86	13508.83984	69013.03906	288.54715	61.9096	1.04365	3465.67114	69592.21875	7	1	4	5	0	0	1244.65016	5.96462	12508.9	1208.4	12508.9	1208.4	0	0
647	24620	1228.6	24641.89	1251.06	14745.32715	93105.17969	320.78934	89.9765	1.14592	5062.76514	97543.875	7	1	5	6	0	0	1679.15192	6.13237	24620	1228.6	24620	1228.6	0	0
647	14856.8	1427.1	14878.69	1449.56	9089.58008	68857.85156	351.3703	-20.60033	1.07023	2251.82153	67499.46094	7	1	6	5	0	0	1241.85135	7.15327	14856.8	1427.1	14856.8	1427.1	0	0
647	5995.7	1643.8	6017.59	1666.26	9237.02734	50408.91406	298.22757	-4.11516	1.16131	3008.63916	52158.02344	7	1	7	-5	0	0	909.12477	7.65685	5995.7	1643.8	5995.7	1643.8	0	0
647	35108.9	1575.4	35130.79	1597.86	12237.55957	104434.60938	372.93665	64.38902	1.08383	3076.65503	98019.625	7	1	8	5	0	0	1883.47818	6.17529	35108.9	1575.4	35108.9	1575.4	0	0
647	9501.4	1880.3	9523.29	1902.76	21700.04883	139608.625	323.80682	-42.1462	1.01621	3811.20166	139276.96875	7	1	9	5	0	0	2517.84155	4.30841	9501.4	1880.3	9501.4	1880.3	0	0
647	31991.3	1997.6	32013.19	2020.06	22925.03125	170861.21875	348.51944	38.54443	1.18787	3320.12036	167523	7	1	10	5	0	0	3081.48208	4.03089	31991.3	1997.6	31991.3	1997.6	0	0
647	40230.2	1932.3	40252.09	1954.76	5866.90576	25108.51172	264.09863	70.93198	1.20993	2949.37476	26404.63281	7	1	11	10	0	0	452.83201	10.97944	40230.2	1932.3	40230.2	1932.3	0	0
647	1058.3	2121.2	1080.19	2143.66	22228.44727	158876.40625	341.29929	-81.77554	1.01526	2539.43506	155830.125	7	1	12	-3	0	0	2865.33599	3.94286	1058.3	2121.2	1058.3	2121.2	0	0
647	4793.7	2140	4815.59	2162.46	26338.23633	166119.125	320.60974	-33.8273	1.03507	4368.43311	180345.17188	7	1	13	-4	0	0	2995.95842	3.86946	4793.7	2140	4793.7	2140	0	0
647	21558	2032.6	21579.89	2055.06	19371.44531	122848.42969	321.48746	50.3362	1.04641	3013.31104	121739.22656	7	1	14	5	0	0	2215.57143	4.45782	21558	2032.6	21558	2032.6	0	0
647	25837.5	2320.9	25859.39	2343.36	24098.42969	123787.75	289.33746	-9.82033	1.10417	3610.79272	122989.17969	7	1	15	5	0	0	2232.51207	3.99269	25837.5	2320.9	25837.5	2320.9	0	0
647	35983.2	2199.3	36005.09	2221.76	7791.38525	63310.12891	363.90622	-11.77279	1.12404	2605.26392	62653.40234	7	1	16	5	0	0	1141.79817	8.34236	35983.2	2199.3	35983.2	2199.3	0	0
647	18102	2512	18123.89	2534.46	11536.40625	105844.67969	386.68692	-42.25975	1.01078	4114.06934	100757.26563	7	1	17	-2	0	0	1908.9088	6.97123	18102	2512	18102	2512	0	0
647	20283.1	2621.8	20304.99	2644.26	10641.8623	52233.39453	282.83005	-65.39459	1.12545	3146.21045	53539.74219	7	1	18	-4	0	0	942.02927	6.9689	20283.1	2621.8	20283.1	2621.8	0	0
647	33299	2548.3	33320.89	2570.76	17277.43555	86395.67188	285.474	-40.18921	1.0104	5782.45313	104952.67188	7	1	19	-3	0	0	1558.14594	5.65039	33299	2548.3	33299	2548.3	0	0
647	4476.4	2799.2	4498.29	2821.66	10283.43457	52571.99609	288.64789	-0.11577	1.05636	4811.81934	62330.51563	7	1	20	-5	0	0	948.13595	8.07984	4476.4	2799.2	4476.4	2799.2	0	0
647	33795.5	2837.5	33817.39	2859.96	35589.56641	216629.0625	314.96133	-74.92417	1.02461	5070.32764	224267.8125	7	1	21	5	0	0	3906.90514	3.24137	33795.5	2837.5	33795.5	2837.5	0	0
647	10705.7	3251	10727.59	3273.46	11526.96387	65772.09375	304.94647	-0.67101	1.03213	3030.41333	69704.66406	7	1	22	-4	0	0	1186.19971	6.47922	10705.7	3251	10705.7	3251	0	0
647	22740.1	3149.6	22761.99	3172.06	8351.5	62730.85547	349.87958	0.00056	1.05	3380.43433	64526.14063	7	1	23	10	0	0	1131.35098	8.52507	22740.1	3149.6	22740.1	3149.6	0	0
647	6404.9	3504.6	6426.79	3527.06	11344.67969	82551.28125	344.37057	-73.3642	1.11803	4359.84863	81136.78125	7	1	24	-1	0	0	1488.81236	7.20547	6404.9	3504.6	6404.9	3504.6	0	0
647	28121.2	3534.4	28143.09	3556.86	32181.28906	200857.85938	318.93555	12.38588	1.20142	3670.50732	207167.3125	7	1	25	6	0	0	3622.47149	3.28749	28121.2	3534.4	28121.2	3534.4	0	0
647	2120.1	3765.3	2141.99	3787.76	12078.22168	83323.10156	335.30609	69.73417	1.07102	2881.44019	83204.99219	7	1	26	5	0	0	1502.73214	6.16031	2120.1	3765.3	2120.1	3765.3	0	0
647	16344.1	4273.4	16365.99	4295.86	24509.88086	137406.6875	302.26895	-35.21461	1.01443	4011.89233	140419.6875	7	1	27	-3	0	0	2478.12961	4.01313	16344.1	4273.4	16344.1	4273.4	0	0
647	23150	4338.8	23171.89	4361.26	5280.93359	31379.26172	311.19043	59.30095	1.10862	3053.104	32603.39844	7	1	28	-4	0	0	565.92499	12.05609	23150	4338.8	23150	4338.8	0	0
647	21751.6	4508.5	21773.49	4530.96	9067.92676	42564.88281	276.58713	7.029	1.28558	3655.125	44369.875	7	1	29	5	0	0	767.65766	8.23464	21751.6	4508.5	21751.6	4508.5	0	0
647	18342.7	4636	18364.59	4658.46	35127.46094	237064.01563	331.64209	11.17237	1.05649	3048.00903	234022.78125	7	1	30	5	0	0	4275.44952	3.02647	18342.7	4636	18342.7	4636	0	0
647	6576	4725.3	6597.89	4747.76	7265.43408	42184.20703	307.61279	61.69751	1.19784	3178.05493	42480.625	7	1	31	6	0	0	760.79217	9.39325	6576	4725.3	6576	4725.3	0	0
647	32687.2	4710.4	32709.09	4732.86	5420.38525	30604.92383	303.34778	69.53297	1.14201	3442.17261	31954.6875	7	1	32	-2	0	0	551.9598	12.29946	32687.2	4710.4	32687.2	4710.4	0	0
647	25423.9	5018.1	25445.79	5040.56	9399.42383	55586.27734	310.45123	-36.78447	1.22589	3643.81982	55794.50781	7	1	33	5	0	0	1002.49851	7.96143	25423.9	5018.1	25423.9	5018.1	0	0
647	38781.8	5053.4	38803.69	5075.86	6145.66943	44419.55469	343.21222	8.11409	1.04923	2830.93726	42936.57031	7	1	34	5	0	0	801.10667	10.34732	38781.8	5053.4	38781.8	5053.4	0	0
647	19703.3	5397.5	19725.19	5419.96	8308.63281	38519.00391	274.87357	8.87378	1.054	3604.37109	39269.71875	7	1	35	5	0	0	694.69024	8.79668	19703.3	5397.5	19703.3	5397.5	0	0
647	32147.3	5496.9	32169.19	5519.36	9533.39551	58635.11719	316.60321	-28.98229	1.09262	3442.41919	59277.52344	7	1	36	6	0	0	1057.48434	7.73933	32147.3	5496.9	32147.3	5496.9	0	0
647	21585.9	6018.1	21607.79	6040.56	5162.43018	31270.18555	314.19434	0	1.12009	2846.27368	31947.15625	7	1	37	9	0	0	563.9578	11.99702	21585.9	6018.1	21585.9	6018.1	0	0
647	4666.8	6191.1	4688.69	6213.56	17997.125	104859.73438	308.1506	51.56737	1.013	3443.10449	107529.39063	7	1	38	-5	0	0	1891.14531	4.82437	4666.8	6191.1	4666.8	6191.1	0	0
647	14631.9	6271.2	14653.79	6293.66	8595.92969	41020.06641	278.87656	0	1.22215	3729.86963	42361.25781	7	1	39	8	0	0	739.7969	8.64415	14631.9	6271.2	14631.9	6271.2	0	0
647	29687.2	6222.6	29709.09	6245.06	10483.94238	70146.67188	330.21854	-79.84014	1.09217	3714.5813	70203.46875	7	1	40	-2	0	0	1265.09523	7.33041	29687.2	6222.6	29687.2	6222.6	0	0
647	12319.2	6673.3	12341.09	6695.76	8364.00684	59322.58203	339.98761	33.21878	1.05494	3139.21265	61188.6875	7	1	41	-4	0	0	1069.88277	8.33679	12319.2	6673.3	12319.2	6673.3	0	0
647	17561.8	6646.2	17583.69	6668.66	11312.40723	86249.07813	352.50067	3.92825	1.01762	3303.06372	84116.40625	7	1	42	5	0	0	1555.50212	6.68102	17561.8	6646.2	17561.8	6646.2	0	0
647	25118.1	6699.7	25139.99	6722.16	7076.96289	39190.9375	300.42053	-67.73936	1.27323	3623.4458	41328.85156	7	1	43	5	0	0	706.80856	10.01168	25118.1	6699.7	25118.1	6699.7	0	0
647	28518.8	6685.2	28540.69	6707.66	13942.2002	55939.12109	255.71275	7.40943	1.13579	3702.06079	56819.47656	7	1	44	6	0	0	1008.86205	5.95869	28518.8	6685.2	28518.8	6685.2	0	0
647	11896.3	6858.2	11918.19	6880.66	5488.92578	32377.11328	310.05276	18.56705	1.06073	3610.41528	35247.61719	7	1	45	-4	0	0	583.92124	12.36771	11896.3	6858.2	11896.3	6858.2	0	0
647	15892.5	6974.4	15914.39	6996.86	10993.64941	52631.53906	279.32663	27.23672	1.01856	3865.71558	54264.10938	7	1	46	5	0	0	949.20981	7.18769	15892.5	6974.4	15892.5	6974.4	0	0
647	32886.1	6863.7	32907.99	6886.16	17408.18555	101538.375	308.31778	-2.77051	1.14834	3013.86914	100506.27344	7	1	47	5	0	0	1831.24459	4.80811	32886.1	6863.7	32886.1	6863.7	0	0
647	2036.7	7107.1	2058.59	7129.56	6013.81592	36847.05859	315.99963	47.04022	1.12899	2782.2981	38236.54688	7	1	48	5	0	0	664.5367	10.49787	2036.7	7107.1	2036.7	7107.1	0	0
647	30530.5	7066.2	30552.39	7088.66	20039.48242	161608.28125	362.53403	73.34924	1.15458	3784.71582	149834.09375	7	1	49	6	0	0	2914.60535	4.5289	30530.5	7066.2	30530.5	7066.2	0	0
647	31027.3	7189.9	31049.19	7212.36	32583.00977	267763.96875	365.96597	30.80237	1.18267	4103.24121	267233.96875	7	1	50	5	0	0	4829.12318	3.29596	31027.3	7189.9	31027.3	7189.9	0	0
647	1382.1	7339.7	1403.99	7362.16	7993.07275	61534.90234	354.21268	-89.99356	1.14541	2760.90796	59170.30469	7	1	51	5	0	0	1109.78196	8.31781	1382.1	7339.7	1382.1	7339.7	0	0
647	18535.9	7345.6	18557.79	7368.06	7039.18359	25541.23633	243.17561	33.94279	1.00484	3285.50977	26332.25781	7	1	52	-3	0	0	460.6362	9.82679	18535.9	7345.6	18535.9	7345.6	0	0
647	15379.8	7550.3	15401.69	7572.76	18582.47266	93134.45313	285.80093	-15.42994	1.2574	4016.57788	94625.55469	7	1	53	5	0	0	1679.67986	4.89132	15379.8	7550.3	15379.8	7550.3	0	0
647	4655.2	7881.8	4677.09	7904.26	6377.65967	29339.53906	273.81436	79.09151	1.20276	3213.50122	30436.46875	7	1	54	5	0	0	529.13859	10.52404	4655.2	7881.8	4655.2	7881.8	0	0
647	21190.5	8393.6	21212.39	8416.06	7857.07568	34662.83984	268.14014	-54.72169	1.11384	3057.42041	35530.49219	7	1	55	5	0	0	625.14432	8.76709	21190.5	8393.6	21190.5	8393.6	0	0
647	25225.7	8840.9	25247.59	8863.36	15400.15234	64882.13281	262.03558	51.74043	1.06719	3929.45239	65867.6875	7	1	56	5	0	0	1170.14927	5.60763	25225.7	8840.9	25225.7	8840.9	0	0
647	25932.5	8717.2	25954.39	8739.66	10557.82031	54961.76172	291.27515	-35.82609	1.04685	3300.04224	55929.94531	7	1	57	5	0	0	991.23537	7.09002	25932.5	8717.2	25932.5	8717.2	0	0
647	37316.2	8674.6	37338.09	8697.06	7601.75195	49222.59766	324.85208	12.43695	1.18471	2990.86084	47765.47656	7	1	58	6	0	0	887.72955	8.87872	37316.2	8674.6	37316.2	8674.6	0	0
647	22570.5	9009.7	22592.39	9032.16	6590.23779	49907.01172	351.30997	-42.68118	1.18913	3053.00269	49183.92969	7	1	59	5	0	0	900.07296	10.00452	22570.5	9009.7	22570.5	9009.7	0	0
647	34786	8977.1	34807.89	8999.56	9442.38672	59265.33984	319.83038	5.60066	1.20068	2952.85034	58645.74219	7	1	60	-5	0	0	1068.8504	7.47067	34786	8977.1	34786	8977.1	0	0
647	4322.4	9100.6	4344.29	9123.06	7028.67725	39238.45703	301.63336	-14.85115	1.24709	2662.44141	39345.96875	7	1	61	8	0	0	707.66557	9.1539	4322.4	9100.6	4322.4	9100.6	0	0
647	29066.3	9366.9	29088.19	9389.36	13888.44043	78512.57031	303.53101	-88.83138	1.04015	4145.66113	80081.46875	7	1	62	-3	0	0	1415.97421	6.09669	29066.3	9366.9	29066.3	9366.9	0	0
647	1810.8	9788	1832.69	9810.46	17479.77734	121299.21875	336.29568	38.41592	1.15627	2526.06128	118616.46875	7	1	63	7	0	0	2187.63141	4.62177	1810.8	9788	1810.8	9788	0	0
647	20672.5	10002.1	20694.39	10024.56	7798.82031	43423.75391	301.23779	-4.79126	1.16315	3161.51685	43723.07813	7	1	64	6	0	0	783.1474	8.86583	20672.5	10002.1	20672.5	10002.1	0	0
647	19015.4	10473.4	19037.29	10495.86	9982.46387	50174.92578	286.20996	-30.50361	1.139	3198.65698	52176.57813	7	1	65	8	0	0	904.90479	7.34558	19015.4	10473.4	19015.4	10473.4	0	0
647	22589.5	10697.3	22611.39	10719.76	20052.78906	130438.50781	325.59351	-2.43217	1.02973	3262.55029	130601.24219	7	1	66	5	0	0	2352.45849	4.41533	22589.5	10697.3	22589.5	10697.3	0	0
647	35463.8	10725	35485.69	10747.46	34931.42969	243164.79688	336.82352	7.72877	1.14291	3502.17896	238372.53125	7	1	67	5	0	0	4385.47711	3.08935	35463.8	10725	35463.8	10725	0	0
647	26461	10887.3	26482.89	10909.76	7632.39014	42736.95703	302.08679	89.09683	1.05507	3312.73267	43462.67969	7	1	68	5	0	0	770.76102	9.14819	26461	10887.3	26461	10887.3	0	0
647	39415.8	11237.2	39437.69	11259.66	12753.97949	94432.625	347.37488	-68.79871	1.13784	3733.01709	91650.57031	7	1	69	5	0	0	1703.09239	6.29898	39415.8	11237.2	39415.8	11237.2	0	0
647	5529.7	11459.7	5551.59	11482.16	6378.23633	30234.56055	277.94687	-12.44505	1.24673	2969.81616	32012.59375	7	1	70	8	0	0	545.2803	10.25739	5529.7	11459.7	5529.7	11459.7	0	0
647	30639.4	11496.1	30661.29	11518.56	5428.60645	23074.25586	263.19638	71.73286	1.27582	3440.66675	26402.32813	7	1	71	-3	0	0	416.1442	12.33325	30639.4	11496.1	30639.4	11496.1	0	0
647	407	11730.1	428.89	11752.56	21652.32227	196020.17188	384.11246	19.03335	1.08377	1786.59485	183558.125	7	1	72	6	0	0	3535.2238	3.80478	407	11730.1	407	11730.1	0	0
647	10562.2	11628.8	10584.09	11651.26	30666.01172	160975.46875	292.49026	-36.69195	1.09006	3646.32764	162053.8125	7	1	73	5	0	0	2903.19258	3.40603	10562.2	11628.8	10562.2	11628.8	0	0
647	2357.9	11850.9	2379.79	11873.36	27630.58398	177275.5	323.36243	-0.33147	1.2134	2575.85815	176545.54688	7	1	74	5	0	0	3197.16364	3.44796	2357.9	11850.9	2357.9	11850.9	0	0
647	19154	11963.5	19175.89	11985.96	22706.57031	122432.71094	296.43753	-32.76944	1.14611	3248.71973	124634.00781	7	1	75	6	0	0	2208.07394	4.07455	19154	11963.5	19154	11963.5	0	0
647	34060.4	12142.3	34082.29	12164.76	14733.62793	69273.89063	276.81534	3.19546	1.21504	3806.5686	71435.78125	7	1	76	5	0	0	1249.35462	5.7329	34060.4	12142.3	34060.4	12142.3	0	0
647	26846.7	12458.2	26868.59	12480.66	6757.51855	28977.52344	264.3609	17.86181	1.10896	3339.85913	29965.52344	7	1	77	-3	0	0	522.60964	10.17453	26846.7	12458.2	26846.7	12458.2	0	0
647	8921.8	12738.3	8943.69	12760.76	11560.45215	74401.6875	323.86514	7.32452	1.10544	2911.83545	75596.11719	7	1	78	6	0	0	1341.83443	6.38711	8921.8	12738.3	8921.8	12738.3	0	0
647	30297	13793.9	30318.89	13816.36	5263.5918	38662.96094	345.99249	8.04214	1.21177	3218.04517	38520.86719	7	1	79	5	0	0	697.2865	12.28027	30297	13793.9	30297	13793.9	0	0
647	31938.4	13853	31960.29	13875.46	16527.54688	83047.25781	286.16641	3.32019	1.16486	3323.78418	82099.39844	7	1	80	5	0	0	1497.75729	5.10633	31938.4	13853	31938.4	13853	0	0
647	10804.2	14459.5	10826.09	14481.96	5707.9585	40342.06641	339.38989	75.0978	1.19634	2831.15845	40123.03906	7	1	81	8	0	0	727.56917	10.99698	10804.2	14459.5	10804.2	14459.5	0	0
647	9748.9	14610.3	9770.79	14632.76	14060.15527	65498.50391	275.5376	22.3956	1.06585	3267.68384	66764.90625	7	1	82	5	0	0	1181.26552	5.72637	9748.9	14610.3	9748.9	14610.3	0	0
647	27759.9	14633.8	27781.79	14656.26	32982.01953	270762.59375	365.77661	-2.78827	1.09229	2306.95898	255044.03125	7	1	83	5	0	0	4883.20338	3.03322	27759.9	14633.8	27759.9	14633.8	0	0
647	35350.3	14514.1	35372.19	14536.56	22884.54883	114435.69531	285.47614	-43.27374	1.14939	3535.49023	115907.74219	7	1	84	5	0	0	2063.84776	4.12289	35350.3	14514.1	35350.3	14514.1	0	0
647	40351.2	14722.1	40373.09	14744.56	15775.66211	94525.65625	312.49371	-41.27266	1.03507	3531.56836	95562.78906	7	1	85	5	0	0	1704.77021	5.32713	40351.2	14722.1	40351.2	14722.1	0	0
647	14483	14990.9	14504.89	15013.36	6303.20361	39179.15234	318.27835	-62.74986	1.06035	2747.37671	39755.58594	7	1	86	-3	0	0	706.59601	10.06318	14483	14990.9	14483	14990.9	0	0
647	21791.7	15051.4	21813.59	15073.86	9342.96777	55711.47656	311.73828	72.58099	1.01814	3048.95776	55686.05469	7	1	87	-4	0	0	1004.75648	7.60433	21791.7	15051.4	21791.7	15051.4	0	0
647	23942.9	15021.3	23964.79	15043.76	16666.86523	81343.8125	282.03015	-27.02386	1.11736	3921.47363	83017.15625	7	1	88	5	0	0	1467.03566	5.26775	23942.9	15021.3	23942.9	15021.3	0	0
647	25049.1	15035.1	25070.99	15057.56	21120.92578	135007.8125	322.7626	2.83198	1.11906	2958.54272	134060.4375	7	1	89	5	0	0	2434.8659	4.1902	25049.1	15035.1	25049.1	15035.1	0	0
647	39366.3	15117.4	39388.19	15139.86	14231.5752	74093.82813	291.28946	35.95799	1.17104	3435.09937	74625.51563	7	1	90	5	0	0	1336.28219	5.72512	39366.3	15117.4	39366.3	15117.4	0	0
647	13293.2	15175.3	13315.09	15197.76	6536.896	25411.45117	251.70345	-49.17209	1.18896	3192.00342	26512.91406	7	1	91	6	0	0	458.29552	10.32619	13293.2	15175.3	13293.2	15175.3	0	0
647	31737.8	15207.9	31759.69	15230.36	43277.38281	279914.40625	324.67014	-8.85902	1.15725	3969.88647	276596.84375	7	1	92	5	0	0	5048.25632	2.74875	31737.8	15207.9	31737.8	15207.9	0	0
647	36639.5	15453.7	36661.39	15476.16	8741.80859	50300.91016	306.22983	-48.62247	1.10404	2986.95752	50518.0625	7	1	93	5	0	0	907.17691	7.96677	36639.5	15453.7	36639.5	15453.7	0	0
647	23092.9	15819.7	23114.79	15842.16	9502.01953	57796.47266	314.84946	0	1.08078	3564.90405	58318.39844	7	1	94	7	0	0	1042.35938	7.83934	23092.9	15819.7	23092.9	15819.7	0	0
647	3092.2	16278.2	3114.09	16300.66	14909.93652	51903.89453	238.18933	54.72042	1.06494	3933.82202	58306.45313	7	1	95	-3	0	0	936.08674	5.77934	3092.2	16278.2	3092.2	16278.2	0	0
647	19343.3	17081.6	19365.19	17104.06	22748.96875	128280.70313	303.15173	-43.23921	1.10599	3548.86792	127972.30469	7	1	96	5	0	0	2313.54248	4.12815	19343.3	17081.6	19343.3	17081.6	0	0
647	33307.3	17144.2	33329.19	17166.66	42209.29297	339527.0625	362.07071	-10.1574	1.11791	4278.78955	329562.25	7	1	97	5	0	0	6123.37057	2.80501	33307.3	17144.2	33307.3	17144.2	0	0
647	1251.5	17219	1273.39	17241.46	7981.41602	40397.61719	287.20905	0.61469	1.29438	3013.91309	41243.17188	7	1	98	9	0	0	728.57103	8.59833	1251.5	17219	1251.5	17219	0	0
647	16105.4	17491.3	16127.29	17513.76	27298.9375	166204.15625	314.99835	13.84067	1.15872	2857.40796	164610.8125	7	1	99	6	0	0	2997.49196	3.52812	16105.4	17491.3	16105.4	17491.3	0	0
647	26718	17677.7	26739.89	17700.16	18236.86914	167623.40625	387.03693	10.14369	1.0784	2836.62231	156745.4375	7	1	100	5	0	0	3023.08813	4.55969	26718	17677.7	26718	17677.7	0	0
647	33791.2	18304.4	33813.09	18326.86	38675.01563	209518.1875	297.13638	-13.5014	1.13985	5508.36328	208960.92188	7	1	101	6	0	0	3778.66051	3.11921	33791.2	18304.4	33791.2	18304.4	0	0
647	22040.5	18624.9	22062.39	18647.36	8245.09668	56989.42188	335.629	24.00417	1.17877	2926.00244	55513.9375	7	1	102	5	0	0	1027.80422	8.26555	22040.5	18624.9	22040.5	18624.9	0	0
647	27862.4	18735.3	27884.29	18757.76	14545	94816.10938	325.94507	3.37649	1.17303	3733.90161	93467.46094	7	1	103	5	0	0	1710.00853	5.7191	27862.4	18735.3	27862.4	18735.3	0	0
647	5710.6	19139	5732.49	19161.46	20849.08984	122987.91406	310.06152	2.52312	1.20753	2690.29858	125062.53906	7	1	104	8	0	0	2218.08703	4.1693	5710.6	19139	5710.6	19139	0	0
647	1024.8	19439.5	1046.69	19461.96	7065.84131	43938.83984	318.34833	88.16453	1.09939	3427.76245	44141.9375	7	1	105	7	0	0	792.43698	9.82987	1024.8	19439.5	1024.8	19439.5	0	0
647	34293.1	20110.9	34314.99	20133.36	43385.91797	275964.0625	321.96753	8.99371	1.11187	4401.29492	271098.625	7	1	106	5	0	0	4977.01187	2.78315	34293.1	20110.9	34293.1	20110.9	0	0
647	16312.2	20412.8	16334.09	20435.26	15588.75684	77084.49219	283.88208	63.63546	1.03704	3236.8335	77884.16406	7	1	107	5	0	0	1390.21882	5.29599	16312.2	20412.8	16312.2	20412.8	0	0
647	992	20526.3	1013.89	20548.76	14001.87207	83651.38281	312.03531	-14.55154	1.0395	3736.79639	83913.09375	7	1	108	5	0	0	1508.65269	5.89493	992	20526.3	992	20526.3	0	0
647	26142.3	20835	26164.19	20857.46	12267.79297	94538	354.38898	-65.46723	1.07713	3508.33081	92943.72656	7	1	109	-2	0	0	1704.99283	6.38001	26142.3	20835	26142.3	20835	0	0
647	2147.2	21339	2169.09	21361.46	16162.19238	103290.375	322.7305	61.64885	1.02897	2609.9436	102166.40625	7	1	110	5	0	0	1862.84191	4.91328	2147.2	21339	2147.2	21339	0	0
647	36800.4	21810.6	36822.29	21833.06	25487.62305	129854.17969	288.15326	0.77996	1.21009	3772.68628	129451.84375	7	1	111	5	0	0	2341.92013	3.87503	36800.4	21810.6	36800.4	21810.6	0	0
647	16639.3	21856.4	16661.19	21878.86	8667.25684	55268.65625	322.37314	-1.15332	1.16252	3436.38232	56793.44531	7	1	112	5	0	0	996.77022	8.33601	16639.3	21856.4	16639.3	21856.4	0	0
647	7848.6	22111.1	7870.49	22133.56	32857.40625	226939.54688	335.50476	-30.17029	1.13309	3911.86353	223396.40625	7	1	113	5	0	0	4092.85473	3.26602	7848.6	22111.1	7848.6	22111.1	0	0
647	4699	22175.3	4720.89	22197.76	13821.2207	106475.125	354.33261	-69.57843	1.01164	2715.45703	100687.57813	7	1	114	-5	0	0	1920.27888	5.50321	4699	22175.3	4699	22175.3	0	0
647	9462.8	22430.7	9484.69	22453.16	14260.70898	108468.49219	352.08011	-18.49641	1.2196	2836.30347	106346.41406	7	1	115	5	0	0	1956.22926	5.43313	9462.8	22430.7	9462.8	22430.7	0	0
647	17890.2	22373.4	17912.09	22395.86	6377.0542	44531.94922	337.35413	-82.50575	1.09053	2833.20288	45894.92969	7	1	116	6	0	0	803.1337	10.04774	17890.2	22373.4	17890.2	22373.4	0	0
647	27827.6	22758.4	27849.49	22780.86	9098.06836	72497.21094	360.36804	4.68075	1.05548	2610.57007	71233.75	7	1	117	5	0	0	1307.4872	7.41116	27827.6	22758.4	27827.6	22758.4	0	0
647	1717.7	22964.2	1739.59	22986.66	5694.77881	45610.875	361.29004	-9.31591	1.09614	2845.29712	45594.57031	7	1	118	6	0	0	822.59213	11.02013	1717.7	22964.2	1717.7	22964.2	0	0
647	4541.3	23100	4563.19	23122.46	12068.09082	63753.44531	293.42206	66.81046	1.07699	3491.93823	63245.54688	7	1	119	-4	0	0	1149.79339	6.49723	4541.3	23100	4541.3	23100	0	0
647	9215.6	23243.4	9237.49	23265.86	10890.42773	59732.79688	298.98141	-19.89404	1.04611	3484.12793	61357.80469	7	1	120	5	0	0	1077.28099	7.01688	9215.6	23243.4	9215.6	23243.4	0	0
647	11403.5	23212	11425.39	23234.46	27729.80469	180383.9375	325.60101	79.91423	1.09027	4253.91016	181835.25	7	1	121	-3	0	0	3253.22431	3.71422	11403.5	23212	11403.5	23212	0	0
647	1594.2	23610.5	1616.09	23632.96	15210.9707	135621.875	381.19449	-23.04181	1.01222	2693.09741	130200.5625	7	1	122	-3	0	0	2445.94052	5.12141	1594.2	23610.5	1594.2	23610.5	0	0
647	4595	24378.9	4616.89	24401.36	10769.04785	90725.44531	370.54086	29.9107	1.02695	2940.33691	90538.57813	7	1	123	-3	0	0	1636.23341	6.72036	4595	24378.9	4595	24378.9	0	0
647	7998.3	24271.8	8020.19	24294.26	11650.53418	42807.00781	244.70609	-83.25936	1.06713	4001.96045	41450.99219	7	1	124	-2	0	0	772.02439	6.98303	7998.3	24271.8	7998.3	24271.8	0	0
647	4788.6	25419.5	4810.49	25441.96	8049.29346	50086.45313	318.45016	-55.51566	1.01634	2825.34619	52036.34375	7	1	125	-3	0	0	903.30918	8.3536	4788.6	25419.5	4788.6	25419.5	0	0
647	16239.2	25873.6	16261.09	25896.06	18902.66992	101781.15625	296.23224	7.66254	1.14921	3260.87646	101856.08594	7	1	126	5	0	0	1835.62315	4.62059	16239.2	25873.6	16239.2	25873.6	0	0
647	23066.3	25906.5	23088.19	25928.96	10822.82324	75043.04688	336.15933	-20.01967	1.2082	3041.89526	74759.61719	7	1	127	6	0	0	1353.40135	6.77401	23066.3	25906.5	23066.3	25906.5	0	0
647	22031	26032.2	22052.89	26054.66	11728.16602	59023.97656	286.39099	-8.38484	1.12246	3372.37939	59659.51563	7	1	128	5	0	0	1064.49742	6.58735	22031	26032.2	22031	26032.2	0	0
647	8931.6	26163.7	8953.49	26186.16	10893.00781	53162.30469	282.02539	-18.68796	1.18339	2918.95874	54052.03125	7	1	129	5	0	0	958.78217	6.72052	8931.6	26163.7	8931.6	26163.7	0	0
647	8157	26474.3	8178.89	26496.76	18042.69336	86999.9375	280.32962	-12.45268	1.16101	3752.65112	88688.71875	7	1	130	5	0	0	1569.04387	4.92789	8157	26474.3	8157	26474.3	0	0
647	5644.9	26590.9	5666.79	26613.36	17373.28711	96331.67188	300.61026	53.35402	1.01911	3363.52271	99045.92969	7	1	131	-3	0	0	1737.3417	4.92834	5644.9	26590.9	5644.9	26590.9	0	0
647	28492.9	26658.5	28514.79	26680.96	18416.5	124205.14063	331.53278	19.44673	1.02698	3585.52124	122525.96875	7	1	132	-3	0	0	2240.03971	4.77074	28492.9	26658.5	28492.9	26658.5	0	0
647	3442.3	28051.3	3464.19	28073.76	5738.12012	49459.04297	374.79883	-44.50124	1.2154	2790.37915	46378.52344	7	1	133	9	0	0	891.99384	10.87405	3442.3	28051.3	3442.3	28051.3	0	0
647	4661	28161.9	4682.89	28184.36	8689.96777	58678.33594	331.73404	29.3751	1.0041	2678.24438	59994.89063	7	1	134	-3	0	0	1058.26379	7.7473	4661	28161.9	4661	28161.9	0	0
647	33019.2	28414.4	33041.09	28436.86	39491.96094	256596.28125	325.41013	7.89072	1.05305	3885.74805	248815.29688	7	1	135	5	0	0	4627.71393	2.90345	33019.2	28414.4	33019.2	28414.4	0	0
647	34494.3	28508.1	34516.19	28530.56	10854.61035	88286.67188	364.08325	-7.54694	1.09203	3138.47095	84997.22656	7	1	136	5	0	0	1592.25013	6.79649	34494.3	28508.1	34494.3	28508.1	0	0
647	13921.3	28600.6	13943.19	28623.06	12177.06543	98767.38281	363.57639	7.53856	1.06853	3874.43604	98137.10156	7	1	137	-3	0	0	1781.26975	6.58264	13921.3	28600.6	13921.3	28600.6	0	0
647	18524.3	28649.8	18546.19	28672.26	7754.23242	50588.90234	326.07571	-3.85162	1.20705	3297.72827	51255.79688	7	1	138	-4	0	0	912.37085	8.99829	18524.3	28649.8	18524.3	28649.8	0	0
647	4251.2	28810.9	4273.09	28833.36	7397.41309	55678.5	350.23865	66.39032	1.03572	3213.9292	55952.77344	7	1	139	-3	0	0	1004.16175	9.25575	4251.2	28810.9	4251.2	28810.9	0	0
647	15139.7	29388.3	15161.59	29410.76	11872.89453	59226.83984	285.12888	39.81479	1.05494	3272.62158	61423.46094	7	1	140	-3	0	0	1068.15606	6.47895	15139.7	29388.3	15139.7	29388.3	0	0
647	31383.2	29370.1	31405.09	29392.56	19394.20898	126761.35156	326.37555	16.96173	1.17865	4631.32813	124662.79688	7	1	141	5	0	0	2286.14098	4.86764	31383.2	29370.1	31383.2	29370.1	0	0
647	2971.5	29762.2	2993.39	29784.66	12857.10059	60916.20313	277.8786	-28.84243	1.11353	3026.62256	61812.4375	7	1	142	5	0	0	1098.62372	6.00307	2971.5	29762.2	2971.5	29762.2	0	0
647	1295.9	29948.4	1317.79	29970.86	11162.00977	61771.53516	300.31927	-17.46706	1.13099	3425.81519	62515.61719	7	1	143	5	0	0	1114.04964	6.85345	1295.9	29948.4	1295.9	29948.4	0	0
647	17613.8	30037.7	17635.69	30060.16	25404.99805	151007.8125	311.24356	-1.5469	1.04057	3238.33813	148439.54688	7	1	144	5	0	0	2723.4259	3.76882	17613.8	30037.7	17613.8	30037.7	0	0
647	29504.2	30649.8	29526.09	30672.26	22802.69336	112022.59375	282.9567	3.21487	1.14554	3736.46362	112930.40625	7	1	145	5	0	0	2020.32748	4.17715	29504.2	30649.8	29504.2	30649.8	0	0
647	35286.3	30931.5	35308.19	30953.96	11880.05566	49645.64453	260.97058	-9.51562	1.21121	3438.38232	50604.44531	7	1	146	5	0	0	895.3592	6.58676	35286.3	30931.5	35286.3	30931.5	0	0
647	16062.6	31100.3	16084.49	31122.76	13981.97949	73501.5	292.70087	36.76554	1.07667	3644.33643	75126.58594	7	1	147	5	0	0	1325.59955	5.88137	16062.6	31100.3	16062.6	31100.3	0	0
647	6286.2	31416	6308.09	31438.46	16257.85059	152898.375	391.4985	13.05377	1.15709	1809.95483	135487.125	7	1	148	-3	0	0	2757.52219	4.5661	6286.2	31416	6286.2	31416	0	0
647	12654	32106	12675.89	32128.46	37599.30078	307212.625	364.91345	-25.57793	1.15836	3280.48218	286402.9375	7	1	149	5	0	0	5540.57969	2.91337	12654	32106	12654	32106	0	0
647	10706.1	32221.4	10727.99	32243.86	11790.83984	97102.57031	366.35596	-39.65018	1.05684	2555.38892	93952.28125	7	1	150	5	0	0	1751.24486	6.08004	10706.1	32221.4	10706.1	32221.4	0	0
647	1196.7	32751.7	1218.59	32774.16	14281.8125	136937.14063	395.30219	1.16806	1.09476	2782.18872	132703.28125	7	1	151	7	0	0	2469.66133	5.38444	1196.7	32751.7	1196.7	32751.7	0	0
647	8327.8	32863.6	8349.69	32886.06	8471.40137	67232.67969	359.64398	27.80789	1.1924	2694.79199	64173.20313	7	1	152	5	0	0	1212.54138	7.89404	8327.8	32863.6	8327.8	32863.6	0	0
647	17845.3	32870.6	17867.19	32893.06	5238.33691	23189.45313	268.60172	55.22766	1.09201	3016.76196	24716.95313	7	1	153	5	0	0	418.22179	12.14276	17845.3	32870.6	17845.3	32870.6	0	0
647	2684	33195.1	2705.89	33217.56	31570.59375	259046.9375	365.68579	-0.28029	1.06677	2904.427	246994.32813	7	1	154	5	0	0	4671.91152	3.20037	2684	33195.1	2684	33195.1	0	0
647	30049.4	33124.1	30071.29	33146.56	6729.59717	54306.12891	362.65204	-7.95526	1.1477	2199.05322	54128.66797	7	1	155	6	0	0	979.41103	8.92025	30049.4	33124.1	30049.4	33124.1	0	0
647	6083	33316.5	6104.89	33338.96	8639.04785	67039.20313	355.62454	-8.11757	1.09263	2621.08252	65723.9375	7	1	156	5	0	0	1209.05203	7.72073	6083	33316.5	6083	33316.5	0	0
647	35835.8	33443.9	35857.69	33466.36	9965.91406	54339.96484	298.09958	28.24687	1.13762	6668.4834	56563.92188	7	1	157	-2	0	0	980.02127	9.24337	35835.8	33443.9	35835.8	33443.9	0	0
647	37651.5	33595	37673.39	33617.46	9612.66699	50678.83984	293.12415	-9.25881	1.14897	3419.29712	51372.57031	7	1	158	5	0	0	913.99288	7.69619	37651.5	33595	37651.5	33595	0	0
647	28836	33764.8	28857.89	33787.26	5496.271	33691.08984	316.07028	-15.00073	1.05536	3308.69189	34156.70313	7	1	159	5	0	0	607.61881	11.97748	28836	33764.8	28836	33764.8	0	0
647	39406.4	33826	39428.29	33848.46	16018.11816	96456.1875	313.27054	30.34032	1.11547	2774.16724	95504.82031	7	1	160	-5	0	0	1739.58734	5.00877	39406.4	33826	39406.4	33826	0	0
647	12951.2	34007	12973.09	34029.46	17379.19727	155282.14063	381.59802	-0.33883	1.19984	3013.67798	145036.04688	7	1	161	6	0	0	2800.51341	4.77135	12951.2	34007	12951.2	34007	0	0
647	14212.1	33960.1	14233.99	33982.56	6878.32666	51210.13281	348.33475	-9.23042	1.15939	3599.4126	49577.6875	7	1	162	5	0	0	923.57475	10.18894	14212.1	33960.1	14212.1	33960.1	0	0
647	469.5	34559.4	491.39	34581.86	10888.96289	87417.5625	361.71484	34.77299	1.05102	6131.95947	89792.01563	7	1	163	-2	0	0	1576.57574	8.29296	469.5	34559.4	469.5	34559.4	0	0
647	15110.5	34662.6	15132.39	34685.06	5834.21436	24480.35938	261.50375	76.89985	1.01075	3481.93994	26267.5	7	1	164	-3	0	0	441.50328	11.65651	15110.5	34662.6	15110.5	34662.6	0	0
647	16034.9	34755.4	16056.79	34777.86	17871.48633	111573.65625	318.978	-14.09194	1.10612	3384.88257	112184.9375	7	1	165	5	0	0	2012.23089	4.82345	16034.9	34755.4	16034.9	34755.4	0	0
647	31188.1	35089.2	31209.99	35111.66	23022.13477	213217.375	388.50693	1.05376	1.13965	2551.07861	200303.03125	7	1	166	6	0	0	3845.37536	3.83556	31188.1	35089.2	31188.1	35089.2	0	0
647	12612.3	35246.5	12634.19	35268.96	40895.47266	269833.40625	327.92194	-22.63371	1.01061	3415.396	268731.09375	7	1	167	-3	0	0	4866.44548	2.79385	12612.3	35246.5	12612.3	35246.5	0	0
647	36073.3	35171.3	36095.19	35193.76	7747.98926	55251.72266	340.90915	-2e-05	1.27737	3119.91528	54258.11719	7	1	168	6	0	0	996.46482	8.84319	36073.3	35171.3	36073.3	35171.3	0	0
647	14013.6	35386.1	14035.49	35408.56	6210.66064	32833.54297	293.52844	-2.36334	1.18368	3339.8728	33174.17969	7	1	169	5	0	0	592.15295	10.86837	14013.6	35386.1	14013.6	35386.1	0	0
647	11749.1	35717	11770.99	35739.46	11372.58398	68527.10156	313.37317	41.64828	1.13832	3880.18457	68594.38281	7	1	170	5	0	0	1235.88628	6.97612	11749.1	35717	11749.1	35717	0	0
647	3567.7	35913.7	3589.59	35936.16	12853.70313	56962.5	268.74515	36.04056	1.12292	3610.21484	57416.625	7	1	171	5	0	0	1027.31869	6.27478	3567.7	35913.7	3567.7	35913.7	0	0
647	19054.4	36092.3	19076.29	36114.76	12744.8916	49129.79688	250.64822	-70.48026	1.11057	3786.82593	50852.35156	7	1	172	-4	0	0	886.05589	6.41665	19054.4	36092.3	19054.4	36092.3	0	0
647	649.5	36300	671.39	36322.46	5351.38721	21602.72656	256.49643	-1.58334	1.05032	3746.01538	23993.61719	7	1	173	-2	0	0	389.60517	12.87417	649.5	36300	649.5	36300	0	0
647	5630.8	36606.1	5652.69	36628.56	9159.60352	52553.10547	305.78845	-7.12035	1.21146	3035.17798	53297.54688	7	1	174	5	0	0	947.79526	7.71777	5630.8	36606.1	5630.8	36606.1	0	0
647	2915.7	37134.9	2937.59	37157.36	6733.63086	43010.16016	322.64215	-15.37518	1.11486	3073.5166	42428.08594	7	1	175	6	0	0	775.68824	9.87298	2915.7	37134.9	2915.7	37134.9	0	0
647	9621.3	37288.1	9643.19	37310.56	33970.78906	280756.75	367.00543	51.04767	1.11252	4998.625	277302.375	7	1	176	7	0	0	5063.44799	3.31371	9621.3	37288.1	9621.3	37288.1	0	0
647	10236.8	37506	10258.69	37528.46	33629.72266	277452.90625	366.68506	90	1.01069	11424.54492	279143.375	7	1	177	8	0	0	5003.86316	4.03244	10236.8	37506	10236.8	37506	0	0
647	36288.5	37433.7	36310.39	37456.16	34222.55078	272160.40625	360.01163	15.76021	1.14114	3895.46729	261384.3125	7	1	178	5	0	0	4908.41293	3.16823	36288.5	37433.7	36288.5	37433.7	0	0
647	11630.2	37912.9	11652.09	37935.36	15522.72656	135517.60938	377.20209	-21.16547	1.02539	2510.34766	130198.3125	7	1	179	-3	0	0	2444.06009	4.98287	11630.2	37912.9	11630.2	37912.9	0	0
647	1719.8	38276.5	1741.69	38298.96	37160.70703	302287.78125	364.1066	-24.73328	1.12551	3295.00659	292712.84375	7	1	180	7	0	0	5451.76013	2.93668	1719.8	38276.5	1719.8	38276.5	0	0
647	29786.2	38608.1	29808.09	38630.56	8673.82715	71196.44531	365.74973	5.68135	1.20407	3251.9165	66196.08594	7	1	181	5	0	0	1284.02789	8.16794	29786.2	38608.1	29786.2	38608.1	0	0
647	15948.8	38827.9	15970.69	38850.36	13363.95117	89383.33594	330.15741	33.36032	1.13059	2852.47852	86319.03906	7	1	182	5	0	0	1612.02846	5.71335	15948.8	38827.9	15948.8	38827.9	0	0
647	9310.7	38913.1	9332.59	38935.56	12169.41211	69009.92188	304.00531	15.71855	1.10845	4400.17285	69463.67969	7	1	183	7	0	0	1244.59394	6.86241	9310.7	38913.1	9310.7	38913.1	0	0
647	17028.3	38783.5	17050.19	38805.96	12413.78711	87177.20313	338.30588	12.2515	1.26209	4067.05542	83814.61719	7	1	184	7	0	0	1572.24086	6.58588	17028.3	38783.5	17028.3	38783.5	0	0
647	2338.6	39333.8	2360.49	39356.26	11790.64941	97108.29688	366.36969	-68.18208	1.17559	3975.69727	92672.57031	7	1	185	-2	0	0	1751.34813	6.79617	2338.6	39333.8	2338.6	39333.8	0	0
647	14010.3	39419.5	14032.19	39441.96	27976.08984	198223.85938	339.81668	14.9274	1.24195	2805.13892	194207.53125	7	1	186	7	0	0	3574.9673	3.45059	14010.3	39419.5	14010.3	39419.5	0	0
647	31356.9	39415.8	31378.79	39438.26	7117.46484	64590.17969	384.57477	-20.46321	1.0059	3438.04248	61512.9375	7	1	187	-3	0	0	1164.88389	9.73762	31356.9	39415.8	31356.9	39415.8	0	0
647	7962.8	39697.8	7984.69	39720.26	28814.96094	208830.23438	343.67496	-7.91372	1.118	3924.98682	205516.32813	7	1	188	5	0	0	3766.25328	3.55989	7962.8	39697.8	7962.8	39697.8	0	0
647	36802.5	39888.8	36824.39	39911.26	7539.29688	50947.78516	331.86197	-6.46898	1.23563	3495.2832	51329.92188	7	1	189	5	0	0	918.84331	9.36923	36802.5	39888.8	36802.5	39888.8	0	0
647	10103.9	40285.5	10125.79	40307.96	19884.03711	129614.13281	325.93735	14.57065	1.20099	3271.1272	129182.82031	7	1	190	7	0	0	2337.59089	4.44307	10103.9	40285.5	10103.9	40285.5	0	0
647	23547.5	40359.9	23569.39	40382.36	26369.49219	201605.71875	352.98868	-7.92608	1.13415	3089.19189	194016.20313	7	1	191	5	0	0	3635.95914	3.62814	23547.5	40359.9	23547.5	40359.9	0	0
647	31142.8	40321.6	31164.69	40344.06	10480.07715	59877.58594	305.14771	12.8947	1.00295	3847.98828	60641.29688	7	1	192	-3	0	0	1079.89226	7.42635	31142.8	40321.6	31142.8	40321.6	0	0
647	19766.2	263.4	19788.09	285.86	16810.18164	103014.65625	316.02652	7.71336	1.12044	2908.12109	101788.96875	8	1	0	5	0	0	1857.86933	4.88621	19766.2	263.4	19766.2	263.4	0	0
647	26439.8	410.6	26461.69	433.06	14265.66895	80117.33594	302.53625	-19.05002	1.10518	3848.54858	80137.28906	8	1	1	5	0	0	1444.91615	5.8634	26439.8	410.6	26439.8	410.6	0	0
647	8673.9	531.2	8695.79	553.66	5943.80127	39342.17578	328.44092	-68.63978	1.00849	2973.66919	39462.27344	8	1	2	-5	0	0	709.53614	10.81564	8673.9	531.2	8673.9	531.2	0	0
647	25042.2	834.4	25064.09	856.86	12116.13379	88907.84375	345.81851	-50.84782	1.08108	3590.02783	89591.30469	8	1	3	6	0	0	1603.45296	6.48433	25042.2	834.4	25042.2	834.4	0	0
647	12504.1	1203.5	12525.99	1225.96	10811.09375	62142.08594	306.06827	36.52477	1.01226	3166.23828	63548.04688	8	1	4	-6	0	0	1120.73252	6.87372	12504.1	1203.5	12504.1	1203.5	0	0
647	771.6	1158	793.49	1180.46	14522.07227	99755.03125	334.5903	40.78123	1.06071	3215.78076	96874.48438	8	1	5	5	0	0	1799.08199	5.52304	771.6	1158	771.6	1158	0	0
647	14852	1422.2	14873.89	1444.66	6236.68262	51617.66016	367.26755	-22.45432	1.26734	2465.88403	48174.89844	8	1	6	10	0	0	930.9245	9.78414	14852	1422.2	14852	1422.2	0	0
647	24603.5	1220	24625.39	1242.46	12864.20703	76316.22656	310.9404	55.89853	1.13427	4722.0293	80971.26563	8	1	7	6	0	0	1376.36315	6.69798	24603.5	1220	24603.5	1220	0	0
647	6015.6	1624.1	6037.49	1646.56	9809.59863	46202.29688	277.05527	31.60522	1.23361	3229.21436	48073.64063	8	1	8	6	0	0	833.25842	7.475	6015.6	1624.1	6015.6	1624.1	0	0
647	35112.7	1586.7	35134.59	1609.16	11672.68066	91106.57813	356.65622	8.74355	1.13044	3565.74316	89951.42188	8	1	9	-4	0	0	1643.10714	6.65362	35112.7	1586.7	35112.7	1586.7	0	0
647	9492.4	1875.8	9514.29	1898.26	20804.75391	159622.23438	353.6109	-24.62716	1.07909	3381.56958	149942.75	8	1	10	5	0	0	2878.787	4.31863	9492.4	1875.8	9492.4	1875.8	0	0
647	32022.9	1989.6	32044.79	2012.06	16853.52734	129105.88281	353.33597	-38.26782	1.28227	3261.17676	127662.57813	8	1	11	9	0	0	2328.4246	4.96815	32022.9	1989.6	32022.9	1989.6	0	0
647	40249.1	1939.4	40270.99	1961.86	8525.49902	38494.54297	271.26883	0	1.18025	2865.18921	40754.27344	8	1	12	7	0	0	694.24908	8.07138	40249.1	1939.4	40249.1	1939.4	0	0
647	1061.2	2115.6	1083.09	2138.06	9191.91895	51103.25391	301.01035	26.54546	1.19395	3012.86523	51768.36719	8	1	13	5	0	0	921.64718	7.68594	1061.2	2115.6	1061.2	2115.6	0	0
647	21583.4	2037.4	21605.29	2059.86	18356.04688	86303.35156	276.81174	-39.74771	1.21017	3645.23242	88160.1875	8	1	14	5	0	0	1556.48095	4.84164	21583.4	2037.4	21583.4	2037.4	0	0
647	4786.4	2145.5	4808.29	2167.96	22060.0332	139267.46875	320.76132	21.44104	1.17625	3930.96582	140329.84375	8	1	15	5	0	0	2511.6888	4.28722	4786.4	2145.5	4786.4	2145.5	0	0
647	25843.1	2314.4	25864.99	2336.86	24456.67578	127392.60156	291.36246	-8.34781	1.16238	3461.13525	127097.61719	8	1	16	5	0	0	2297.52557	3.92278	25843.1	2314.4	25843.1	2314.4	0	0
647	20281.1	2650.5	20302.99	2672.96	12574.80469	71903.00781	305.26932	0.39098	1.15162	2809.62524	73163.36719	8	1	17	-5	0	0	1296.77075	5.97046	20281.1	2650.5	20281.1	2650.5	0	0
647	33812	2825.1	33833.89	2847.56	42010.23047	260480.4375	317.88516	-53.1963	1.01884	5617.63477	264030.125	8	1	18	-5	0	0	4697.76469	2.95032	33812	2825.1	33812	2825.1	0	0
647	10718.1	3245.9	10739.99	3268.36	10611.42969	60064.62891	303.7265	9.25379	1.08958	2884.74023	60566.49219	8	1	19	5	0	0	1083.26558	6.81026	10718.1	3245.9	10718.1	3245.9	0	0
647	29651	3305.1	29672.89	3327.56	16366.29492	67967.25	260.15662	0.12631	1.08458	3630.64917	69525.77344	8	1	20	5	0	0	1225.78935	5.27036	29651	3305.1	29651	3305.1	0	0
647	28123.3	3534.8	28145.19	3557.26	30008.58594	178986.28125	311.77933	-12.30784	1.02699	4049.67896	185582.03125	8	1	21	-3	0	0	3228.01758	3.49968	28123.3	3534.8	28123.3	3534.8	0	0
647	2111.2	3760.9	2133.09	3783.36	9877.03125	51059.99609	290.26013	-2.55346	1.07094	3597.30835	53018.28906	8	1	22	-3	0	0	920.86703	7.64643	2111.2	3760.9	2111.2	3760.9	0	0
647	21802.7	3962.6	21824.59	3985.06	5605.62891	26878.01758	279.54175	-88.13055	1.11651	3181.15186	29976.20313	8	1	23	6	0	0	484.74505	11.66474	21802.7	3962.6	21802.7	3962.6	0	0
647	16356.6	4271.5	16378.49	4293.96	26046.81055	151129.8125	307.50912	-16.15728	1.09022	3781.76782	150189.8125	8	1	24	5	0	0	2725.62617	3.80615	16356.6	4271.5	16356.6	4271.5	0	0
647	23139.4	4342.3	23161.29	4364.76	10042.08789	53817.05859	295.53452	-17.31995	1.05779	3465.52759	55112.8125	8	1	25	-4	0	0	970.59065	7.46384	23139.4	4342.3	23139.4	4342.3	0	0
647	18347.2	4639.4	18369.09	4661.86	36657.64063	227357.82813	317.93103	-16.46161	1.0844	2881.95068	228359.23438	8	1	26	5	0	0	4100.39843	2.93575	18347.2	4639.4	18347.2	4639.4	0	0
647	6540.3	4735.4	6562.19	4757.86	12083.06543	72153.39844	311.96082	17.01026	1.03371	3346.95264	73209.1875	8	1	27	-3	0	0	1301.28654	6.40507	6540.3	4735.4	6540.3	4735.4	0	0
647	32713.1	4743.7	32734.99	4766.16	10341.96289	50209.0625	281.28708	23.20595	1.2314	3457.83521	51685.11719	8	1	28	8	0	0	905.52044	7.30596	32713.1	4743.7	32713.1	4743.7	0	0
647	25422.9	5019.6	25444.79	5042.06	11068.99902	75137.17969	332.60861	-2.47573	1.13829	2920.75732	74040.07031	8	1	29	5	0	0	1355.09904	6.59528	25422.9	5019.6	25422.9	5019.6	0	0
647	2272.9	5415.9	2294.79	5438.36	8256.03125	57850.05078	337.92978	23.9668	1.09117	2910.9126	57706.1875	8	1	30	6	0	0	1043.32567	8.24315	2272.9	5415.9	2272.9	5415.9	0	0
647	19715	5391.8	19736.89	5414.26	8234.66211	46432.82813	303.14465	-45.23743	1.05904	3332.13184	47815.70313	8	1	31	-4	0	0	837.41606	8.62146	19715	5391.8	19715	5391.8	0	0
647	20245.2	5593.8	20267.09	5616.26	5177.24463	21563.99609	260.54065	-0.79169	1.00762	3411.55518	23656.11719	8	1	32	-4	0	0	388.90667	12.80578	20245.2	5593.8	20245.2	5593.8	0	0
647	32157.2	5500.8	32179.09	5523.26	9489.75098	63649.58594	330.62112	20.14333	1.11953	3132.82104	62798.47656	8	1	33	7	0	0	1147.92028	7.5538	32157.2	5500.8	32157.2	5500.8	0	0
647	21629.1	6011.7	21650.99	6034.16	6930.52197	26734.58789	250.73444	38.66232	1.10561	3222.09229	27949.69531	8	1	34	10	0	0	482.15829	9.87734	21629.1	6011.7	21629.1	6011.7	0	0
647	12333.6	6669.6	12355.49	6692.06	9481.54883	61923.12109	326.24738	21.02797	1.04868	3296.17041	62494.74219	8	1	35	-4	0	0	1116.78349	7.66984	12333.6	6669.6	12333.6	6669.6	0	0
647	17542.7	6643.6	17564.59	6666.06	9551.81152	69093.22656	343.34845	7.4467	1.10581	3118.16211	66893.94531	8	1	36	5	0	0	1246.09634	7.49714	17542.7	6643.6	17542.7	6643.6	0	0
647	25077.9	6681.9	25099.79	6704.36	8986.79199	54407.05859	314.1127	-18.28759	1.18404	3721.63281	54581.17969	8	1	37	5	0	0	981.2313	8.30061	25077.9	6681.9	25077.9	6681.9	0	0
647	28523.4	6689.9	28545.29	6712.36	11947.26172	47526.13672	254.61987	23.41437	1.22983	3550.23096	50078.22656	8	1	38	7	0	0	857.13388	6.62157	28523.4	6689.9	28523.4	6689.9	0	0
647	11868.1	6885.1	11889.99	6907.56	5004.32764	24022.5625	279.70294	-12.72968	1.04212	3850.31519	28755.11719	8	1	39	-3	0	0	433.24691	13.74122	11868.1	6885.1	11868.1	6885.1	0	0
647	32882.6	6872.7	32904.49	6895.16	19041.68945	112079.8125	309.72137	-10.90945	1.08403	2685.42139	112472.46875	8	1	40	5	0	0	2021.35942	4.4276	32882.6	6872.7	32882.6	6872.7	0	0
647	2069.5	7094.1	2091.39	7116.56	7314.80859	31986.04492	266.9556	-31.50292	1.00819	2840.8877	33313.80469	8	1	41	5	0	0	576.86832	9.08292	2069.5	7094.1	2069.5	7094.1	0	0
647	1386.3	7347.5	1408.19	7369.96	10634.0791	72646.52344	333.67041	87.33539	1.03555	2687.92139	72686.96875	8	1	42	5	0	0	1310.18005	6.65763	1386.3	7347.5	1386.3	7347.5	0	0
647	14575.4	7300	14597.29	7322.46	20303.62891	180839.39063	380.99557	25.71219	1.1167	4584.40625	162067.84375	8	1	43	6	0	0	3261.43841	4.67089	14575.4	7300	14575.4	7300	0	0
647	15360.2	7551.1	15382.09	7573.56	27685.08594	156464.0625	303.49014	-71.86718	1.0431	4188.38184	157545.45313	8	1	44	-2	0	0	2821.82937	3.72127	15360.2	7551.1	15360.2	7551.1	0	0
647	4655.5	7886.1	4677.39	7908.56	6132.41504	31911.49219	291.21786	34.8709	1.07374	2992.86792	33375.30469	8	1	45	5	0	0	575.52376	10.60043	4655.5	7886.1	4655.5	7886.1	0	0
647	18029.9	8291	18051.79	8313.46	8639.41797	52377.72656	314.33395	-46.76951	1.0583	3353.94507	52875.375	8	1	46	-4	0	0	944.6323	8.30427	18029.9	8291	18029.9	8291	0	0
647	21193.4	8374.4	21215.29	8396.86	7207.68164	17705.6582	200.08682	55.80026	1.09722	3300.8064	19199.84375	8	1	47	8	0	0	319.32155	9.76554	21193.4	8374.4	21193.4	8374.4	0	0
647	37278.3	8671	37300.19	8693.46	6971.7002	53376.95703	353.23831	-41.52792	1.06343	2822.73657	52057.58594	8	1	48	5	0	0	962.65342	9.32913	37278.3	8671	37278.3	8671	0	0
647	25213	8843.5	25234.89	8865.96	13964.5498	64536.28906	274.44086	-89.35471	1.12304	3531.41626	65939.59375	8	1	49	5	0	0	1163.91197	5.8612	25213	8843.5	25213	8843.5	0	0
647	39255.9	8750.8	39277.79	8773.26	5400.15674	37286.49219	335.45386	59.14286	1.04596	2746.45068	37681.73438	8	1	50	-4	0	0	672.46189	11.40189	39255.9	8750.8	39255.9	8750.8	0	0
647	34767.9	8967.6	34789.79	8990.06	6762.19287	43727.18359	324.63266	37.51483	1.17317	3157.09912	44901.52344	8	1	51	7	0	0	788.61976	9.92082	34767.9	8967.6	34767.9	8967.6	0	0
647	4344.4	9088.8	4366.29	9111.26	5184.3042	31666.82227	315.51297	63.37775	1.00909	3016.83594	31920.10156	8	1	52	-2	0	0	571.11114	12.19065	4344.4	9088.8	4344.4	9088.8	0	0
647	29063.4	9340.2	29085.29	9362.66	14305.45313	69650.89063	281.69086	-15.84814	1.15341	3245.51074	70619.23438	8	1	53	5	0	0	1256.15381	5.63942	29063.4	9340.2	29063.4	9340.2	0	0
647	1797.6	9779.8	1819.49	9802.26	18745.24219	124402.1875	328.87338	4.43843	1.12544	2910.24268	123906.92969	8	1	54	5	0	0	2243.59345	4.52518	1797.6	9779.8	1797.6	9779.8	0	0
647	38043	10057.9	38064.89	10080.36	8788.45703	63689.58984	343.66724	-15.37793	1.17438	2854.21851	62155.53906	8	1	55	5	0	0	1148.64175	7.80471	38043	10057.9	38043	10057.9	0	0
647	19025.3	10457.7	19047.19	10480.16	10619.57422	48862.08594	273.83734	-39.27844	1.13417	3347.29443	50332.64063	8	1	56	5	0	0	881.22772	7.10499	19025.3	10457.7	19025.3	10457.7	0	0
647	22611.7	10692.2	22633.59	10714.66	11711.92578	86115.91406	346.1687	24.81023	1.1443	2729.77783	83503.55469	8	1	57	5	0	0	1553.10051	6.21474	22611.7	10692.2	22611.7	10692.2	0	0
647	35473.6	10740.4	35495.49	10762.86	26400.80664	183594.78125	336.65247	-4.23223	1.03586	3541.42065	180602.48438	8	1	58	-3	0	0	3311.13188	3.71306	35473.6	10740.4	35473.6	10740.4	0	0
647	26483.5	10899.7	26505.39	10922.16	8069.33398	50721.92578	320.0658	25.19844	1.14627	3047.28955	50802.75781	8	1	59	5	0	0	914.76993	8.51846	26483.5	10899.7	26483.5	10899.7	0	0
647	39437.1	11217.7	39458.99	11240.16	12198.31934	106415.3125	377.06161	-74.72641	1.01382	3180.79932	100893.01563	8	1	60	5	0	0	1919.20016	6.23888	39437.1	11217.7	39437.1	11217.7	0	0
647	5545.5	11475.5	5567.39	11497.96	8051.48926	45665.32813	304.02927	85.16324	1.10944	2938.52637	46691.84375	8	1	61	5	0	0	823.57419	8.45918	5545.5	11475.5	5545.5	11475.5	0	0
647	30630.9	11489.9	30652.79	11512.36	8693.63379	26288.84375	221.99606	-34.59666	1.14686	3263.10181	27544.45313	8	1	62	5	0	0	474.1193	8.33367	30630.9	11489.9	30630.9	11489.9	0	0
647	411.4	11735.1	433.29	11757.56	22970.79297	169480.35938	346.76233	19.20832	1.09809	2952.97412	165861.65625	8	1	63	6	0	0	3056.57828	3.94759	411.4	11735.1	411.4	11735.1	0	0
647	10555.2	11630.4	10577.09	11652.86	35277.52734	205392.67188	308.03754	-15.59984	1.07158	3843.10181	204819.45313	8	1	64	5	0	0	3704.25684	3.12518	10555.2	11630.4	10555.2	11630.4	0	0
647	2351.5	11852.9	2373.39	11875.36	17990.37695	103055.05469	305.54471	-9.80352	1.15673	2822.12598	104230.85156	8	1	65	5	0	0	1858.59791	4.64485	2351.5	11852.9	2351.5	11852.9	0	0
647	19155.1	11956	19176.99	11978.46	23055.92188	152277.57813	328.08545	20.74805	1.14548	2671.00732	145805.8125	8	1	66	5	0	0	2746.32612	3.88716	19155.1	11956	19155.1	11956	0	0
647	34077.5	12135.2	34099.39	12157.66	12917.37305	93325.73438	343.14197	5.77001	1.20368	3164.56567	91763.85938	8	1	67	5	0	0	1683.12962	5.98939	34077.5	12135.2	34077.5	12135.2	0	0
647	2934.3	12952	2956.19	12974.46	9150.86816	58450.32031	322.64319	20.63821	1.13871	2991.80859	59039.78125	8	1	68	6	0	0	1054.15153	7.67824	2934.3	12952	2934.3	12952	0	0
647	37221	13386.9	37242.89	13409.36	6265.58057	25179.81055	255.92091	2.07277	1.25847	2827.31689	27267.07813	8	1	69	6	0	0	454.11788	10.28352	37221	13386.9	37221	13386.9	0	0
647	31954.1	13856.5	31975.99	13878.96	14225.33203	77404.35938	297.79111	-16.41928	1.14936	3265.86597	77034.35156	8	1	70	5	0	0	1395.98762	5.65459	31954.1	13856.5	31954.1	13856.5	0	0
647	30272.8	13836.4	30294.69	13858.86	7749.82129	53443.63672	335.24503	-16.77502	1.07951	3166.89258	52949.6875	8	1	71	-5	0	0	963.85599	8.88545	30272.8	13836.4	30272.8	13836.4	0	0
647	7180.8	14219.9	7202.69	14242.36	5948.52539	24265.56836	257.8403	-14.44825	1.12371	2834.83398	25441.14844	8	1	72	6	0	0	437.62953	10.73101	7180.8	14219.9	7180.8	14219.9	0	0
647	10799	14480.9	10820.89	14503.36	5038.35596	31807.31055	320.75931	-62.34618	1.11603	3062.58765	32503.3125	8	1	73	5	0	0	573.64485	12.54744	10799	14480.9	10799	14480.9	0	0
647	9762.1	14620.6	9783.99	14643.06	12348.77734	73044.17188	310.48529	-15.49168	1.07769	2954.82227	73391.44531	8	1	74	5	0	0	1317.35164	6.11565	9762.1	14620.6	9762.1	14620.6	0	0
647	35354.8	14509.8	35376.69	14532.26	24611.03711	122300.07031	284.58279	-3.12389	1.14311	3415.28955	122579.75781	8	1	75	5	0	0	2205.68177	3.90324	35354.8	14509.8	35354.8	14509.8	0	0
647	14488.2	14988.7	14510.09	15011.16	8036.20947	33663.91406	261.28647	-44.38634	1.12345	3421.92651	36829.83594	8	1	76	-3	0	0	607.12869	8.91323	14488.2	14988.7	14488.2	14988.7	0	0
647	21794.7	15069.9	21816.59	15092.36	7324.01514	39240.33203	295.49625	42.67415	1.06341	3579.98853	40058.28906	8	1	77	5	0	0	707.69939	9.70007	21794.7	15069.9	21794.7	15069.9	0	0
647	23953.6	15019.6	23975.49	15042.06	12480.55078	65411.21094	292.26004	-29.65333	1.16427	3425.73608	66682.60156	8	1	78	5	0	0	1179.69119	6.3054	23953.6	15019.6	23953.6	15019.6	0	0
647	25050.6	15032.1	25072.49	15054.56	19074.73633	122430.04688	323.42603	-11.84791	1.04973	2995.17505	120551.625	8	1	79	5	0	0	2208.0259	4.49878	25050.6	15032.1	25050.6	15032.1	0	0
647	39356.9	15103.6	39378.79	15126.06	12573.40332	69979.07031	301.17429	48.02054	1.07281	3206.20483	69884.88281	8	1	80	5	0	0	1262.07253	6.16126	39356.9	15103.6	39356.9	15103.6	0	0
647	31732.8	15209.9	31754.69	15232.36	35119.46484	215858.45313	316.49789	-11.26935	1.10977	4090.26245	213886.4375	8	1	81	5	0	0	3893.0072	3.15811	31732.8	15209.9	31732.8	15209.9	0	0
647	36631.4	15438.1	36653.29	15460.56	8795.55762	51672.37109	309.42667	8.85096	1.07073	3079.34302	51671.42188	8	1	82	5	0	0	931.91121	7.99356	36631.4	15438.1	36631.4	15438.1	0	0
647	14895.3	15873.3	14917.19	15895.76	24383.05664	146385.98438	312.79938	42.63166	1.07353	3930.66748	146418.3125	8	1	83	5	0	0	2640.07123	4.00499	14895.3	15873.3	14895.3	15873.3	0	0
647	23075.3	15806.4	23097.19	15828.86	9400.39941	64260.60547	333.77936	60.53822	1.09053	3508.56421	63187.89844	8	1	84	-3	0	0	1158.94002	7.85529	23075.3	15806.4	23075.3	15806.4	0	0
647	31635	15918.4	31656.89	15940.86	11233.9834	99033.03125	379.03854	-2.45306	1.26452	3423.6167	91891.58594	8	1	85	5	0	0	1786.06072	6.7666	31635	15918.4	31635	15918.4	0	0
647	3092.7	16284.7	3114.59	16307.16	15332.60156	67138.07031	267.13867	-83.65105	1.04823	3930.58472	70536.38281	8	1	86	5	0	0	1210.8351	5.62008	3092.7	16284.7	3092.7	16284.7	0	0
647	1233.4	17227.6	1255.29	17250.06	5288.56641	46368.55859	378.0098	-46.53479	1.15207	2997.34253	43072.4375	8	1	87	5	0	0	836.25695	11.91574	1233.4	17227.6	1233.4	17227.6	0	0
647	19349.3	17076.4	19371.19	17098.86	23299.55273	116591.15625	285.57437	-7.173	1.09567	3545.12915	120698.77344	8	1	88	5	0	0	2102.7215	4.07482	19349.3	17076.4	19349.3	17076.4	0	0
647	33321.8	17162.8	33343.69	17185.26	32734.88477	231157.40625	339.24127	39.80232	1.12789	3546.89844	224819.53125	8	1	89	5	0	0	4168.92382	3.22495	33321.8	17162.8	33321.8	17162.8	0	0
647	16111	17483.7	16132.89	17506.16	23990.18164	148979.84375	318.1319	-10.28561	1.05846	3457.02197	145059.45313	8	1	90	-4	0	0	2686.85148	3.95372	16111	17483.7	16111	17483.7	0	0
647	26706.8	17661	26728.69	17683.46	14751.6875	107402.34375	344.46594	-5.58773	1.12649	3315.19482	104967.13281	8	1	91	5	0	0	1937.00127	5.49223	26706.8	17661	26706.8	17661	0	0
647	27862.6	17764.2	27884.49	17786.66	7671.04932	32916.30469	264.44684	48.18716	1.15235	3416.86084	33869.47656	8	1	92	5	0	0	593.64556	9.24375	27862.6	17764.2	27862.6	17764.2	0	0
647	33791	18303.2	33812.89	18325.66	37492.22266	238680.0625	322.10519	-32.91814	1.15925	4966.60254	235027.9375	8	1	93	-5	0	0	4304.59493	3.11608	33791	18303.2	33791	18303.2	0	0
647	22028.3	18620.9	22050.19	18643.36	7515.53271	40401.40234	295.99106	-83.53963	1.21001	3266.90723	41130.32031	8	1	94	7	0	0	728.63929	9.22961	22028.3	18620.9	22028.3	18620.9	0	0
647	27842.9	18733.7	27864.79	18756.16	14110.7041	87639.42969	318.15274	-17.09043	1.00265	3814.05322	88489.67188	8	1	95	-3	0	0	1580.57711	5.88619	27842.9	18733.7	27842.9	18733.7	0	0
647	5711	19152.9	5732.89	19175.36	22698.4375	139868.8125	316.90033	-26.89999	1.10101	2528.89624	140004.59375	8	1	96	5	0	0	2522.53403	3.90235	5711	19152.9	5711	19152.9	0	0
647	25999	19157.6	26020.89	19180.06	6175.81396	46985.42188	352.12323	75.78826	1.01267	3213.3396	45848.50781	8	1	97	-4	0	0	847.38208	10.72995	25999	19157.6	25999	19157.6	0	0
647	1043.4	19417.1	1065.29	19439.56	6765.19727	50514.64453	348.84189	12.7757	1.13946	2391.49683	48969.57813	8	1	98	6	0	0	911.03161	9.10453	1043.4	19417.1	1043.4	19417.1	0	0
647	34293.4	20120	34315.29	20142.46	43974.64453	265749.40625	313.83054	2.32154	1.18415	5224.71826	263451.0625	8	1	99	5	0	0	4792.79054	2.83211	34293.4	20120	34293.4	20120	0	0
647	1006.6	20519.1	1028.49	20541.56	11994.38965	65451.69531	298.21646	-5.10547	1.18667	3641.50879	66062.28125	8	1	100	6	0	0	1180.42132	6.59438	1006.6	20519.1	1006.6	20519.1	0	0
647	26163	20845.8	26184.89	20868.26	9622.08496	74792.05469	355.92081	4.8198	1.01348	3067.14551	72799.35938	8	1	101	-3	0	0	1348.87471	7.41335	26163	20845.8	26163	20845.8	0	0
647	2152.4	21335.5	2174.29	21357.96	18410.32617	107658.63281	308.71228	49.09113	1.15142	2826.21289	107795.67969	8	1	102	5	0	0	1941.62344	4.57111	2152.4	21335.5	2152.4	21335.5	0	0
647	21722.6	21397.9	21744.49	21420.36	6489.55957	22344.54492	236.88545	90	1.21839	2969.71362	24656.15625	8	1	103	6	0	0	402.98387	10.18552	21722.6	21397.9	21722.6	21397.9	0	0
647	36806.2	21803.6	36828.09	21826.06	28810.93945	136256.60938	277.6261	7.3266	1.13446	4176.25684	137850.57813	8	1	104	5	0	0	2457.38795	3.64005	36806.2	21803.6	36806.2	21803.6	0	0
647	16637.4	21865.9	16659.29	21888.36	11478.32813	75122.78125	326.5929	-14.96809	1.0639	3458.56592	74606.85156	8	1	105	5	0	0	1354.83936	6.70426	16637.4	21865.9	16637.4	21865.9	0	0
647	7843.2	22107.7	7865.09	22130.16	34446.5	245168.04688	340.58038	-10.46034	1.04633	3471.36719	242752.8125	8	1	106	5	0	0	4421.60573	3.11146	7843.2	22107.7	7843.2	22107.7	0	0
647	17387.9	22188.4	17409.79	22210.86	6411.08447	39567.79688	317.15051	-57.18333	1.23831	3567.43823	45221.04688	8	1	107	10	0	0	713.60522	10.79622	17387.9	22188.4	17387.9	22188.4	0	0
647	4708.6	22175.9	4730.49	22198.36	5460.65137	49535.44922	384.49976	32.95151	1.20372	2453.96802	46912.80078	8	1	108	9	0	0	893.37183	10.86417	4708.6	22175.9	4708.6	22175.9	0	0
647	9462.1	22433.4	9483.99	22455.86	11565.82422	89128.99219	354.38998	-12.1945	1.0868	3533.53589	88509.60156	8	1	109	9	0	0	1607.44137	6.68577	9462.1	22433.4	9462.1	22433.4	0	0
647	17882.2	22384.2	17904.09	22406.66	10638.38379	44421.80859	260.86783	73.71635	1.10146	3411.28931	46858.76563	8	1	110	6	0	0	801.14732	7.14849	17882.2	22384.2	17882.2	22384.2	0	0
647	27825.4	22752.2	27847.29	22774.66	12961.98145	74271.51563	305.58755	7.65142	1.08165	3064.77173	75119.70313	8	1	111	5	0	0	1339.48678	5.95685	27825.4	22752.2	27825.4	22752.2	0	0
647	1752.2	22950.1	1774.09	22972.56	6366.45117	54183.62891	372.43079	-6.20195	1.29858	2757.04541	51206.86719	8	1	112	6	0	0	977.20175	9.95273	1752.2	22950.1	1752.2	22950.1	0	0
647	4542.1	23076.2	4563.99	23098.66	12991.50195	75617.53906	307.99368	6.78052	1.11902	2822.40552	75537.85938	8	1	113	5	0	0	1363.76232	5.83485	4542.1	23076.2	4542.1	23076.2	0	0
647	11402.5	23218.5	11424.39	23240.96	32715.56641	208325.17188	322.14685	23.27676	1.09622	4471.59229	206565.1875	8	1	114	5	0	0	3757.14447	3.35316	11402.5	23218.5	11402.5	23218.5	0	0
647	27210.8	23726.4	27232.69	23748.86	9981.55469	47940.37109	279.77689	-12.89946	1.04716	3942.29102	50877.72656	8	1	115	-3	0	0	864.60459	7.79812	27210.8	23726.4	27210.8	23726.4	0	0
647	4597.6	24392.4	4619.49	24414.86	10396.79004	53555.38281	289.74246	35.25801	1.2685	3398.74683	55863.32813	8	1	116	6	0	0	965.87133	7.23287	4597.6	24392.4	4597.6	24392.4	0	0
647	8018.9	24261.5	8040.79	24283.96	8546.48926	37499.85156	267.41214	-89.99512	1.08957	3026.03247	39916.1875	8	1	117	8	0	0	676.30982	8.18391	8018.9	24261.5	8018.9	24261.5	0	0
647	3471.4	24427.1	3493.29	24449.56	7826.12207	46734.34766	311.96439	-0.54726	1.01708	3195.05225	47394.69531	8	1	118	-3	0	0	842.85396	8.85869	3471.4	24427.1	3471.4	24427.1	0	0
647	4820	25460.2	4841.89	25482.66	8676.7666	47574.55859	298.92941	-24.18171	1.11423	3020.81372	48840.65625	8	1	119	5	0	0	858.00716	8.04578	4820	25460.2	4820	25460.2	0	0
647	16235.2	25886.8	16257.09	25909.26	18747.0625	90777.98438	280.92078	-72.45398	1.01903	3095.32153	92101.96094	8	1	120	-4	0	0	1637.18095	4.61542	16235.2	25886.8	16235.2	25886.8	0	0
647	23045.2	25905.3	23067.09	25927.76	9337.37793	78572.71094	370.3255	-1.34772	1.06889	2971.64282	75870.92969	8	1	121	5	0	0	1417.05884	7.51399	23045.2	25905.3	23045.2	25905.3	0	0
647	8930	26152.5	8951.89	26174.96	11706.1875	63192.62109	296.60992	12.20168	1.19642	2916.92407	64633.89844	8	1	122	6	0	0	1139.67892	6.35459	8930	26152.5	8930	26152.5	0	0
647	22043.1	26014.4	22064.99	26036.86	12723.1084	78927.70313	317.96429	-14.15553	1.19344	3291.40356	78949.91406	8	1	123	6	0	0	1423.46113	6.13228	22043.1	26014.4	22043.1	26014.4	0	0
647	25659.7	26070.4	25681.59	26092.86	6820.44141	41254.05469	313.96939	-30.57378	1.07448	3203.06982	42639.25781	8	1	124	5	0	0	744.01688	9.90615	25659.7	26070.4	25659.7	26070.4	0	0
647	8159.5	26464.6	8181.39	26487.06	13719.91992	72874.42188	294.21988	9.31652	1.09531	3392.74121	75194.46875	8	1	125	5	0	0	1314.2902	5.86136	8159.5	26464.6	8159.5	26464.6	0	0
647	5651.3	26580.5	5673.19	26602.96	13418.12402	60192.75781	270.38739	39.10497	1.09608	3677.30029	61881.49219	8	1	126	5	0	0	1085.57639	6.10198	5651.3	26580.5	5651.3	26580.5	0	0
647	28509.1	26664.6	28530.99	26687.06	20894.64648	114105.64844	298.32956	-80.49446	1.06945	4240.23682	114671.07813	8	1	127	-4	0	0	2057.89537	4.54025	28509.1	26664.6	28509.1	26664.6	0	0
647	38653.8	26868.5	38675.69	26890.96	18603.16992	117760.51563	321.19339	8.24353	1.15289	3113.12036	116591.99219	8	1	128	5	0	0	2123.8109	4.61157	38653.8	26868.5	38653.8	26868.5	0	0
647	3430.9	28020.2	3452.79	28042.66	9038.24414	55449.58594	316.20398	19.724	1.11406	3283.82788	54890.30469	8	1	129	5	0	0	1000.03328	7.96287	3430.9	28020.2	3430.9	28020.2	0	0
647	4652.9	28144.2	4674.79	28166.66	8691.20117	66115.65625	352.10526	-40.17241	1.15118	3041.2207	64761.48438	8	1	130	7	0	0	1192.39586	8.00736	4652.9	28144.2	4652.9	28144.2	0	0
647	33020.5	28405.8	33042.39	28428.26	28940.13477	149342.34375	290.00229	-16.17876	1.11097	3722.28369	149282.90625	8	1	131	6	0	0	2693.38917	3.55096	33020.5	28405.8	33020.5	28405.8	0	0
647	18504.1	28660.9	18525.99	28683.36	7871.55859	49854.48047	321.27872	58.00097	1.07286	3262.50293	50315.42969	8	1	132	-2	0	0	899.12556	8.86521	18504.1	28660.9	18504.1	28660.9	0	0
647	4211.9	28854.1	4233.79	28876.56	6818.82568	38791.68359	304.49118	-4.44302	1.18275	3372.71167	38448.21094	8	1	133	5	0	0	699.60801	10.08185	4211.9	28854.1	4211.9	28854.1	0	0
647	15143.5	29382.6	15165.39	29405.06	14184.70996	69364.72656	282.30551	5.72079	1.16344	3006.56885	70564.78125	8	1	134	5	0	0	1250.99284	5.57831	15143.5	29382.6	15143.5	29382.6	0	0
647	31388.3	29367.3	31410.19	29389.76	22361.24023	151484.9375	332.27451	-20.33546	1.01183	3740.07373	148545.15625	8	1	135	-3	0	0	2732.03085	4.19931	31388.3	29367.3	31388.3	29367.3	0	0
647	2979.7	29766.6	3001.59	29789.06	13578.28125	61575.98047	271.85886	-41.06369	1.1162	3547.4624	62881.4375	8	1	136	5	0	0	1110.52281	5.99363	2979.7	29766.6	2979.7	29766.6	0	0
647	34071.6	29673.2	34093.49	29695.66	8861.00781	68005.17969	353.66302	-9.48845	1.27747	2962.23535	64980.11719	8	1	137	5	0	0	1226.47342	7.82833	34071.6	29673.2	34071.6	29673.2	0	0
647	17607.1	30041.5	17628.99	30063.96	17229.89063	121656.11719	339.22351	-15.62463	1.16171	2783.95361	120467.15625	8	1	138	6	0	0	2194.06807	4.7484	17607.1	30041.5	17607.1	30041.5	0	0
647	4286.6	30404.7	4308.49	30427.16	7312.32471	50590.35938	335.78897	64.50714	1.10545	3452.43823	51135.04688	8	1	139	-2	0	0	912.39713	9.56579	4286.6	30404.7	4286.6	30404.7	0	0
647	29499.8	30645.1	29521.69	30667.56	14089.77441	73267.77344	291.11508	-14.5142	1.1935	3229.32397	73435.89844	8	1	140	5	0	0	1321.38429	5.68586	29499.8	30645.1	29499.8	30645.1	0	0
647	16088	31108.6	16109.89	31131.06	9650.39844	75924.49219	358.07874	-0.59953	1.19723	2523.61084	72806.73438	8	1	141	5	0	0	1369.29822	7.03015	16088	31108.6	16088	31108.6	0	0
647	6284.6	31424.9	6306.49	31447.36	18782.52539	137800.70313	345.78723	-0.0417	1.10987	2367.25269	132903.6875	8	1	142	7	0	0	2485.23568	4.35226	6284.6	31424.9	6284.6	31424.9	0	0
647	10684.6	32221.7	10706.49	32244.16	11376.28613	76559.71875	331.17697	26.05995	1.1624	3296.82935	75867.26563	8	1	143	5	0	0	1380.75453	6.66282	10684.6	32221.7	10684.6	32221.7	0	0
647	12646.3	32108.9	12668.19	32131.36	38728.08594	319480.96875	366.66522	23.13522	1.22561	4415.90137	304576.46875	8	1	144	6	0	0	5761.83927	2.97669	12646.3	32108.9	12646.3	32108.9	0	0
647	8331.6	32871.4	8353.49	32893.86	8766.06934	67526.73438	354.32001	20.17017	1.16626	2726.49316	66496.67188	8	1	145	5	0	0	1217.84465	7.71648	8331.6	32871.4	8331.6	32871.4	0	0
647	2675.9	33178.2	2697.79	33200.66	37464.28125	314297.5	369.76175	-83.45462	1.11377	4850.94287	288667.4375	8	1	146	5	0	0	5668.35541	3.08636	2675.9	33178.2	2675.9	33178.2	0	0
647	6093.3	33311.7	6115.19	33334.16	6281.9873	36817.00781	309.05511	31.17072	1.26647	2974.31152	36904.21094	8	1	147	6	0	0	663.99474	10.35347	6093.3	33311.7	6093.3	33311.7	0	0
647	4439.7	33752.3	4461.59	33774.76	7607.46729	53175.17188	337.5162	-56.89957	1.1285	2642.771	53744.72656	8	1	148	6	0	0	959.01422	8.55175	4439.7	33752.3	4439.7	33752.3	0	0
647	39422	33855	39443.89	33877.46	11757.16602	68646.94531	308.47467	-17.66778	1.17156	2915.99634	68173.09375	8	1	149	5	0	0	1238.04766	6.32267	39422	33855	39422	33855	0	0
647	12958.8	34011.5	12980.69	34033.96	16445.25977	136765.0625	368.15222	23.94923	1.12972	3916.521	130226.97656	8	1	150	5	0	0	2466.5579	5.26039	12958.8	34011.5	12958.8	34011.5	0	0
647	14198.3	33951.2	14220.19	33973.66	14682.60059	110074.02344	349.54346	-2.61808	1.07998	3009.47925	109081.01563	8	1	151	5	0	0	1985.18501	5.39072	14198.3	33951.2	14198.3	33951.2	0	0
647	15110.8	34696.3	15132.69	34718.76	8191.52637	42162.14063	289.62708	0	1.18158	3721.14209	43346.44531	8	1	152	6	0	0	760.39421	8.96841	15110.8	34696.3	15110.8	34696.3	0	0
647	16051.9	34761.9	16073.79	34784.36	19208.49023	93355.89063	281.43912	15.28992	1.14408	3949.12573	95821.85938	8	1	153	5	0	0	1683.67349	4.76316	16051.9	34761.9	16051.9	34761.9	0	0
647	31177.1	35093.1	31198.99	35115.56	22693.62109	202539.64063	381.38477	2.02843	1.18089	2666.02881	191226.28125	8	1	154	5	0	0	3652.80242	3.90012	31177.1	35093.1	31177.1	35093.1	0	0
647	5573.7	35138.4	5595.59	35160.86	5768.84863	14525.57715	202.57336	73.75491	1.18244	2955.67505	15883.125	8	1	155	7	0	0	261.96878	11.28969	5573.7	35138.4	5573.7	35138.4	0	0
647	36108.3	35161.7	36130.19	35184.16	7779.5	59852.0625	354.09839	-53.36902	1.21837	3559.54907	56800.27344	8	1	156	5	0	0	1079.43195	9.17039	36108.3	35161.7	36108.3	35161.7	0	0
647	13997.9	35397.1	14019.79	35419.56	5687.60742	33249.21875	308.66412	64.27907	1.09893	3376.59595	34740.10156	8	1	157	-4	0	0	599.64966	11.72518	13997.9	35397.1	13997.9	35397.1	0	0
647	3569.7	35882.4	3591.59	35904.86	13432.08398	77226.10938	306.10513	18.68645	1.18738	2536.37231	76198.6875	8	1	158	5	0	0	1392.77288	5.57117	3569.7	35882.4	3569.7	35882.4	0	0
647	19052.1	36088.3	19073.99	36110.76	11575.84766	48751.71094	261.98642	-1.50198	1.14846	3507.65527	49635.61719	8	1	159	5	0	0	879.23711	6.75027	19052.1	36088.3	19052.1	36088.3	0	0
647	2902.5	37143	2924.39	37165.46	6785.86621	32054.15039	277.45956	55.74284	1.29227	3083.72192	34781.95313	8	1	160	-3	0	0	578.0966	9.87012	2902.5	37143	2902.5	37143	0	0
647	9624.6	37306.7	9646.49	37329.16	25342.7168	202308.64063	360.69562	40.71722	1.10009	5101.93994	203553.5	8	1	161	6	0	0	3648.63633	4.08267	9624.6	37306.7	9624.6	37306.7	0	0
647	36280.8	37442.6	36302.69	37465.06	36304.80469	267632.40625	346.61514	16.37201	1.13475	4986.76758	261012.8125	8	1	162	5	0	0	4826.75045	3.17478	36280.8	37442.6	36280.8	37442.6	0	0
647	11635.7	37913.7	11657.59	37936.16	18208.71289	119712.34375	327.33322	12.88279	1.01278	3368.56641	119422.84375	8	1	163	-3	0	0	2159.01212	4.75017	11635.7	37913.7	11635.7	37913.7	0	0
647	1735.6	38276.9	1757.49	38299.36	31704.54688	225209.28125	340.24567	8.20101	1.05808	3777.45313	223158.67188	8	1	164	5	0	0	4061.64939	3.32301	1735.6	38276.9	1735.6	38276.9	0	0
647	33064.5	38322.6	33086.39	38345.06	8507.52539	59673.84766	338.10425	90	1.01468	3282.53882	59145.53125	8	1	165	6	0	0	1076.21784	8.33468	33064.5	38322.6	33064.5	38322.6	0	0
647	29794.4	38624.1	29816.29	38646.56	8510.0957	58808.16016	335.59216	-1.37203	1.23237	3033.604	58022.89844	8	1	166	8	0	0	1060.60517	8.14624	29794.4	38624.1	29794.4	38624.1	0	0
647	5331.8	38846	5353.69	38868.46	7749.86279	60849.47656	357.71866	-7.04729	1.18746	2796.26611	57755.34375	8	1	167	6	0	0	1097.42031	8.55056	5331.8	38846	5331.8	38846	0	0
647	17027.2	38777.7	17049.09	38800.16	12975.37988	110398.39844	372.37592	6.23733	1.10273	3425.9751	104272.625	8	1	168	5	0	0	1991.03512	6.07018	17027.2	38777.7	17027.2	38777.7	0	0
647	9306.7	38913.8	9328.59	38936.26	10318.10059	55796.99219	296.86963	-3.56794	1.28582	4372.60352	56101.91406	8	1	169	5	0	0	1006.29875	7.81545	9306.7	38913.8	9306.7	38913.8	0	0
647	15995.2	38818.5	16017.09	38840.96	11507.81543	72084.3125	319.5098	-33.52327	1.08945	3874.79102	72283.22656	8	1	170	5	0	0	1300.04058	6.90495	15995.2	38818.5	15995.2	38818.5	0	0
647	2354	39327.7	2375.89	39350.16	14983.27539	142988.10938	394.37268	0.17746	1.23133	2509.21216	132550.6875	8	1	171	5	0	0	2578.79055	5.09824	2354	39327.7	2354	39327.7	0	0
647	5442.9	39323	5464.79	39345.46	13539.91406	89685.72656	328.55942	-9.68692	1.03131	3924.26074	90967.48438	8	1	172	7	0	0	1617.48208	6.10918	5442.9	39323	5442.9	39323	0	0
647	14016	39410.9	14037.89	39433.36	28120.4043	194427.20313	335.68195	6.33022	1.14254	2470.49292	189674.67188	8	1	173	5	0	0	3506.49461	3.38552	14016	39410.9	14016	39410.9	0	0
647	19310.3	39344.5	19332.19	39366.96	6844.32813	30682.22852	270.29517	74.29811	1.27729	3241.05884	31317.53125	8	1	174	-2	0	0	553.35399	9.96509	19310.3	39344.5	19310.3	39344.5	0	0
647	7960.1	39699.5	7981.99	39721.96	31298.68164	256620.76563	365.54691	0	1.03874	2569.80444	246306.89063	8	1	175	5	0	0	4628.15551	3.16961	7960.1	39699.5	7960.1	39699.5	0	0
647	22156.9	39891.1	22178.79	39913.56	11363.80859	42477.67188	246.81903	11.91455	1.27311	3323.83447	44104.14063	8	1	176	6	0	0	766.08481	6.7745	22156.9	39891.1	22156.9	39891.1	0	0
647	36799.6	39895.1	36821.49	39917.56	9441.91113	67788.42969	342.06454	-6.14414	1.23837	3120.70313	66721.42188	8	1	177	5	0	0	1222.56433	7.56725	36799.6	39895.1	36799.6	39895.1	0	0
647	13587.8	40216.3	13609.69	40238.76	7110.84424	44288.19141	318.59842	-12.72708	1.14636	3892.802	46214.95313	8	1	178	-6	0	0	798.73753	10.19417	13587.8	40216.3	13587.8	40216.3	0	0
647	10109.5	40282.4	10131.39	40304.86	12157.9375	58385.66406	279.75858	-13.90394	1.16457	3574.21313	60862.67188	8	1	179	9	0	0	1052.98545	6.51382	10109.5	40282.4	10109.5	40282.4	0	0
647	23572.4	40361.9	23594.29	40384.36	21570.46289	169323.10938	357.67502	-5.93343	1.14493	3442.74463	162616.375	8	1	180	5	0	0	3053.74228	4.22488	23572.4	40361.9	23572.4	40361.9	0	0
647	31155.9	40289.1	31177.79	40311.56	8572.68848	64752.30469	350.85632	26.00491	1.29764	3401.79688	61945.07813	8	1	181	6	0	0	1167.80782	8.36387	31155.9	40289.1	31155.9	40289.1	0	0
647	19763.4	248.6	19785.29	271.06	23452.87109	146510.59375	319.07791	87.73801	1.04557	2719.24878	142742.78125	9	1	0	-4	0	0	2642.31856	3.86028	19763.4	248.6	19763.4	248.6	0	0
647	26431.6	390.9	26453.49	413.36	13602.69336	87265.61719	323.34738	3.32384	1.12541	3301.68506	86048.875	9	1	1	6	0	0	1573.83541	5.83671	26431.6	390.9	26431.6	390.9	0	0
647	27946.8	214.9	27968.69	237.36	18443.57617	130571.5	339.67365	18.99269	1.04754	2948.02954	125453.25781	9	1	2	5	0	0	2354.857	4.57998	27946.8	214.9	27946.8	214.9	0	0
647	8668.4	528.2	8690.29	550.66	7904.56494	42238.89063	295.10562	-67.13816	1.02592	3122.51709	41930.07031	9	1	3	5	0	0	761.77839	8.74539	8668.4	528.2	8668.4	528.2	0	0
647	25044.7	826.5	25066.59	848.96	11960.99902	79079.89063	328.25363	31.83422	1.11333	3815.11597	79608.10156	9	1	4	6	0	0	1426.20583	6.66707	25044.7	826.5	25044.7	826.5	0	0
647	775.6	1171.7	797.49	1194.16	21880.57422	121827.0625	301.23315	6.86679	1.08594	3154.09839	122675.53906	9	1	5	5	0	0	2197.15107	4.15228	775.6	1171.7	775.6	1171.7	0	0
647	12505.7	1201.4	12527.59	1223.86	8259.81445	42553.06641	289.76138	-19.03787	1.08863	3126.40015	43176	9	1	6	6	0	0	767.44455	8.45501	12505.7	1201.4	12505.7	1201.4	0	0
647	14838.8	1420.3	14860.69	1442.76	8120.74121	61383.58594	350.98502	-32.05481	1.13235	2436.56738	60421.81641	9	1	7	6	0	0	1107.05297	7.94299	14838.8	1420.3	14838.8	1420.3	0	0
647	35131.8	1588.9	35153.69	1611.36	12311.24023	94328.45313	353.37082	35.55227	1.06181	3941.61011	92433.75	9	1	8	5	0	0	1701.21365	6.56308	35131.8	1588.9	35131.8	1588.9	0	0
647	9486.3	1877.8	9508.19	1900.26	20327.97852	144783.65625	340.70059	-78.21113	1.00145	3676.97168	139506.71875	9	1	9	-5	0	0	2611.17324	4.46777	9486.3	1877.8	9486.3	1877.8	0	0
647	31989.7	1962.1	32011.59	1984.56	10906.29102	77360.39844	340.00165	15.56596	1.09457	3699.9939	77943.15625	9	1	10	-3	0	0	1395.19479	7.09338	31989.7	1962.1	31989.7	1962.1	0	0
647	40235.9	1948.1	40257.79	1970.56	8031.62451	29618.41016	245.15424	36.41135	1.16513	2967.68164	31167.96094	9	1	11	7	0	0	534.16803	8.58144	40235.9	1948.1	40235.9	1948.1	0	0
647	4785.3	2146	4807.19	2168.46	25123.60547	168464.79688	330.57791	-66.59322	1.0455	4525.52979	183418.75	9	1	12	-2	0	0	3038.26261	4.02056	4785.3	2146	4785.3	2146	0	0
647	21573	2034.7	21594.89	2057.16	16208.15332	91449.55469	303.23843	-7.17808	1.13437	3012.4165	91337.58594	9	1	13	5	0	0	1649.29272	5.05772	21573	2034.7	21573	2034.7	0	0
647	35979	2211.1	36000.89	2233.56	8480.39941	39662.77734	276.08554	-5.62211	1.11877	3416.97485	40455.625	9	1	14	5	0	0	715.31819	8.51477	35979	2211.1	35979	2211.1	0	0
647	25838	2325.5	25859.89	2347.96	22082.76367	121274.86719	299.17056	-7.85477	1.15826	3838.98828	119757.29688	9	1	15	-4	0	0	2187.19223	4.27907	25838	2325.5	25838	2325.5	0	0
647	20289.5	2637	20311.39	2659.46	11520.95996	54034.68359	276.47266	18.71465	1.13079	3152.29004	55758.75	9	1	16	7	0	0	974.51552	6.57505	20289.5	2637	20289.5	2637	0	0
647	33317.8	2577.2	33339.69	2599.66	15093.36621	130606.07813	375.53366	-49.44803	1.29552	3550.91748	133841.0625	9	1	17	10	0	0	2355.48062	5.47181	33317.8	2577.2	33317.8	2577.2	0	0
647	33823.4	2831.4	33845.29	2853.86	33537.66797	168346.40625	286.01956	-23.41547	1.01103	5494.42383	176661.40625	9	1	18	5	0	0	3036.12744	3.442	33823.4	2831.4	33823.4	2831.4	0	0
647	10733.4	3242.7	10755.29	3265.16	9766.05078	50370.62109	289.92749	-6.36848	1.27056	3100.10767	52093.30469	9	1	19	6	0	0	908.43415	7.40374	10733.4	3242.7	10733.4	3242.7	0	0
647	6437.9	3395.3	6459.79	3417.76	16707.65625	133971.17188	361.49988	56.85966	1.23383	3373.78882	138811.28125	9	1	20	-2	0	0	2416.17008	5.03111	6437.9	3395.3	6437.9	3395.3	0	0
647	29654.2	3306.5	29676.09	3328.96	20364.32617	93452.72656	273.47723	-5.02718	1.0462	3792.1853	93816.36719	9	1	21	5	0	0	1685.41992	4.54004	29654.2	3306.5	29654.2	3306.5	0	0
647	28095.9	3516.6	28117.79	3539.06	18335.36133	125290.19531	333.71368	32.59541	1.24449	3699.59448	130336.14063	9	1	22	9	0	0	2259.60867	4.81631	28095.9	3516.6	28095.9	3516.6	0	0
647	2143.8	3783	2165.69	3805.46	6540.24561	45529.44531	336.82892	11.91281	1.10893	2563.979	45265.52344	9	1	23	6	0	0	821.12355	9.55177	2143.8	3783	2143.8	3783	0	0
647	21806.8	3961.1	21828.69	3983.56	5702.51514	21090.64453	245.51155	61.14384	1.07195	3184.10254	22583.4375	9	1	24	6	0	0	380.36977	11.55823	21806.8	3961.1	21806.8	3961.1	0	0
647	16360.2	4270.4	16382.09	4292.86	25304.02344	133341.0625	293.05383	-9.02368	1.0603	3983.36914	133146.78125	9	1	25	-4	0	0	2404.80606	3.92805	16360.2	4270.4	16360.2	4270.4	0	0
647	23127.9	4350.3	23149.79	4372.76	16018.16016	91242.13281	304.68539	5.8163	1.24801	2963.62646	91618.33594	9	1	26	6	0	0	1645.55187	5.08175	23127.9	4350.3	23127.9	4350.3	0	0
647	18347.6	4628.2	18369.49	4650.66	31294.46289	192817.79688	316.88379	-16.22774	1.05557	2979.87695	191736.07813	9	1	27	5	0	0	3477.46897	3.25246	18347.6	4628.2	18347.6	4628.2	0	0
647	27655.2	4641.2	27677.09	4663.66	6916.09863	37767.39844	298.32397	50.62323	1.22204	3335.54297	38753.42188	9	1	28	5	0	0	681.13503	9.93633	27655.2	4641.2	27655.2	4641.2	0	0
647	32684.1	4747.2	32705.99	4769.66	9142.03125	47418.13672	290.74423	39.52328	1.06072	3434.92944	49068.76563	9	1	29	-2	0	0	855.1861	8.01857	32684.1	4747.2	32684.1	4747.2	0	0
647	25404.6	5024	25426.49	5046.46	10803.1416	69559.42969	323.93896	-13.36821	1.03532	3167.40942	69603.76563	9	1	30	-3	0	0	1254.50431	6.86335	25404.6	5024	25404.6	5024	0	0
647	2278.6	5410.3	2300.49	5432.76	14683.62891	90218.60156	316.44012	38.48166	1.12138	3428.09033	90498.74219	9	1	31	6	0	0	1627.09248	5.57187	2278.6	5410.3	2278.6	5410.3	0	0
647	21608.6	6017.8	21630.49	6040.26	6630.02881	23456.23047	240.12181	62.80592	1.12085	3114.71216	24562.19531	9	1	32	-4	0	0	423.03312	10.1521	21608.6	6017.8	21608.6	6017.8	0	0
647	12320.3	6671.3	12342.19	6693.76	8270.18457	41745.39844	286.81836	-61.0085	1.02396	3631.91772	45015.05469	9	1	33	-5	0	0	752.87826	8.83591	12320.3	6671.3	12320.3	6671.3	0	0
647	17561	6634.2	17582.89	6656.66	5994.8667	45611.83984	352.13507	-44.84407	1.09493	3097.50293	45046.42969	9	1	34	-5	0	0	822.60953	10.86564	17561	6634.2	17561	6634.2	0	0
647	25086.4	6692.2	25108.29	6714.66	9751.32031	64491.23828	328.30603	81.48203	1.09054	3415.66357	64336.41406	9	1	35	-2	0	0	1163.09948	7.57759	25086.4	6692.2	25086.4	6692.2	0	0
647	28528.9	6703.5	28550.79	6725.96	10508.95117	40444.51953	250.44385	-64.95361	1.24504	3472.30396	44593.39844	9	1	36	-2	0	0	729.41691	7.26617	28528.9	6703.5	28528.9	6703.5	0	0
647	32891.3	6873.3	32913.19	6895.76	19396.10742	102193.96094	293.03235	3.79762	1.10732	3100.65161	102576.71094	9	1	37	5	0	0	1843.06809	4.49922	32891.3	6873.3	32891.3	6873.3	0	0
647	2043.7	7107.6	2065.59	7130.06	7010.93799	45237.01953	324.27924	2.23869	1.29416	2512.20313	44226.92188	9	1	38	5	0	0	815.84965	8.99797	2043.7	7107.6	2043.7	7107.6	0	0
647	1369.7	7344.9	1391.59	7367.36	8351.86523	72866.8125	377.0799	67.17494	1.03246	2515.29224	69464.69531	9	1	39	5	0	0	1314.15296	7.82407	1369.7	7344.9	1369.7	7344.9	0	0
647	15347.4	7553.6	15369.29	7576.06	20175.1543	122797.26563	314.95328	-3.2523	1.09426	3568.20557	123026.85938	9	1	40	5	0	0	2214.64869	4.48022	15347.4	7553.6	15347.4	7553.6	0	0
647	4666	7880.6	4687.89	7903.06	7600.18018	32632.8457	264.53052	13.2305	1.28647	2845.65283	33857.67969	9	1	41	7	0	0	588.53337	8.821	4666	7880.6	4666	7880.6	0	0
647	18022.7	8290.8	18044.59	8313.26	10369.00977	62394.63672	313.15924	54.87237	1.11507	3239.94336	62788.41406	9	1	42	-2	0	0	1125.28727	7.13296	18022.7	8290.8	18022.7	8290.8	0	0
647	37276.4	8657.7	37298.29	8680.16	6101.86768	47162.65234	354.91794	-3.90931	1.14082	2718.6123	47751.69531	9	1	43	5	0	0	850.57844	10.26782	37276.4	8657.7	37276.4	8657.7	0	0
647	25221.9	8841.1	25243.79	8863.56	14354.34668	60011.64844	261.02753	-37.88959	1.07985	3671.94678	61202.32813	9	1	44	5	0	0	1082.31008	5.81314	25221.9	8841.1	25221.9	8841.1	0	0
647	25919	8737.2	25940.89	8759.66	9817.59082	70884.07031	343.03	0.3782	1.0871	3134.15137	69219.21875	9	1	45	6	0	0	1278.39421	7.35023	25919	8737.2	25919	8737.2	0	0
647	39250.1	8756.3	39271.99	8778.76	5021.8252	43907.24609	377.48312	37.32941	1.16526	2742.271	41605.22656	9	1	46	6	0	0	791.86718	12.07543	39250.1	8756.3	39250.1	8756.3	0	0
647	4274.3	9140.7	4296.19	9163.16	6461.28174	44836.93359	336.29379	-6.59824	1.1876	2564.02368	45867.40625	9	1	47	6	0	0	808.6341	9.6452	4274.3	9140.7	4274.3	9140.7	0	0
647	29054.4	9354.7	29076.29	9377.16	13332.2666	66490.39063	285.09375	-16.24223	1.15062	2968.27319	67073.17188	9	1	48	5	0	0	1199.15419	5.81332	29054.4	9354.7	29054.4	9354.7	0	0
647	1799	9781	1820.89	9803.46	27185.49219	182614.70313	330.87161	81.17802	1.03316	3795.63281	180041.1875	9	1	49	5	0	0	3293.45617	3.68685	1799	9781	1799	9781	0	0
647	19028.7	10471.8	19050.59	10494.26	14725.71191	63172.97656	264.41602	-13.78829	1.053	3324.07251	64984.1875	9	1	50	5	0	0	1139.32463	5.57209	19028.7	10471.8	19028.7	10471.8	0	0
647	22602.6	10698.1	22624.49	10720.56	14925.21094	87401.26563	308.92914	15.12406	1.08235	3622.16333	87756.91406	9	1	51	5	0	0	1576.28183	5.58251	22602.6	10698.1	22602.6	10698.1	0	0
647	35473.5	10738.8	35495.39	10761.26	41601.21484	290705.25	337.46881	37.34821	1.01374	4268.46875	280289.28125	9	1	52	-4	0	0	5242.86918	2.83959	35473.5	10738.8	35473.5	10738.8	0	0
647	8482.7	10879.1	8504.59	10901.56	11824.99609	101530.875	374.0751	-5.60525	1.12894	2889.0083	98161.78906	9	1	53	5	0	0	1831.10933	6.23826	8482.7	10879.1	8482.7	10879.1	0	0
647	26448.3	10869.8	26470.19	10892.26	6542.52441	42746.36328	326.31509	77.10896	1.10329	3262.66772	43491.30469	9	1	54	-2	0	0	770.93066	10.29984	26448.3	10869.8	26448.3	10869.8	0	0
647	39427.1	11265.8	39448.99	11288.26	7885.50879	53673.69922	333.06277	82.49298	1.02008	3695.55127	52672.21875	9	1	55	-3	0	0	968.00517	9.19181	39427.1	11265.8	39427.1	11265.8	0	0
647	5556.8	11468.4	5578.69	11490.86	6879.05469	54739.0625	360.11774	56.27644	1.04418	2271.46265	53392.43359	9	1	56	-4	0	0	987.21899	8.84995	5556.8	11468.4	5556.8	11468.4	0	0
647	30632.5	11505.5	30654.39	11527.96	7591.96826	37154.79688	282.41678	-52.89671	1.02582	2771.76611	37542.84375	9	1	57	5	0	0	670.08676	8.7373	30632.5	11505.5	30632.5	11505.5	0	0
647	10556.8	11635	10578.69	11657.46	27964.76172	141723.70313	287.39282	-3.96144	1.0947	3947.5979	144339.0625	9	1	58	5	0	0	2555.98699	3.66999	10556.8	11635	10556.8	11635	0	0
647	32396.3	11688.4	32418.19	11710.86	5633.81104	38443.53906	333.48074	41.83301	1.09042	2553.71118	39535.21875	9	1	59	10	0	0	693.32923	10.7605	32396.3	11688.4	32396.3	11688.4	0	0
647	409.2	11741.2	431.09	11763.66	23537.94141	210322.54688	381.60925	1.96711	1.09979	2208.46143	195461.46875	9	1	60	5	0	0	3793.16713	3.70914	409.2	11741.2	409.2	11741.2	0	0
647	2349.1	11845.7	2370.99	11868.16	27335.14648	163861.92188	312.56372	-14.46122	1.13486	3393.14429	164570.39063	9	1	61	5	0	0	2955.24976	3.61728	2349.1	11845.7	2349.1	11845.7	0	0
647	19153.4	11959.3	19175.29	11981.76	20893.48047	117163.04688	302.30838	10.17392	1.0118	3150.38403	118338.39844	9	1	62	-4	0	0	2113.03555	4.28197	19153.4	11959.3	19153.4	11959.3	0	0
647	34059.6	12126.5	34081.49	12148.96	12335.32617	88729.46875	342.38824	-8.92301	1.08783	3191.03955	87458.00781	9	1	63	5	0	0	1600.23597	6.2108	34059.6	12126.5	34059.6	12126.5	0	0
647	26872.1	12427.9	26893.99	12450.36	5010.22217	17822.41406	240.77701	-20.39806	1.04597	3293.09863	19683.53125	9	1	64	-3	0	0	321.42724	13.04307	26872.1	12427.9	26872.1	12427.9	0	0
647	2928.8	12938.1	2950.69	12960.56	9451.24121	82971.5	378.25116	18.43307	1.11423	2680.47949	78772.01563	9	1	65	6	0	0	1496.391	7.2395	2928.8	12938.1	2928.8	12938.1	0	0
647	30285.6	13838.7	30307.49	13861.16	13901.97461	85427.4375	316.46136	-5.92395	1.09123	3454.38184	84484.45313	9	1	66	5	0	0	1540.68384	5.81085	30285.6	13838.7	30285.6	13838.7	0	0
647	31961.8	13866.9	31983.69	13889.36	12987.83398	52587.19531	256.88092	-19.63694	1.27245	3359.98291	54031.42969	9	1	67	5	0	0	948.41007	6.13352	31961.8	13866.9	31961.8	13866.9	0	0
647	7201.4	14218.4	7223.29	14240.86	6049.5459	19396.56641	228.59213	52.30817	1.23564	2952.02344	21349.41406	9	1	68	5	0	0	349.81708	10.78144	7201.4	14218.4	7201.4	14218.4	0	0
647	10812.7	14464	10834.59	14486.46	6555.47559	56358.71875	374.31625	26.04041	1.04313	2497.75488	53662.12891	9	1	69	5	0	0	1016.42949	9.43478	10812.7	14464	10812.7	14464	0	0
647	35350.3	14496.3	35372.19	14518.76	23915.32813	111524.92969	275.68176	-2.31395	1.17133	3858.98242	111902.4375	9	1	70	5	0	0	2011.35211	4.07385	35350.3	14496.3	35350.3	14496.3	0	0
647	9734.7	14633.5	9756.59	14655.96	15089.84277	73141.51563	281.06052	76.6263	1.03599	3208.51587	73661.10156	9	1	71	-4	0	0	1319.10723	5.41343	9734.7	14633.5	9734.7	14633.5	0	0
647	14495.8	14989.5	14517.69	15011.96	6957.87305	35159.60156	286.97491	20.04312	1.12728	3058.4458	35754.85156	9	1	72	-4	0	0	634.10341	9.63576	14495.8	14989.5	14495.8	14989.5	0	0
647	21795.1	15040.2	21816.99	15062.66	7370.54443	52012.44922	339.12836	-22.24467	1.01657	2884.9939	53106.15625	9	1	73	-3	0	0	938.04452	8.99181	21795.1	15040.2	21795.1	15040.2	0	0
647	25060.1	15019.6	25081.99	15042.06	13805.56934	69912.41406	287.2832	-22.36391	1.19256	3320.01929	70640.51563	9	1	74	5	0	0	1260.87039	5.81177	25060.1	15019.6	25060.1	15019.6	0	0
647	39379.1	15113.8	39400.99	15136.26	11949.35156	75543.38281	320.98615	-25.17869	1.0711	2692.98022	75368.49219	9	1	75	5	0	0	1362.42491	6.12313	39379.1	15113.8	39379.1	15113.8	0	0
647	4898.4	15211.6	4920.29	15234.06	8668.80176	57196.94141	327.91937	9.24618	1.20129	3753.53003	58033.75	9	1	76	5	0	0	1031.54684	8.55607	4898.4	15211.6	4898.4	15211.6	0	0
647	31733	15216.4	31754.89	15238.86	22711.06836	109058.48438	279.7507	-0.00012	1.16986	4276.0127	110197.67969	9	1	77	8	0	0	1966.86977	4.30276	31733	15216.4	31733	15216.4	0	0
647	36622	15438.2	36643.89	15460.66	7614.2749	39936.92969	292.37033	8.19673	1.20066	3334.56934	40717.76563	9	1	78	6	0	0	720.26253	9.19447	36622	15438.2	36622	15438.2	0	0
647	14899.5	15863.7	14921.39	15886.16	23593.66406	147421.45313	319.11182	-81.88667	1.03316	3515.85815	149664.54688	9	1	79	-3	0	0	2658.74591	4.0097	14899.5	15863.7	14899.5	15863.7	0	0
647	23097.7	15797.3	23119.59	15819.76	8498.3584	65541.52344	354.52835	-28.04169	1.24681	3314.80469	63569.88281	9	1	80	6	0	0	1182.04138	8.35522	23097.7	15797.3	23097.7	15797.3	0	0
647	3096.2	16268.4	3118.09	16290.86	14005.95215	63146.20703	271.06757	-29.60074	1.17882	4093.36084	66747.97656	9	1	81	-4	0	0	1138.84184	6.06919	3096.2	16268.4	3096.2	16268.4	0	0
647	19364.5	17084.1	19386.39	17106.56	22621.5332	109854.24219	281.32455	16.95886	1.13255	3870.24683	113440.82813	9	1	82	5	0	0	1981.22126	4.22953	19364.5	17084.1	19364.5	17084.1	0	0
647	33323.6	17165.3	33345.49	17187.76	21983.42969	143674.9375	326.36456	4.00348	1.12808	3696.73267	141206.6875	9	1	83	5	0	0	2591.1775	4.24303	33323.6	17165.3	33323.6	17165.3	0	0
647	1206.8	17210.4	1228.69	17232.86	9492.93359	79440.46094	369.30133	-14.45844	1.01314	2640.58569	75482.35938	9	1	84	5	0	0	1432.70871	7.19249	1206.8	17210.4	1206.8	17210.4	0	0
647	16091.3	17497.7	16113.19	17520.16	26481.51172	184477.0625	336.94577	8.36832	1.15737	2402.27393	179978.15625	9	1	85	5	0	0	3327.04382	3.50197	16091.3	17497.7	16091.3	17497.7	0	0
647	17761.5	17440.3	17783.39	17462.76	8220.19141	57128.08203	336.54572	81.69366	1.0149	2772.39868	58605.03125	9	1	86	-4	0	0	1030.30496	8.15975	17761.5	17440.3	17761.5	17440.3	0	0
647	26716	17670.3	26737.89	17692.76	9819.19141	80131.39844	364.68988	67.57844	1.13752	2991.1416	76408.46094	9	1	87	5	0	0	1445.16977	7.24441	26716	17670.3	26716	17670.3	0	0
647	27832.9	17801.1	27854.79	17823.56	6821.84521	54518.99219	360.89694	74.02834	1.04508	2616.13306	53901.67188	9	1	88	-5	0	0	983.25002	9.27467	27832.9	17801.1	27832.9	17801.1	0	0
647	33789.4	18302.3	33811.29	18324.76	39932.80859	234618.57813	309.44003	-14.87085	1.19727	4788.47266	231752.1875	9	1	89	5	0	0	4231.34606	2.97852	33789.4	18302.3	33789.4	18302.3	0	0
647	22070.5	18621.9	22092.39	18644.36	7843.46484	41351.00781	293.12259	0.14642	1.07999	3140.57544	41331.61719	9	1	90	5	0	0	745.76543	8.81674	22070.5	18621.9	22070.5	18621.9	0	0
647	27854.9	18719.9	27876.79	18742.36	10912.90723	56681.03906	290.94366	5.33375	1.02677	3478.74219	59117.44531	9	1	91	-3	0	0	1022.24254	7.01075	27854.9	18719.9	27854.9	18719.9	0	0
647	6961.9	18981.3	6983.79	19003.76	5318.72168	27079.99805	288.05862	-0.4778	1.01769	3337.73804	28504.54688	9	1	92	-7	0	0	488.38776	12.38247	6961.9	18981.3	6961.9	18981.3	0	0
647	26035.2	19127.5	26057.09	19149.96	5216.30322	34197.94531	326.87283	14.096	1.17232	3119.12939	34821.76563	9	1	93	5	0	0	616.75994	12.25651	26035.2	19127.5	26035.2	19127.5	0	0
647	5701.4	19148	5723.29	19170.46	21017.80859	129666.97656	317.08902	-0.10199	1.04063	2752.88306	128708.92188	9	1	94	-4	0	0	2338.54392	4.15753	5701.4	19148	5701.4	19148	0	0
647	1026.3	19437.9	1048.19	19460.36	7496.45752	59131.31641	358.54276	-6.22058	1.13125	2425.03784	55814.05469	9	1	95	6	0	0	1066.43329	8.43096	1026.3	19437.9	1026.3	19437.9	0	0
647	34291.4	20121	34313.29	20143.46	41430.57031	275776.5625	329.36575	-73.19421	1.05111	5275.84033	271839	9	1	96	-4	0	0	4973.6303	2.94205	34291.4	20121	34291.4	20121	0	0
647	1000.2	20511.5	1022.09	20533.96	13526.01953	71885.19531	294.30316	-31.4057	1.12818	3376.91504	73144.125	9	1	97	5	0	0	1296.4495	5.91655	1000.2	20511.5	1000.2	20511.5	0	0
647	26158.4	20809.3	26180.29	20831.76	6890.10254	39397.25	305.26733	0.35391	1.00259	3388.85986	40847.5	9	1	98	-2	0	0	710.5294	10.01068	26158.4	20809.3	26158.4	20809.3	0	0
647	2129.1	21340.7	2150.99	21363.16	18338.88281	128173.375	337.49915	-5.4335	1.09772	2537.35669	123355.07813	9	1	99	5	0	0	2311.60682	4.47779	2129.1	21340.7	2129.1	21340.7	0	0
647	36803.3	21802.7	36825.19	21825.16	37145.95703	237698.35938	322.9368	-1.41613	1.07353	3676.12524	235708.875	9	1	100	5	0	0	4286.88991	2.99731	36803.3	21802.7	36803.3	21802.7	0	0
647	16633.2	21874.5	16655.09	21896.96	11246.42676	75912.46875	331.67252	-66.33319	1.07112	3599.25415	75515.64844	9	1	101	5	0	0	1369.08137	6.8795	16633.2	21874.5	16633.2	21874.5	0	0
647	7843.9	22100.8	7865.79	22123.26	31374.71484	228899.21875	344.82004	-21.46787	1.06069	3313.52417	225350.90625	9	1	102	5	0	0	4128.19741	3.27951	7843.9	22100.8	7843.9	22100.8	0	0
647	17390.3	22180.8	17412.19	22203.26	6964.60059	30456.82227	266.96506	-87.51127	1.00661	4100.14404	35549.39844	9	1	103	-7	0	0	549.28879	10.61167	17390.3	22180.8	17390.3	22180.8	0	0
647	9466.3	22422	9488.19	22444.46	13316.92773	84307.92969	321.21249	-27.17334	1.11404	3350.77368	86659.65625	9	1	104	5	0	0	1520.49351	5.95143	9466.3	22422	9466.3	22422	0	0
647	17896	22410.7	17917.89	22433.16	8777.40625	50879.22656	307.36002	-57.78287	1.0625	3166.87183	53902.20313	9	1	105	8	0	0	917.60685	8.07217	17896	22410.7	17896	22410.7	0	0
647	27833.7	22756.9	27855.59	22779.36	9858.18848	51928.03125	292.99661	-22.58897	1.21006	3365.05298	52902.67188	9	1	106	6	0	0	936.52204	7.51288	27833.7	22756.9	27833.7	22756.9	0	0
647	1728.6	22954.3	1750.49	22976.76	6709.96875	42879.96484	322.72098	-34.70438	1.19218	2888.56641	44064.84375	9	1	107	6	0	0	773.34017	9.71222	1728.6	22954.3	1728.6	22954.3	0	0
647	4531	23085.4	4552.89	23107.86	12679.43848	61404.77344	280.93851	89.89946	1.01684	3088.49194	62604.70313	9	1	108	-3	0	0	1107.43509	6.08943	4531	23085.4	4531	23085.4	0	0
647	9216.2	23236.9	9238.09	23259.36	11700.03418	69763.85156	311.73236	9.99712	1.09996	3528.15747	69602.0625	9	1	109	5	0	0	1258.19106	6.65316	9216.2	23236.9	9216.2	23236.9	0	0
647	11396	23222.5	11417.89	23244.96	34367.53125	214982.20313	319.29147	-89.17409	1.10497	4751.92676	218144.82813	9	1	110	-3	0	0	3877.20403	3.27942	11396	23222.5	11396	23222.5	0	0
647	1592.1	23585.6	1613.99	23608.06	16882.91797	127462.64844	350.77444	17.36367	1.16331	3683.20508	123571.875	9	1	111	8	0	0	2298.78886	5.09619	1592.1	23585.6	1592.1	23585.6	0	0
647	25188	23913	25209.89	23935.46	5041.646	22407.56641	269.13574	72.31114	1.05127	3155.97925	24230.51563	9	1	112	-4	0	0	404.12046	12.73353	25188	23913	25188	23913	0	0
647	27196.3	23760.7	27218.19	23783.16	12912.87988	56305.28906	266.57736	19.61468	1.03721	3237.38257	59453.4375	9	1	113	-3	0	0	1015.46589	6.09247	27196.3	23760.7	27196.3	23760.7	0	0
647	4565	24395.1	4586.89	24417.56	15612.37402	105549.6875	331.93591	5.82925	1.06214	2526.15283	106624.17969	9	1	114	8	0	0	1903.58861	4.99441	4565	24395.1	4565	24395.1	0	0
647	7990	24255.2	8011.89	24277.66	7581.13184	27732.30273	244.16655	16.39514	1.0093	3110.89063	28934.73438	9	1	115	-4	0	0	500.15208	9.10571	7990	24255.2	7990	24255.2	0	0
647	3461.1	24443.1	3482.99	24465.56	7486.16797	36224.87891	280.82379	88.06449	1.05454	3292.79248	36735.1875	9	1	116	6	0	0	653.31569	9.29884	3461.1	24443.1	3461.1	24443.1	0	0
647	4786.8	25443.3	4808.69	25465.76	7993.3584	50862.38672	322.02823	-6.6841	1.15294	2615.75244	51678.1875	9	1	117	5	0	0	917.30314	8.21798	4786.8	25443.3	4786.8	25443.3	0	0
647	32795.4	25492.4	32817.29	25514.86	14847.56738	127783.52344	374.51569	4.23787	1.25373	3405.5835	118487.41406	9	1	118	5	0	0	2304.57585	5.48481	32795.4	25492.4	32795.4	25492.4	0	0
647	16208.3	25887.9	16230.19	25910.36	22229.63477	114741.07813	290.03708	39.80458	1.14748	3860.02466	115858.38281	9	1	119	7	0	0	2069.35534	4.27121	16208.3	25887.9	16208.3	25887.9	0	0
647	23045.7	25908.7	23067.59	25931.16	10595.4502	102535.72656	397.13498	-5.0405	1.16341	1938.1698	96424.75	9	1	120	5	0	0	1849.23183	6.16898	23045.7	25908.7	23045.7	25908.7	0	0
647	22044.8	26048.5	22066.69	26070.96	13467.66016	76312.04688	303.88602	-4.853	1.21401	3516.30127	76703.46875	9	1	121	5	0	0	1376.28777	5.98504	22044.8	26048.5	22044.8	26048.5	0	0
647	25629.8	26117.9	25651.69	26140.36	5370.52344	35927.12109	330.18939	77.56995	1.03333	3078.34326	36497.42188	9	1	122	-3	0	0	647.94563	11.90292	25629.8	26117.9	25629.8	26117.9	0	0
647	8931	26182.7	8952.89	26205.16	11424.51367	57370.83594	286.07965	-2.55049	1.19981	2952.11963	59170.00781	9	1	123	5	0	0	1034.68303	6.49992	8931	26182.7	8931	26182.7	0	0
647	8165	26458.4	8186.89	26480.86	15955.71387	83294.89844	291.68314	-18.29535	1.10987	3245.32031	85134.99219	9	1	124	5	0	0	1502.22349	5.20417	8165	26458.4	8165	26458.4	0	0
647	5653.7	26579.4	5675.59	26601.86	11514.79688	77903.47656	332.05536	-23.00371	1.27449	2887.67334	78969.16406	9	1	125	-5	0	0	1404.9892	6.38694	5653.7	26579.4	5653.7	26579.4	0	0
647	28499.4	26650.6	28521.29	26673.06	18032.52148	108508.40625	313.15814	-9.00173	1.1799	3636.34155	106854.46094	9	1	126	5	0	0	1956.94911	4.86935	28499.4	26650.6	28499.4	26650.6	0	0
647	38639.5	26856	38661.39	26878.46	14895.02246	86910.89063	308.37329	-2.07576	1.01583	3012.948	87549.29688	9	1	127	-3	0	0	1567.43791	5.36508	38639.5	26856	38639.5	26856	0	0
647	3441.8	28034.8	3463.69	28057.26	12442.87305	107424.20313	375.10336	-16.09729	1.12618	2354.41504	101156.625	9	1	128	5	0	0	1937.3955	5.74293	3441.8	28034.8	3441.8	28034.8	0	0
647	4642	28152.5	4663.89	28174.96	9786.6748	63048.95703	324.02731	20.99434	1.04054	2793.12573	65198.85938	9	1	129	5	0	0	1137.08794	7.16089	4642	28152.5	4642	28152.5	0	0
647	33017.5	28414.3	33039.39	28436.76	30287.64258	161988.84375	295.23651	-9.8376	1.14864	4124.10645	164032.34375	9	1	130	5	0	0	2921.4688	3.4995	33017.5	28414.3	33017.5	28414.3	0	0
647	13926.8	28587.5	13948.69	28609.96	18910.88477	142345.15625	350.24799	-79.99657	1.09028	4667.94482	140774.375	9	1	131	-2	0	0	2567.19489	4.95552	13926.8	28587.5	13926.8	28587.5	0	0
647	18499.7	28651.9	18521.59	28674.36	6343.10352	47998.42188	351.17438	-18.05075	1.09057	3641.55249	44268.1875	9	1	132	5	0	0	865.65154	10.94355	18499.7	28651.9	18499.7	28651.9	0	0
647	31390.4	29375.3	31412.29	29397.76	22833.70898	172448.40625	350.83392	-19.83041	1.17669	3935.10791	164002.3125	9	1	133	5	0	0	3110.10701	4.17029	31390.4	29375.3	31390.4	29375.3	0	0
647	15133.2	29378	15155.09	29400.46	12765.56445	57694.07422	271.39749	-23.87944	1.13933	3137.21216	59807.69531	9	1	134	6	0	0	1040.51263	6.09275	15133.2	29378	15133.2	29378	0	0
647	26914.6	29635.6	26936.49	29658.06	11727.1416	74426.10156	321.60794	-1.90562	1.19629	3136.7124	73570.1875	9	1	135	5	0	0	1342.27474	6.4372	26914.6	29635.6	26914.6	29635.6	0	0
647	34057.1	29646.7	34078.99	29669.16	8001.3291	48625.92188	314.71185	32.05008	1.03405	3354.70313	49045.42188	9	1	136	-3	0	0	876.9685	8.82934	34057.1	29646.7	34057.1	29646.7	0	0
647	2969.5	29767.4	2991.39	29789.86	16192.5459	92074.02344	304.41864	-15.2366	1.05525	2882.15015	92589.25	9	1	137	5	0	0	1660.55501	5.01565	2969.5	29767.4	2969.5	29767.4	0	0
647	1290.4	29895.7	1312.29	29918.16	8109.35156	51208.37891	320.80246	-41.62955	1.09279	3679.54028	51941.49219	9	1	138	-3	0	0	923.54311	8.98136	1290.4	29895.7	1290.4	29895.7	0	0
647	17615.9	30054.8	17637.79	30077.26	23974.99609	129843.38281	297.09195	-18.92065	1.15812	3952.44116	130237.96875	9	1	139	5	0	0	2341.72541	4.06689	17615.9	30054.8	17615.9	30054.8	0	0
647	4294	30386.4	4315.89	30408.86	7124.52441	69502.46094	398.73318	-56.77496	1.03614	2538.53833	62910.54297	9	1	140	-4	0	0	1253.47688	8.86262	4294	30386.4	4294	30386.4	0	0
647	29487.9	30644.2	29509.79	30666.66	20905.61719	105482.19531	286.75983	11.99293	1.09373	3780.66992	105871.25	9	1	141	5	0	0	1902.37139	4.44238	29487.9	30644.2	29487.9	30644.2	0	0
647	177.8	30650.7	199.69	30673.16	7173.66309	42778.55859	311.74738	2.11282	1.05519	2907.2771	43071.07031	9	1	142	5	0	0	771.5113	9.23268	177.8	30650.7	177.8	30650.7	0	0
647	35266.6	30904.6	35288.49	30927.06	7288.24561	44607.22656	315.82852	-30.55605	1.16562	2827.29932	46184.51563	9	1	143	-5	0	0	804.49133	9.03795	35266.6	30904.6	35266.6	30904.6	0	0
647	12649.9	32106.6	12671.79	32129.06	18293.24023	146128.01563	360.81256	16.93137	1.18535	3601.71338	140772.15625	9	1	144	7	0	0	2635.41876	4.78251	12649.9	32106.6	12649.9	32106.6	0	0
647	2680.3	33177.3	2702.19	33199.76	39094.15234	304606.25	356.3475	-62.40016	1.02704	3427.94873	294648.28125	9	1	145	-3	0	0	5493.57372	2.86203	2680.3	33177.3	2680.3	33177.3	0	0
647	30044.4	33109.9	30066.29	33132.36	6565.00098	36903.94141	302.67685	4.88577	1.18751	3254.44141	37188.96875	9	1	146	5	0	0	665.56258	10.28417	30044.4	33109.9	30044.4	33109.9	0	0
647	6068	33342.3	6089.89	33364.76	8654.96191	61649.16406	340.715	-20.20693	1.29776	2867.18457	60874.38281	9	1	147	9	0	0	1111.84267	7.90976	6068	33342.3	6068	33342.3	0	0
647	37651.5	33603.2	37673.39	33625.66	7925.6582	53321.63672	331.12677	-73.71022	1.10169	3334.802	52873.95313	9	1	148	-2	0	0	961.65572	8.86758	37651.5	33603.2	37651.5	33603.2	0	0
647	4417.6	33770.4	4439.49	33792.86	10122.02051	75558.95313	348.79446	34.052	1.24144	2871.9751	73525.625	9	1	149	6	0	0	1362.70572	7.01303	4417.6	33770.4	4417.6	33770.4	0	0
647	39398.4	33836.5	39420.29	33858.96	19499.02734	100375.61719	289.64621	-2.53143	1.24237	2970.29224	103063.69531	9	1	150	6	0	0	1810.27426	4.45138	39398.4	33836.5	39398.4	33836.5	0	0
647	14198.3	33944	14220.19	33966.46	22516.89453	177143.1875	358.07022	-14.09308	1.18319	2901.96313	172408.92188	9	1	151	6	0	0	3194.77739	3.98326	14198.3	33944	14198.3	33944	0	0
647	12977.8	34074.5	12999.69	34096.96	12323.65137	83742.64063	332.7851	-81.33285	1.03267	4867.5835	89274.41406	9	1	152	-1	0	0	1510.29852	6.97634	12977.8	34074.5	12977.8	34074.5	0	0
647	15081.7	34680.3	15103.59	34702.76	7857.34424	40413.13281	289.52335	22.0994	1.17715	3729.13647	40950.58594	9	1	153	5	0	0	728.85085	9.28393	15081.7	34680.3	15081.7	34680.3	0	0
647	721.5	34831.9	743.39	34854.36	18634.06836	179063.51563	395.73999	-27.25357	1.23567	3428.76831	178657.78125	9	1	154	10	0	0	3229.4105	4.6579	721.5	34831.9	721.5	34831.9	0	0
647	31176.7	35094.8	31198.59	35117.26	20528.11719	183373.76563	381.55252	-2.3432	1.19995	2478.24536	171464.875	9	1	155	5	0	0	3307.14586	4.11797	31176.7	35094.8	31176.7	35094.8	0	0
647	5567.6	35164.5	5589.49	35186.96	5333.45996	17258.78906	229.64705	-1.68987	1.28378	2749.7959	18367.10156	9	1	156	7	0	0	311.26226	11.6813	5567.6	35164.5	5567.6	35164.5	0	0
647	12612.1	35250.4	12633.99	35272.86	41054.22266	270632.34375	327.77148	15.50233	1.2302	3133.7124	269209.1875	9	1	157	7	0	0	4880.85432	2.76005	12612.1	35250.4	12612.1	35250.4	0	0
647	36089.9	35171.4	36111.79	35193.86	7476.62109	55610.18359	348.16467	83.13718	1.0057	3617.46045	54023.49219	9	1	158	5	0	0	1002.92966	9.52606	36089.9	35171.4	36089.9	35171.4	0	0
647	13999.3	35383.2	14021.19	35405.66	6439.57031	51024.07422	359.35144	47.49435	1.03963	2938.17163	49395.71094	9	1	159	6	0	0	920.21918	10.06702	13999.3	35383.2	13999.3	35383.2	0	0
647	7136.1	35454.1	7157.99	35476.56	7576.40576	38928.55078	289.37613	29.16557	1.03102	2872.86865	40990.28125	9	1	160	5	0	0	702.07641	8.83315	7136.1	35454.1	7136.1	35454.1	0	0
647	11745.8	35723	11767.69	35745.46	8758.40039	56941.91406	325.50964	-8.86996	1.27467	3693.33862	57288.53125	9	1	161	5	0	0	1026.94742	8.44531	11745.8	35723	11745.8	35723	0	0
647	3564.3	35892.7	3586.19	35915.16	14021.98438	67343.80469	279.77203	63.18873	1.01761	3423.60742	68069.8125	9	1	162	5	0	0	1214.54552	5.79505	3564.3	35892.7	3564.3	35892.7	0	0
647	28464.5	36013.3	28486.39	36035.76	8027.49658	37311.44141	275.22708	19.47417	1.28399	3251.48633	39189.84375	9	1	163	-4	0	0	672.91185	8.76638	28464.5	36013.3	28464.5	36013.3	0	0
647	5648	36621.1	5669.89	36643.56	6663.67529	43658.41797	326.76636	66.55502	1.02203	2880.56909	43653.77344	9	1	164	-2	0	0	787.37957	9.75483	5648	36621.1	5648	36621.1	0	0
647	2923.9	37143	2945.79	37165.46	6680.58252	36305.25	297.60333	44.77081	1.16313	3473.81006	37150.75	9	1	165	6	0	0	654.76518	10.35953	2923.9	37143	2923.9	37143	0	0
647	36285.4	37441.3	36307.29	37463.76	32979.81641	295421.875	382.08276	25.36437	1.11233	3080.50317	279144.4375	9	1	166	5	0	0	5327.93352	3.13153	36285.4	37441.3	36285.4	37441.3	0	0
647	8854.4	37712.7	8876.29	37735.16	11371.55469	70067.55469	316.89017	-14.50232	1.11531	6093.25977	73855.5	9	1	167	-2	0	0	1263.66835	8.00501	8854.4	37712.7	8854.4	37712.7	0	0
647	8445.6	37848.9	8467.49	37871.36	14215.15918	132822.28125	390.22928	-89.96796	1.1041	3370.42676	118574.32813	9	1	168	7	0	0	2395.44984	5.64234	8445.6	37848.9	8445.6	37848.9	0	0
647	11636.3	37899.4	11658.19	37921.86	16579.04297	102643.53125	317.64813	-14.97021	1.18518	3157.52832	103630.78906	9	1	169	5	0	0	1851.17609	5.01461	11636.3	37899.4	11636.3	37899.4	0	0
647	1727.2	38276.1	1749.09	38298.56	34244.33594	241969.57813	339.34875	-8.95242	1.1218	4127.18457	240186.375	9	1	170	5	0	0	4363.92134	3.20347	1727.2	38276.1	1727.2	38276.1	0	0
647	2284.6	38639	2306.49	38661.46	13730.10938	105491.66406	353.86069	-2.46692	1.08832	2957.76611	99647.84375	9	1	171	6	0	0	1902.54216	5.63338	2284.6	38639	2284.6	38639	0	0
647	29791.4	38596.2	29813.29	38618.66	6656.85986	47640.61328	341.51846	-0.32491	1.21286	3137.87866	46949.03125	9	1	172	5	0	0	859.19846	10.01625	29791.4	38596.2	29791.4	38596.2	0	0
647	17010.7	38768	17032.59	38790.46	10966.05273	74071.63281	331.78827	-80.73698	1.05261	3404.95825	74668.04688	9	1	173	-2	0	0	1335.8819	6.91026	17010.7	38768	17010.7	38768	0	0
647	16047.8	38878.1	16069.69	38900.56	13005.42285	72506.26563	301.4295	0.69059	1.16218	5255.75781	79258.0625	9	1	174	-1	0	0	1307.6505	6.85895	16047.8	38878.1	16047.8	38878.1	0	0
647	2360.4	39328	2382.29	39350.46	13601.85547	128479.89063	392.35461	-7.92691	1.13639	2742.35107	121581.22656	9	1	175	8	0	0	2317.13483	5.55941	2360.4	39328	2360.4	39328	0	0
647	5448.4	39330.5	5470.29	39352.96	14650.21094	96741.03125	328.05273	39.48489	1.15312	3355.74316	99072.42188	9	1	176	5	0	0	1744.7245	5.5456	5448.4	39330.5	5448.4	39330.5	0	0
647	14000.6	39413.7	14022.49	39436.16	16778.70508	117931.08594	338.4505	3.03156	1.20934	3177.13599	112541.60156	9	1	177	6	0	0	2126.88713	4.96511	14000.6	39413.7	14000.6	39413.7	0	0
647	7956.4	39691.9	7978.29	39714.36	29417.56641	235148.14063	360.93387	-34.67836	1.07372	3231.74268	227001.4375	9	1	178	5	0	0	4240.89672	3.39895	7956.4	39691.9	7956.4	39691.9	0	0
647	22152.8	39924.9	22174.69	39947.36	8351.64258	24660.82617	219.37042	33.3439	1.13276	3592.06543	25837.36719	9	1	179	-4	0	0	444.758	8.85009	22152.8	39924.9	22152.8	39924.9	0	0
647	36808.9	39897.9	36830.79	39920.36	7842.48291	47919.02344	315.56396	-62.3716	1.08404	3682.23853	48777.03906	9	1	180	6	0	0	864.21959	9.23613	36808.9	39897.9	36808.9	39897.9	0	0
647	13593.8	40218.2	13615.69	40240.66	6952.6333	50647.53125	344.55991	15.25179	1.07077	3397.25513	49184.625	9	1	181	-4	0	0	913.42823	9.91237	13593.8	40218.2	13593.8	40218.2	0	0
647	23557.1	40360.1	23578.99	40382.56	21582.45117	165646.57813	353.67233	-0.87289	1.2235	2704.85303	158803.67188	9	1	182	5	0	0	2987.43604	4.05243	23557.1	40360.1	23557.1	40360.1	0	0
647	26454.1	390.1	26475.99	412.56	14822.37402	90867.15625	316.08566	-2.83876	1.08583	3118.35132	90444.21875	10	1	0	5	0	0	1638.78916	5.4178	26454.1	390.1	26454.1	390.1	0	0
647	39839.2	330.3	39861.09	352.76	5563.87646	29796.04102	295.4274	27.78222	1.22293	2878.32202	30737.95313	10	1	1	5	0	0	537.3716	11.33515	39839.2	330.3	39839.2	330.3	0	0
647	8689.1	519.9	8710.99	542.36	8435.71582	39679.42578	276.87387	11.9277	1.21927	3084.21899	42082.52344	10	1	2	6	0	0	715.61844	8.29919	8689.1	519.9	8689.1	519.9	0	0
647	769.3	1163.7	791.19	1186.16	19494.16602	120886.77344	317.90494	-11.43769	1.05016	2969.37817	120811.54688	10	1	3	5	0	0	2180.19296	4.42934	769.3	1163.7	769.3	1163.7	0	0
647	12507.3	1205.9	12529.19	1228.36	11260.20801	71857.38281	322.49481	9.05299	1.09802	2984.70703	71080.32813	10	1	4	5	0	0	1295.9479	6.55391	12507.3	1205.9	12507.3	1205.9	0	0
647	14842.6	1414.1	14864.49	1436.56	9164.72656	64456.16797	338.55771	12.91471	1.08018	2434.08887	64341.77734	10	1	5	5	0	0	1162.46699	7.25531	14842.6	1414.1	14842.6	1414.1	0	0
647	6028.3	1631.4	6050.19	1653.86	5826.76123	17878.20508	223.61893	9.32179	1.2955	2982.60132	19114.96875	10	1	6	6	0	0	322.43343	11.16562	6028.3	1631.4	6028.3	1631.4	0	0
647	9497.5	1879.4	9519.39	1901.86	21586.49219	136062.84375	320.50806	-73.24097	1.01399	3861.33301	134146.67188	10	1	7	-5	0	0	2453.89339	4.33744	9497.5	1879.4	9497.5	1879.4	0	0
647	31974.9	1950.4	31996.79	1972.86	13235.79492	74173.11719	302.20975	85.95428	1.13749	3175.54517	75325.36719	10	1	8	5	0	0	1337.71217	5.91796	31974.9	1950.4	31974.9	1950.4	0	0
647	21570.5	2038.2	21592.39	2060.66	20843.48828	119231.01563	305.33011	0.51607	1.07519	2860.57397	119805.64844	10	1	9	5	0	0	2150.33137	4.2158	21570.5	2038.2	21570.5	2038.2	0	0
647	4795.7	2144.6	4817.59	2167.06	29325.41406	238467.03125	364.04269	-37.03358	1.15078	2987.13794	235964.5625	10	1	10	7	0	0	4300.75291	3.36668	4795.7	2144.6	4795.7	2144.6	0	0
647	35963.4	2217	35985.29	2239.46	8628.17871	44686.57422	290.52881	27.47198	1.15158	3038.25146	45065.71094	10	1	11	6	0	0	805.92237	8.10323	35963.4	2217	35963.4	2217	0	0
647	2452.7	2411.9	2474.59	2434.36	9432.37207	51307.54688	297.74219	37.87222	1.00534	3435.44287	53987.92969	10	1	12	-3	0	0	925.33161	7.81694	2452.7	2411.9	2452.7	2411.9	0	0
647	25844.1	2323.6	25865.99	2346.06	12739.23828	56725.92188	269.38864	0.69387	1.11496	3031.18872	56946.28125	10	1	13	6	0	0	1023.052	6.05602	25844.1	2323.6	25844.1	2323.6	0	0
647	20281.3	2645.3	20303.19	2667.76	12738.51758	64925.60938	288.20984	-0.8609	1.00732	3025.35718	66697.07031	10	1	14	-6	0	0	1170.93337	6.03179	20281.3	2645.3	20281.3	2645.3	0	0
647	33822.3	2823.2	33844.19	2845.66	39433.94531	195737.5625	284.42136	-3.82571	1.08412	6679.19727	207694.0625	10	1	15	6	0	0	3530.12694	3.19525	33822.3	2823.2	33822.3	2823.2	0	0
647	10734.5	3249.8	10756.39	3272.26	10396.12305	66575.79688	323.05966	-8.55482	1.23037	2986.51221	66753.19531	10	1	16	8	0	0	1200.6945	6.96027	10734.5	3249.8	10734.5	3249.8	0	0
647	6454.8	3403	6476.69	3425.46	15740.0459	121267.41406	354.34747	50.94412	1.2827	3730.11694	125288.07813	10	1	17	-2	0	0	2187.05781	5.37737	6454.8	3403	6454.8	3403	0	0
647	29655.2	3315.2	29677.09	3337.66	22825.66992	119917.3125	292.61017	-18.44724	1.14513	3444.3374	121542.5625	10	1	18	5	0	0	2162.70873	4.10488	29655.2	3315.2	29655.2	3315.2	0	0
647	28108.2	3505.6	28130.09	3528.06	17568.60156	113109.48438	323.92252	32.07411	1.05013	3315.11719	121842.07031	10	1	19	-4	0	0	2039.92955	4.85777	28108.2	3505.6	28108.2	3505.6	0	0
647	2094.7	3755.2	2116.59	3777.66	6055.61328	40954.69531	331.99612	-81.83915	1.1285	3087.57617	41001.59375	10	1	20	6	0	0	738.61793	10.77878	2094.7	3755.2	2094.7	3755.2	0	0
647	21819.6	3954.8	21841.49	3977.26	5282.73389	28034.67578	294.0889	-26.03871	1.09658	3217.34131	29384.46875	10	1	21	-4	0	0	505.60538	12.28936	21819.6	3954.8	21819.6	3954.8	0	0
647	16350.6	4264.6	16372.49	4287.06	23739.60547	143426.46875	313.78931	-77.23615	1.01871	3784.40723	142109.8125	10	1	22	5	0	0	2586.69636	4.04986	16350.6	4264.6	16350.6	4264.6	0	0
647	23147	4336.3	23168.89	4358.76	27698.62305	174241.28125	320.18921	-3.09992	1.1662	3184.48511	172830.875	10	1	23	5	0	0	3142.44151	3.54697	23147	4336.3	23147	4336.3	0	0
647	6584.2	4735.3	6606.09	4757.76	8978.7793	61302.89063	333.57388	82.66644	1.10219	3018.95264	60220.1875	10	1	24	5	0	0	1105.59763	7.80296	6584.2	4735.3	6584.2	4735.3	0	0
647	18345.3	4629.9	18367.19	4652.36	33259.49219	196438.09375	310.2525	-35.80259	1.01977	3631.91748	196868.0625	10	1	25	-2	0	0	3542.76102	3.21834	18345.3	4629.9	18345.3	4629.9	0	0
647	27658.8	4625	27680.69	4647.46	6508.70947	36134.9375	300.79904	-14.16338	1.21689	3139.604	37145.89844	10	1	26	-4	0	0	651.6936	10.24048	27658.8	4625	27658.8	4625	0	0
647	25410	5016.2	25431.89	5038.66	10253.32324	83507.61719	364.32666	0.00102	1.04272	2433.92969	81450.75781	10	1	27	5	0	0	1506.05988	6.6591	25410	5016.2	25410	5016.2	0	0
647	2273.8	5417.6	2295.69	5440.06	8549.02148	52514.64844	316.40421	-24.11573	1.00979	3125.38354	53270.41406	10	1	28	-5	0	0	947.10168	8.20191	2273.8	5417.6	2273.8	5417.6	0	0
647	19711.4	5389.4	19733.29	5411.86	10097.7002	43388.25781	264.62759	-45.2373	1.08353	3687.42407	45017.39844	10	1	29	-2	0	0	782.50723	7.59846	19711.4	5389.4	19711.4	5389.4	0	0
647	20279.1	5570.2	20300.99	5592.66	5081.20361	29954.82031	309.96329	-47.48299	1.12118	3108.521	31143.97656	10	1	30	6	0	0	540.23518	12.53264	20279.1	5570.2	20279.1	5570.2	0	0
647	12309.3	6672.4	12331.19	6694.86	9067.80957	68419.90625	350.67133	-89.08251	1.00922	3022.15845	66542.03906	10	1	31	-5	0	0	1233.95301	7.7339	12309.3	6672.4	12309.3	6672.4	0	0
647	25100	6687.4	25121.89	6709.86	10887.39551	63906.36719	309.29315	72.93803	1.08822	3264.18555	65932.35938	10	1	32	5	0	0	1152.55133	6.88864	25100	6687.4	25100	6687.4	0	0
647	32882.5	6865.3	32904.39	6887.76	16668.50391	103866.28906	318.6759	77.48702	1.20957	2953.47046	104223.24219	10	1	33	-2	0	0	1873.22852	4.92806	32882.5	6865.3	32882.5	6865.3	0	0
647	31060.4	7218.3	31082.29	7240.76	35770.11719	213045.85938	311.55634	15.08175	1.09175	4636.25586	214749.59375	10	1	34	5	0	0	3842.28207	3.18451	31060.4	7218.3	31060.4	7218.3	0	0
647	1364	7341	1385.89	7363.46	9189.29883	56329.89453	316.07385	-89.96359	1.04368	3139.68604	56035.85156	10	1	35	5	0	0	1015.90965	7.76142	1364	7341	1364	7341	0	0
647	15336.2	7543.4	15358.09	7565.86	14677.45508	112911.50781	354.08209	62.00181	1.03846	3709.17896	110596.52344	10	1	36	5	0	0	2036.35904	5.65493	15336.2	7543.4	15336.2	7543.4	0	0
647	4662.4	7871.1	4684.29	7893.56	6698.84229	42980.85156	323.36859	-52.13355	1.02646	2694.4856	43109.85938	10	1	37	-4	0	0	775.15966	9.52187	4662.4	7871.1	4662.4	7871.1	0	0
647	18033.2	8269.3	18055.09	8291.76	9532.40234	72328.63281	351.65286	-55.73064	1.0952	2881.84521	70803.86719	10	1	38	5	0	0	1304.44689	7.34557	18033.2	8269.3	18033.2	8269.3	0	0
647	21175	8403.4	21196.89	8425.86	5253.06006	26409.56641	286.24286	-21.88614	1.24239	2888.70898	27192.27344	10	1	39	7	0	0	476.29653	11.91471	21175	8403.4	21175	8403.4	0	0
647	37304.9	8677.4	37326.79	8699.86	7455.33838	57935.42188	355.87598	-53.65342	1.15702	2851.65967	54474.50781	10	1	40	6	0	0	1044.86533	8.86828	37304.9	8677.4	37304.9	8677.4	0	0
647	25218	8837.3	25239.89	8859.76	11655.43848	50455.38672	265.61322	-78.53038	1.15155	3804.79517	52054.11719	10	1	41	5	0	0	909.9629	6.8559	25218	8837.3	25218	8837.3	0	0
647	25901.9	8729	25923.79	8751.46	11051.61035	79707.96094	342.84537	-36.63026	1.09797	3044.04956	77816.75781	10	1	42	5	0	0	1437.53308	6.66471	25901.9	8729	25901.9	8729	0	0
647	39278.6	8791.5	39300.49	8813.96	5066.55322	32384.17383	322.75302	-40.83526	1.0377	3086.68994	32345.75	10	1	43	-3	0	0	584.04857	12.52043	39278.6	8791.5	39278.6	8791.5	0	0
647	6868.1	8972.3	6889.99	8994.76	5756.55713	25941.57813	271.00482	-30.72025	1.03948	2868.37549	28061.60938	10	1	44	-4	0	0	467.85636	11.04184	6868.1	8972.3	6868.1	8972.3	0	0
647	4305.1	9104.6	4326.99	9127.06	5364.33008	30456.80078	304.18979	-87.07499	1.20859	2933.61768	31465.55469	10	1	45	5	0	0	549.2884	11.74747	4305.1	9104.6	4305.1	9104.6	0	0
647	29059.5	9347.2	29081.39	9369.66	12504.25195	71913.99219	306.15268	27.15125	1.13436	3078.05103	71048.72656	10	1	46	5	0	0	1296.96885	6.12195	29059.5	9347.2	29059.5	9347.2	0	0
647	1800.2	9779.3	1822.09	9801.76	19644.17773	152979.14063	356.25372	-30.96027	1.00347	2112.81299	143147.67188	10	1	47	-3	0	0	2758.9788	4.14907	1800.2	9779.3	1800.2	9779.3	0	0
647	10968.4	10166.1	10990.29	10188.56	20108.5957	156553.375	356.20544	-24.86732	1.10233	3303.02466	150141.375	10	1	48	-4	0	0	2823.44012	4.40026	10968.4	10166.1	10968.4	10166.1	0	0
647	19030	10480.5	19051.89	10502.96	11690.62305	51616.55859	268.24765	-33.22681	1.00875	3319.4856	52628.85938	10	1	49	-3	0	0	930.90463	6.59816	19030	10480.5	19030	10480.5	0	0
647	22604.8	10697.5	22626.69	10719.96	14649.58398	101158.95313	335.46695	-3.32571	1.13572	2749.80151	99143.96094	10	1	50	7	0	0	1824.40172	5.30604	22604.8	10697.5	22604.8	10697.5	0	0
647	35471.4	10752.4	35493.29	10774.86	41137.84766	281342.5	333.8544	-17.67703	1.12257	3034.32593	275528.84375	10	1	51	5	0	0	5074.01199	2.74413	35471.4	10752.4	35471.4	10752.4	0	0
647	8480.3	10873.5	8502.19	10895.96	10958.1709	76994.49219	338.39273	-2.50852	1.00231	3191.82251	77849.4375	10	1	52	-3	0	0	1388.59567	6.7927	8480.3	10873.5	8480.3	10873.5	0	0
647	26482.5	10885.7	26504.39	10908.16	8243.5293	43176.43359	292.16422	34.08593	1.0622	3286.64551	45144.85938	10	1	53	5	0	0	778.68698	8.59027	26482.5	10885.7	26482.5	10885.7	0	0
647	5534.6	11477.8	5556.49	11500.26	5348.35059	30097.45508	302.8414	73.70009	1.10173	2709.86841	30836.28906	10	1	54	-2	0	0	542.8076	11.4746	5534.6	11477.8	5534.6	11477.8	0	0
647	30629.5	11523.7	30651.39	11546.16	5187.5874	36205.8125	337.26141	29.65756	1.05571	2845.17896	35891.52344	10	1	55	5	0	0	652.97183	11.92608	30629.5	11523.7	30629.5	11523.7	0	0
647	413.4	11746.1	435.29	11768.56	27752.38672	216481.09375	356.54968	-5.25702	1.12473	2030.1532	207171.17188	10	1	56	6	0	0	3904.23653	3.3265	413.4	11746.1	413.4	11746.1	0	0
647	10560.8	11623.2	10582.69	11645.66	31664.2793	169210.125	295.11316	-8.07256	1.11742	3967.41699	169886.57813	10	1	57	5	0	0	3051.7046	3.37711	10560.8	11623.2	10560.8	11623.2	0	0
647	2359.7	11850.4	2381.59	11872.86	29299.16016	176680.875	313.49268	-11.70739	1.16796	3655.99341	176541.15625	10	1	58	5	0	0	3186.43958	3.49624	2359.7	11850.4	2359.7	11850.4	0	0
647	19161.4	11958.7	19183.29	11981.16	19018.65625	112563.00781	310.5762	-8.05322	1.18616	2686.37476	112793.63281	10	1	59	5	0	0	2030.07385	4.43081	19161.4	11958.7	19161.4	11958.7	0	0
647	34060.4	12146.3	34082.29	12168.76	12446.59082	93605.67969	350.09518	-0.34083	1.1235	2953.95239	91254.1875	10	1	60	5	0	0	1688.17843	6.05168	34060.4	12146.3	34060.4	12146.3	0	0
647	2902.9	12948.2	2924.79	12970.66	10959.52246	69100.28125	320.5563	-21.80925	1.15969	3361.1731	70421.67188	10	1	61	6	0	0	1246.22357	6.89785	2902.9	12948.2	2902.9	12948.2	0	0
647	30285.2	13823.4	30307.09	13845.86	10520.58984	84374.8125	361.53189	-0.132	1.04708	2711.74023	81709.49219	10	1	62	5	0	0	1521.69974	6.70719	30285.2	13823.4	30285.2	13823.4	0	0
647	31954.6	13860.2	31976.49	13882.66	17558.36914	75112.89063	264.04343	-8.69232	1.2191	3418.2334	77620.16406	10	1	63	8	0	0	1354.66098	4.94445	31954.6	13860.2	31954.6	13860.2	0	0
647	2199.6	14352.3	2221.49	14374.76	34944.27734	281473.21875	362.3187	0	1.1329	8120.31152	284470.21875	10	1	64	10	0	0	5076.3695	3.58981	2199.6	14352.3	2199.6	14352.3	0	0
647	9755.4	14619.6	9777.29	14642.06	13934.55762	75373.44531	296.90863	10.2609	1.20318	2931.7229	75604.92969	10	1	65	5	0	0	1359.36009	5.60429	9755.4	14619.6	9755.4	14619.6	0	0
647	27764.6	14635.2	27786.49	14657.66	21051.55664	161303.875	353.37881	0.40857	1.13991	2873.85132	154853.71875	10	1	66	6	0	0	2909.11539	4.1614	27764.6	14635.2	27764.6	14635.2	0	0
647	35363.6	14499.4	35385.49	14521.86	22084.67773	97341.51563	268.01785	-17.42589	1.2724	3902.88086	96974.97656	10	1	67	5	0	0	1755.55423	4.32046	35363.6	14499.4	35363.6	14499.4	0	0
647	21796.4	15029	21818.29	15051.46	8394.57715	35827.61328	263.73621	-43.97596	1.14569	3433.92603	38334.85156	10	1	68	6	0	0	646.15101	8.61343	21796.4	15029	21796.4	15029	0	0
647	25047	15035.4	25068.89	15057.86	24181.96875	176343.9375	344.74237	-11.79871	1.0323	2415.8623	171842.4375	10	1	69	-5	0	0	3180.36291	3.70695	25047	15035.4	25047	15035.4	0	0
647	31742.9	15214.9	31764.79	15237.36	34612.14844	172675.6875	285.14224	-5.45383	1.14945	4836.34473	172920.375	10	1	70	5	0	0	3114.20602	3.29475	31742.9	15214.9	31742.9	15214.9	0	0
647	39361.1	15119.2	39382.99	15141.66	14394.67969	65041.27734	271.36496	-0.94209	1.16107	3447.51367	65680.15625	10	1	71	5	0	0	1173.01944	5.70338	39361.1	15119.2	39361.1	15119.2	0	0
647	36619.2	15434.7	36641.09	15457.16	8889.2207	41552.62891	276.01181	-31.79235	1.12512	3390.27295	42331.17969	10	1	72	5	0	0	749.40166	8.18426	36619.2	15434.7	36619.2	15434.7	0	0
647	14904.8	15869.8	14926.69	15892.26	27986.02734	155085.875	300.52164	-22.14311	1.07929	4017.74219	157595.4375	10	1	73	6	0	0	2796.97376	3.66943	14904.8	15869.8	14904.8	15869.8	0	0
647	31644.6	15922.4	31666.49	15944.86	13312.2832	111172.53906	368.92047	-6.73973	1.22499	3038.69092	105089.72656	10	1	74	5	0	0	2004.99674	5.7887	31644.6	15922.4	31644.6	15922.4	0	0
647	3102.1	16266.6	3123.99	16289.06	12976.74805	88901.40625	334.14243	-24.63928	1.10011	2747.93799	87542.54688	10	1	75	5	0	0	1603.33686	5.78504	3102.1	16266.6	3102.1	16266.6	0	0
647	19352.6	17068	19374.49	17090.46	20747.40234	99766.69531	279.944	13.32518	1.19589	3871.88086	104269.97656	10	1	76	5	0	0	1799.29235	4.49357	19352.6	17068	19352.6	17068	0	0
647	33314.2	17162.1	33336.09	17184.56	20348.01953	147051.26563	343.18915	-17.54215	1.10426	3407.87817	143013.04688	10	1	77	5	0	0	2652.06958	4.39716	33314.2	17162.1	33314.2	17162.1	0	0
647	6866.7	17472.4	6888.59	17494.86	5765.87061	21030.86523	243.81273	-64.85811	1.0874	2850.05933	22533.51563	10	1	78	-8	0	0	379.29165	11.05324	6866.7	17472.4	6866.7	17472.4	0	0
647	16109.3	17483.9	16131.19	17506.36	25997.35156	176283.15625	332.43066	4.17973	1.00853	3035.2063	172525.84375	10	1	79	-5	0	0	3179.26672	3.66249	16109.3	17483.9	16109.3	17483.9	0	0
647	17749.2	17435.9	17771.09	17458.36	25868.06055	198880.96875	353.97693	-30.12513	1.08715	3321.72095	194194.96875	10	1	80	5	0	0	3586.81827	3.71592	17749.2	17435.9	17749.2	17435.9	0	0
647	33791.1	18302.1	33812.99	18324.56	38431.03906	230019.07813	312.32092	-15.18526	1.21903	4463.79102	228638.21875	10	1	81	5	0	0	4148.39407	3.01998	33791.1	18302.1	33791.1	18302.1	0	0
647	22030.6	18635	22052.49	18657.46	8289.11328	61378.50781	347.38763	-67.46522	1.04563	2839.98486	59839.375	10	1	82	5	0	0	1106.96139	8.15378	22030.6	18635	22030.6	18635	0	0
647	5723	19149.7	5744.89	19172.16	20188.81641	114460.78906	303.97168	13.03804	1.0207	3052.10107	117440.47656	10	1	83	-3	0	0	2064.30033	4.35677	5723	19149.7	5723	19149.7	0	0
647	1019.2	19414.9	1041.09	19437.36	7761.34521	57855.73047	348.5499	-6.74814	1.08218	2624.18628	57002.34375	10	1	84	5	0	0	1043.4281	8.39448	1019.2	19414.9	1019.2	19414.9	0	0
647	34308.5	20113.7	34330.39	20136.16	40156.99609	206342.84375	289.38388	6.04321	1.12362	5213.48291	204514.9375	10	1	85	5	0	0	3721.39319	3.0194	34308.5	20113.7	34308.5	20113.7	0	0
647	16312.1	20423.6	16333.99	20446.06	23859.63281	147280.51563	317.17648	-1.82651	1.2282	3265.91602	143489.09375	10	1	86	5	0	0	2656.2041	3.93053	16312.1	20423.6	16312.1	20423.6	0	0
647	991.2	20508.7	1013.09	20531.16	10768.29688	79721.89063	347.35657	12.2216	1.1325	2761.61597	76735.60156	10	1	87	6	0	0	1437.7843	6.63	991.2	20508.7	991.2	20508.7	0	0
647	26165.2	20828.6	26187.09	20851.06	14432.42969	107106.77344	347.77545	18.6295	1.09755	2735.15405	104997.14844	10	1	88	5	0	0	1931.67066	5.34867	26165.2	20828.6	26165.2	20828.6	0	0
647	2131.1	21337.2	2152.99	21359.66	18051.10547	95816.22656	294.12222	-57.81265	1.04456	3665.09375	100334.65625	10	1	89	7	0	0	1728.04565	4.88886	2131.1	21337.2	2131.1	21337.2	0	0
647	36793	21811.1	36814.89	21833.56	37620.37891	208984.29688	300.88843	21.88336	1.11376	3918.11401	208991.15625	10	1	90	5	0	0	3769.03179	3.01157	36793	21811.1	36793	21811.1	0	0
647	16650.6	21858	16672.49	21880.46	11834.33008	86296.9375	344.73557	-2.50922	1.06278	3272.16919	84051.77344	10	1	91	5	0	0	1556.36527	6.44563	16650.6	21858	16650.6	21858	0	0
647	7854.6	22101.3	7876.49	22123.76	31566.08203	221035.01563	337.81616	-23.21497	1.04191	3886.23706	217387.0625	10	1	92	5	0	0	3986.36651	3.34842	7854.6	22101.3	7854.6	22101.3	0	0
647	17383.2	22186.8	17405.09	22209.26	7444.28076	32669.38086	267.43567	-21.4733	1.05586	4014.73193	38849.70313	10	1	93	6	0	0	589.19228	9.96739	17383.2	22186.8	17383.2	22186.8	0	0
647	9468.6	22431.9	9490.49	22454.36	15084.10449	117426.32031	356.19119	53.71781	1.02265	2926.28198	111750.95313	10	1	94	-4	0	0	2117.78369	5.25273	9468.6	22431.9	9468.6	22431.9	0	0
647	17901.4	22388.9	17923.29	22411.36	11128.83203	45230.94922	257.36725	81.91776	1.1861	3416.65894	48315.52344	10	1	95	-4	0	0	815.74017	6.91461	17901.4	22388.9	17901.4	22388.9	0	0
647	27822.7	22757.2	27844.59	22779.66	9755.98242	59247.72656	314.60135	5.44269	1.14118	2760.53076	59602.73438	10	1	96	6	0	0	1068.53275	7.16437	27822.7	22757.2	27822.7	22757.2	0	0
647	4552.1	23084.3	4573.99	23106.76	13864.55957	73978.66406	294.89026	27.98834	1.15995	2794.70825	74703.29688	10	1	97	5	0	0	1334.20521	5.56904	4552.1	23084.3	4552.1	23084.3	0	0
647	9222.3	23236	9244.19	23258.46	8496.34375	54702.23438	323.92667	9.4566	1.29923	3229.62573	55056.35938	10	1	98	8	0	0	986.5548	8.31434	9222.3	23236	9222.3	23236	0	0
647	11409.6	23221.8	11431.49	23244.26	33173.36328	187600.10938	303.58618	-15.65692	1.14524	5459.76172	188389.95313	10	1	99	5	0	0	3383.36797	3.45226	11409.6	23221.8	11409.6	23221.8	0	0
647	27215	23743.3	27236.89	23765.76	10472.2998	56273.23438	295.93079	-1.39722	1.25072	3301.27417	56161.14844	10	1	100	8	0	0	1014.88778	7.13031	27215	23743.3	27215	23743.3	0	0
647	7994.8	24266.2	8016.69	24288.66	8761.22461	44542.56641	287.84946	-65.87178	1.1373	3086.32593	46203.85156	10	1	101	6	0	0	803.32519	8.04539	7994.8	24266.2	7994.8	24266.2	0	0
647	3492.3	24435.4	3514.19	24457.86	6975.64404	45405.45313	325.70325	-25.58037	1.09249	2801.30518	45766.36719	10	1	102	5	0	0	818.88735	9.32452	3492.3	24435.4	3492.3	24435.4	0	0
647	4584.7	24396.4	4606.59	24418.86	15232.50098	96970.99219	322.10358	-18.36485	1.06839	3068.38208	96679.44531	10	1	103	7	0	0	1748.87184	5.29013	4584.7	24396.4	4584.7	24396.4	0	0
647	4788.5	25439.1	4810.39	25461.56	7220.40283	35311.04297	282.31555	-27.06187	1.21528	2973.87134	37659.21875	10	1	104	7	0	0	636.83466	9.27999	4788.5	25439.1	4788.5	25439.1	0	0
647	32802.2	25501	32824.09	25523.46	19185.23633	183237.03125	394.53296	-6.69046	1.14039	3558.30005	167502.5	10	1	105	6	0	0	3304.67986	4.59844	32802.2	25501	32802.2	25501	0	0
647	16210.8	25882.9	16232.69	25905.36	30558.68164	185853.35938	314.83145	7.77907	1.07919	4448.17383	184025.65625	10	1	106	5	0	0	3351.86534	3.51114	16210.8	25882.9	16210.8	25882.9	0	0
647	22042.8	26039.7	22064.69	26062.16	12788.19629	68252.78125	294.92783	-27.66453	1.17398	3345.39526	69328.11719	10	1	107	5	0	0	1230.93891	6.15309	22042.8	26039.7	22042.8	26039.7	0	0
647	8917.4	26182.5	8939.29	26204.96	11886.66699	61399	290.14215	17.67165	1.16059	2824.35815	61781.04688	10	1	108	6	0	0	1107.33096	6.24278	8917.4	26182.5	8917.4	26182.5	0	0
647	8159	26446.8	8180.89	26469.26	15533.86816	91584.28125	309.97803	30.85774	1.07963	3068.30518	92531.36719	10	1	109	5	0	0	1651.72251	5.22596	8159	26446.8	8159	26446.8	0	0
647	5659.1	26588.8	5680.99	26611.26	11924.33301	57311.24219	279.87436	42.12424	1.10272	3566.23462	58445.13281	10	1	110	6	0	0	1033.60825	6.60641	5659.1	26588.8	5659.1	26588.8	0	0
647	28500.2	26639.4	28522.09	26661.86	17185.40625	136547.85938	359.85104	-16.66853	1.1742	2530.71899	130673.02344	10	1	111	5	0	0	2462.64064	4.66318	28500.2	26639.4	28500.2	26639.4	0	0
647	25589	26843.3	25610.89	26865.76	9493.83789	56238.04688	310.70944	-20.27136	1.14289	3509.76099	56931.97656	10	1	112	5	0	0	1014.25318	7.81292	25589	26843.3	25589	26843.3	0	0
647	3424.3	28052.5	3446.19	28074.96	9318.08984	55540.45703	311.67465	-17.68801	1.28829	3374.95361	55489.15625	10	1	113	5	0	0	1001.67214	7.83926	3424.3	28052.5	3424.3	28052.5	0	0
647	4649.7	28135.1	4671.59	28157.56	9195.49316	52499.48438	305.0354	-56.19365	1.08605	3226.1438	54211.40625	10	1	114	5	0	0	946.8282	7.82649	4649.7	28135.1	4649.7	28135.1	0	0
647	33018.8	28406.8	33040.69	28429.26	26637.5918	155201.5625	308.14902	-7.79229	1.11538	3528.55786	152668.0625	10	1	115	5	0	0	2799.06018	3.70555	33018.8	28406.8	33018.8	28406.8	0	0
647	13925.6	28576.2	13947.49	28598.66	9516.30957	76444.57031	361.82556	5.3465	1.15575	3419.11426	74206.14063	10	1	116	5	0	0	1378.67783	7.70457	13925.6	28576.2	13925.6	28576.2	0	0
647	15155.8	29387.5	15177.69	29409.96	7123.90527	38425.78516	296.4917	-9.04144	1.03809	3096.97974	39150.50781	10	1	117	-5	0	0	693.00904	9.47965	15155.8	29387.5	15155.8	29387.5	0	0
647	31380.5	29373.5	31402.39	29395.96	14396.83398	98037.04688	333.1362	-45.82845	1.00516	4106.67432	96032.14063	10	1	118	5	0	0	1768.09814	5.89743	31380.5	29373.5	31380.5	29373.5	0	0
647	16672.1	29623	16693.99	29645.46	5798.7749	29718.5625	289.00543	-43.97362	1.21425	3091.27832	30994.03906	10	1	119	6	0	0	535.97427	11.22079	16672.1	29623	16672.1	29623	0	0
647	2981.9	29758.6	3003.79	29781.06	15887.50488	85491.59375	296.13797	-48.66566	1.01975	2759.17334	88532.66406	10	1	120	-2	0	0	1541.84089	5.04663	2981.9	29758.6	2981.9	29758.6	0	0
647	1286.9	29924.1	1308.79	29946.56	12703.44922	107128.35938	370.72479	-21.29949	1.10251	3542.2085	88578.78906	10	1	121	-1	0	0	1932.05996	6.22071	1286.9	29924.1	1286.9	29924.1	0	0
647	17609.8	30049.2	17631.69	30071.66	15927.42871	88759.96094	301.36716	9.96119	1.08415	3424.70264	88720.4375	10	1	122	5	0	0	1600.7859	5.26309	17609.8	30049.2	17609.8	30049.2	0	0
647	4271.1	30396.4	4292.99	30418.86	6528.39063	57231.58984	377.98544	45.58111	1.15238	2765.75049	56544.23438	10	1	123	-4	0	0	1032.17172	9.75894	4271.1	30396.4	4271.1	30396.4	0	0
647	29493	30648.6	29514.89	30671.06	20193.31055	125428.85938	318.16705	-18.09212	1.22601	3234.14404	122901.39844	10	1	124	9	0	0	2262.10948	4.39187	29493	30648.6	29493	30648.6	0	0
647	35298	30945.2	35319.89	30967.66	8754.60352	53288.44531	314.96225	-89.91282	1.07735	3444.9231	55319.92188	10	1	125	-2	0	0	961.05711	8.28187	35298	30945.2	35298	30945.2	0	0
647	6282.4	31416.2	6304.29	31438.66	16403.27148	106126.44531	324.71832	-72.85806	1.15832	4204.54053	112225.48438	10	1	126	9	0	0	1913.99044	5.3842	6282.4	31416.2	6282.4	31416.2	0	0
647	12643.7	32092.2	12665.59	32114.66	11330.96777	85795.46875	351.28442	2.38229	1.0669	3377.60303	82153.92188	10	1	127	5	0	0	1547.32128	6.71255	12643.7	32092.2	12643.7	32092.2	0	0
647	34379.2	32595.5	34401.09	32617.96	9375.85449	44407.92969	277.8338	65.29308	1.0649	3758.98853	46407.28906	10	1	128	-3	0	0	800.89701	8.08395	34379.2	32595.5	34379.2	32595.5	0	0
647	8362.5	32885.1	8384.39	32907.56	8207.78613	68755.125	369.48749	27.22958	1.19227	2618.05762	65515.55859	10	1	129	5	0	0	1239.99868	8.0198	8362.5	32885.1	8362.5	32885.1	0	0
647	2676.8	33175	2698.69	33197.46	35400.01563	284905.875	362.16727	8.07518	1.06607	3221.42188	272381.4375	10	1	130	5	0	0	5138.27746	3.01942	2676.8	33175	2676.8	33175	0	0
647	6079.1	33326.2	6100.99	33348.66	8575.4707	55314.5	324.22818	-88.89211	1.11332	3165.98071	54700.48438	10	1	131	-2	0	0	997.59701	8.20587	6079.1	33326.2	6079.1	33326.2	0	0
647	37648.4	33587.9	37670.29	33610.36	8062.24365	40137.23828	284.84329	-69.50611	1.0702	3967.36182	42900.95313	10	1	132	-3	0	0	723.87509	9.27646	37648.4	33587.9	37648.4	33587.9	0	0
647	4445.7	33761.7	4467.59	33784.16	11344.57617	66521.67969	309.13464	78.18014	1.00817	3306.95947	67618.01563	10	1	133	-2	0	0	1199.71849	6.69937	4445.7	33761.7	4445.7	33761.7	0	0
647	39418.2	33860.3	39440.09	33882.76	8966.66699	63222.14844	338.9841	-0.00058	1.09438	2518.95801	62369.05078	10	1	134	6	0	0	1140.21145	7.43913	39418.2	33860.3	39418.2	33860.3	0	0
647	12965.5	34023.6	12987.39	34046.06	18211.51172	153341	370.43872	-27.1689	1.22046	3228.01367	143952.65625	10	1	135	5	0	0	2765.50493	4.68618	12965.5	34023.6	12965.5	34023.6	0	0
647	14205.7	33943.2	14227.59	33965.66	21072.47266	175643.14063	368.56839	-18.52797	1.04485	2475.70044	170758.48438	10	1	136	-3	0	0	3167.72404	4.05289	14205.7	33943.2	14205.7	33943.2	0	0
647	15094.9	34691.5	15116.79	34713.96	8693.89258	43010.22266	283.94809	10.60638	1.13148	3527.68335	43842.91406	10	1	137	5	0	0	775.68937	8.41765	15094.9	34691.5	15094.9	34691.5	0	0
[truncated: 237,907 more rows]
