# Supplementary material for: Single Extracellular VEsicle Nanoscopy-Universal Protocol (SEVEN-UP): Accessible Imaging Platform for Quantitative Characterization of Single Extracellular Vesicles
Source: Anal Chem. 2025 Jan 13;97(3):1654–64. doi: 10.1021/acs.analchem.4c04614 (PMC11780574; doi:10.1021/acs.analchem.4c04614)
Supplement: Supplementary file 2 — ac4c04614_si_002.zip [file ac4c04614_si_002.zip › Supplementary Codes/Data for test/SRRF-TIRF images/2_3_TIRF_SMLMclusterData_pEV.xlsx]

## Sheet: ClusterDataSelect
ID	Centroid X (nm)	Centroid Y (nm)	Diameter (nm)	Area (nm2)	Perimeter (nm)	Eccentricity	Circularity	Number of Locs	Number of Molecules	Loc density (1/A2)	Molecule density (1/A2)	Threshold type	N of Mols limit Strong	N of Mols limit Weak	Passed N of Mols Strong limit?	Passed N of Mols Weak limit?
1	62.5875	10608.9	83.9838	5539.64	282.54	0.428963	0.872027	134	13.4	6.04733e-05	6.04733e-06	2	179.785	651.722	1	1
2	115.606	6622.1	63.8184	3198.76	235.579	0.489612	0.724299	59	5.9	4.61116e-05	4.61116e-06	2	103.814	376.325	1	1
3	119.663	28089	69.7446	3820.42	243.301	0.356677	0.811024	99	9.9	6.47834e-05	6.47834e-06	2	123.989	449.462	1	1
4	203.462	34332.2	145.856	16708.5	488.848	0.595964	0.878619	524	52.4	7.8403e-05	7.8403e-06	2	542.265	1965.71	1	1
5	214.694	11543.4	96.8612	7368.68	312.263	0.192059	0.949639	1296	129.6	0.000439699	4.39699e-05	2	239.146	866.904	1	1
6	262.401	12306	94.8524	7066.21	346.77	0.656912	0.738438	121	12.1	4.28093e-05	4.28093e-06	2	229.329	831.319	1	1
7	247.995	38079.3	71.3673	4000.27	242.311	0.35852	0.856155	51	5.1	3.18729e-05	3.18729e-06	2	129.826	470.619	1	1
8	294.048	3782.48	87.735	6045.54	302.911	0.689228	0.827969	75	7.5	3.10146e-05	3.10146e-06	2	196.204	711.241	1	1
9	304.06	14578.3	83.4425	5468.45	283.877	0.597528	0.852736	152	15.2	6.94895e-05	6.94895e-06	2	177.475	643.348	1	1
10	401.506	33449.8	63.7516	3192.07	214.719	0.435303	0.870041	41	4.1	3.21109e-05	3.21109e-06	2	103.596	375.537	1	1
11	438.827	17606.9	109.055	9340.77	352.706	0.440114	0.943555	168	16.8	4.49641e-05	4.49641e-06	2	303.149	1098.91	1	1
12	442.882	36113.2	73.2657	4215.91	254.137	0.652431	0.820288	76	7.6	4.50674e-05	4.50674e-06	2	136.825	495.989	1	1
13	455.57	36525	49.7017	1940.14	164.122	0.171437	0.905127	53	5.3	6.82942e-05	6.82942e-06	2	62.9658	228.251	1	1
14	528.282	34702.7	109.417	9402.82	361.973	0.362348	0.901814	212	21.2	5.6366e-05	5.6366e-06	2	305.163	1106.21	1	1
15	551.984	945.146	75.8125	4514.1	266.344	0.677309	0.799639	122	12.2	6.75661e-05	6.75661e-06	2	146.502	531.071	1	1
16	632.672	13396.8	62.0991	3028.73	222.392	0.762188	0.769544	69	6.9	5.69546e-05	5.69546e-06	2	98.2955	356.321	1	1
17	653.021	32389.6	92.6036	6735.13	301.721	0.218195	0.929706	181	18.1	6.7185e-05	6.7185e-06	2	218.584	792.368	1	1
18	654.816	4339.38	76.2807	4570.03	252.473	0.550361	0.900943	247	24.7	0.000135119	1.35119e-05	2	148.317	537.651	1	1
19	724.126	1324.49	60.6149	2885.68	203.481	0.238069	0.875811	84	8.4	7.27731e-05	7.27731e-06	2	93.6529	339.492	1	1
20	747.646	13055.9	92.6429	6740.84	307.193	0.251018	0.897638	162	16.2	6.00815e-05	6.00815e-06	2	218.77	793.041	1	1
21	735.049	37989.3	60.773	2900.76	201.101	0.473218	0.901348	38	3.8	3.27501e-05	3.27501e-06	2	94.1422	341.265	1	1
22	800.045	20310.8	104.149	8519.3	344.556	0.148111	0.901765	303	30.3	8.89158e-05	8.89158e-06	2	276.488	1002.27	1	1
23	812.433	14896.3	101.897	8154.74	339.421	0.0950821	0.889494	181	18.1	5.54892e-05	5.54892e-06	2	264.657	959.381	1	1
24	805.822	3902.23	59.9843	2825.95	212.626	0.407787	0.785488	41	4.1	3.6271e-05	3.6271e-06	2	91.7144	332.465	1	1
25	829.931	15311.5	66.7524	3499.64	223.338	0.327041	0.881677	126	12.6	9.00091e-05	9.00091e-06	2	113.579	411.723	1	1
26	838.742	5216.29	76.6415	4613.37	260.801	0.604529	0.852334	253	25.3	0.000137102	1.37102e-05	2	149.724	542.749	1	1
27	852.771	1904.05	87.9932	6081.18	288.058	0.522888	0.920955	415	41.5	0.000170608	1.70608e-05	2	197.361	715.433	1	1
28	879.973	30087.7	65.924	3413.31	232.161	0.504601	0.795804	56	5.6	4.10158e-05	4.10158e-06	2	110.777	401.566	1	1
29	959.696	19646.9	70.317	3883.39	237.908	0.479958	0.862186	104	10.4	6.69519e-05	6.69519e-06	2	126.033	456.869	1	1
30	1007.33	17037.9	76.3121	4573.79	272.663	0.699028	0.7731	64	6.4	3.49819e-05	3.49819e-06	2	148.44	538.094	1	1
31	1018.07	32576.4	105.937	8814.3	396.993	0.892476	0.702799	74	7.4	2.09886e-05	2.09886e-06	2	286.062	1036.98	1	1
32	1030.91	22231.6	94.3396	6990.01	321.282	0.284745	0.850971	117	11.7	4.18455e-05	4.18455e-06	2	226.856	822.354	1	1
33	1034.07	37456.3	42.5153	1419.65	149.226	0.608225	0.801133	61	6.1	0.000107421	1.07421e-05	2	46.0738	167.018	1	1
34	1062.84	19309.9	87.7172	6043.09	295.391	0.384583	0.870309	163	16.3	6.74324e-05	6.74324e-06	2	196.125	710.952	1	1
35	1088.37	29744.8	81.4903	5215.58	286.865	0.495957	0.796448	64	6.4	3.06773e-05	3.06773e-06	2	169.268	613.597	1	1
36	1091.33	29995.4	59.2152	2753.95	203.146	0.239759	0.838589	39	3.9	3.54037e-05	3.54037e-06	2	89.3777	323.994	1	1
37	1102.47	7524.69	58.8796	2722.82	195.752	0.44374	0.892924	65	6.5	5.96808e-05	5.96808e-06	2	88.3674	320.332	1	1
38	1178.29	3920.72	148.648	17354.4	537.36	0.83752	0.755245	423	42.3	6.09357e-05	6.09357e-06	2	563.225	2041.69	1	1
39	1150.38	38730.5	93.9881	6938.02	318.016	0.551003	0.862082	150	15	5.405e-05	5.405e-06	2	225.169	816.237	1	1
40	1154.82	25549.9	67.6039	3589.49	225.279	0.417144	0.888792	106	10.6	7.38265e-05	7.38265e-06	2	116.495	422.294	1	1
41	1159.34	32405.3	76.7409	4625.34	265.551	0.602477	0.824251	154	15.4	8.3237e-05	8.3237e-06	2	150.113	544.158	1	1
42	1175.9	7171.62	103.699	8445.84	352.967	0.699382	0.851892	360	36	0.000106561	1.06561e-05	2	274.105	993.629	1	1
43	1190.47	12867.7	46.5878	1704.65	155.169	0.546705	0.889683	42	4.2	6.15964e-05	6.15964e-06	2	55.3232	200.546	1	1
44	1207.26	24017.3	70.834	3940.69	234.573	0.344184	0.899968	315	31.5	0.000199838	1.99838e-05	2	127.893	463.611	1	1
45	1260.1	21357.5	106.361	8884.94	358.824	0.481952	0.867165	317	31.7	8.91958e-05	8.91958e-06	2	288.355	1045.29	1	1
46	1231.16	15718.1	71.255	3987.68	242.134	0.761694	0.854709	155	15.5	9.71743e-05	9.71743e-06	2	129.418	469.139	1	1
47	1272.08	26542.4	89.104	6235.69	314.27	0.583664	0.793392	47	4.7	1.88432e-05	1.88432e-06	2	202.375	733.61	1	1
48	1249.37	3602.67	37.9703	1132.34	132.736	0.246799	0.80763	50	5	0.000110391	1.10391e-05	2	36.7494	133.216	1	1
49	1379.43	9219	144.791	16465.3	486.903	0.732203	0.872763	650	65	9.86922e-05	9.86922e-06	2	534.372	1937.1	1	1
50	1346.46	3155.74	96.1598	7262.34	330.585	0.441647	0.835065	177	17.7	6.09308e-05	6.09308e-06	2	235.695	854.393	1	1
51	1422.92	22633.2	138.446	15053.9	499.197	0.684185	0.759129	432	43.2	7.17422e-05	7.17422e-06	2	488.565	1771.05	1	1
52	1397.25	13010	88.8746	6203.61	297.24	0.0579582	0.88235	194	19.4	7.81802e-05	7.81802e-06	2	201.334	729.837	1	1
53	1413.27	26896	96.5195	7316.78	324.161	0.406497	0.875002	86	8.6	2.93845e-05	2.93845e-06	2	237.461	860.798	1	1
54	1426.13	23397	66.2938	3451.72	234.159	0.60757	0.791085	65	6.5	4.7078e-05	4.7078e-06	2	112.023	406.085	1	1
55	1475.09	22759.6	148.093	17224.9	531.671	0.890509	0.76574	250	25	3.62846e-05	3.62846e-06	2	559.024	2026.46	1	1
56	1439.84	3790.85	84.9461	5667.31	283.926	0.219493	0.883437	70	7	3.08788e-05	3.08788e-06	2	183.929	666.742	1	1
57	1476.91	21014.6	90.0442	6367.97	312.387	0.609999	0.82002	128	12.8	5.02515e-05	5.02515e-06	2	206.668	749.173	1	1
58	1548.97	38069.7	105.386	8722.73	377.394	0.72124	0.769611	291	29.1	8.34028e-05	8.34028e-06	2	283.091	1026.2	1	1
59	1561.17	28800.5	67.4979	3578.25	236.68	0.666442	0.802708	41	4.1	2.86453e-05	2.86453e-06	2	116.13	420.971	1	1
60	1597.77	12299.4	77.9065	4766.91	265.83	0.597211	0.847694	134	13.4	7.02761e-05	7.02761e-06	2	154.707	560.814	1	1
61	1588.9	9588.08	65.1058	3329.12	225.035	0.660876	0.826111	73	7.3	5.48193e-05	5.48193e-06	2	108.044	391.661	1	1
62	1623.72	14357.2	85.2248	5704.55	291.407	0.398649	0.844175	92	9.2	4.03187e-05	4.03187e-06	2	185.138	671.124	1	1
63	1650.23	23355.5	74.3121	4337.19	245.694	0.432699	0.90288	73	7.3	4.20779e-05	4.20779e-06	2	140.761	510.258	1	1
64	1636.65	22866.2	43.982	1519.28	154.225	0.704829	0.802673	40	4	6.58204e-05	6.58204e-06	2	49.3074	178.739	1	1
65	1676.37	17330.3	68.1665	3649.49	238.747	0.421391	0.804572	76	7.6	5.20621e-05	5.20621e-06	2	118.442	429.352	1	1
66	1699.67	27176.7	86.4379	5868.11	297.313	0.529664	0.834221	143	14.3	6.09225e-05	6.09225e-06	2	190.446	690.366	1	1
67	1705.49	35962.9	59.7569	2804.56	204.531	0.425522	0.842477	37	3.7	3.29819e-05	3.29819e-06	2	91.0204	329.949	1	1
68	1746.79	36284.4	88.1807	6107.13	306.772	0.512752	0.815486	50	5	2.04679e-05	2.04679e-06	2	198.203	718.486	1	1
69	1825.52	15127.3	76.0129	4538	257.186	0.366495	0.862144	78	7.8	4.29705e-05	4.29705e-06	2	147.278	533.882	1	1
70	1859.99	6886.76	105.611	8760.07	351.669	0.565491	0.890122	307	30.7	8.76135e-05	8.76135e-06	2	284.302	1030.6	1	1
71	1842.71	14458.4	55.6719	2434.24	194.346	0.420349	0.809882	37	3.7	3.79996e-05	3.79996e-06	2	79.0015	286.381	1	1
72	1882.74	28731.6	86.5457	5882.75	299.579	0.595725	0.823697	139	13.9	5.9071e-05	5.9071e-06	2	190.921	692.089	1	1
73	1894.42	9386.25	105.345	8715.95	350.258	0.551881	0.892789	194	19.4	5.56451e-05	5.56451e-06	2	282.871	1025.41	1	1
74	1921.87	10217.5	71.0543	3965.24	255.104	0.283524	0.765674	46	4.6	2.9002e-05	2.9002e-06	2	128.689	466.499	1	1
75	1924.59	3557.92	78.2828	4813.08	262.66	0.485319	0.876688	129	12.9	6.7005e-05	6.7005e-06	2	156.205	566.244	1	1
76	1935.6	21153.3	97.1487	7412.49	313.008	0.383196	0.950742	220	22	7.41991e-05	7.41991e-06	2	240.568	872.058	1	1
77	1929.77	8415.8	67.6613	3595.59	228.559	0.412873	0.864937	44	4.4	3.0593e-05	3.0593e-06	2	116.693	423.011	1	1
78	1962.32	35298	71.0163	3961.01	240.495	0.222965	0.8606	106	10.6	6.69022e-05	6.69022e-06	2	128.552	466.001	1	1
79	2020.34	17476.7	138.381	15039.8	492.03	0.883326	0.780674	519	51.9	8.6271e-05	8.6271e-06	2	488.107	1769.39	1	1
80	2014.01	14144.5	88.4674	6146.9	293.991	0.407122	0.893714	60	6	2.44025e-05	2.44025e-06	2	199.494	723.165	1	1
81	2032.13	36441	92.6765	6745.73	307.745	0.661048	0.89507	204	20.4	7.56034e-05	7.56034e-06	2	218.928	793.615	1	1
82	2067.27	34957.6	71.312	3994.07	247.481	0.760974	0.819489	35	3.5	2.19075e-05	2.19075e-06	2	129.625	469.891	1	1
83	2089.82	5263.44	117.458	10835.6	395.004	0.513627	0.872692	169	16.9	3.89917e-05	3.89917e-06	2	351.664	1274.78	1	1
84	2073.49	20752.8	88.1012	6096.12	296.599	0.69055	0.870809	174	17.4	7.13568e-05	7.13568e-06	2	197.846	717.191	1	1
85	2113.91	2242.22	108.415	9231.43	364.819	0.524421	0.871611	228	22.8	6.17456e-05	6.17456e-06	2	299.6	1086.05	1	1
86	2086.34	15754.1	71.3721	4000.8	244.869	0.710232	0.838473	200	20	0.000124975	1.24975e-05	2	129.843	470.682	1	1
87	2092.33	38415.6	47.4372	1767.38	174.094	0.559556	0.732778	49	4.9	6.93118e-05	6.93118e-06	2	57.359	207.926	1	1
88	2158.2	11648.7	62.7199	3089.59	213.86	0.484467	0.848891	107	10.7	8.65811e-05	8.65811e-06	2	100.271	363.481	1	1
89	2167.11	19945.7	94.5066	7014.78	321.865	0.498259	0.850894	245	24.5	8.73156e-05	8.73156e-06	2	227.66	825.269	1	1
90	2249.27	25835.3	67.491	3577.52	231.333	0.431523	0.84007	72	7.2	5.03143e-05	5.03143e-06	2	116.106	420.884	1	1
91	2269.32	1366.56	73.3676	4227.65	248.813	0.455919	0.858147	208	20.8	0.000123	1.23e-05	2	137.206	497.37	1	1
92	2342.17	2212.79	83.8535	5522.45	280.269	0.62377	0.883468	188	18.8	8.51072e-05	8.51072e-06	2	179.228	649.7	1	1
93	2330.08	20907.4	69.1061	3750.79	232.174	0.409147	0.87439	111	11.1	7.39844e-05	7.39844e-06	2	121.729	441.269	1	1
94	2355.53	23193	85.5342	5746.05	291.864	0.748343	0.847656	80	8	3.48065e-05	3.48065e-06	2	186.485	676.006	1	1
95	2383.87	13736.9	69.7193	3817.65	239.934	0.537813	0.83334	82	8.2	5.3698e-05	5.3698e-06	2	123.899	449.135	1	1
96	2398.39	25950	81.552	5223.47	289.417	0.803397	0.78365	72	7.2	3.44599e-05	3.44599e-06	2	169.524	614.526	1	1
97	2402.79	15680.9	87.9831	6079.79	296.272	0.181872	0.870399	108	10.8	4.44094e-05	4.44094e-06	2	197.316	715.269	1	1
98	2477.84	32972.7	228.727	41089	751.662	0.395826	0.913883	409	40.9	2.4885e-05	2.4885e-06	2	1333.52	4834.01	1	1
99	2455.11	379.249	51.3854	2073.82	177.545	0.6115	0.826725	36	3.6	4.33983e-05	4.33983e-06	2	67.3043	243.978	1	1
100	2486.3	10308.4	90.3012	6404.37	304.791	0.345514	0.866327	153	15.3	5.97248e-05	5.97248e-06	2	207.85	753.456	1	1
101	2491.28	21548.5	75.531	4480.65	249.864	0.184379	0.901867	116	11.6	6.47228e-05	6.47228e-06	2	145.416	527.135	1	1
102	2508.33	35858.1	84.6935	5633.65	288.722	0.288516	0.849258	41	4.1	1.81942e-05	1.81942e-06	2	182.837	662.782	1	1
103	2617.15	20160.4	61.4299	2963.8	210.329	0.725967	0.841899	55	5.5	4.63931e-05	4.63931e-06	2	96.1882	348.682	1	1
104	2689.52	27840	88.3924	6136.49	306.717	0.590628	0.819697	180	18	7.33318e-05	7.33318e-06	2	199.156	721.94	1	1
105	2698.72	12754.3	79.4056	4952.13	266.472	0.495099	0.876394	266	26.6	0.000134286	1.34286e-05	2	160.718	582.603	1	1
106	2728.04	36955.2	79.9101	5015.26	264.415	0.36197	0.901425	249	24.9	0.000124121	1.24121e-05	2	162.767	590.03	1	1
107	2745.69	37249.4	58.5744	2694.67	199.783	0.3554	0.848396	808	80.8	0.000749628	7.49628e-05	2	87.4538	317.02	1	1
108	2736.18	18903.5	77.4473	4710.88	268.387	0.437326	0.821842	107	10.7	5.67834e-05	5.67834e-06	2	152.889	554.221	1	1
109	2767.84	29577.3	97.9829	7540.33	332.457	0.705697	0.857292	482	48.2	0.000159807	1.59807e-05	2	244.717	887.098	1	1
110	2758.59	33224.1	73.6366	4258.7	249.054	0.359819	0.862782	210	21	0.000123277	1.23277e-05	2	138.213	501.024	1	1
111	2794.68	24254.1	105.741	8781.59	377.426	0.630234	0.774676	251	25.1	7.14563e-05	7.14563e-06	2	285.001	1033.13	1	1
112	2794.36	3792.14	69.681	3813.45	232.813	0.321262	0.884125	85	8.5	5.57238e-05	5.57238e-06	2	123.763	448.641	1	1
113	2782.11	13571.3	42.2248	1400.31	157.648	0.749527	0.70804	69	6.9	0.000123187	1.23187e-05	2	45.4463	164.743	1	1
114	2834.66	9916.29	70.7055	3926.42	253.853	0.694409	0.765669	166	16.6	0.000105694	1.05694e-05	2	127.429	461.932	1	1
115	2890.36	16069.2	95.275	7129.31	313.3	0.284609	0.912716	126	12.6	4.41838e-05	4.41838e-06	2	231.377	838.743	1	1
116	2922.96	12010.9	75.2637	4448.98	250.903	0.371756	0.888093	146	14.6	8.20412e-05	8.20412e-06	2	144.389	523.41	1	1
117	3030.37	16859.6	75.7585	4507.67	256.018	0.555656	0.864213	43	4.3	2.38482e-05	2.38482e-06	2	146.294	530.314	1	1
118	3026.56	39232.8	66.9266	3517.93	224.004	0.76214	0.881019	56	5.6	3.97961e-05	3.97961e-06	2	114.172	413.875	1	1
119	3081.18	3808.81	85.5123	5743.11	278.409	0.364537	0.931086	270	27	0.000117532	1.17532e-05	2	186.389	675.661	1	1
120	3094.99	17823.8	59.6565	2795.15	222.821	0.911364	0.707464	59	5.9	5.27699e-05	5.27699e-06	2	90.715	328.842	1	1
121	3092.1	21136.5	60.9587	2918.51	203.881	0.231744	0.882306	82	8.2	7.02412e-05	7.02412e-06	2	94.7185	343.355	1	1
122	3103.38	35267.5	73.3347	4223.85	247.792	0.132728	0.864457	68	6.8	4.02476e-05	4.02476e-06	2	137.082	496.924	1	1
123	3144.62	12481.2	65.0703	3325.49	218.694	0.415062	0.873759	150	15	0.000112765	1.12765e-05	2	107.927	391.234	1	1
124	3189.44	13540.4	77.7862	4752.2	258.948	0.338717	0.890597	142	14.2	7.47022e-05	7.47022e-06	2	154.23	559.082	1	1
125	3200.09	23876.7	90.0028	6362.13	311.214	0.521761	0.825457	137	13.7	5.38342e-05	5.38342e-06	2	206.479	748.485	1	1
126	3222.67	27815.5	70.6263	3917.63	237.074	0.435276	0.875922	117	11.7	7.46626e-05	7.46626e-06	2	127.144	460.897	1	1
127	3276.81	4835.55	142.235	15889.2	471.706	0.488613	0.897364	397	39.7	6.24639e-05	6.24639e-06	2	515.673	1869.32	1	1
128	3258.52	24256.3	95.0205	7091.28	325.231	0.590688	0.842464	329	32.9	0.000115987	1.15987e-05	2	230.143	834.269	1	1
129	3308.35	16880.2	127.095	12686.6	428.353	0.697079	0.868864	330	33	6.50293e-05	6.50293e-06	2	411.735	1492.54	1	1
130	3277.84	31831.9	81.2624	5186.44	281.509	0.527179	0.822423	108	10.8	5.20588e-05	5.20588e-06	2	168.323	610.169	1	1
131	3339.76	15964.1	87.1816	5969.52	298.391	0.46796	0.842514	134	13.4	5.61184e-05	5.61184e-06	2	193.737	702.296	1	1
132	3350.62	35695.5	86.8072	5918.35	314.845	0.75867	0.75027	197	19.7	8.32157e-05	8.32157e-06	2	192.076	696.277	1	1
133	3462.71	33671.6	80.5405	5094.7	264.301	0.449132	0.916496	64	6.4	3.14052e-05	3.14052e-06	2	165.345	599.376	1	1
134	3484.18	4876.81	72.2257	4097.08	239.41	0.199959	0.898251	70	7	4.27134e-05	4.27134e-06	2	132.968	482.009	1	1
135	3612.71	5588.03	79.2693	4935.14	266.669	0.417619	0.872099	75	7.5	3.79928e-05	3.79928e-06	2	160.167	580.605	1	1
136	3661.9	14180.1	82.9369	5402.39	282.735	0.42373	0.849253	221	22.1	0.00010227	1.0227e-05	2	175.331	635.575	1	1
137	3664.28	3525.26	63.9367	3210.63	218.929	0.510659	0.84177	59	5.9	4.59411e-05	4.59411e-06	2	104.199	377.721	1	1
138	3795.28	15698.5	60.8086	2904.16	210.013	0.64538	0.827443	43	4.3	3.70159e-05	3.70159e-06	2	94.2525	341.665	1	1
139	3833.94	23123.5	66.1958	3441.52	218.334	0.250241	0.907232	169	16.9	0.000122766	1.22766e-05	2	111.692	404.885	1	1
140	3853.84	5041.63	84.55	5614.57	289.55	0.631643	0.84155	66	6.6	2.93878e-05	2.93878e-06	2	182.217	660.538	1	1
141	3833.66	31751.7	65.1724	3335.94	228.296	0.235421	0.804326	89	8.9	6.66979e-05	6.66979e-06	2	108.266	392.463	1	1
142	3951.8	30541.1	90.0553	6369.54	299.826	0.278128	0.89039	200	20	7.84986e-05	7.84986e-06	2	206.719	749.358	1	1
143	3943.94	22365.9	61.8552	3004.99	215.607	0.556182	0.812322	35	3.5	2.91183e-05	2.91183e-06	2	97.5249	353.528	1	1
144	3972.63	35061.2	88.82	6196	315.461	0.563825	0.7824	74	7.4	2.9858e-05	2.9858e-06	2	201.087	728.941	1	1
145	3998.65	23648.7	84.8775	5658.16	307.735	0.434309	0.750812	88	8.8	3.88819e-05	3.88819e-06	2	183.632	665.666	1	1
146	4016.82	4816.05	94.7368	7049	322.466	0.692714	0.851862	91	9.1	3.22741e-05	3.22741e-06	2	228.771	829.294	1	1
147	4015.63	28651.8	74.5106	4360.39	267.194	0.686919	0.767509	67	6.7	3.8414e-05	3.8414e-06	2	141.514	512.988	1	1
148	4077.04	30140.3	81.9186	5270.54	272.905	0.418528	0.889288	132	13.2	6.26122e-05	6.26122e-06	2	171.052	620.064	1	1
149	4094.3	8912.2	109.874	9481.62	376.32	0.628433	0.841353	305	30.5	8.04187e-05	8.04187e-06	2	307.72	1115.49	1	1
150	4129.77	2073.31	88.3265	6127.34	319.655	0.594052	0.753561	199	19.9	8.11935e-05	8.11935e-06	2	198.859	720.863	1	1
151	4152.11	20449.2	128.631	12995.2	428.345	0.570702	0.890033	496	49.6	9.54199e-05	9.54199e-06	2	421.751	1528.85	1	1
152	4156.72	30954.5	81.1584	5173.17	270.281	0.390728	0.88989	70	7	3.38284e-05	3.38284e-06	2	167.892	608.609	1	1
153	4168.06	40155.2	66.4519	3468.2	223.224	0.388338	0.874644	106	10.6	7.64085e-05	7.64085e-06	2	112.558	408.024	1	1
154	4191.17	1526.16	67.509	3579.43	236.799	0.515267	0.802162	61	6.1	4.26046e-05	4.26046e-06	2	116.168	421.109	1	1
155	4226.52	8176.13	163.076	20886.8	557.821	0.893448	0.843514	736	73.6	8.80939e-05	8.80939e-06	2	677.868	2457.27	1	1
156	4195.37	24886	69.7512	3821.14	235.942	0.382435	0.862567	85	8.5	5.56117e-05	5.56117e-06	2	124.013	449.546	1	1
157	4216.34	5936	78.1791	4800.34	272.838	0.613632	0.810349	142	14.2	7.39532e-05	7.39532e-06	2	155.792	564.745	1	1
158	4239.57	33554.2	120.8	11461	398.447	0.311811	0.907178	272	27.2	5.93315e-05	5.93315e-06	2	371.961	1348.36	1	1
159	4252.36	20554.1	79.8218	5004.18	279.48	0.429572	0.805084	184	18.4	9.19232e-05	9.19232e-06	2	162.407	588.727	1	1
160	4287.91	2617.18	110.747	9632.83	380.922	0.744042	0.834241	259	25.9	6.7218e-05	6.7218e-06	2	312.627	1133.27	1	1
161	4270.42	12779.7	69.7264	3818.43	233.487	0.54026	0.880177	83	8.3	5.43417e-05	5.43417e-06	2	123.925	449.227	1	1
162	4313.38	24287.1	148.501	17320	596.805	0.85908	0.611073	449	44.9	6.48094e-05	6.48094e-06	2	562.11	2037.65	1	1
163	4317.4	1114.63	58.8162	2716.96	195.171	0.0831049	0.896322	58	5.8	5.33685e-05	5.33685e-06	2	88.1772	319.642	1	1
164	4327.54	22882.1	63.2468	3141.72	219.055	0.343202	0.822755	53	5.3	4.21744e-05	4.21744e-06	2	101.963	369.614	1	1
165	4395.8	7667.9	115.81	10533.7	420.172	0.90507	0.749785	129	12.9	3.0616e-05	3.0616e-06	2	341.865	1239.26	1	1
166	4400.52	26838.4	119.588	11232.2	401.064	0.248547	0.877502	306	30.6	6.81078e-05	6.81078e-06	2	364.534	1321.43	1	1
167	4420.36	24401.9	66.734	3497.71	226.684	0.559601	0.855363	41	4.1	2.93048e-05	2.93048e-06	2	113.516	411.496	1	1
168	4472.08	5996.84	83.6545	5496.27	286.29	0.525389	0.842686	225	22.5	0.000102342	1.02342e-05	2	178.378	646.62	1	1
169	4477.24	25898.7	93.0205	6795.91	302.211	0.27805	0.935054	151	15.1	5.55481e-05	5.55481e-06	2	220.557	799.519	1	1
170	4493.27	3444.93	58.236	2663.62	205.343	0.626511	0.79382	42	4.2	3.942e-05	3.942e-06	2	86.4462	313.368	1	1
171	4527.34	21944.7	113.2	10064.2	388.392	0.459485	0.838398	289	28.9	7.17888e-05	7.17888e-06	2	326.629	1184.03	1	1
172	4534.4	13384.3	65.2394	3342.8	230.405	0.426594	0.791292	55	5.5	4.11332e-05	4.11332e-06	2	108.488	393.27	1	1
173	4605.63	25249.3	98.2055	7574.63	338.803	0.750125	0.829231	147	14.7	4.85172e-05	4.85172e-06	2	245.83	891.133	1	1
174	4586.68	15246.5	60.1895	2845.32	201.2	0.449057	0.883252	65	6.5	5.71112e-05	5.71112e-06	2	92.3432	334.744	1	1
175	4598.82	8189.91	70.563	3910.61	242.489	0.198088	0.835736	56	5.6	3.58e-05	3.58e-06	2	126.916	460.072	1	1
176	4613.59	1947.09	83.3988	5462.73	273.972	0.564989	0.914546	250	25	0.000114412	1.14412e-05	2	177.289	642.674	1	1
177	4622.38	11346.7	79.1678	4922.51	278.113	0.694014	0.799748	71	7.1	3.60588e-05	3.60588e-06	2	159.757	579.119	1	1
178	4639.99	7818.99	79.3478	4944.92	271.583	0.230168	0.842491	59	5.9	2.98286e-05	2.98286e-06	2	160.484	581.756	1	1
179	4661.3	37345.4	85.7898	5780.44	298.806	0.523459	0.813564	75	7.5	3.2437e-05	3.2437e-06	2	187.6	680.052	1	1
180	4736.17	15005.9	61.6561	2985.68	219.394	0.581083	0.779479	66	6.6	5.52639e-05	5.52639e-06	2	96.8982	351.256	1	1
181	4758.76	24235.9	74.0804	4310.2	255.245	0.430963	0.831368	193	19.3	0.000111944	1.11944e-05	2	139.885	507.082	1	1
182	4755.39	21710.5	52.6233	2174.93	178.539	0.670883	0.85741	35	3.5	4.02311e-05	4.02311e-06	2	70.5861	255.875	1	1
183	4800.51	22308.9	148.449	17307.8	497.851	0.519137	0.877513	349	34.9	5.04108e-05	5.04108e-06	2	561.713	2036.21	1	1
184	4761.17	31188.7	38.8251	1183.9	130.205	0.256457	0.877543	72	7.2	0.00015204	1.5204e-05	2	38.4227	139.282	1	1
185	4896.46	32789.8	97.7014	7497.07	335.012	0.238238	0.83942	114	11.4	3.80149e-05	3.80149e-06	2	243.313	882.008	1	1
186	4862.7	10189.4	54.4821	2331.3	191.179	0.6616	0.801541	108	10.8	0.000115815	1.15815e-05	2	75.6607	274.27	1	1
187	4881.87	3540.28	74.8694	4402.49	283.228	0.712339	0.68966	49	4.9	2.78252e-05	2.78252e-06	2	142.88	517.94	1	1
188	4956.21	536.104	73.7756	4274.8	246.91	0.130642	0.881149	110	11	6.43305e-05	6.43305e-06	2	138.736	502.918	1	1
189	4972.06	6418.71	89.2959	6262.57	298.073	0.135385	0.885765	112	11.2	4.47101e-05	4.47101e-06	2	203.248	736.773	1	1
190	4967.19	13623.9	52.2977	2148.1	183.485	0.725483	0.801795	40	4	4.65527e-05	4.65527e-06	2	69.7154	252.718	1	1
191	5034.29	4245.93	44.4558	1552.19	154.685	0.564373	0.815194	50	5	8.05311e-05	8.05311e-06	2	50.3755	182.611	1	1
192	5063.22	31610.9	89.706	6320.23	304.776	0.477674	0.855032	101	10.1	3.9951e-05	3.9951e-06	2	205.119	743.557	1	1
193	5060.73	11313.7	56.9445	2546.79	187.628	0.129421	0.909092	88	8.8	8.63831e-05	8.63831e-06	2	82.6546	299.623	1	1
194	5164.84	37142.7	100.166	7880	345.751	0.646688	0.828342	124	12.4	3.93401e-05	3.93401e-06	2	255.741	927.059	1	1
195	5191.41	4680.13	67.7198	3601.81	246.148	0.831753	0.747028	56	5.6	3.88693e-05	3.88693e-06	2	116.894	423.742	1	1
196	5201.76	6841.53	102.562	8261.63	344.129	0.279988	0.876663	276	27.6	8.35187e-05	8.35187e-06	2	268.126	971.956	1	1
197	5219.79	12700.5	131.529	13587.2	462.054	0.621495	0.799749	522	52.2	9.60462e-05	9.60462e-06	2	440.964	1598.5	1	1
198	5193.2	18618.1	94.4643	7008.51	318.779	0.58125	0.866674	245	24.5	8.73938e-05	8.73938e-06	2	227.457	824.531	1	1
199	5257.12	1396.65	89.7642	6328.44	294.768	0.248319	0.915264	224	22.4	8.84895e-05	8.84895e-06	2	205.385	744.522	1	1
200	5263.45	39130.4	69.2815	3769.86	229.985	0.217344	0.895646	175	17.5	0.000116052	1.16052e-05	2	122.348	443.512	1	1
201	5290.3	13898.1	82.8655	5393.08	296.473	0.814298	0.771038	61	6.1	2.8277e-05	2.8277e-06	2	175.029	634.481	1	1
202	5282	32890.8	86.6527	5897.31	304.595	0.548362	0.798761	83	8.3	3.51855e-05	3.51855e-06	2	191.393	693.801	1	1
203	5275.92	3634.61	52.7276	2183.56	178.05	0.322831	0.865552	38	3.8	4.35069e-05	4.35069e-06	2	70.866	256.889	1	1
204	5358.07	11256.2	97.4298	7455.45	351.006	0.721384	0.760422	181	18.1	6.06939e-05	6.06939e-06	2	241.962	877.111	1	1
205	5348.44	34998.6	85.3085	5715.77	289.696	0.519775	0.85585	215	21.5	9.40382e-05	9.40382e-06	2	185.502	672.443	1	1
206	5417.47	36431.1	86.0043	5809.38	297.339	0.684091	0.825724	198	19.8	8.5207e-05	8.5207e-06	2	188.54	683.457	1	1
207	5437.75	14764.8	108.924	9318.31	367.664	0.284141	0.866254	271	27.1	7.27064e-05	7.27064e-06	2	302.42	1096.27	1	1
208	5443.73	26381.5	84.3281	5585.15	282.667	0.639159	0.878407	765	76.5	0.000342426	3.42426e-05	2	181.262	657.076	1	1
209	5453.27	10668.9	77.3775	4702.4	277.189	0.741449	0.769089	62	6.2	3.29619e-05	3.29619e-06	2	152.613	553.224	1	1
210	5489.35	4834.9	70.4499	3898.07	247.18	0.761374	0.801741	68	6.8	4.36113e-05	4.36113e-06	2	126.51	458.597	1	1
211	5483.51	35482	82.2818	5317.37	282.296	0.446546	0.83849	218	21.8	0.000102494	1.02494e-05	2	172.572	625.574	1	1
212	5507.35	18949.3	100.514	7934.98	333.138	0.519324	0.898478	213	21.3	6.71079e-05	6.71079e-06	2	257.525	933.527	1	1
213	5504.92	20326.7	56.4403	2501.9	209.824	0.864348	0.714115	59	5.9	5.89553e-05	5.89553e-06	2	81.1974	294.341	1	1
214	5564.38	17367.3	93.3017	6837.06	326.95	0.587851	0.803741	208	20.8	7.60561e-05	7.60561e-06	2	221.892	804.36	1	1
215	5539.88	34180.7	105.699	8774.71	385.651	0.841989	0.741403	47	4.7	1.33908e-05	1.33908e-06	2	284.777	1032.32	1	1
216	5609.79	282.723	99.5486	7783.23	337.962	0.556573	0.856317	167	16.7	5.36409e-05	5.36409e-06	2	252.6	915.675	1	1
217	5669.21	31056.4	103.465	8407.64	345.911	0.262789	0.882991	121	12.1	3.59792e-05	3.59792e-06	2	272.865	989.134	1	1
218	5681.3	36576.7	96.8113	7361.09	340.692	0.249713	0.796945	63	6.3	2.13963e-05	2.13963e-06	2	238.899	866.011	1	1
219	5688.89	25731.5	62.2866	3047.05	225.814	0.27782	0.75091	43	4.3	3.528e-05	3.528e-06	2	98.8901	358.476	1	1
220	5699.59	32496.5	72.1148	4084.5	244.429	0.375136	0.859101	152	15.2	9.30348e-05	9.30348e-06	2	132.56	480.529	1	1
221	5717.93	23327.7	70.2192	3872.59	234.704	0.650879	0.883426	33	3.3	2.13036e-05	2.13036e-06	2	125.682	455.599	1	1
222	5755.61	22256.2	100.112	7871.55	345.577	0.571384	0.828286	94	9.4	2.98543e-05	2.98543e-06	2	255.466	926.065	1	1
223	5753.73	30446.8	87.7686	6050.18	311.79	0.443822	0.782084	183	18.3	7.56176e-05	7.56176e-06	2	196.355	711.786	1	1
224	5788.3	1443.31	98.1583	7567.35	327.441	0.830497	0.886929	252	25.2	8.32523e-05	8.32523e-06	2	245.594	890.277	1	1
225	5791.73	5631.73	66.0425	3425.6	217.173	0.62644	0.912718	118	11.8	8.61163e-05	8.61163e-06	2	111.176	403.012	1	1
226	5802.12	18665.4	62.7194	3089.54	215.509	0.567927	0.835934	96	9.6	7.76816e-05	7.76816e-06	2	100.269	363.475	1	1
227	5791.89	28591.8	82.4691	5341.61	274.072	0.056537	0.893617	151	15.1	7.06716e-05	7.06716e-06	2	173.359	628.425	1	1
228	5805.82	38378.4	82.5887	5357.12	282.011	0.157706	0.846464	61	6.1	2.84668e-05	2.84668e-06	2	173.862	630.249	1	1
229	5843.93	4500.96	79.3369	4943.57	262.366	0.245094	0.902475	150	15	7.58561e-05	7.58561e-06	2	160.44	581.596	1	1
230	5873.24	33129	98.618	7638.39	329.632	0.449708	0.883393	129	12.9	4.22209e-05	4.22209e-06	2	247.899	898.634	1	1
231	5903.45	32463.4	99.3525	7752.6	356.069	0.699765	0.768405	172	17.2	5.54653e-05	5.54653e-06	2	251.606	912.071	1	1
232	5931.86	13690.4	85.4046	5728.65	292.526	0.728566	0.841267	152	15.2	6.63333e-05	6.63333e-06	2	185.92	673.959	1	1
233	5923.4	15083.9	75.8721	4521.21	258.147	0.203342	0.852568	165	16.5	9.12367e-05	9.12367e-06	2	146.733	531.906	1	1
234	5955.82	11993.9	76.3855	4582.6	295.438	0.846871	0.659765	100	10	5.45542e-05	5.45542e-06	2	148.725	539.129	1	1
235	5993.87	15373.7	82.5903	5357.32	277.313	0.368698	0.875423	256	25.6	0.000119463	1.19463e-05	2	173.869	630.274	1	1
236	6023.45	22947.5	154.139	18660.2	533.831	0.559359	0.822845	409	40.9	5.47959e-05	5.47959e-06	2	605.604	2195.31	1	1
237	5989.32	30859.5	75.2435	4446.59	251.561	0.412442	0.882979	87	8.7	4.89138e-05	4.89138e-06	2	144.311	523.129	1	1
238	6021.54	2990.09	56.7551	2529.88	192.853	0.574459	0.854789	78	7.8	7.70788e-05	7.70788e-06	2	82.1056	297.633	1	1
239	6025.1	324.205	49.3248	1910.82	164.352	0.0879604	0.888961	47	4.7	6.14918e-05	6.14918e-06	2	62.0146	224.803	1	1
240	6082.75	19613.1	48.488	1846.53	172.485	0.53881	0.77995	44	4.4	5.9571e-05	5.9571e-06	2	59.9281	217.239	1	1
241	6099.22	31246.8	72.2672	4101.78	237.206	0.406513	0.916072	101	10.1	6.15587e-05	6.15587e-06	2	133.12	482.562	1	1
242	6090.28	5591.6	46.6222	1707.16	158.52	0.375177	0.853727	76	7.6	0.000111296	1.11296e-05	2	55.4049	200.843	1	1
243	6161.33	3470.77	142.445	15936.2	472.347	0.351165	0.897581	657	65.7	0.000103067	1.03067e-05	2	517.2	1874.85	1	1
244	6147.4	22824.6	56.5728	2513.65	194.185	0.604067	0.837694	70	7	6.96197e-05	6.96197e-06	2	81.5791	295.724	1	1
245	6181.95	34853	86.7421	5909.49	299.344	0.631381	0.828743	193	19.3	8.16483e-05	8.16483e-06	2	191.789	695.234	1	1
246	6186.7	13464.2	84.6238	5624.38	285.763	0.478978	0.865508	158	15.8	7.023e-05	7.023e-06	2	182.536	661.692	1	1
247	6202.94	13239.8	99.3338	7749.69	340.251	0.591587	0.841191	117	11.7	3.77434e-05	3.77434e-06	2	251.511	911.728	1	1
248	6221.55	34143.4	87.6912	6039.52	297.389	0.5564	0.85815	46	4.6	1.90413e-05	1.90413e-06	2	196.009	710.531	1	1
249	6405.8	4551.28	194.603	29743.4	766.321	0.976759	0.636471	593	59.3	4.9843e-05	4.9843e-06	2	965.302	3499.22	1	1
250	6298.7	3160.3	87.9414	6074.03	299.139	0.547945	0.852981	76	7.6	3.12807e-05	3.12807e-06	2	197.129	714.592	1	1
251	6404.65	18047.2	58.6381	2700.53	203.062	0.762891	0.823002	96	9.6	8.88714e-05	8.88714e-06	2	87.644	317.709	1	1
252	6436.35	7729.2	91.3298	6551.11	320.797	0.500812	0.799951	110	11	4.19776e-05	4.19776e-06	2	212.612	770.719	1	1
253	6511.22	23618.9	85.5252	5744.84	291.712	0.448687	0.848357	205	20.5	8.92105e-05	8.92105e-06	2	186.445	675.864	1	1
254	6519.18	18584.9	95.908	7224.36	338.564	0.801849	0.792004	129	12.9	4.46406e-05	4.46406e-06	2	234.462	849.925	1	1
255	6596.55	9112.67	124.011	12078.5	468.403	0.913708	0.691803	177	17.7	3.66354e-05	3.66354e-06	2	391.999	1421	1	1
256	6580.18	29368.6	70.6914	3924.85	256.769	0.370546	0.748077	76	7.6	4.84096e-05	4.84096e-06	2	127.378	461.746	1	1
257	6610.26	14652.4	77.6429	4734.71	266.584	0.429171	0.837212	162	16.2	8.55385e-05	8.55385e-06	2	153.662	557.025	1	1
258	6607.79	37793.5	87.1988	5971.88	300.319	0.277356	0.832063	89	8.9	3.72579e-05	3.72579e-06	2	193.814	702.574	1	1
259	6617.54	8785.12	95.7039	7193.66	321.53	0.538121	0.874413	354	35.4	0.000123025	1.23025e-05	2	233.465	846.312	1	1
260	6653.23	17259.7	95.0625	7097.55	349.066	0.794152	0.731986	407	40.7	0.000143359	1.43359e-05	2	230.346	835.006	1	1
261	6678.71	35337.1	89.2633	6258	302.151	0.29464	0.861387	172	17.2	6.8712e-05	6.8712e-06	2	203.099	736.235	1	1
262	6687.3	28760.7	60.397	2864.97	202.68	0.472647	0.876413	70	7	6.10827e-05	6.10827e-06	2	92.9808	337.055	1	1
263	6740.02	25366.1	110.605	9608.19	389.435	0.654021	0.796124	203	20.3	5.28195e-05	5.28195e-06	2	311.828	1130.38	1	1
264	6756.3	18801.2	66.4477	3467.77	222.813	0.438077	0.877763	56	5.6	4.03718e-05	4.03718e-06	2	112.544	407.972	1	1
265	6784.35	13523.6	82.809	5385.73	276.324	0.408643	0.886372	204	20.4	9.46947e-05	9.46947e-06	2	174.79	633.615	1	1
266	6781.24	20235.7	78.2311	4806.71	270.738	0.633639	0.824062	112	11.2	5.82518e-05	5.82518e-06	2	155.999	565.496	1	1
267	6811.85	6346	70.4843	3901.89	241.394	0.491188	0.84146	121	12.1	7.75265e-05	7.75265e-06	2	126.633	459.046	1	1
268	6805.98	36257.5	61.0447	2926.75	219.604	0.622788	0.762637	44	4.4	3.75843e-05	3.75843e-06	2	94.986	344.324	1	1
269	6820.69	22722.9	66.7593	3500.37	233.094	0.472485	0.809584	78	7.8	5.57085e-05	5.57085e-06	2	113.602	411.808	1	1
270	6850.37	23164.7	59.8753	2815.7	221.903	0.841021	0.71857	37	3.7	3.28516e-05	3.28516e-06	2	91.3816	331.258	1	1
271	6873.84	30692.9	91.7172	6606.81	319.847	0.365116	0.811551	117	11.7	4.42725e-05	4.42725e-06	2	214.42	777.271	1	1
272	6869.09	15657.7	91.984	6645.3	304.395	0.0453014	0.901262	347	34.7	0.000130543	1.30543e-05	2	215.669	781.801	1	1
273	6879.7	17700.4	71.2211	3983.89	266.342	0.741237	0.705726	58	5.8	3.63966e-05	3.63966e-06	2	129.294	468.692	1	1
274	6904.43	35287.6	95.2704	7128.63	338.923	0.800191	0.779854	84	8.4	2.94587e-05	2.94587e-06	2	231.355	838.662	1	1
275	6904.24	23096.9	70.6627	3921.66	252.031	0.338585	0.775842	57	5.7	3.63366e-05	3.63366e-06	2	127.275	461.372	1	1
276	6957.13	14020.4	75.9098	4525.69	255.419	0.5098	0.871747	79	7.9	4.36397e-05	4.36397e-06	2	146.879	532.435	1	1
277	6973.34	36203.5	95.61	7179.55	340.139	0.659164	0.779821	82	8.2	2.85533e-05	2.85533e-06	2	233.008	844.652	1	1
278	6978.18	7411.73	81.1795	5175.86	266.126	0.492233	0.918366	349	34.9	0.000168571	1.68571e-05	2	167.979	608.924	1	1
279	6964.35	30384.2	65.8806	3408.83	234.707	0.793199	0.77761	49	4.9	3.59361e-05	3.59361e-06	2	110.631	401.039	1	1
280	6970.37	9352.13	68.7829	3715.78	228.803	0.445486	0.89194	100	10	6.72805e-05	6.72805e-06	2	120.593	437.151	1	1
281	6993.15	17151.1	77.9255	4769.24	260.825	0.0709859	0.880966	97	9.7	5.08467e-05	5.08467e-06	2	154.782	561.086	1	1
282	7021.28	1278.17	73.579	4252.04	253.66	0.549831	0.830427	107	10.7	6.2911e-05	6.2911e-06	2	137.997	500.24	1	1
283	7185.89	16723.6	72.7433	4156	252.92	0.547792	0.81643	70	7	4.21078e-05	4.21078e-06	2	134.88	488.941	1	1
284	7192.96	16317.6	69.852	3832.19	245.568	0.486376	0.798573	153	15.3	9.98124e-05	9.98124e-06	2	124.371	450.846	1	1
285	7205.4	396.894	69.0216	3741.63	234.782	0.400315	0.852984	98	9.8	6.54796e-05	6.54796e-06	2	121.432	440.191	1	1
286	7206.95	809.094	68.6487	3701.3	257.57	0.693068	0.701089	97	9.7	6.55175e-05	6.55175e-06	2	120.123	435.447	1	1
287	7241.48	5703.5	64.0324	3220.25	219.37	0.321798	0.840898	93	9.3	7.21995e-05	7.21995e-06	2	104.511	378.852	1	1
288	7260.99	26029.7	99.8112	7824.36	340.9	0.447019	0.846066	182	18.2	5.81518e-05	5.81518e-06	2	253.934	920.512	1	1
289	7251.61	37187.6	46.9398	1730.5	156.733	0.12496	0.885245	37	3.7	5.34528e-05	5.34528e-06	2	56.1623	203.588	1	1
290	7263.46	26950.8	66.5121	3474.49	230.73	0.54597	0.820149	90	9	6.47576e-05	6.47576e-06	2	112.763	408.764	1	1
291	7368.51	35059	145.28	16576.7	480.966	0.683814	0.900494	145	14.5	2.1868e-05	2.1868e-06	2	537.988	1950.2	1	1
292	7320.3	28086.6	70.5265	3906.56	238.245	0.48278	0.864881	96	9.6	6.14352e-05	6.14352e-06	2	126.785	459.595	1	1
293	7380.1	22393.9	108.937	9320.55	361.419	0.214952	0.896666	199	19.9	5.33767e-05	5.33767e-06	2	302.492	1096.54	1	1
294	7407.09	11303.2	77.5795	4726.97	268.111	0.623307	0.826349	68	6.8	3.59638e-05	3.59638e-06	2	153.411	556.115	1	1
295	7390.71	35328.8	46.74	1715.8	166.664	0.601653	0.776238	44	4.4	6.411e-05	6.411e-06	2	55.6852	201.859	1	1
296	7446.75	4294.84	110.465	9583.91	370.884	0.26469	0.875538	311	31.1	8.11256e-05	8.11256e-06	2	311.04	1127.52	1	1
297	7452.21	13877.4	68.6025	3696.32	231.595	0.378494	0.866009	88	8.8	5.95187e-05	5.95187e-06	2	119.962	434.861	1	1
298	7509.58	39251.4	81.0367	5157.66	281.594	0.674288	0.817365	71	7.1	3.44148e-05	3.44148e-06	2	167.389	606.784	1	1
299	7531.45	37228.3	91.8782	6630.02	308.553	0.384393	0.875114	234	23.4	8.82351e-05	8.82351e-06	2	215.173	780.002	1	1
300	7543.72	983.871	70.371	3889.35	243.705	0.34716	0.822923	114	11.4	7.3277e-05	7.3277e-06	2	126.226	457.571	1	1
301	7607.14	10800.9	66.8842	3513.48	233.593	0.410171	0.80915	63	6.3	4.48274e-05	4.48274e-06	2	114.028	413.351	1	1
302	7637.19	40225.4	90.0621	6370.51	348.093	0.784352	0.660684	55	5.5	2.15838e-05	2.15838e-06	2	206.751	749.471	1	1
303	7634	21904.2	77.0137	4658.28	258.484	0.359185	0.876133	136	13.6	7.29883e-05	7.29883e-06	2	151.182	548.033	1	1
304	7633.84	25968.5	67.1362	3540	235.41	0.584207	0.802715	100	10	7.06215e-05	7.06215e-06	2	114.888	416.471	1	1
305	7708.25	21645.2	90.2163	6392.34	304.069	0.452947	0.868811	165	16.5	6.45303e-05	6.45303e-06	2	207.459	752.041	1	1
306	7763.2	39488.1	114.511	10298.7	390.834	0.809532	0.847242	285	28.5	6.91834e-05	6.91834e-06	2	334.238	1211.61	1	1
307	7741.16	11053.7	59.8626	2814.5	195.944	0.203727	0.921184	127	12.7	0.000112809	1.12809e-05	2	91.3428	331.118	1	1
308	7797.95	24075.6	77.0278	4659.99	262.273	0.387205	0.851307	113	11.3	6.06225e-05	6.06225e-06	2	151.237	548.234	1	1
309	7832.75	38384	87.6074	6027.97	309.836	0.641232	0.789074	92	9.2	3.81555e-05	3.81555e-06	2	195.634	709.173	1	1
310	7866.42	5382.88	85.1205	5690.6	288.364	0.708521	0.859977	111	11.1	4.87646e-05	4.87646e-06	2	184.685	669.482	1	1
311	7854.28	39824.9	79.5283	4967.45	281.728	0.731578	0.786474	47	4.7	2.3654e-05	2.3654e-06	2	161.215	584.405	1	1
312	7873.75	2463.92	80.889	5138.88	266.891	0.502248	0.906587	93	9.3	4.52433e-05	4.52433e-06	2	166.779	604.574	1	1
313	7946.25	13976.2	63.3887	3155.83	220.717	0.548067	0.814054	76	7.6	6.02061e-05	6.02061e-06	2	102.42	371.274	1	1
314	7967.24	26262.9	99.6548	7799.85	328.766	0.541434	0.906821	241	24.1	7.7245e-05	7.7245e-06	2	253.139	917.63	1	1
315	8138.67	32597.2	200.503	31574.3	697.239	0.686813	0.816169	355	35.5	2.81083e-05	2.81083e-06	2	1024.72	3714.62	1	1
316	8069.53	35542	55.2552	2397.93	185.547	0.0842805	0.875259	93	9.3	9.69586e-05	9.69586e-06	2	77.8233	282.109	1	1
317	8103.66	21152.1	84.5961	5620.7	281.925	0.20766	0.888654	161	16.1	7.16103e-05	7.16103e-06	2	182.416	661.259	1	1
318	8095.63	26504.1	77.639	4734.24	270.993	0.535256	0.810112	85	8.5	4.48858e-05	4.48858e-06	2	153.647	556.969	1	1
319	8087.98	31714	80.8676	5136.17	270.471	0.432653	0.88228	93	9.3	4.52672e-05	4.52672e-06	2	166.691	604.255	1	1
320	8108.24	11489.4	45.5206	1627.44	155.781	0.581859	0.842727	238	23.8	0.000365604	3.65604e-05	2	52.8177	191.464	1	1
321	8137.9	28350.3	48.0712	1814.93	163.775	0.358117	0.850309	93	9.3	0.000128104	1.28104e-05	2	58.9024	213.521	1	1
322	8169.22	32724.9	94.1597	6963.38	330.661	0.538806	0.80032	146	14.6	5.24171e-05	5.24171e-06	2	225.992	819.221	1	1
323	8204.56	16180.5	90.498	6432.32	307.564	0.468713	0.854491	172	17.2	6.68499e-05	6.68499e-06	2	208.757	756.744	1	1
324	8318.51	33107	107.209	9027.18	359.626	0.462777	0.87712	220	22	6.09271e-05	6.09271e-06	2	292.972	1062.02	1	1
325	8292.94	10656.1	68.7183	3708.81	249.49	0.544631	0.748752	65	6.5	4.38146e-05	4.38146e-06	2	120.367	436.331	1	1
326	8279.17	37190	53.9052	2282.19	189.631	0.451849	0.797522	39	3.9	4.27221e-05	4.27221e-06	2	74.067	268.493	1	1
327	8295.03	38589.2	50.7922	2026.21	191.125	0.86826	0.697045	57	5.7	7.03283e-05	7.03283e-06	2	65.7594	238.378	1	1
328	8335.82	6450.54	84.8586	5655.64	297.767	0.684979	0.801564	144	14.4	6.36533e-05	6.36533e-06	2	183.55	665.369	1	1
329	8390.41	7615.61	72.6695	4147.57	240.799	0.417831	0.898867	488	48.8	0.000294148	2.94148e-05	2	134.607	487.949	1	1
330	8345.73	32548.3	59.3472	2766.24	205.796	0.364439	0.82078	35	3.5	3.16314e-05	3.16314e-06	2	89.7766	325.44	1	1
331	8383.16	10200.1	75.9809	4534.18	258.154	0.780739	0.854967	123	12.3	6.78183e-05	6.78183e-06	2	147.154	533.432	1	1
332	8446.48	355.992	90.3539	6411.86	298.64	0.364258	0.903435	124	12.4	4.83479e-05	4.83479e-06	2	208.093	754.336	1	1
333	8434.37	7351.56	71.1907	3980.48	257.278	0.647095	0.755686	40	4	2.51226e-05	2.51226e-06	2	129.184	468.292	1	1
334	8454.41	11660.9	96.5638	7323.5	324.58	0.499417	0.873545	119	11.9	4.06226e-05	4.06226e-06	2	237.68	861.589	1	1
335	8471.43	39233.2	84.2746	5578.06	286.175	0.709779	0.855913	42	4.2	1.88237e-05	1.88237e-06	2	181.032	656.242	1	1
336	8538.71	6584.66	95.6784	7189.81	319.406	0.342344	0.885608	309	30.9	0.000107444	1.07444e-05	2	233.341	845.86	1	1
337	8640.89	37508.6	186.72	27382.3	635.613	0.716317	0.851717	575	57.5	5.24973e-05	5.24973e-06	2	888.676	3221.45	1	1
338	8608.84	20268.9	75.6024	4489.12	251.818	0.460689	0.889606	71	7.1	3.954e-05	3.954e-06	2	145.692	528.132	1	1
339	8646.26	6651.01	49.2336	1903.76	172.144	0.430498	0.807303	40	4	5.25276e-05	5.25276e-06	2	61.7853	223.972	1	1
340	8677.09	11938.7	94.8195	7061.31	324.944	0.842334	0.840384	225	22.5	7.96594e-05	7.96594e-06	2	229.17	830.742	1	1
341	8677.12	17209.8	88.3093	6124.95	308.777	0.371671	0.807279	134	13.4	5.46943e-05	5.46943e-06	2	198.782	720.583	1	1
342	8684.4	25955.7	104.077	8507.52	341.77	0.548622	0.91526	308	30.8	9.05082e-05	9.05082e-06	2	276.106	1000.88	1	1
343	8698.65	11342.5	49.31	1909.68	172.769	0.571655	0.803963	81	8.1	0.000106039	1.06039e-05	2	61.9773	224.668	1	1
344	8689.32	37952.6	53.6747	2262.71	182.614	0.418832	0.852656	56	5.6	6.18726e-05	6.18726e-06	2	73.435	266.202	1	1
345	8710.94	12526.7	89.848	6340.26	298.093	0.452581	0.896631	284	28.4	0.000111983	1.11983e-05	2	205.769	745.913	1	1
346	8747.93	10732.1	82.3507	5326.28	311.956	0.839002	0.687775	92	9.2	4.31821e-05	4.31821e-06	2	172.861	626.621	1	1
347	8739.39	36337.2	90.8391	6480.91	308.053	0.413155	0.858215	98	9.8	3.78033e-05	3.78033e-06	2	210.334	762.46	1	1
348	8719.93	8016.41	57.6805	2613.05	200.131	0.684067	0.819843	71	7.1	6.79282e-05	6.79282e-06	2	84.805	307.418	1	1
349	8729.25	7060.26	63.0765	3124.82	217.127	0.511672	0.832928	95	9.5	7.60044e-05	7.60044e-06	2	101.414	367.626	1	1
350	8847.07	15749.3	89.0731	6231.36	295.583	0.312802	0.896258	181	18.1	7.26166e-05	7.26166e-06	2	202.235	733.101	1	1
351	8869.49	35394.6	75.7455	4506.13	260.95	0.625556	0.831568	116	11.6	6.43568e-05	6.43568e-06	2	146.244	530.133	1	1
352	8891.2	35193.4	85.1069	5688.79	287.312	0.671336	0.866008	76	7.6	3.3399e-05	3.3399e-06	2	184.626	669.269	1	1
353	8891.68	8711.66	76.0397	4541.2	263.729	0.657006	0.820476	120	12	6.60618e-05	6.60618e-06	2	147.382	534.259	1	1
354	8886.42	11845.1	62.6561	3083.31	211.756	0.721066	0.864086	116	11.6	9.40549e-05	9.40549e-06	2	100.067	362.742	1	1
355	8926.17	21396.2	70.0044	3848.93	241.542	0.482054	0.829018	181	18.1	0.000117565	1.17565e-05	2	124.915	452.816	1	1
356	8914.66	5991.12	80.6511	5108.7	288.128	0.719668	0.773302	86	8.6	4.2085e-05	4.2085e-06	2	165.8	601.024	1	1
357	8927.13	3438.39	54.1422	2302.3	193.532	0.541637	0.772445	60	6	6.51522e-05	6.51522e-06	2	74.7197	270.859	1	1
358	8967.87	37460.6	57.7002	2614.84	194.065	0.490756	0.872493	50	5	4.78041e-05	4.78041e-06	2	84.863	307.628	1	1
359	8987.05	7822.85	66.967	3522.18	248.717	0.858566	0.715501	73	7.3	5.18144e-05	5.18144e-06	2	114.31	414.375	1	1
360	8977.66	36014.9	49.3879	1915.72	179.724	0.757743	0.745296	52	5.2	6.78598e-05	6.78598e-06	2	62.1733	225.378	1	1
361	9032.5	23047.9	91.6348	6594.94	304.704	0.263474	0.892617	150	15	5.68617e-05	5.68617e-06	2	214.035	775.876	1	1
362	9024.58	30892.8	93.5411	6872.19	326.891	0.435243	0.808161	90	9	3.27407e-05	3.27407e-06	2	223.032	808.492	1	1
363	9140.12	21351	170.157	22740	615.408	0.936942	0.754527	397	39.7	4.36455e-05	4.36455e-06	2	738.013	2675.3	1	1
364	9077.54	10996	73.2245	4211.17	275.102	0.516122	0.699237	79	7.9	4.6899e-05	4.6899e-06	2	136.671	495.432	1	1
365	9071.66	15694.1	45.2696	1609.55	172.667	0.606267	0.678411	35	3.5	5.43632e-05	5.43632e-06	2	52.2368	189.358	1	1
366	9103.3	38744.7	105.075	8671.46	364.018	0.694606	0.822351	185	18.5	5.33359e-05	5.33359e-06	2	281.427	1020.17	1	1
367	9136.24	10744.2	80.6042	5102.76	284.217	0.543486	0.79381	159	15.9	7.7899e-05	7.7899e-06	2	165.607	600.325	1	1
368	9152.89	21510.8	96.6042	7329.63	330.781	0.516976	0.841801	107	10.7	3.64957e-05	3.64957e-06	2	237.878	862.309	1	1
369	9152.36	36150.2	79.2246	4929.58	269.157	0.376384	0.855083	81	8.1	4.10786e-05	4.10786e-06	2	159.986	579.95	1	1
370	9156.71	19663	67.342	3561.73	225.023	0.30943	0.883927	123	12.3	8.63343e-05	8.63343e-06	2	115.594	419.028	1	1
371	9267.48	20948.4	131.498	13580.9	467.45	0.765816	0.781032	411	41.1	7.56575e-05	7.56575e-06	2	440.761	1597.76	1	1
372	9225.8	11412	82.3799	5330.07	295.962	0.532004	0.764663	78	7.8	3.65849e-05	3.65849e-06	2	172.984	627.067	1	1
373	9268.91	3282.06	78.2765	4812.3	264.712	0.697266	0.86301	121	12.1	6.28598e-05	6.28598e-06	2	156.18	566.153	1	1
374	9271.27	22201.1	80.7829	5125.41	269.847	0.675117	0.884514	152	15.2	7.41404e-05	7.41404e-06	2	166.342	602.989	1	1
375	9313.28	1707.02	150.368	17758.3	546.969	0.831739	0.745908	279	27.9	3.92774e-05	3.92774e-06	2	576.334	2089.21	1	1
376	9335.32	25719.1	62.6373	3081.46	209.455	0.489125	0.882644	177	17.7	0.000143601	1.43601e-05	2	100.007	362.525	1	1
377	9382.65	37084	106.482	8905.09	348.748	0.46503	0.920076	355	35.5	9.96621e-05	9.96621e-06	2	289.009	1047.66	1	1
378	9435.98	27719.5	61.9808	3017.2	209.795	0.443251	0.861442	63	6.3	5.22006e-05	5.22006e-06	2	97.9215	354.965	1	1
379	9519.42	14410.6	80.3386	5069.19	275.939	0.736969	0.836611	191	19.1	9.41965e-05	9.41965e-06	2	164.517	596.375	1	1
380	9519.07	9218.48	65.6667	3386.73	234.894	0.758622	0.771339	64	6.4	4.72433e-05	4.72433e-06	2	109.914	398.438	1	1
381	9554.59	17691	56.0891	2470.85	206.756	0.657584	0.726342	60	6	6.07079e-05	6.07079e-06	2	80.1899	290.688	1	1
382	9545.26	32293.8	55.7865	2444.26	186.864	0.330953	0.879644	61	6.1	6.23911e-05	6.23911e-06	2	79.3269	287.56	1	1
383	9562.39	30329.6	71.2034	3981.91	240.832	0.47088	0.862728	138	13.8	8.66419e-05	8.66419e-06	2	129.23	468.459	1	1
384	9555.99	15459.4	60.576	2881.98	209.65	0.343492	0.823974	35	3.5	3.0361e-05	3.0361e-06	2	93.533	339.057	1	1
385	9572.44	6877.07	81.1705	5174.72	272.288	0.291828	0.877083	125	12.5	6.03898e-05	6.03898e-06	2	167.942	608.79	1	1
386	9587.04	19346.8	70.7765	3934.3	248.634	0.578017	0.799756	108	10.8	6.86272e-05	6.86272e-06	2	127.685	462.859	1	1
387	9630.49	33235	98.0384	7548.87	331.19	0.355506	0.864842	261	26.1	8.64367e-05	8.64367e-06	2	244.994	888.103	1	1
388	9690.06	12699.4	51.3152	2068.15	184.024	0.198545	0.767436	52	5.2	6.28581e-05	6.28581e-06	2	67.1205	243.312	1	1
389	9690.19	30738.1	54.9203	2368.95	184.194	0.345734	0.877433	44	4.4	4.64341e-05	4.64341e-06	2	76.8828	278.7	1	1
390	9835	13836.5	89.8628	6342.35	309.535	0.584663	0.831839	119	11.9	4.69069e-05	4.69069e-06	2	205.837	746.159	1	1
391	9814.21	19761.4	74.0321	4304.58	248.622	0.485722	0.875105	136	13.6	7.89857e-05	7.89857e-06	2	139.702	506.421	1	1
392	9864.74	13325.5	66.5511	3478.57	221.704	0.366947	0.889328	70	7	5.0308e-05	5.0308e-06	2	112.895	409.244	1	1
393	9904.94	18806.3	104.924	8646.44	344.99	0.405033	0.912922	500	50	0.000144568	1.44568e-05	2	280.615	1017.23	1	1
394	9899.43	40046.2	100.619	7951.58	341.031	0.610145	0.859162	138	13.8	4.33876e-05	4.33876e-06	2	258.063	935.48	1	1
395	9908.63	35802.6	87.4409	6005.09	302.011	0.718569	0.827338	49	4.9	2.03994e-05	2.03994e-06	2	194.891	706.481	1	1
396	9913.58	31872.4	88.0115	6083.72	292.363	0.550819	0.894402	142	14.2	5.83525e-05	5.83525e-06	2	197.443	715.732	1	1
397	9919.37	17089.5	87.2972	5985.37	297.176	0.41049	0.851675	63	6.3	2.63142e-05	2.63142e-06	2	194.251	704.161	1	1
398	10050.5	37290	260.245	53193	868.411	0.603715	0.886367	1823	182.3	8.56785e-05	8.56785e-06	2	1726.35	6258	1	1
399	9972.92	28637.9	72.9298	4177.34	251.086	0.524407	0.832652	126	12.6	7.54068e-05	7.54068e-06	2	135.573	491.452	1	1
400	9983.53	12906.1	74.5461	4364.56	255.397	0.755062	0.84085	94	9.4	5.38428e-05	5.38428e-06	2	141.649	513.477	1	1
401	10027	39577.2	70.7379	3930.01	233.466	0.289225	0.90606	107	10.7	6.8066e-05	6.8066e-06	2	127.546	462.354	1	1
402	10068.2	27371.1	87.5023	6013.52	314.237	0.717064	0.765285	156	15.6	6.48539e-05	6.48539e-06	2	195.165	707.473	1	1
403	10092.6	22783.5	99.1044	7713.93	346.127	0.505153	0.809121	142	14.2	4.60206e-05	4.60206e-06	2	250.351	907.522	1	1
404	10087.8	4715.15	127.245	12716.5	416.138	0.355602	0.922792	609	60.9	0.000119726	1.19726e-05	2	412.707	1496.06	1	1
405	10079.2	16085.3	61.9065	3009.98	218.969	0.655329	0.788877	76	7.6	6.31234e-05	6.31234e-06	2	97.6868	354.115	1	1
406	10088.3	30649.3	50.3303	1989.52	172.977	0.357631	0.835565	68	6.8	8.54477e-05	8.54477e-06	2	64.5686	234.061	1	1
407	10122.8	8774	69.0542	3745.16	227.215	0.303383	0.911602	183	18.3	0.000122158	1.22158e-05	2	121.547	440.607	1	1
408	10145.6	1860.88	65.5717	3376.94	219.073	0.635996	0.884209	102	10.2	7.55122e-05	7.55122e-06	2	109.596	397.287	1	1
409	10159.4	32135.6	63.9259	3209.55	218.19	0.277339	0.847195	54	5.4	4.2062e-05	4.2062e-06	2	104.164	377.594	1	1
410	10173	36320.2	54.2906	2314.94	196.456	0.558809	0.753737	43	4.3	4.64375e-05	4.64375e-06	2	75.1299	272.346	1	1
411	10242.4	20509.2	77.9567	4773.05	260.648	0.320107	0.882871	93	9.3	4.87109e-05	4.87109e-06	2	154.906	561.536	1	1
412	10299.3	12974.9	95.7194	7195.98	328.002	0.573763	0.840516	256	25.6	8.89386e-05	8.89386e-06	2	233.541	846.585	1	1
413	10332.4	21572.3	67.7008	3599.79	226.788	0.0563266	0.879524	92	9.2	6.38926e-05	6.38926e-06	2	116.829	423.505	1	1
414	10357.3	11415.1	85.2606	5709.35	282.001	0.19421	0.902185	936	93.6	0.000409854	4.09854e-05	2	185.293	671.689	1	1
415	10350.8	1755.31	84.0024	5542.09	299.294	0.744941	0.777479	54	5.4	2.4359e-05	2.4359e-06	2	179.865	652.011	1	1
416	10380.1	22784.1	52.4074	2157.12	174.447	0.434156	0.89075	105	10.5	0.00012169	1.2169e-05	2	70.0081	253.779	1	1
417	10390	9011.95	78.9389	4894.09	277.795	0.45205	0.796956	40	4	2.04328e-05	2.04328e-06	2	158.835	575.776	1	1
418	10445.9	10171.9	67.4409	3572.21	234.421	0.670685	0.816872	57	5.7	3.98913e-05	3.98913e-06	2	115.934	420.26	1	1
419	10464.5	6830.1	56.0229	2465.03	199.441	0.412831	0.778757	39	3.9	3.95534e-05	3.95534e-06	2	80.0008	290.003	1	1
420	10505.6	32032	90.0298	6365.95	308.159	0.387504	0.842412	118	11.8	4.63403e-05	4.63403e-06	2	206.603	748.935	1	1
421	10518.2	706.097	76.7007	4620.5	255.368	0.699413	0.89036	173	17.3	9.36046e-05	9.36046e-06	2	149.955	543.588	1	1
422	10521.5	3051.3	64.5678	3274.32	217.987	0.448657	0.865903	285	28.5	0.000217602	2.17602e-05	2	106.266	385.215	1	1
423	10543.6	25797.7	54.2258	2309.42	179.866	0.0688616	0.897041	94	9.4	0.000101757	1.01757e-05	2	74.9506	271.696	1	1
424	10645.3	24860.2	69.5061	3794.34	233.879	0.147736	0.871692	111	11.1	7.31353e-05	7.31353e-06	2	123.143	446.392	1	1
425	10649	14593.4	50.1371	1974.28	164.587	0.396181	0.915859	71	7.1	8.99064e-05	8.99064e-06	2	64.0738	232.268	1	1
426	10673.1	6255.61	78.2518	4809.26	264.973	0.204046	0.860766	89	8.9	4.62649e-05	4.62649e-06	2	156.081	565.795	1	1
427	10682.7	9899.17	119.694	11252.1	412.149	0.839207	0.832404	131	13.1	2.91058e-05	2.91058e-06	2	365.179	1323.77	1	1
428	10686.2	11979.7	62.8665	3104.05	213.572	0.775581	0.855163	84	8.4	6.76535e-05	6.76535e-06	2	100.74	365.182	1	1
429	10740.7	10102.7	86.8582	5925.31	296.893	0.757804	0.844738	165	16.5	6.96166e-05	6.96166e-06	2	192.302	697.096	1	1
430	10777	34988.7	90.38	6415.56	315.188	0.745451	0.811529	172	17.2	6.70245e-05	6.70245e-06	2	208.213	754.772	1	1
431	10794.5	27416.8	80.9469	5146.24	280.198	0.546979	0.823704	160	16	7.77266e-05	7.77266e-06	2	167.018	605.441	1	1
432	10814.7	12508.5	72.7644	4158.42	238.572	0.384074	0.918116	109	10.9	6.55298e-05	6.55298e-06	2	134.959	489.225	1	1
433	10821	32733.6	82.9702	5406.72	279.582	0.522865	0.86921	152	15.2	7.02829e-05	7.02829e-06	2	175.472	636.085	1	1
434	10848	9874.95	93.928	6929.15	325.578	0.665838	0.82145	117	11.7	4.22129e-05	4.22129e-06	2	224.881	815.195	1	1
435	10876.1	18623.6	105.623	8762	365.107	0.432002	0.825987	147	14.7	4.19425e-05	4.19425e-06	2	284.365	1030.82	1	1
436	10878.2	13923.4	94.1721	6965.21	320.241	0.548568	0.853475	112	11.2	4.01998e-05	4.01998e-06	2	226.052	819.437	1	1
437	10875	1807.51	59.6218	2791.9	203.838	0.502238	0.844383	107	10.7	9.58129e-05	9.58129e-06	2	90.6093	328.459	1	1
438	10881.1	33687.8	68.12	3644.51	230.526	0.346026	0.861802	86	8.6	5.89929e-05	5.89929e-06	2	118.28	428.765	1	1
439	10898.4	10503.7	85.8297	5785.82	294.21	0.415069	0.839962	216	21.6	9.33315e-05	9.33315e-06	2	187.775	680.685	1	1
440	10908.6	9693.22	59.4849	2779.09	207.903	0.213454	0.807963	47	4.7	4.228e-05	4.228e-06	2	90.1938	326.952	1	1
441	10974.6	20888.5	80.9194	5142.75	279.062	0.721416	0.829857	68	6.8	3.30562e-05	3.30562e-06	2	166.905	605.029	1	1
442	10979.9	12758.1	73.2514	4214.26	250.782	0.47022	0.842055	105	10.5	6.22884e-05	6.22884e-06	2	136.771	495.796	1	1
443	10983.8	27832	69.1419	3754.68	244.347	0.75156	0.790254	88	8.8	5.85936e-05	5.85936e-06	2	121.856	441.726	1	1
444	11020.3	35024.5	98.4573	7613.53	322.96	0.482378	0.917273	208	20.8	6.82995e-05	6.82995e-06	2	247.092	895.709	1	1
445	11055.2	36741.6	100.56	7942.19	332.456	0.559975	0.90299	238	23.8	7.49164e-05	7.49164e-06	2	257.759	934.375	1	1
446	11106.6	12466.3	96.5612	7323.1	329.918	0.46992	0.845459	288	28.8	9.8319e-05	9.8319e-06	2	237.667	861.542	1	1
447	11142.9	19567.3	72.4533	4122.93	250.2	0.348422	0.827641	225	22.5	0.000136432	1.36432e-05	2	133.807	485.051	1	1
448	11192.9	16318.1	86.8409	5922.95	309.15	0.675548	0.778772	157	15.7	6.62676e-05	6.62676e-06	2	192.226	696.818	1	1
449	11207.8	11284.9	88.9432	6213.2	303.282	0.670214	0.848849	250	25	0.000100592	1.00592e-05	2	201.645	730.964	1	1
450	11226.8	23017.9	82.4913	5344.49	279.949	0.0570149	0.856953	248	24.8	0.000116007	1.16007e-05	2	173.452	628.764	1	1
451	11227.3	13139.1	85.3975	5727.71	292.449	0.101818	0.841571	263	26.3	0.000114793	1.14793e-05	2	185.889	673.848	1	1
452	11372.3	147.877	112.145	9877.48	376.915	0.543522	0.873713	210	21	5.31512e-05	5.31512e-06	2	320.567	1162.06	1	1
453	11417.6	34520.3	92.7637	6758.43	309.468	0.310021	0.8868	195	19.5	7.21321e-05	7.21321e-06	2	219.341	795.11	1	1
454	11419.8	8273.34	69.8233	3829.05	236.035	0.519171	0.86367	135	13.5	8.8142e-05	8.8142e-06	2	124.269	450.476	1	1
455	11431.7	9395.02	86.0191	5811.39	297.431	0.459244	0.8255	207	20.7	8.90493e-05	8.90493e-06	2	188.605	683.693	1	1
456	11437.4	28509.2	61.8003	2999.65	212.952	0.900184	0.831221	140	14	0.00011668	1.1668e-05	2	97.3517	352.9	1	1
457	11434.5	37718.3	74.6249	4373.79	261.46	0.427323	0.804004	72	7.2	4.11542e-05	4.11542e-06	2	141.949	514.564	1	1
458	11453.3	11814.3	101.268	8054.39	347.066	0.600181	0.840269	114	11.4	3.53844e-05	3.53844e-06	2	261.4	947.575	1	1
459	11463.6	305.25	85.1145	5689.8	298.726	0.335708	0.801239	95	9.5	4.17414e-05	4.17414e-06	2	184.659	669.388	1	1
460	11495.1	35537.2	114.466	10290.7	373.396	0.15411	0.927504	269	26.9	6.53502e-05	6.53502e-06	2	333.978	1210.67	1	1
461	11506.3	12460.6	51.5567	2087.67	180.97	0.556604	0.80105	31	3.1	3.71228e-05	3.71228e-06	2	67.7538	245.608	1	1
462	11633.4	16139.7	99.7264	7811.07	338.421	0.525472	0.857048	262	26.2	8.38553e-05	8.38553e-06	2	253.503	918.949	1	1
463	11621.1	6688.06	67.093	3535.45	229.487	0.596116	0.843607	98	9.8	6.92981e-05	6.92981e-06	2	114.741	415.935	1	1
464	11634.4	22007.5	87.5276	6017	294.849	0.408867	0.869741	100	10	4.15489e-05	4.15489e-06	2	195.278	707.882	1	1
465	11687	864.375	79.6631	4984.3	281.628	0.573172	0.789702	287	28.7	0.000143952	1.43952e-05	2	161.762	586.388	1	1
466	11727	24043.5	92.9852	6790.74	318.763	0.14391	0.83983	126	12.6	4.63867e-05	4.63867e-06	2	220.389	798.911	1	1
467	11757.7	14663.2	70.0483	3853.76	235.553	0.494004	0.872809	167	16.7	0.000108336	1.08336e-05	2	125.071	453.384	1	1
468	11766.4	5886.25	82.8849	5395.61	290.842	0.685494	0.801563	105	10.5	4.86507e-05	4.86507e-06	2	175.111	634.778	1	1
469	11766.2	3355.47	86.6263	5893.73	288.331	0.224165	0.890875	162	16.2	6.87172e-05	6.87172e-06	2	191.277	693.379	1	1
470	11886.8	38213.3	71.93	4063.6	239.816	0.291787	0.887902	126	12.6	7.75176e-05	7.75176e-06	2	131.881	478.07	1	1
471	11892	23430.7	49.646	1935.79	175.841	0.721586	0.78673	76	7.6	9.81511e-05	9.81511e-06	2	62.8248	227.74	1	1
472	11955.3	37558.5	102.704	8284.44	341.389	0.361767	0.893252	137	13.7	4.13426e-05	4.13426e-06	2	268.866	974.64	1	1
473	11971.5	12654	95.2382	7123.81	323.62	0.456623	0.854773	144	14.4	5.05347e-05	5.05347e-06	2	231.199	838.096	1	1
474	11970.2	30353	68.851	3723.15	239.845	0.630656	0.813316	45	4.5	3.02163e-05	3.02163e-06	2	120.832	438.018	1	1
475	12001.9	39466.6	63.1355	3130.67	232.141	0.741321	0.730032	60	6	4.79131e-05	4.79131e-06	2	101.604	368.314	1	1
476	12021.3	37988.1	117.084	10766.8	388.381	0.32771	0.896976	210	21	4.8761e-05	4.8761e-06	2	349.43	1266.68	1	1
477	12082.7	4174.36	58.0387	2645.61	196.871	0.508393	0.857767	142	14.2	0.000134185	1.34185e-05	2	85.8614	311.248	1	1
478	12208.9	23037.8	77.6112	4730.85	266.017	0.512418	0.840097	80	8	4.22757e-05	4.22757e-06	2	153.537	556.57	1	1
479	12234.1	9999.45	93.313	6838.71	306.092	0.624955	0.917233	234	23.4	8.55424e-05	8.55424e-06	2	221.946	804.554	1	1
480	12225.2	6294.07	56.8182	2535.51	193.306	0.689176	0.852677	55	5.5	5.42297e-05	5.42297e-06	2	82.2884	298.295	1	1
481	12262.4	29061.6	49.3383	1911.87	170.155	0.304764	0.829813	41	4.1	5.36124e-05	5.36124e-06	2	62.0485	224.926	1	1
482	12292.3	38872.9	94.7282	7047.72	333.389	0.680087	0.79681	126	12.6	4.46953e-05	4.46953e-06	2	228.729	829.143	1	1
483	12298.4	37796.3	81.5175	5219.05	282.551	0.456071	0.821502	57	5.7	2.73038e-05	2.73038e-06	2	169.381	614.006	1	1
484	12298.6	1000.56	67.4458	3572.73	229.171	0.173978	0.854852	109	10.9	7.62722e-05	7.62722e-06	2	115.951	420.321	1	1
485	12348.1	11672.5	90.8351	6480.33	302.106	0.47212	0.892254	93	9.3	3.58778e-05	3.58778e-06	2	210.315	762.392	1	1
486	12381.7	12821.6	75.8852	4522.76	254.061	0.598714	0.880515	156	15.6	8.62305e-05	8.62305e-06	2	146.783	532.089	1	1
487	12388.4	35055.6	100.234	7890.8	338.406	0.531524	0.865875	156	15.6	4.94247e-05	4.94247e-06	2	256.091	928.329	1	1
488	12415.7	37566.6	94.9259	7077.17	322.019	0.523383	0.857644	176	17.6	6.21717e-05	6.21717e-06	2	229.685	832.608	1	1
489	12432.3	4506.63	70.9612	3954.87	259.132	0.815172	0.740116	58	5.8	3.66637e-05	3.66637e-06	2	128.353	465.279	1	1
490	12444.7	31903.5	91.6779	6601.15	302.969	0.461259	0.90372	190	19	7.19572e-05	7.19572e-06	2	214.236	776.606	1	1
491	12483.5	34340.2	75.0335	4421.82	272.185	0.706095	0.750037	95	9.5	5.3711e-05	5.3711e-06	2	143.507	520.214	1	1
492	12469.8	583.561	36.9496	1072.28	129.797	0.23609	0.799809	81	8.1	0.00018885	1.8885e-05	2	34.8002	126.151	1	1
493	12568.6	24334.5	82.7771	5381.58	287.48	0.661465	0.818288	142	14.2	6.59657e-05	6.59657e-06	2	174.656	633.128	1	1
494	12555.3	16498.5	74.6132	4372.41	252.943	0.770869	0.858788	53	5.3	3.03037e-05	3.03037e-06	2	141.904	514.401	1	1
495	12646.6	33523.2	96.5756	7325.29	317.161	0.550989	0.915114	81	8.1	2.7644e-05	2.7644e-06	2	237.738	861.799	1	1
496	12667.3	2262.49	98.5126	7622.09	328.178	0.579982	0.889334	232	23.2	7.60947e-05	7.60947e-06	2	247.37	896.716	1	1
497	12668.7	38500.8	87.5175	6015.61	300.331	0.487212	0.83809	191	19.1	7.93768e-05	7.93768e-06	2	195.233	707.719	1	1
498	12743.4	28113.9	76.8909	4643.44	265.694	0.828603	0.826583	50	5	2.69197e-05	2.69197e-06	2	150.7	546.286	1	1
499	12757.4	2836.76	53.7588	2269.8	188.191	0.647761	0.805382	48	4.8	5.2868e-05	5.2868e-06	2	73.6651	267.036	1	1
500	12770.5	33810.6	76.5561	4603.08	253.551	0.466936	0.899762	194	19.4	0.000105364	1.05364e-05	2	149.39	541.539	1	1
501	12783	3433.33	56.4725	2504.75	199.142	0.840004	0.793686	123	12.3	0.000122767	1.22767e-05	2	81.2899	294.676	1	1
502	12843	30117.6	72.5826	4137.66	264.301	0.702059	0.744333	53	5.3	3.20229e-05	3.20229e-06	2	134.285	486.784	1	1
503	12846.2	11427.3	82.2827	5317.49	282.611	0.749545	0.836642	182	18.2	8.55666e-05	8.55666e-06	2	172.576	625.588	1	1
504	12869.5	29086	82.6971	5371.19	277.115	0.280551	0.87894	79	7.9	3.67703e-05	3.67703e-06	2	174.319	631.905	1	1
505	12856.9	36728.2	60.0412	2831.32	204.424	0.591501	0.851405	101	10.1	8.9181e-05	8.9181e-06	2	91.8887	333.096	1	1
506	12891	22382.9	78.1243	4793.61	265.827	0.740192	0.852461	122	12.2	6.36264e-05	6.36264e-06	2	155.573	563.954	1	1
507	12979.5	23548	58.6569	2702.27	205.914	0.266082	0.800876	47	4.7	4.3482e-05	4.3482e-06	2	87.7004	317.914	1	1
508	13042.5	37821.2	73.6699	4262.56	240.361	0.233864	0.927157	123	12.3	7.21398e-05	7.21398e-06	2	138.338	501.477	1	1
509	13051.3	14983.2	60.0864	2835.58	206.272	0.399741	0.837477	93	9.3	8.19938e-05	8.19938e-06	2	92.0269	333.598	1	1
510	13157.8	14594.4	65.1307	3331.67	214.512	0.484552	0.909851	139	13.9	0.000104302	1.04302e-05	2	108.127	391.961	1	1
511	13259.1	11284.7	96.332	7288.38	320.195	0.404886	0.89333	206	20.6	7.06604e-05	7.06604e-06	2	236.54	857.456	1	1
512	13247.6	9268.51	55.8749	2452.01	187.468	0.195283	0.87676	53	5.3	5.40372e-05	5.40372e-06	2	79.5786	288.472	1	1
513	13316.2	29025.5	91.1113	6519.8	310.16	0.57383	0.851673	106	10.6	4.06454e-05	4.06454e-06	2	211.596	767.035	1	1
514	13335.6	36141.6	104.057	8504.17	363.905	0.684979	0.806985	174	17.4	5.11513e-05	5.11513e-06	2	275.998	1000.49	1	1
515	13354.3	10147.2	59.5559	2785.73	204.319	0.707359	0.83856	204	20.4	0.000183076	1.83076e-05	2	90.4092	327.734	1	1
516	13471.6	37202.3	75.2348	4445.57	263.376	0.712729	0.805348	62	6.2	3.48662e-05	3.48662e-06	2	144.278	523.008	1	1
517	13480	37649.1	61.5944	2979.7	215.384	0.529984	0.807154	37	3.7	3.10434e-05	3.10434e-06	2	96.7043	350.553	1	1
518	13540.2	8097.29	73.5408	4247.63	244.126	0.253369	0.895627	92	9.2	5.41479e-05	5.41479e-06	2	137.854	499.721	1	1
519	13578.1	6882.72	86.8283	5921.24	285.246	0.498834	0.914502	131	13.1	5.53094e-05	5.53094e-06	2	192.17	696.616	1	1
520	13561.7	35343.3	50.7778	2025.06	167.78	0.338323	0.903995	63	6.3	7.77757e-05	7.77757e-06	2	65.7219	238.242	1	1
521	13585.4	6068.87	71.3894	4002.74	232.078	0.201959	0.9339	222	22.2	0.000138655	1.38655e-05	2	129.906	470.91	1	1
522	13655.3	16820.9	83.3326	5454.06	284.095	0.783543	0.849187	151	15.1	6.92146e-05	6.92146e-06	2	177.008	641.654	1	1
523	13695	37831.1	88.8511	6200.34	299.019	0.40454	0.871421	101	10.1	4.07236e-05	4.07236e-06	2	201.228	729.452	1	1
524	13694.2	21251.3	60.9417	2916.88	206.867	0.63164	0.85654	75	7.5	6.4281e-05	6.4281e-06	2	94.6655	343.162	1	1
525	13741.8	3016.84	80.904	5140.79	286.685	0.466969	0.786014	155	15.5	7.53774e-05	7.53774e-06	2	166.841	604.799	1	1
526	13745	28336.5	91.3127	6548.65	317.623	0.744012	0.815714	195	19.5	7.44428e-05	7.44428e-06	2	212.532	770.43	1	1
527	13782	35218.1	93.338	6842.37	318.551	0.674495	0.84734	279	27.9	0.000101938	1.01938e-05	2	222.065	804.985	1	1
528	13767.3	12784.8	71.4432	4008.77	238.025	0.188275	0.889151	159	15.9	9.91576e-05	9.91576e-06	2	130.102	471.62	1	1
529	13761	24538.3	59.1016	2743.4	202.568	0.671212	0.840151	46	4.6	4.19189e-05	4.19189e-06	2	89.0351	322.752	1	1
530	13794.4	14164.3	85.559	5749.38	300.592	0.642683	0.799607	101	10.1	4.39177e-05	4.39177e-06	2	186.593	676.398	1	1
531	13819.6	39228.8	79.6148	4978.26	267.971	0.492554	0.87119	127	12.7	6.37774e-05	6.37774e-06	2	161.566	585.677	1	1
532	13943.3	8137.32	77.3001	4693	268.218	0.585482	0.819758	147	14.7	7.83082e-05	7.83082e-06	2	152.308	552.117	1	1
533	13941.5	6343.74	75.9832	4534.46	257.089	0.448246	0.86212	207	20.7	0.000114126	1.14126e-05	2	147.163	533.466	1	1
534	14008.2	33773.4	91.6458	6596.52	304.737	0.404569	0.892635	277	27.7	0.00010498	1.0498e-05	2	214.086	776.061	1	1
535	14037.4	37295.9	110.614	9609.71	391.013	0.794116	0.789836	89	8.9	2.31537e-05	2.31537e-06	2	311.877	1130.55	1	1
536	14157.6	17955.6	102.067	8182.04	368.353	0.762628	0.757781	192	19.2	5.86651e-05	5.86651e-06	2	265.543	962.593	1	1
537	14160.5	3794.51	82.9738	5407.19	286.679	0.453142	0.82678	85	8.5	3.92995e-05	3.92995e-06	2	175.487	636.14	1	1
538	14171.9	30415.1	110.793	9640.77	360.917	0.484315	0.930053	253	25.3	6.56068e-05	6.56068e-06	2	312.885	1134.21	1	1
539	14244.8	35101.5	99.4967	7775.13	333.035	0.476124	0.880922	118	11.8	3.79415e-05	3.79415e-06	2	252.337	914.721	1	1
540	14277.6	14771.8	107.991	9159.28	358.82	0.555752	0.893957	377	37.7	0.000102901	1.02901e-05	2	297.259	1077.56	1	1
541	14287.9	12615.9	55.7355	2439.8	190.503	0.390973	0.844816	81	8.1	8.29986e-05	8.29986e-06	2	79.1822	287.035	1	1
542	14341.1	30520.4	106.488	8906.23	364.921	0.370286	0.840438	180	18	5.05264e-05	5.05264e-06	2	289.046	1047.79	1	1
543	14327.3	3109.68	63.2104	3138.11	213.895	0.441456	0.861936	189	18.9	0.000150569	1.50569e-05	2	101.845	369.189	1	1
544	14311.9	39688.1	56.1525	2476.44	198.43	0.565334	0.79036	38	3.8	3.83614e-05	3.83614e-06	2	80.3714	291.346	1	1
545	14367.5	5297.36	105.207	8693.23	383.643	0.810992	0.742226	144	14.4	4.14115e-05	4.14115e-06	2	282.133	1022.73	1	1
546	14382.1	5174.58	74.8492	4400.11	254.904	0.72009	0.850981	101	10.1	5.73849e-05	5.73849e-06	2	142.803	517.661	1	1
547	14460.9	24065.5	154.614	18775.3	513.42	0.558576	0.895057	344	34.4	4.58049e-05	4.58049e-06	2	609.34	2208.86	1	1
548	14447.1	6068.32	68.7573	3713.02	238.272	0.535862	0.821847	147	14.7	9.8976e-05	9.8976e-06	2	120.504	436.826	1	1
549	14447.7	9847.82	47.063	1739.6	160.913	0.389911	0.844258	82	8.2	0.000117843	1.17843e-05	2	56.4576	204.659	1	1
550	14442.3	13184.2	52.1559	2136.47	188.441	0.690325	0.756062	68	6.8	7.95705e-05	7.95705e-06	2	69.3378	251.349	1	1
551	14587.8	16330.8	59.7295	2801.99	200.113	0.449851	0.879278	66	6.6	5.88866e-05	5.88866e-06	2	90.937	329.646	1	1
552	14606.1	34150.1	98.0865	7556.28	325.795	0.507356	0.894601	144	14.4	4.76425e-05	4.76425e-06	2	245.234	888.974	1	1
553	14630.4	1226.85	132.782	13847.5	451.575	0.827276	0.853336	454	45.4	8.19645e-05	8.19645e-06	2	449.411	1629.11	1	1
554	14649	6788.59	69.9848	3846.79	249.489	0.721377	0.776612	63	6.3	4.09433e-05	4.09433e-06	2	124.845	452.563	1	1
555	14683.8	15682.5	70.8344	3940.74	241.898	0.520513	0.846299	109	10.9	6.91494e-05	6.91494e-06	2	127.894	463.616	1	1
556	14827.3	32508	98.836	7672.2	327.952	0.325708	0.896418	207	20.7	6.74513e-05	6.74513e-06	2	248.997	902.612	1	1
557	14799.5	7003.92	43.1742	1463.99	145.755	0.457696	0.865962	45	4.5	7.68448e-05	7.68448e-06	2	47.5129	172.234	1	1
558	14812.5	37555.9	43.0131	1453.09	151.233	0.650921	0.798382	71	7.1	0.000122154	1.22154e-05	2	47.1589	170.951	1	1
559	14846.5	18242	85.3521	5721.6	290.82	0.370683	0.850118	159	15.9	6.94735e-05	6.94735e-06	2	185.691	673.13	1	1
560	14829.3	21883.5	60.9326	2916.02	210.801	0.467218	0.824622	42	4.2	3.6008e-05	3.6008e-06	2	94.6374	343.061	1	1
561	14860.2	34480.3	72.5899	4138.5	248.61	0.447615	0.841427	48	4.8	2.8996e-05	2.8996e-06	2	134.312	486.882	1	1
562	14885.8	11663.3	71.1344	3974.2	241.074	0.696476	0.859328	106	10.6	6.66801e-05	6.66801e-06	2	128.98	467.553	1	1
563	14901.2	29184.6	79.6975	4988.61	279.724	0.746043	0.80118	157	15.7	7.86793e-05	7.86793e-06	2	161.902	586.895	1	1
564	14897.6	22051	53.4847	2246.72	184.889	0.67584	0.825916	52	5.2	5.78621e-05	5.78621e-06	2	72.9159	264.32	1	1
565	14964	34281.5	83.2207	5439.42	299.085	0.71148	0.764139	122	12.2	5.60722e-05	5.60722e-06	2	176.533	639.932	1	1
566	14985.8	5272.02	70.618	3916.7	251.087	0.680951	0.780694	104	10.4	6.63823e-05	6.63823e-06	2	127.114	460.789	1	1
567	15000.1	17087.6	74.2648	4331.67	255.054	0.201387	0.836763	139	13.9	8.02231e-05	8.02231e-06	2	140.582	509.608	1	1
568	15008.5	6945.1	48.8568	1874.74	162.977	0.476751	0.886942	59	5.9	7.86778e-05	7.86778e-06	2	60.8433	220.557	1	1
569	15145.4	31077.5	82.1005	5293.97	289.474	0.355899	0.793912	121	12.1	5.71405e-05	5.71405e-06	2	171.812	622.82	1	1
570	15147.1	5082.8	88.2657	6118.91	299.466	0.41629	0.857412	203	20.3	8.29397e-05	8.29397e-06	2	198.585	719.871	1	1
571	15166.6	7351.64	76.303	4572.7	252.72	0.460987	0.899714	164	16.4	8.96626e-05	8.96626e-06	2	148.404	537.965	1	1
572	15192.5	29423.9	58.1137	2652.45	195.025	0.129007	0.876345	129	12.9	0.000121586	1.21586e-05	2	86.0836	312.053	1	1
573	15259.5	30428.8	73.5799	4252.15	254.018	0.761052	0.82811	108	10.8	6.34973e-05	6.34973e-06	2	138.001	500.253	1	1
574	15275.6	27188.8	88.2606	6118.21	309.776	0.791418	0.801197	188	18.8	7.68199e-05	7.68199e-06	2	198.562	719.789	1	1
575	15293.7	5940.91	80.8495	5133.87	268.175	0.548342	0.897056	357	35.7	0.000173845	1.73845e-05	2	166.616	603.985	1	1
576	15353.7	19021.3	62.1544	3034.13	211.001	0.5205	0.856398	61	6.1	5.02616e-05	5.02616e-06	2	98.4706	356.956	1	1
577	15382.6	17764.1	77.9336	4770.23	292.549	0.568998	0.70041	45	4.5	2.35838e-05	2.35838e-06	2	154.815	561.203	1	1
578	15457.8	25658.8	122.679	11820.4	405.652	0.259112	0.902683	205	20.5	4.33571e-05	4.33571e-06	2	383.625	1390.64	1	1
579	15463.9	7977.37	65.3675	3355.93	215.893	0.273877	0.904791	205	20.5	0.000152715	1.52715e-05	2	108.915	394.816	1	1
580	15536.4	9063.75	106.466	8902.44	356.652	0.271882	0.879485	307	30.7	8.62123e-05	8.62123e-06	2	288.923	1047.35	1	1
581	15526.8	22212.8	90.5274	6436.51	297.937	0.588624	0.911195	203	20.3	7.88471e-05	7.88471e-06	2	208.893	757.236	1	1
582	15524.6	577.195	76.347	4577.98	255.78	0.363983	0.879324	148	14.8	8.08217e-05	8.08217e-06	2	148.575	538.586	1	1
583	15566.9	6632.81	70.1884	3869.2	259.978	0.717437	0.719378	72	7.2	4.65212e-05	4.65212e-06	2	125.572	455.2	1	1
584	15574.8	8107.9	54.2785	2313.9	185.815	0.444157	0.84216	70	7	7.56297e-05	7.56297e-06	2	75.0963	272.224	1	1
585	15612.4	16370.7	80.5113	5091.01	287.589	0.7208	0.773516	141	14.1	6.92397e-05	6.92397e-06	2	165.225	598.942	1	1
586	15651.2	10793.7	82.4054	5333.37	274.903	0.718414	0.886853	149	14.9	6.98433e-05	6.98433e-06	2	173.091	627.455	1	1
587	15672.9	15388.1	73.5324	4246.65	257.359	0.483398	0.805711	94	9.4	5.53377e-05	5.53377e-06	2	137.822	499.606	1	1
588	15701.7	6758.3	102.785	8297.61	341.277	0.345922	0.895258	170	17	5.12196e-05	5.12196e-06	2	269.293	976.189	1	1
589	15752.9	38667.7	104.307	8545.16	347.483	0.558459	0.88933	92	9.2	2.69158e-05	2.69158e-06	2	277.328	1005.31	1	1
590	15752.2	22081.4	53.012	2207.18	179.881	0.483745	0.857191	44	4.4	4.98373e-05	4.98373e-06	2	71.6326	259.668	1	1
591	15761.5	37763.3	43.4647	1483.76	154.229	0.488924	0.783867	51	5.1	8.59303e-05	8.59303e-06	2	48.1545	174.56	1	1
592	15825.4	33341.5	79.1323	4918.1	263.883	0.541334	0.88753	59	5.9	2.99913e-05	2.99913e-06	2	159.614	578.599	1	1
593	15838.2	34576.3	83.9013	5528.76	293.476	0.390236	0.806665	122	12.2	5.51661e-05	5.51661e-06	2	179.432	650.442	1	1
594	15855.7	31504.1	79.0664	4909.92	281.266	0.374304	0.779919	177	17.7	9.01238e-05	9.01238e-06	2	159.348	577.637	1	1
595	15873.9	30901.3	74.1087	4313.49	247.473	0.250666	0.885082	159	15.9	9.21528e-05	9.21528e-06	2	139.992	507.469	1	1
596	15901.7	40165.6	56.541	2510.83	190.671	0.209529	0.86788	94	9.4	9.35945e-05	9.35945e-06	2	81.4874	295.392	1	1
597	15910.2	17291.2	65.3049	3349.51	215.827	0.265157	0.903611	180	18	0.000134348	1.34348e-05	2	108.706	394.061	1	1
598	15952.7	31635.3	70.7691	3933.48	233.252	0.458551	0.908525	172	17.2	0.000109318	1.09318e-05	2	127.659	462.762	1	1
599	15968.1	36364.8	86.4798	5873.8	289.753	0.649156	0.87917	70	7	2.97933e-05	2.97933e-06	2	190.631	691.036	1	1
600	15974.5	8698.29	71.7148	4039.31	243.791	0.445422	0.854045	143	14.3	8.85051e-05	8.85051e-06	2	131.093	475.214	1	1
601	16004.9	25687.1	62.797	3097.19	220.935	0.761232	0.797352	86	8.6	6.94179e-05	6.94179e-06	2	100.517	364.375	1	1
602	16036.5	30839	113.461	10110.7	397.761	0.811204	0.803055	370	37	9.14875e-05	9.14875e-06	2	328.135	1189.49	1	1
603	16021.5	20314.1	52.3317	2150.9	178.707	0.63429	0.846342	68	6.8	7.90367e-05	7.90367e-06	2	69.8061	253.047	1	1
604	16120.3	32958.3	127.443	12756.1	424.758	0.515433	0.888476	280	28	5.48756e-05	5.48756e-06	2	413.992	1500.72	1	1
605	16097.7	20204.9	68.775	3714.93	240.646	0.584146	0.806129	90	9	6.05664e-05	6.05664e-06	2	120.566	437.051	1	1
606	16105.3	20620.2	80.2229	5054.6	276.451	0.673373	0.831112	139	13.9	6.87493e-05	6.87493e-06	2	164.044	594.659	1	1
607	16096.1	29316.2	74.9143	4407.78	251.856	0.542893	0.873223	60	6	3.40307e-05	3.40307e-06	2	143.052	518.562	1	1
608	16107.8	18683.1	72.4787	4125.82	238.819	0.583994	0.909037	140	14	8.48316e-05	8.48316e-06	2	133.901	485.391	1	1
609	16122.8	38625.6	92.5665	6729.74	308.671	0.314189	0.887598	158	15.8	5.86947e-05	5.86947e-06	2	218.409	791.734	1	1
610	16121.4	9622.44	53.821	2275.06	184.44	0.165754	0.840417	36	3.6	3.95594e-05	3.95594e-06	2	73.8356	267.654	1	1
611	16141.6	1555.09	81.2963	5190.76	272.221	0.69008	0.880231	145	14.5	6.98356e-05	6.98356e-06	2	168.463	610.678	1	1
612	16125.3	745.801	55.7502	2441.09	200.153	0.359123	0.765718	42	4.2	4.30137e-05	4.30137e-06	2	79.2239	287.186	1	1
613	16158	33679.8	85.5967	5754.44	291.539	0.468427	0.850787	94	9.4	4.0838e-05	4.0838e-06	2	186.757	676.994	1	1
614	16184.4	4072.42	97.0388	7395.73	320.979	0.566596	0.902063	245	24.5	8.28181e-05	8.28181e-06	2	240.024	870.086	1	1
615	16181.5	4247.82	62.4051	3058.65	224.722	0.573341	0.761112	80	8	6.53882e-05	6.53882e-06	2	99.2667	359.842	1	1
616	16183.3	21045.1	70.1807	3868.34	233.836	0.620566	0.88902	137	13.7	8.85392e-05	8.85392e-06	2	125.545	455.099	1	1
617	16180.6	15654	48.9601	1882.67	168.572	0.556978	0.832554	39	3.9	5.17882e-05	5.17882e-06	2	61.1009	221.491	1	1
618	16235.3	40054.3	113.095	10045.7	378.805	0.689198	0.879748	177	17.7	4.40488e-05	4.40488e-06	2	326.026	1181.85	1	1
619	16279.5	33323.7	82.8746	5394.28	279.604	0.292121	0.867076	107	10.7	4.95896e-05	4.95896e-06	2	175.068	634.621	1	1
620	16285.9	17546.5	59.0764	2741.06	193.679	0.576093	0.918251	78	7.8	7.11404e-05	7.11404e-06	2	88.9594	322.478	1	1
621	16311.4	29406.3	69.3032	3772.22	229.936	0.57817	0.896585	49	4.9	3.24742e-05	3.24742e-06	2	122.425	443.791	1	1
622	16345.3	21894.5	86.1095	5823.61	309.399	0.687518	0.764479	166	16.6	7.12616e-05	7.12616e-06	2	189.002	685.131	1	1
623	16350.5	3875.59	51.9917	2123.03	174.055	0.544404	0.880633	96	9.6	0.000113046	1.13046e-05	2	68.9017	249.769	1	1
624	16373.4	34293.1	60.1097	2837.78	220.713	0.771909	0.732035	48	4.8	4.22866e-05	4.22866e-06	2	92.0983	333.856	1	1
625	16381.7	17626.1	71.8778	4057.7	242.313	0.343958	0.868431	75	7.5	4.62084e-05	4.62084e-06	2	131.69	477.376	1	1
626	16383.9	18954.9	55.4956	2418.83	186.967	0.49957	0.869536	61	6.1	6.30469e-05	6.30469e-06	2	78.5017	284.569	1	1
627	16435.6	21650.6	78.4245	4830.52	262.566	0.476817	0.880495	180	18	9.31578e-05	9.31578e-06	2	156.771	568.296	1	1
628	16449.4	3341.98	75.8688	4520.81	270.623	0.670575	0.775707	110	11	6.08298e-05	6.08298e-06	2	146.72	531.86	1	1
629	16502.2	29386.3	200.845	31682.1	736.551	0.876774	0.733868	462	46.2	3.64559e-05	3.64559e-06	2	1028.22	3727.3	1	1
630	16475.4	27540	77.4413	4710.16	258.799	0.419257	0.88373	105	10.5	5.57306e-05	5.57306e-06	2	152.865	554.136	1	1
631	16488.8	7022.02	93.099	6807.38	304.32	0.168265	0.923697	292	29.2	0.000107237	1.07237e-05	2	220.929	800.868	1	1
632	16501.1	29165.3	79.5598	4971.39	271.106	0.573587	0.849978	85	8.5	4.27446e-05	4.27446e-06	2	161.343	584.869	1	1
633	16547.8	35758.4	80.0742	5035.88	280.81	0.536529	0.802527	97	9.7	4.81544e-05	4.81544e-06	2	163.436	592.456	1	1
634	16549.5	21359.7	71.5049	4015.7	246.426	0.683706	0.830992	108	10.8	6.72361e-05	6.72361e-06	2	130.327	472.435	1	1
635	16636.6	31602	101.079	8024.39	333.592	0.275803	0.906128	479	47.9	0.000149233	1.49233e-05	2	260.426	944.046	1	1
636	16631.6	30566.7	86.2281	5839.65	287.265	0.694588	0.889268	105	10.5	4.49513e-05	4.49513e-06	2	189.522	687.018	1	1
637	16667.2	30304.1	100.384	7914.35	351.412	0.661875	0.805363	183	18.3	5.78064e-05	5.78064e-06	2	256.855	931.1	1	1
638	16720.4	33750.7	82.8412	5389.93	276.878	0.377457	0.883521	83	8.3	3.84977e-05	3.84977e-06	2	174.927	634.109	1	1
639	16719.5	18845.7	83.6433	5494.81	293.523	0.569273	0.801453	100	10	4.54975e-05	4.54975e-06	2	178.331	646.448	1	1
640	16778.8	9851.14	65.7378	3394.07	228.266	0.793125	0.818557	88	8.8	6.48189e-05	6.48189e-06	2	110.152	399.302	1	1
641	16829.3	38591.4	71.805	4049.49	255.894	0.484674	0.777125	54	5.4	3.33376e-05	3.33376e-06	2	131.423	476.41	1	1
642	16847	37754.8	81.8929	5267.23	291.167	0.781383	0.780743	87	8.7	4.12931e-05	4.12931e-06	2	170.945	619.674	1	1
643	16946.6	18998	83.0234	5413.66	277.094	0.400778	0.886025	116	11.6	5.35682e-05	5.35682e-06	2	175.697	636.901	1	1
644	16948.9	26411.8	65.735	3393.77	228.787	0.572234	0.814763	162	16.2	0.000119336	1.19336e-05	2	110.143	399.268	1	1
645	16999.1	7630.04	80.0145	5028.37	266.594	0.348573	0.889068	145	14.5	7.2091e-05	7.2091e-06	2	163.192	591.572	1	1
646	17028.3	17247.5	86.1053	5823.04	289.882	0.608851	0.870798	224	22.4	9.61698e-05	9.61698e-06	2	188.983	685.063	1	1
647	17059.8	13709.7	62.9555	3112.84	212.651	0.404721	0.865034	45	4.5	3.61406e-05	3.61406e-06	2	101.025	366.216	1	1
648	17075.2	25901.7	65.6963	3389.78	226.071	0.61847	0.833474	84	8.4	6.19509e-05	6.19509e-06	2	110.013	398.798	1	1
649	17096.9	27615.7	89.4228	6280.39	303.46	0.736771	0.857024	81	8.1	3.22432e-05	3.22432e-06	2	203.826	738.869	1	1
650	17109.9	34384.5	104.362	8554.04	346.31	0.428735	0.896295	177	17.7	5.173e-05	5.173e-06	2	277.616	1006.36	1	1
651	17170.7	21980	82.0355	5285.59	270.133	0.32474	0.910225	139	13.9	6.57448e-05	6.57448e-06	2	171.54	621.834	1	1
652	17182.1	21345.4	82.8409	5389.89	291.456	0.640092	0.79734	138	13.8	6.40087e-05	6.40087e-06	2	174.925	634.105	1	1
653	17209.3	27811.6	93.5523	6873.83	317.201	0.680738	0.858496	106	10.6	3.8552e-05	3.8552e-06	2	223.086	808.686	1	1
654	17200.8	34840.7	74.8565	4400.98	247.811	0.361445	0.900567	158	15.8	8.97528e-05	8.97528e-06	2	142.831	517.762	1	1
655	17252.8	21659.7	63.9693	3213.91	220.255	0.535582	0.832513	77	7.7	5.98959e-05	5.98959e-06	2	104.305	378.107	1	1
656	17261.2	2865.44	62.36	3054.23	217.515	0.705207	0.811212	80	8	6.5483e-05	6.5483e-06	2	99.1231	359.321	1	1
657	17277.4	9077.04	80.1472	5045.06	276.921	0.479141	0.82673	160	16	7.92855e-05	7.92855e-06	2	163.734	593.536	1	1
658	17314	10444.3	127.29	12725.6	419.969	0.147487	0.906681	364	36.4	7.15094e-05	7.15094e-06	2	413.001	1497.13	1	1
659	17320.8	21291.7	83.3085	5450.91	276.855	0.404317	0.893665	105	10.5	4.81571e-05	4.81571e-06	2	176.906	641.284	1	1
660	17403.4	29853	92.1445	6668.51	305.47	0.447523	0.89805	357	35.7	0.000133838	1.33838e-05	2	216.422	784.531	1	1
661	17378.7	6440.53	59.8767	2815.83	204.99	0.547945	0.842071	60	6	5.32704e-05	5.32704e-06	2	91.3858	331.274	1	1
662	17418.6	10640.2	57.8724	2630.46	220.22	0.918936	0.681596	57	5.7	5.41729e-05	5.41729e-06	2	85.3701	309.466	1	1
663	17466.1	2466.56	84.8282	5651.59	289.297	0.740252	0.848578	70	7	3.09647e-05	3.09647e-06	2	183.419	664.893	1	1
664	17544.5	17232.1	93.7077	6896.68	316.513	0.575705	0.865101	188	18.8	6.81487e-05	6.81487e-06	2	223.827	811.374	1	1
665	17550.1	26601.8	42.5423	1421.45	151.796	0.660218	0.775208	38	3.8	6.68332e-05	6.68332e-06	2	46.1323	167.229	1	1
666	17581.6	25777.4	67.9345	3624.68	224.624	0.30752	0.90275	261	26.1	0.000180016	1.80016e-05	2	117.637	426.434	1	1
667	17575.1	30706.2	49.4569	1921.07	176.829	0.60106	0.772051	28	2.8	3.6438e-05	3.6438e-06	2	62.3471	226.008	1	1
668	17625.5	12386.5	85.1715	5697.42	290.021	0.699585	0.851194	264	26.4	0.000115842	1.15842e-05	2	184.906	670.285	1	1
669	17628.8	11786.4	50.9382	2037.87	171.791	0.168485	0.867729	56	5.6	6.86992e-05	6.86992e-06	2	66.1378	239.749	1	1
670	17658	32686.2	91.6683	6599.75	308.292	0.672225	0.872597	163	16.3	6.17447e-05	6.17447e-06	2	214.191	776.442	1	1
671	17649.8	16464.4	48.3238	1834.06	168.127	0.162839	0.815354	51	5.1	6.95181e-05	6.95181e-06	2	59.5231	215.771	1	1
672	17674.5	22165.2	97.8691	7522.82	335.638	0.402031	0.839169	199	19.9	6.61321e-05	6.61321e-06	2	244.148	885.038	1	1
673	17692.5	4419.19	87.3803	5996.77	309.146	0.617996	0.788496	83	8.3	3.4602e-05	3.4602e-06	2	194.621	705.502	1	1
674	17696.8	36806.9	77.5449	4722.76	268.522	0.71639	0.823087	62	6.2	3.28198e-05	3.28198e-06	2	153.274	555.619	1	1
675	17731.7	5378.1	148.543	17329.9	496.258	0.366629	0.88428	706	70.6	0.000101847	1.01847e-05	2	562.43	2038.81	1	1
676	17709.6	16821.2	55.5277	2421.64	188.707	0.548337	0.854558	89	8.9	9.18799e-05	9.18799e-06	2	78.5928	284.899	1	1
677	17705.3	37694.5	54.9603	2372.4	193.983	0.638911	0.792264	33	3.3	3.47748e-05	3.47748e-06	2	76.9949	279.106	1	1
678	17748.1	25110.6	97.187	7418.33	326.365	0.514376	0.875203	121	12.1	4.07774e-05	4.07774e-06	2	240.757	872.745	1	1
679	17763	36293.4	92.3419	6697.12	325.666	0.85099	0.793508	151	15.1	5.63676e-05	5.63676e-06	2	217.351	787.896	1	1
680	17758.6	7058.04	57.8316	2626.76	196.401	0.164775	0.855738	40	4	3.80698e-05	3.80698e-06	2	85.2497	309.03	1	1
681	17767.7	17546.7	72.8942	4173.26	266.271	0.795611	0.739671	76	7.6	4.5528e-05	4.5528e-06	2	135.44	490.972	1	1
682	17828.7	2297.21	124.706	12214.1	416.295	0.326896	0.885663	422	42.2	8.63756e-05	8.63756e-06	2	396.401	1436.95	1	1
683	17827	8082.72	68.3768	3672.03	235.124	0.360701	0.834689	183	18.3	0.00012459	1.2459e-05	2	119.174	432.004	1	1
684	17847.1	9856.3	72.4105	4118.06	253.555	0.633375	0.804928	36	3.6	2.1855e-05	2.1855e-06	2	133.649	484.478	1	1
685	17896.1	20535.2	51.9534	2119.91	177.054	0.300497	0.849797	64	6.4	7.54747e-05	7.54747e-06	2	68.8005	249.402	1	1
686	17927	32648.4	71.5782	4023.94	242.139	0.280742	0.862446	74	7.4	4.59748e-05	4.59748e-06	2	130.594	473.405	1	1
687	17946.9	18572.9	68.3686	3671.15	240.25	0.591059	0.799254	129	12.9	8.7847e-05	8.7847e-06	2	119.145	431.901	1	1
688	17982.8	2818.76	165.91	21619	567.738	0.657461	0.842848	563	56.3	6.51047e-05	6.51047e-06	2	701.631	2543.41	1	1
689	18043.9	18203	165.327	21467.3	542.078	0.348081	0.918042	613	61.3	7.13877e-05	7.13877e-06	2	696.707	2525.56	1	1
690	18022.8	20610.3	70.177	3867.93	253.748	0.643194	0.754888	60	6	3.87804e-05	3.87804e-06	2	125.531	455.051	1	1
691	18026.8	21098.3	65.6112	3381.01	235.394	0.503314	0.766771	36	3.6	2.66193e-05	2.66193e-06	2	109.729	397.766	1	1
692	18049.8	9372.53	75.1664	4437.49	256.6	0.608342	0.846905	125	12.5	7.04227e-05	7.04227e-06	2	144.016	522.058	1	1
693	18058.3	2447.68	72.4915	4127.28	246.896	0.309759	0.850837	117	11.7	7.08699e-05	7.08699e-06	2	133.948	485.562	1	1
694	18087.5	28756.3	132.111	13707.8	485.732	0.781285	0.730106	272	27.2	4.96067e-05	4.96067e-06	2	444.879	1612.69	1	1
695	18122.8	29462	81.7879	5253.73	279.808	0.406955	0.843252	170	17	8.08949e-05	8.08949e-06	2	170.506	618.086	1	1
696	18147.2	4458.06	87.2811	5983.16	302.981	0.3123	0.819048	151	15.1	6.30937e-05	6.30937e-06	2	194.18	703.901	1	1
697	18126.7	30369.9	51.4482	2078.88	176.435	0.435809	0.839207	134	13.4	0.000161144	1.61144e-05	2	67.4687	244.574	1	1
698	18201.9	39493.5	80.5095	5090.77	266.474	0.349435	0.900914	91	9.1	4.46887e-05	4.46887e-06	2	165.218	598.915	1	1
699	18279.5	7171.4	148.091	17224.6	500.897	0.680605	0.862706	791	79.1	0.000114807	1.14807e-05	2	559.013	2026.42	1	1
700	18225.3	29437	92.635	6739.7	339.739	0.570694	0.733769	36	3.6	1.33537e-05	1.33537e-06	2	218.732	792.905	1	1
701	18254.6	36088	90.2636	6399.04	292.685	0.364062	0.938691	210	21	8.20436e-05	8.20436e-06	2	207.677	752.828	1	1
702	18317.8	28447.4	87.7126	6042.46	302.211	0.43977	0.831385	333	33.3	0.000137775	1.37775e-05	2	196.104	710.878	1	1
703	18301.9	30949.9	54.8733	2364.9	186.015	0.386038	0.858869	35	3.5	3.69995e-05	3.69995e-06	2	76.7512	278.223	1	1
704	18326.5	18312.5	62.3878	3056.96	212.442	0.171276	0.851174	127	12.7	0.000103861	1.03861e-05	2	99.2117	359.642	1	1
705	18399.4	13714.4	86.5738	5886.58	295.067	0.680709	0.849633	379	37.9	0.000160959	1.60959e-05	2	191.045	692.539	1	1
706	18423.3	35728.6	90.6326	6451.47	299.768	0.476664	0.902188	132	13.2	5.11511e-05	5.11511e-06	2	209.378	758.996	1	1
707	18436.2	30576.4	69.4578	3789.06	237.861	0.685374	0.841582	59	5.9	3.89279e-05	3.89279e-06	2	122.972	445.772	1	1
708	18437.9	26635.5	64.2296	3240.11	212.583	0.331095	0.900974	215	21.5	0.000165889	1.65889e-05	2	105.156	381.189	1	1
709	18504	21041.4	105.425	8729.26	356.915	0.676561	0.86111	210	21	6.01426e-05	6.01426e-06	2	283.303	1026.97	1	1
710	18499	39280.7	51.7158	2100.57	216.523	0.894127	0.563038	40	4	4.76061e-05	4.76061e-06	2	68.1727	247.126	1	1
711	18522.1	18066.5	44.9145	1584.39	156.74	0.427129	0.810423	119	11.9	0.000187769	1.87769e-05	2	51.4204	186.399	1	1
712	18562.3	31690.6	87.239	5977.38	300.809	0.746957	0.830114	107	10.7	4.4752e-05	4.4752e-06	2	193.992	703.221	1	1
713	18744.4	26558.1	129.228	13116.1	437.182	0.585195	0.862367	344	34.4	6.55681e-05	6.55681e-06	2	425.676	1543.08	1	1
714	18751.9	8899.7	63.0146	3118.7	206.415	0.114676	0.919818	121	12.1	9.69957e-05	9.69957e-06	2	101.215	366.905	1	1
715	18807.8	10300.5	83.1793	5434.01	287.551	0.620964	0.825846	121	12.1	5.56679e-05	5.56679e-06	2	176.357	639.295	1	1
716	18857.6	35893.2	74.5996	4370.82	243.541	0.291935	0.926035	236	23.6	0.000134986	1.34986e-05	2	141.852	514.214	1	1
717	18895.2	13802.3	86.511	5878.04	296.004	0.582391	0.843038	102	10.2	4.33818e-05	4.33818e-06	2	190.768	691.535	1	1
718	18883.1	28306.1	59.8487	2813.19	216.289	0.433686	0.755686	42	4.2	3.73242e-05	3.73242e-06	2	91.3003	330.964	1	1
719	18959.8	12705	90.3618	6412.98	301.585	0.359606	0.886032	136	13.6	5.30175e-05	5.30175e-06	2	208.129	754.468	1	1
720	18956.1	11771.6	69.9416	3842.04	238.803	0.554886	0.846624	202	20.2	0.000131441	1.31441e-05	2	124.691	452.004	1	1
721	18971.3	22931.3	47.8528	1798.48	177.514	0.716562	0.717212	35	3.5	4.86523e-05	4.86523e-06	2	58.3684	211.585	1	1
722	18964.7	39659.7	59.8028	2808.88	212.737	0.67462	0.779932	32	3.2	2.84812e-05	2.84812e-06	2	91.1602	330.456	1	1
723	19012.3	14632.4	83.9023	5528.88	282.41	0.386759	0.871136	213	21.3	9.63125e-05	9.63125e-06	2	179.436	650.456	1	1
724	19089.3	39167.2	151.515	18030.2	522.106	0.371087	0.831176	279	27.9	3.86852e-05	3.86852e-06	2	585.158	2121.2	1	1
725	19063.7	23704.6	78.8527	4883.4	262.394	0.517233	0.891302	68	6.8	3.48118e-05	3.48118e-06	2	158.488	574.518	1	1
726	19047.2	21864.4	59.7915	2807.82	194.951	0.497844	0.928388	168	16.8	0.000149583	1.49583e-05	2	91.1258	330.331	1	1
727	19059.1	38940.1	78.7035	4864.94	270.627	0.625558	0.834729	90	9	4.62493e-05	4.62493e-06	2	157.889	572.346	1	1
728	19079	30864.6	82.4427	5338.19	290.255	0.840104	0.796244	167	16.7	7.821e-05	7.821e-06	2	173.248	628.023	1	1
729	19147.7	30195.7	79.7718	4997.91	275.381	0.770254	0.828189	103	10.3	5.15215e-05	5.15215e-06	2	162.204	587.99	1	1
730	19159.3	27054.8	92.3459	6697.69	306.682	0.665916	0.894867	145	14.5	5.41231e-05	5.41231e-06	2	217.369	787.964	1	1
731	19164.7	8886.51	78.5232	4842.68	269.23	0.433439	0.839553	119	11.9	6.14329e-05	6.14329e-06	2	157.166	569.727	1	1
732	19145.2	16879.9	51.1889	2057.98	171.788	0.220228	0.876323	232	23.2	0.00028183	2.8183e-05	2	66.7904	242.115	1	1
733	19176.4	24969.5	79.2102	4927.79	264.029	0.5868	0.888299	126	12.6	6.39232e-05	6.39232e-06	2	159.928	579.739	1	1
734	19185.1	38148.6	75.8662	4520.5	252.478	0.580705	0.891145	80	8	4.42429e-05	4.42429e-06	2	146.71	531.824	1	1
735	19194.9	4925.04	50.169	1976.79	171.138	0.226912	0.848166	44	4.4	5.56456e-05	5.56456e-06	2	64.1556	232.564	1	1
736	19292.4	24574.5	54.238	2310.46	194.534	0.737829	0.767216	60	6	6.49223e-05	6.49223e-06	2	74.9843	271.818	1	1
737	19374.7	38784.8	84.756	5641.96	289.007	0.613294	0.848836	118	11.8	5.22867e-05	5.22867e-06	2	183.106	663.761	1	1
738	19355.7	26249.9	80.1612	5046.82	272.229	0.098732	0.855774	160	16	7.92578e-05	7.92578e-06	2	163.791	593.744	1	1
739	19442.1	12358.3	76.8911	4643.46	273.815	0.638697	0.778282	151	15.1	8.1297e-05	8.1297e-06	2	150.701	546.29	1	1
740	19452.8	36301.9	98.0453	7549.94	333.649	0.636824	0.852261	116	11.6	3.84109e-05	3.84109e-06	2	245.028	888.228	1	1
741	19492.7	5190.85	58.3751	2676.37	198.63	0.495871	0.852445	211	21.1	0.000197096	1.97096e-05	2	86.8597	314.866	1	1
742	19549.7	29227	66.9181	3517.04	227.002	0.58178	0.857683	35	3.5	2.48789e-05	2.48789e-06	2	114.143	413.769	1	1
743	19639.7	28252.4	47.8871	1801.06	161.998	0.146147	0.862418	44	4.4	6.10753e-05	6.10753e-06	2	58.4521	211.889	1	1
744	19697.3	7903.34	80.7628	5122.87	276.181	0.622994	0.843985	165	16.5	8.05213e-05	8.05213e-06	2	166.259	602.69	1	1
745	19708.6	37836	76.0451	4541.85	263.717	0.502005	0.820667	69	6.9	3.79802e-05	3.79802e-06	2	147.403	534.335	1	1
746	19717.2	13427.7	59.7937	2808.02	214.265	0.781588	0.768617	59	5.9	5.2528e-05	5.2528e-06	2	91.1327	330.356	1	1
747	19740.2	3968.76	69.3775	3780.31	242.612	0.469869	0.807071	109	10.9	7.20841e-05	7.20841e-06	2	122.687	444.742	1	1
748	19767.1	36000.2	141.851	15803.5	478.262	0.608445	0.868222	530	53	8.38424e-05	8.38424e-06	2	512.891	1859.23	1	1
749	19889.5	38257.1	96.4933	7312.81	338.331	0.60958	0.802808	146	14.6	4.99124e-05	4.99124e-06	2	237.333	860.331	1	1
750	19877.4	23689.3	69.4717	3790.58	236.907	0.0823801	0.84871	113	11.3	7.45268e-05	7.45268e-06	2	123.021	445.951	1	1
751	19918.6	4703.06	80.618	5104.51	266.881	0.422703	0.900596	251	25.1	0.000122931	1.22931e-05	2	165.664	600.531	1	1
752	19925.8	16306.2	82.8678	5393.39	287.154	0.736849	0.821942	59	5.9	2.73483e-05	2.73483e-06	2	175.039	634.516	1	1
753	19980	33135.5	160.259	20171.4	554.861	0.779371	0.823338	383	38.3	4.74681e-05	4.74681e-06	2	654.651	2373.11	1	1
754	19964.3	15199.6	45.877	1653.03	161.919	0.436744	0.792308	105	10.5	0.000158799	1.58799e-05	2	53.648	194.474	1	1
755	20010.4	31787.7	63.5692	3173.83	220.852	0.709671	0.817692	87	8.7	6.85293e-05	6.85293e-06	2	103.004	373.391	1	1
756	20032.1	3794.75	89.4808	6288.53	298.743	0.559418	0.88545	289	28.9	0.000114892	1.14892e-05	2	204.09	739.827	1	1
757	20062.5	9958.2	110.746	9632.73	370.748	0.671079	0.880649	252	25.2	6.5402e-05	6.5402e-06	2	312.624	1133.26	1	1
758	20074	2433.58	79.3473	4944.86	267.275	0.610914	0.869853	137	13.7	6.92638e-05	6.92638e-06	2	160.482	581.748	1	1
759	20057.9	13531.8	43.1189	1460.24	149.7	0.18076	0.818822	77	7.7	0.000131828	1.31828e-05	2	47.3912	171.793	1	1
760	20058	5403.04	75.8192	4514.9	288.862	0.858102	0.679948	87	8.7	4.81738e-05	4.81738e-06	2	146.528	531.165	1	1
761	20090.2	13990.5	57.9898	2641.15	201.898	0.749014	0.814218	188	18.8	0.000177953	1.77953e-05	2	85.7168	310.724	1	1
762	20124.3	21256.4	88.2585	6117.91	302.014	0.58393	0.842865	158	15.8	6.45645e-05	6.45645e-06	2	198.553	719.754	1	1
763	20116.5	14963.5	70.7711	3933.71	252.123	0.443142	0.777657	133	13.3	8.45258e-05	8.45258e-06	2	127.666	462.789	1	1
764	20101.9	30109.5	64.9828	3316.56	246.179	0.611865	0.687696	53	5.3	3.99511e-05	3.99511e-06	2	107.637	390.183	1	1
765	20129.5	38817.6	77.04	4661.46	258.774	0.264914	0.874761	122	12.2	6.54301e-05	6.54301e-06	2	151.285	548.407	1	1
766	20136.6	5679.07	44.9236	1585.04	154.579	0.161357	0.833584	54	5.4	8.51716e-05	8.51716e-06	2	51.4413	186.475	1	1
767	20199.6	19725.7	129.138	13097.9	439.273	0.259774	0.852985	200	20	3.81741e-05	3.81741e-06	2	425.083	1540.93	1	1
768	20186.8	2044.25	63.5247	3169.38	216.047	0.460727	0.853273	116	11.6	9.15004e-05	9.15004e-06	2	102.86	372.869	1	1
769	20247.2	37026.1	77.8011	4754.03	266.676	0.557042	0.840046	84	8.4	4.41731e-05	4.41731e-06	2	154.289	559.297	1	1
770	20245.9	39131.9	70.6227	3917.22	250.127	0.362107	0.786802	60	6	3.82925e-05	3.82925e-06	2	127.131	460.849	1	1
771	20252.9	10609.8	86.5036	5877.03	286.431	0.391873	0.900181	117	11.7	4.977e-05	4.977e-06	2	190.735	691.416	1	1
772	20250.8	33576.1	62.1758	3036.21	218.899	0.658133	0.796259	145	14.5	0.000119392	1.19392e-05	2	98.5384	357.202	1	1
773	20256.6	36492.6	66.4048	3463.29	226.628	0.507631	0.847364	54	5.4	3.89803e-05	3.89803e-06	2	112.399	407.445	1	1
774	20288.2	15508.7	88.4553	6145.22	292.602	0.404621	0.901972	175	17.5	7.11935e-05	7.11935e-06	2	199.439	722.968	1	1
775	20353.8	30634	87.9162	6070.54	302.948	0.336605	0.831191	94	9.4	3.87115e-05	3.87115e-06	2	197.015	714.181	1	1
776	20350.9	13566.4	67.479	3576.24	240.031	0.516168	0.780011	128	12.8	8.94793e-05	8.94793e-06	2	116.065	420.735	1	1
777	20365.1	31554.3	79.7664	4997.23	262.917	0.23673	0.908451	187	18.7	9.35517e-05	9.35517e-06	2	162.182	587.91	1	1
778	20391.6	3969.78	81.6534	5236.47	276.728	0.619155	0.859292	83	8.3	3.9626e-05	3.9626e-06	2	169.946	616.055	1	1
779	20464.1	9806.69	104.221	8531.02	357.733	0.702857	0.837708	418	41.8	0.000122494	1.22494e-05	2	276.869	1003.65	1	1
780	20557.8	11919.6	98.4219	7608.06	328.483	0.42834	0.88605	226	22.6	7.42634e-05	7.42634e-06	2	246.915	895.065	1	1
781	20575.5	3935.19	53.7327	2267.6	192.286	0.547277	0.770697	81	8.1	8.93013e-05	8.93013e-06	2	73.5937	266.777	1	1
782	20606	14215.7	79.8473	5007.37	282.41	0.804001	0.788968	97	9.7	4.84286e-05	4.84286e-06	2	162.511	589.103	1	1
783	20632	21058.5	48.41	1840.6	181.584	0.795331	0.701478	37	3.7	5.02552e-05	5.02552e-06	2	59.7357	216.542	1	1
784	20713.3	34563.5	43.1481	1462.22	146.276	0.499994	0.858772	154	15.4	0.000263298	2.63298e-05	2	47.4554	172.026	1	1
785	20739.4	40067.6	88.5265	6155.13	307	0.494119	0.820675	85	8.5	3.45241e-05	3.45241e-06	2	199.761	724.132	1	1
786	20764	33837.8	87.5226	6016.31	302.576	0.612725	0.825792	110	11	4.57091e-05	4.57091e-06	2	195.255	707.801	1	1
787	20805.2	24550.6	95.9385	7228.96	312.901	0.609994	0.927835	209	20.9	7.22787e-05	7.22787e-06	2	234.611	850.466	1	1
788	20863.1	29595	73.7783	4275.1	237.435	0.193517	0.952945	141	14.1	8.24541e-05	8.24541e-06	2	138.746	502.954	1	1
789	20858.7	33520.4	70.8928	3947.25	232.738	0.475058	0.915733	88	8.8	5.5735e-05	5.5735e-06	2	128.105	464.382	1	1
790	20890	20068.7	64.2424	3241.41	218.092	0.498199	0.856378	127	12.7	9.79512e-05	9.79512e-06	2	105.198	381.342	1	1
791	20886.7	16670.6	49.3564	1913.28	176.207	0.72219	0.774356	43	4.3	5.61864e-05	5.61864e-06	2	62.0941	225.091	1	1
792	20927.3	20648.3	83.4532	5469.86	285.126	0.363934	0.845495	101	10.1	4.61621e-05	4.61621e-06	2	177.521	643.513	1	1
793	21021.8	8199.94	132.943	13881.1	449.625	0.774055	0.862842	557	55.7	0.000100316	1.00316e-05	2	450.501	1633.07	1	1
794	21053.4	39903.5	102.203	8203.85	343.551	0.636338	0.873465	140	14	4.26629e-05	4.26629e-06	2	266.251	965.159	1	1
795	21102.6	35399.8	82.713	5373.26	286.936	0.764956	0.820122	172	17.2	8.0026e-05	8.0026e-06	2	174.386	632.148	1	1
796	21170.1	18042.9	63.6528	3182.18	220.162	0.617072	0.824991	59	5.9	4.63519e-05	4.63519e-06	2	103.276	374.374	1	1
797	21233.1	21513.3	87.4345	6004.21	296.953	0.464352	0.85564	155	15.5	6.4538e-05	6.4538e-06	2	194.863	706.378	1	1
798	21270.3	28637	100.856	7988.99	331.811	0.594141	0.911841	156	15.6	4.88172e-05	4.88172e-06	2	259.278	939.881	1	1
799	21270.4	11388.8	53.3285	2233.62	184.232	0.558976	0.826966	67	6.7	7.49905e-05	7.49905e-06	2	72.4905	262.778	1	1
800	21372.8	1838.13	67.7915	3609.44	224.161	0.60412	0.902673	84	8.4	5.81807e-05	5.81807e-06	2	117.142	424.641	1	1
801	21374.8	7646.93	67.4693	3575.22	231.9	0.558039	0.835435	78	7.8	5.45421e-05	5.45421e-06	2	116.031	420.614	1	1
802	21422.8	5818.94	105.995	8823.92	342.753	0.204441	0.943864	552	55.2	0.000156393	1.56393e-05	2	286.375	1038.11	1	1
803	21452.1	13095.6	81.597	5229.23	266.852	0.355861	0.922799	126	12.6	6.02383e-05	6.02383e-06	2	169.711	615.204	1	1
804	21483.4	21204.8	71.353	3998.66	258.43	0.149484	0.752382	74	7.4	4.62656e-05	4.62656e-06	2	129.774	470.43	1	1
805	21533.2	4324.57	87.2353	5976.88	300.529	0.851513	0.831595	229	22.9	9.57858e-05	9.57858e-06	2	193.976	703.162	1	1
806	21529.3	420.288	80.0512	5032.98	275.94	0.533492	0.830626	207	20.7	0.000102822	1.02822e-05	2	163.342	592.115	1	1
807	21538	18135.4	86.1113	5823.85	301.208	0.583691	0.806653	99	9.9	4.24977e-05	4.24977e-06	2	189.009	685.159	1	1
808	21559.6	14857.7	90.828	6479.32	306.339	0.70568	0.86763	202	20.2	7.79403e-05	7.79403e-06	2	210.282	762.273	1	1
809	21585.3	3750.07	67.6671	3596.21	228.353	0.50048	0.866645	158	15.8	0.000109838	1.09838e-05	2	116.713	423.083	1	1
810	21764.6	18421.7	289.162	65671	984.148	0.745537	0.852045	1562	156.2	5.94631e-05	5.94631e-06	2	2131.31	7726	1	1
811	21668.2	6823.87	77.5797	4727.01	262.001	0.402012	0.865348	233	23.3	0.000123228	1.23228e-05	2	153.412	556.119	1	1
812	21664.5	34827.4	107.2	9025.61	359.247	0.433865	0.878821	138	13.8	3.82246e-05	3.82246e-06	2	292.92	1061.84	1	1
813	21800.9	25807.7	104.783	8623.3	341.602	0.131809	0.928628	300	30	8.69736e-05	8.69736e-06	2	279.864	1014.51	1	1
814	21840.6	11405.1	54.066	2295.82	184.493	0.605643	0.847597	61	6.1	6.64249e-05	6.64249e-06	2	74.5095	270.097	1	1
815	21829	20364.6	64.5837	3275.94	236.561	0.835306	0.735629	50	5	3.8157e-05	3.8157e-06	2	106.319	385.405	1	1
816	21858.9	5086.96	62.9593	3113.21	232.167	0.572271	0.725804	45	4.5	3.61363e-05	3.61363e-06	2	101.037	366.261	1	1
817	21893.6	23949	87.6693	6036.5	287.025	0.203658	0.92078	199	19.9	8.24153e-05	8.24153e-06	2	195.911	710.176	1	1
818	21908.2	31452	91.2	6532.49	298.437	0.662179	0.921688	133	13.3	5.08994e-05	5.08994e-06	2	212.008	768.529	1	1
819	21930.2	39739.9	83.17	5432.8	295.097	0.640304	0.783978	122	12.2	5.61405e-05	5.61405e-06	2	176.318	639.153	1	1
820	21938.7	8972.66	89.9721	6357.77	296.938	0.529868	0.906115	213	21.3	8.37557e-05	8.37557e-06	2	206.338	747.974	1	1
821	21947.6	35782.8	78.635	4856.49	274.073	0.270588	0.812452	105	10.5	5.40514e-05	5.40514e-06	2	157.614	571.351	1	1
822	21946.6	38761.7	77.0356	4660.94	264.732	0.37492	0.835737	112	11.2	6.00738e-05	6.00738e-06	2	151.268	548.345	1	1
823	22075.5	26786.3	93.9743	6935.98	311.95	0.237123	0.895671	171	17.1	6.16351e-05	6.16351e-06	2	225.103	815.998	1	1
824	22143	36557	89.4901	6289.85	296.209	0.61903	0.900855	87	8.7	3.45795e-05	3.45795e-06	2	204.133	739.982	1	1
825	22193.8	33261.7	83.595	5488.46	287.015	0.508467	0.837246	68	6.8	3.09741e-05	3.09741e-06	2	178.125	645.702	1	1
826	22211.8	271.944	68.8656	3724.73	233.457	0.575446	0.858798	46	4.6	3.08748e-05	3.08748e-06	2	120.884	438.203	1	1
827	22262.2	8197.38	62.5664	3074.48	203.324	0.402015	0.934556	93	9.3	7.56224e-05	7.56224e-06	2	99.7804	361.704	1	1
828	22285.2	10695.6	79.3	4938.97	276.626	0.473417	0.811073	109	10.9	5.51734e-05	5.51734e-06	2	160.291	581.055	1	1
829	22316.8	27308.4	83.8591	5523.2	292.398	0.769261	0.811806	167	16.7	7.55903e-05	7.55903e-06	2	179.252	649.788	1	1
830	22331.3	633.203	66.0366	3424.99	247.146	0.834404	0.704628	81	8.1	5.91243e-05	5.91243e-06	2	111.156	402.939	1	1
831	22337.8	37489.2	74.4132	4349	261.698	0.537949	0.797994	78	7.8	4.48378e-05	4.48378e-06	2	141.144	511.648	1	1
832	22363.2	36204.4	99.0972	7712.8	345.315	0.552436	0.812816	111	11.1	3.59791e-05	3.59791e-06	2	250.314	907.389	1	1
833	22360.4	21851	74.9428	4411.13	252.981	0.544764	0.866129	79	7.9	4.47732e-05	4.47732e-06	2	143.16	518.956	1	1
834	22384	10545	121.697	11631.9	410.372	0.644934	0.86797	352	35.2	7.56541e-05	7.56541e-06	2	377.506	1368.46	1	1
835	22370.9	8829.11	55.7929	2444.83	193.511	0.469316	0.820436	114	11.4	0.000116573	1.16573e-05	2	79.3452	287.626	1	1
836	22382.5	17832.2	58.252	2665.09	204.743	0.500775	0.798921	51	5.1	4.78408e-05	4.78408e-06	2	86.4938	313.54	1	1
837	22392.1	15438	90.1648	6385.05	300.523	0.564131	0.888419	133	13.3	5.20748e-05	5.20748e-06	2	207.223	751.182	1	1
838	22418.5	7828.41	68.3678	3671.08	235.937	0.219981	0.828726	106	10.6	7.21859e-05	7.21859e-06	2	119.142	431.891	1	1
839	22426.5	22154.2	86.6758	5900.45	305.905	0.820864	0.792359	156	15.6	6.60967e-05	6.60967e-06	2	191.495	694.171	1	1
840	22429.8	7199.02	69.5227	3796.14	238.165	0.0143968	0.841	83	8.3	5.46607e-05	5.46607e-06	2	123.201	446.605	1	1
841	22444	7694.6	53.4154	2240.91	180.053	0.449514	0.868621	124	12.4	0.000138337	1.38337e-05	2	72.7271	263.636	1	1
842	22449.3	4523.26	56.5962	2515.73	191.154	0.72505	0.865181	76	7.6	7.55246e-05	7.55246e-06	2	81.6466	295.969	1	1
843	22477.2	30234.6	54.3305	2318.35	184.304	0.728352	0.857665	56	5.6	6.03879e-05	6.03879e-06	2	75.2404	272.746	1	1
844	22488.8	3099.06	80.9737	5149.65	278.048	0.331052	0.837045	157	15.7	7.62188e-05	7.62188e-06	2	167.129	605.841	1	1
845	22525.9	21405.1	59.5651	2786.59	211.349	0.528697	0.783937	56	5.6	5.02405e-05	5.02405e-06	2	90.4372	327.835	1	1
846	22563.4	3222.59	87.645	6033.15	296.133	0.411104	0.86453	100	10	4.14378e-05	4.14378e-06	2	195.802	709.782	1	1
847	22564.4	17703.9	61.498	2970.38	208.629	0.495925	0.857573	99	9.9	8.33228e-05	8.33228e-06	2	96.4016	349.456	1	1
848	22583.4	2837.23	68.8403	3722	245.436	0.387991	0.776443	82	8.2	5.5078e-05	5.5078e-06	2	120.795	437.882	1	1
849	22591.6	1950.56	85.2125	5702.91	293.762	0.423457	0.83045	203	20.3	8.89897e-05	8.89897e-06	2	185.084	670.93	1	1
850	22585.9	707.933	53.3262	2233.42	185.311	0.239953	0.817299	46	4.6	5.14904e-05	5.14904e-06	2	72.4844	262.756	1	1
851	22636.2	34324.8	67.2013	3546.86	238.652	0.769877	0.782569	90	9	6.34363e-05	6.34363e-06	2	115.111	417.278	1	1
852	22661.3	14568.3	77.5669	4725.45	284.049	0.53098	0.73598	92	9.2	4.86726e-05	4.86726e-06	2	153.361	555.935	1	1
853	22686.9	37379.6	59.309	2762.68	213.308	0.535481	0.763002	64	6.4	5.79148e-05	5.79148e-06	2	89.661	325.021	1	1
854	22681.7	33843.3	67.4692	3575.2	229.134	0.13446	0.85572	113	11.3	7.90164e-05	7.90164e-06	2	116.031	420.612	1	1
855	22680.3	955.002	37.0034	1075.41	126.336	0.373593	0.846696	75	7.5	0.000174352	1.74352e-05	2	34.9017	126.519	1	1
856	22697.6	16872.4	85.3559	5722.12	280.802	0.611562	0.911942	155	15.5	6.77197e-05	6.77197e-06	2	185.708	673.191	1	1
857	22717.5	20250.9	67.8097	3611.38	232.159	0.60684	0.842003	48	4.8	3.32283e-05	3.32283e-06	2	117.205	424.868	1	1
858	22747.4	18935.8	98.0546	7551.38	344.616	0.781865	0.799033	130	13	4.30385e-05	4.30385e-06	2	245.075	888.397	1	1
859	22816.4	7485.73	94.1833	6966.88	322.955	0.381457	0.839388	152	15.2	5.45438e-05	5.45438e-06	2	226.105	819.632	1	1
860	22832.3	19945.7	68.1614	3648.94	229.272	0.583795	0.872315	155	15.5	0.000106195	1.06195e-05	2	118.424	429.287	1	1
861	22853.8	22581.3	79.271	4935.36	277.159	0.692388	0.807366	158	15.8	8.00347e-05	8.00347e-06	2	160.174	580.631	1	1
862	22856.9	25719.7	77.6774	4738.92	272.574	0.71688	0.801529	91	9.1	4.80067e-05	4.80067e-06	2	153.799	557.52	1	1
863	22907.4	19651.2	87.8385	6059.82	292.658	0.462541	0.889097	130	13	5.3632e-05	5.3632e-06	2	196.668	712.92	1	1
864	22901.5	7265.35	65.9116	3412.03	234.339	0.47267	0.780787	40	4	2.9308e-05	2.9308e-06	2	110.735	401.416	1	1
865	22898.1	36402.2	79.2272	4929.91	262.854	0.730873	0.896644	42	4.2	2.12986e-05	2.12986e-06	2	159.997	579.989	1	1
866	22923.2	9911.43	51.4524	2079.22	172.887	0.647289	0.874148	64	6.4	7.69519e-05	7.69519e-06	2	67.4798	244.614	1	1
867	22946.9	4122.85	77.602	4729.72	268.038	0.65808	0.827281	90	9	4.75715e-05	4.75715e-06	2	153.5	556.438	1	1
868	22965.9	11973.6	54.2869	2314.62	199.3	0.825599	0.732279	52	5.2	5.61646e-05	5.61646e-06	2	75.1197	272.309	1	1
869	23047.9	976.557	59.6817	2797.51	198.075	0.317063	0.89603	156	15.6	0.00013941	1.3941e-05	2	90.7914	329.119	1	1
870	23095	15391.1	85.0244	5677.77	290.098	0.361871	0.84781	178	17.8	7.83759e-05	7.83759e-06	2	184.268	667.972	1	1
871	23075.5	22941.2	47.4048	1764.96	190.008	0.900954	0.614329	38	3.8	5.38256e-05	5.38256e-06	2	57.2806	207.642	1	1
872	23239.9	32362.4	96.7861	7357.26	335.801	0.782541	0.8199	75	7.5	2.5485e-05	2.5485e-06	2	238.775	865.559	1	1
873	23231.6	29695.1	69.7061	3816.2	230.693	0.638992	0.901095	57	5.7	3.73408e-05	3.73408e-06	2	123.852	448.965	1	1
874	23300.2	26726	67.9809	3629.64	237.635	0.453785	0.807707	59	5.9	4.06376e-05	4.06376e-06	2	117.798	427.017	1	1
875	23344.2	38194.2	115.553	10487.1	391.245	0.538985	0.860928	127	12.7	3.02754e-05	3.02754e-06	2	340.351	1233.77	1	1
876	23366.2	40145.1	85.7611	5776.58	286.244	0.471503	0.885947	174	17.4	7.53041e-05	7.53041e-06	2	187.475	679.598	1	1
877	23393	5853.6	62.3661	3054.83	211.499	0.286891	0.858186	57	5.7	4.66474e-05	4.66474e-06	2	99.1426	359.392	1	1
878	23448.9	29970.3	82.9715	5406.89	281.378	0.656177	0.858177	111	11.1	5.13234e-05	5.13234e-06	2	175.477	636.105	1	1
879	23432	32543.5	58.2073	2661	192.783	0.500133	0.899741	43	4.3	4.03983e-05	4.03983e-06	2	86.3611	313.059	1	1
880	23455.7	27440.7	71.8006	4048.98	248.661	0.263534	0.82289	83	8.3	5.12475e-05	5.12475e-06	2	131.407	476.351	1	1
881	23491.5	36698	106.5	8908.27	380.067	0.861778	0.774965	141	14.1	3.957e-05	3.957e-06	2	289.112	1048.03	1	1
882	23470.1	5652.73	40.3956	1281.62	140.52	0.719464	0.815632	58	5.8	0.000113139	1.13139e-05	2	41.594	150.778	1	1
883	23492	5736.98	96.6941	7343.27	329.636	0.489155	0.849239	112	11.2	3.81302e-05	3.81302e-06	2	238.321	863.914	1	1
884	23504.2	7452.79	74.8851	4404.34	249.31	0.24114	0.890454	193	19.3	0.000109551	1.09551e-05	2	142.94	518.158	1	1
885	23515.9	12666.6	76.4084	4585.35	260.634	0.493721	0.848243	104	10.4	5.67023e-05	5.67023e-06	2	148.815	539.453	1	1
886	23586.7	150.452	88.4463	6143.97	293.932	0.554046	0.893648	384	38.4	0.000156251	1.56251e-05	2	199.399	722.82	1	1
887	23569.6	19020.8	50.1519	1975.45	174.826	0.629384	0.8122	38	3.8	4.80904e-05	4.80904e-06	2	64.1118	232.405	1	1
888	23605.3	30851.4	71.7005	4037.7	249.578	0.75264	0.814577	34	3.4	2.10516e-05	2.10516e-06	2	131.041	475.024	1	1
889	23592.7	25126.7	47.5727	1777.48	165.986	0.586704	0.81072	38	3.8	5.34465e-05	5.34465e-06	2	57.687	209.115	1	1
890	23625.5	9852.13	84.7345	5639.11	288.628	0.299457	0.850636	166	16.6	7.35932e-05	7.35932e-06	2	183.014	663.425	1	1
891	23730.8	2765.64	55.7753	2443.28	184.221	0.211921	0.904696	425	42.5	0.000434866	4.34866e-05	2	79.2951	287.445	1	1
892	23743.7	14835.7	81.6159	5231.66	283.912	0.515108	0.815608	173	17.3	8.26697e-05	8.26697e-06	2	169.79	615.489	1	1
893	23770.6	17051.7	89.4728	6287.41	303.004	0.733839	0.860565	223	22.3	8.86693e-05	8.86693e-06	2	204.054	739.695	1	1
894	23825.5	23242.8	88.4147	6139.59	322.697	0.628952	0.7409	112	11.2	4.56057e-05	4.56057e-06	2	199.256	722.304	1	1
895	23812.1	14398.7	63.8379	3200.72	217.994	0.622555	0.846384	68	6.8	5.31131e-05	5.31131e-06	2	103.877	376.555	1	1
896	23849	26622.3	118.015	10938.7	391.525	0.514943	0.896716	104	10.4	2.37689e-05	2.37689e-06	2	355.007	1286.9	1	1
897	23844.1	26088.6	83.6336	5493.53	282.501	0.418601	0.865008	87	8.7	3.9592e-05	3.9592e-06	2	178.289	646.298	1	1
898	23881.1	30613.1	60.984	2920.94	222.066	0.771819	0.744337	69	6.9	5.90564e-05	5.90564e-06	2	94.7971	343.639	1	1
899	23922.7	25195	91.2481	6539.39	309.628	0.650495	0.857169	178	17.8	6.80491e-05	6.80491e-06	2	212.232	769.341	1	1
900	23903.8	16104.9	63.1474	3131.85	215.869	0.709122	0.84456	90	9	7.18425e-05	7.18425e-06	2	101.642	368.453	1	1
901	23990.2	36051.8	50.1254	1973.36	185.415	0.899654	0.721317	38	3.8	4.81412e-05	4.81412e-06	2	64.0441	232.16	1	1
902	24012.2	29802.8	67.239	3550.85	244.44	0.52922	0.746788	68	6.8	4.78759e-05	4.78759e-06	2	115.241	417.747	1	1
903	24095.2	18552	88.0038	6082.66	289.589	0.287239	0.911466	240	24	9.86411e-05	9.86411e-06	2	197.409	715.606	1	1
904	24157.6	33814.3	82.6661	5367.16	296.26	0.466116	0.768438	88	8.8	4.099e-05	4.099e-06	2	174.188	631.431	1	1
905	24196.8	12808.6	68.3986	3674.38	232.656	0.474467	0.853032	110	11	7.48425e-05	7.48425e-06	2	119.25	432.281	1	1
906	24244.6	9983.41	77.9181	4768.33	268.808	0.61164	0.829261	65	6.5	3.4079e-05	3.4079e-06	2	154.753	560.98	1	1
907	24275.4	31058.9	91.3888	6559.57	301.59	0.33311	0.906256	306	30.6	0.000116623	1.16623e-05	2	212.887	771.715	1	1
908	24257.1	20234	54.8442	2362.39	188.706	0.683009	0.833666	33	3.3	3.49223e-05	3.49223e-06	2	76.6699	277.928	1	1
909	24320.7	34969.2	59.4862	2779.21	221.967	0.579269	0.708852	83	8.3	7.46614e-05	7.46614e-06	2	90.1976	326.966	1	1
910	24444.6	8507.68	73.307	4220.67	253.797	0.664419	0.823412	116	11.6	6.87096e-05	6.87096e-06	2	136.979	496.549	1	1
911	24452.4	6811.24	84.5786	5618.38	305.706	0.327419	0.755462	64	6.4	2.8478e-05	2.8478e-06	2	182.341	660.985	1	1
912	24467.6	37554.1	66.3196	3454.41	224.534	0.608286	0.861029	78	7.8	5.64497e-05	5.64497e-06	2	112.111	406.401	1	1
913	24499.4	239.124	81.3063	5192.04	280.707	0.822651	0.828019	125	12.5	6.01883e-05	6.01883e-06	2	168.504	610.828	1	1
914	24476.9	21000.5	71.9853	4069.84	244.596	0.576485	0.85485	53	5.3	3.25565e-05	3.25565e-06	2	132.084	478.805	1	1
915	24510.6	17625.5	76.2766	4569.55	254.868	0.68378	0.884002	50	5	2.7355e-05	2.7355e-06	2	148.302	537.594	1	1
916	24568.3	31639	80.1653	5047.34	264.795	0.597641	0.904594	102	10.2	5.05217e-05	5.05217e-06	2	163.808	593.805	1	1
917	24586.2	31139	74.5699	4367.34	262.307	0.228906	0.797641	167	16.7	9.55959e-05	9.55959e-06	2	141.739	513.805	1	1
918	24718.3	29447.7	50.9057	2035.28	179.668	0.791288	0.792307	56	5.6	6.87868e-05	6.87868e-06	2	66.0535	239.444	1	1
919	24761.8	30270.2	48.8249	1872.28	165.025	0.331527	0.863941	37	3.7	4.94049e-05	4.94049e-06	2	60.7638	220.269	1	1
920	24769.8	1299.22	66.7192	3496.16	224.601	0.365884	0.870921	96	9.6	6.86467e-05	6.86467e-06	2	113.466	411.313	1	1
921	24801.5	3113.21	70.4851	3901.97	235.894	0.246495	0.881172	114	11.4	7.30399e-05	7.30399e-06	2	126.636	459.056	1	1
922	24801.3	9163.56	65.9581	3416.85	225.676	0.494423	0.843072	52	5.2	3.80467e-05	3.80467e-06	2	110.892	401.983	1	1
923	24836.4	653.291	112.23	9892.49	367.846	0.245362	0.91872	197	19.7	4.97852e-05	4.97852e-06	2	321.054	1163.82	1	1
924	24855.6	14796	128.711	13011.4	422.406	0.0445164	0.916372	590	59	0.000113362	1.13362e-05	2	422.275	1530.75	1	1
925	24806.7	20467	46.3753	1689.13	162.858	0.75786	0.8003	48	4.8	7.10425e-05	7.10425e-06	2	54.8196	198.721	1	1
926	24869.7	6557.2	156.024	19119.3	518.603	0.143637	0.893331	190	19	2.4844e-05	2.4844e-06	2	620.505	2249.33	1	1
927	24952.1	336.249	63.8245	3199.37	218.762	0.666597	0.840099	39	3.9	3.04747e-05	3.04747e-06	2	103.834	376.396	1	1
928	25004.3	8619.87	100.486	7930.51	341.743	0.479402	0.853322	372	37.2	0.000117269	1.17269e-05	2	257.38	933.002	1	1
929	25021.3	23739.4	71.2337	3985.3	256.327	0.527486	0.76222	145	14.5	9.09594e-05	9.09594e-06	2	129.34	468.858	1	1
930	25028	33739.6	68.0317	3635.06	232.784	0.614571	0.842978	57	5.7	3.92015e-05	3.92015e-06	2	117.974	427.655	1	1
931	25032.8	6568.56	46.5524	1702.05	158.407	0.661303	0.852378	61	6.1	8.95976e-05	8.95976e-06	2	55.2391	200.242	1	1
932	25070.4	29663.8	104.043	8501.85	363.005	0.707095	0.810768	290	29	8.52756e-05	8.52756e-06	2	275.922	1000.22	1	1
933	25073.6	26877.3	55.9902	2462.15	200.617	0.572997	0.768753	44	4.4	4.46765e-05	4.46765e-06	2	79.9073	289.664	1	1
934	25129.1	17505.5	100.974	8007.65	380.601	0.920094	0.694665	242	24.2	7.55527e-05	7.55527e-06	2	259.883	942.077	1	1
935	25123.2	13307	67.3428	3561.82	220.269	0.406629	0.92252	122	12.2	8.56304e-05	8.56304e-06	2	115.597	419.038	1	1
936	25217.8	4797.98	76.4554	4590.99	256.03	0.421525	0.880103	163	16.3	8.87609e-05	8.87609e-06	2	148.997	540.116	1	1
937	25268.1	19495.8	74.1074	4313.34	248.652	0.223128	0.876677	184	18.4	0.000106646	1.06646e-05	2	139.987	507.451	1	1
938	25309	36650.5	113.103	10047.1	388.343	0.669323	0.83718	228	22.8	5.67329e-05	5.67329e-06	2	326.071	1182.01	1	1
939	25306.5	7136.9	63.1913	3136.21	224.095	0.242419	0.784784	35	3.5	2.79e-05	2.79e-06	2	101.784	368.965	1	1
940	25318.5	10185.7	74.4514	4353.46	258.651	0.337963	0.817743	147	14.7	8.44155e-05	8.44155e-06	2	141.289	512.172	1	1
941	25347.4	15721.1	83.2252	5440	279.369	0.588637	0.875899	113	11.3	5.19301e-05	5.19301e-06	2	176.552	640.001	1	1
942	25364.9	26627.9	45.4887	1625.16	162.871	0.61188	0.769869	39	3.9	5.99941e-05	5.99941e-06	2	52.7435	191.195	1	1
943	25377.4	35350	69.541	3798.15	269.16	0.874105	0.658812	41	4.1	2.69868e-05	2.69868e-06	2	123.267	446.841	1	1
944	25419.2	38639.4	110.859	9652.39	369.757	0.789861	0.887182	204	20.4	5.28367e-05	5.28367e-06	2	313.262	1135.58	1	1
945	25443.8	3588.46	84.5505	5614.64	298.976	0.594245	0.789333	185	18.5	8.23739e-05	8.23739e-06	2	182.22	660.546	1	1
946	25432.8	6839.09	78.5431	4845.14	260.599	0.354833	0.896545	160	16	8.2557e-05	8.2557e-06	2	157.246	570.016	1	1
947	25452.6	25033.1	57.3788	2585.79	197.012	0.411259	0.837182	47	4.7	4.54407e-05	4.54407e-06	2	83.9202	304.211	1	1
948	25449.6	25886.7	81.7171	5244.64	271.129	0.733797	0.896546	133	13.3	6.33981e-05	6.33981e-06	2	170.211	617.016	1	1
949	25526.2	4495.66	50.7034	2019.12	187.606	0.820784	0.720905	46	4.6	5.69554e-05	5.69554e-06	2	65.5294	237.544	1	1
950	25584.6	38477.7	98.5112	7621.86	334.486	0.4006	0.856081	91	9.1	2.98484e-05	2.98484e-06	2	247.362	896.689	1	1
951	25603.3	23809.3	89.6043	6305.91	313.956	0.622064	0.803935	282	28.2	0.0001118	1.118e-05	2	204.654	741.872	1	1
952	25597.5	12329.4	66.4642	3469.49	220.676	0.323428	0.895294	122	12.2	8.79093e-05	8.79093e-06	2	112.6	408.175	1	1
953	25644.7	5845.52	95.8896	7221.59	324.301	0.226548	0.862869	200	20	6.92368e-05	6.92368e-06	2	234.372	849.599	1	1
954	25637.2	2123.92	62.0518	3024.12	214.458	0.336669	0.826273	166	16.6	0.00013723	1.3723e-05	2	98.1457	355.778	1	1
955	25651.7	22507	56.0388	2466.42	191.195	0.506861	0.847861	62	6.2	6.28441e-05	6.28441e-06	2	80.0461	290.167	1	1
956	25657.6	24506.8	80.5581	5096.93	286.694	0.525953	0.779261	94	9.4	4.61062e-05	4.61062e-06	2	165.418	599.639	1	1
957	25720.8	8541.14	50.7194	2020.4	169.492	0.22564	0.883785	71	7.1	8.78539e-05	8.78539e-06	2	65.5708	237.694	1	1
958	25790.4	22454.3	117.085	10767	409.648	0.672587	0.806274	239	23.9	5.54936e-05	5.54936e-06	2	349.436	1266.71	1	1
959	25812.1	6066.04	109.354	9391.96	417.376	0.863318	0.677503	303	30.3	8.06541e-05	8.06541e-06	2	304.81	1104.94	1	1
960	25816	35324.4	72.6159	4141.46	244.699	0.35629	0.869155	92	9.2	5.5536e-05	5.5536e-06	2	134.408	487.23	1	1
961	25828.3	23152.5	76.1773	4557.64	262.82	0.665131	0.829149	188	18.8	0.000103123	1.03123e-05	2	147.915	536.194	1	1
962	25819.4	15726	73.7658	4273.66	258.76	0.695444	0.802075	136	13.6	7.95571e-05	7.95571e-06	2	138.699	502.784	1	1
963	25831	18947	52.2571	2144.77	182.927	0.308836	0.805442	102	10.2	0.000118894	1.18894e-05	2	69.6071	252.326	1	1
964	25859.4	29795.9	72.5752	4136.82	241.117	0.337994	0.894172	96	9.6	5.80156e-05	5.80156e-06	2	134.258	486.684	1	1
965	25892	18272.3	58.8989	2724.6	204.07	0.232595	0.822155	52	5.2	4.77133e-05	4.77133e-06	2	88.4253	320.542	1	1
966	25912.2	6377.76	44.0048	1520.87	167.535	0.737052	0.680913	33	3.3	5.42454e-05	5.42454e-06	2	49.3587	178.925	1	1
967	25916.5	22331.1	69.6621	3811.39	234.282	0.238468	0.872602	74	7.4	4.85387e-05	4.85387e-06	2	123.696	448.399	1	1
968	25937.3	35923.8	75.2688	4449.58	272.479	0.607038	0.753121	60	6	3.3711e-05	3.3711e-06	2	144.408	523.481	1	1
969	25950.6	4414.43	86.9164	5933.26	303.489	0.716563	0.809499	262	26.2	0.000110395	1.10395e-05	2	192.56	698.031	1	1
970	25942.7	17954.6	68.2897	3662.69	232.599	0.652837	0.850736	122	12.2	8.32721e-05	8.32721e-06	2	118.87	430.905	1	1
971	25958.9	20634.5	67.2868	3555.9	225.182	0.263989	0.881236	71	7.1	4.9917e-05	4.9917e-06	2	115.404	418.341	1	1
972	25952.9	969.503	64.961	3314.33	224.876	0.712062	0.823604	40	4	3.0172e-05	3.0172e-06	2	107.564	389.921	1	1
973	26049.4	2762.23	82.689	5370.14	283.114	0.71264	0.841924	128	12.8	5.95888e-05	5.95888e-06	2	174.284	631.781	1	1
974	26080.8	1900.5	132.918	13875.8	430.58	0.165043	0.940501	482	48.2	8.6842e-05	8.6842e-06	2	450.329	1632.44	1	1
975	26078.7	34264	99.8034	7823.14	330.683	0.682776	0.899017	135	13.5	4.31413e-05	4.31413e-06	2	253.895	920.369	1	1
976	26095.1	20295.3	64.0558	3222.61	218.135	0.211085	0.851069	41	4.1	3.18066e-05	3.18066e-06	2	104.588	379.13	1	1
977	26162.4	15221.4	71.3161	3994.52	255.572	0.198003	0.768509	125	12.5	7.82322e-05	7.82322e-06	2	129.64	469.944	1	1
978	26239.8	196.429	38.2194	1147.25	126.985	0.576458	0.894052	102	10.2	0.000222271	2.22271e-05	2	37.2333	134.971	1	1
979	26261.2	10691.2	60.4636	2871.3	199.307	0.265199	0.908333	195	19.5	0.000169784	1.69784e-05	2	93.1862	337.8	1	1
980	26260.8	5848.86	59.0948	2742.76	216.307	0.555444	0.736644	97	9.7	8.84146e-05	8.84146e-06	2	89.0145	322.678	1	1
981	26284.4	17296.7	88.5508	6158.5	306.097	0.621023	0.825976	132	13.2	5.35845e-05	5.35845e-06	2	199.87	724.529	1	1
982	26342.5	7465.39	77.6383	4734.15	261.34	0.458599	0.871047	92	9.2	4.85831e-05	4.85831e-06	2	153.644	556.959	1	1
983	26418	22946.8	80.2131	5053.36	271.566	0.76019	0.861069	124	12.4	6.13453e-05	6.13453e-06	2	164.004	594.513	1	1
984	26449.6	8931.77	74.1482	4318.09	252.305	0.489077	0.852416	238	23.8	0.000137792	1.37792e-05	2	140.141	508.011	1	1
985	26440	22715	84.4931	5607.02	297.41	0.770281	0.796581	136	13.6	6.06383e-05	6.06383e-06	2	181.972	659.649	1	1
986	26490.3	29778.4	85.4999	5741.45	332.484	0.843946	0.652665	85	8.5	3.70116e-05	3.70116e-06	2	186.335	675.465	1	1
987	26504.2	29658.5	84.5704	5617.28	275.653	0.318853	0.928988	149	14.9	6.63132e-05	6.63132e-06	2	182.305	660.857	1	1
988	26495.1	29506.2	50.4175	1996.42	177.906	0.46866	0.792651	35	3.5	4.38283e-05	4.38283e-06	2	64.7927	234.874	1	1
989	26501.3	31766.2	65.9728	3418.38	237.982	0.790906	0.758479	58	5.8	4.24178e-05	4.24178e-06	2	110.941	402.162	1	1
990	26564.6	17473	104.781	8622.99	371.5	0.619573	0.785145	393	39.3	0.00011394	1.1394e-05	2	279.854	1014.47	1	1
991	26564.4	16095.4	48.7383	1865.66	177.906	0.655349	0.740727	53	5.3	7.10206e-05	7.10206e-06	2	60.5486	219.489	1	1
992	26594.3	30755.9	80.8522	5134.21	272.643	0.486106	0.867951	96	9.6	4.67453e-05	4.67453e-06	2	166.628	604.025	1	1
993	26656.3	12250.1	76.2661	4568.28	254.896	0.333777	0.88356	92	9.2	5.03471e-05	5.03471e-06	2	148.261	537.445	1	1
994	26697.7	29445.2	86.6979	5903.46	304.696	0.342905	0.799069	168	16.8	7.11447e-05	7.11447e-06	2	191.593	694.525	1	1
995	26681.9	30516.3	61.7211	2991.97	223.256	0.709747	0.754327	40	4	3.34228e-05	3.34228e-06	2	97.1025	351.996	1	1
996	26728.9	14125.1	72.0343	4075.38	256.174	0.520387	0.780387	107	10.7	6.5638e-05	6.5638e-06	2	132.264	479.457	1	1
997	26764.2	5800.29	95.0885	7101.43	332.864	0.454022	0.805419	181	18.1	6.37196e-05	6.37196e-06	2	230.472	835.462	1	1
998	26805.3	33725.5	70.933	3951.72	251.922	0.804217	0.78246	66	6.6	4.1754e-05	4.1754e-06	2	128.251	464.908	1	1
999	26804.6	22252.6	68.9296	3731.65	224.522	0.318396	0.930239	58	5.8	3.88568e-05	3.88568e-06	2	121.108	439.018	1	1
1000	26823.5	21333.5	79.7584	4996.23	285.52	0.873783	0.770157	64	6.4	3.20241e-05	3.20241e-06	2	162.15	587.792	1	1
1001	26867.5	2901.9	46.9903	1734.22	159.815	0.466868	0.853253	45	4.5	6.48705e-05	6.48705e-06	2	56.2832	204.026	1	1
1002	26896.6	10871.5	78.862	4884.56	269.603	0.700246	0.844474	151	15.1	7.72843e-05	7.72843e-06	2	158.525	574.655	1	1
1003	26902.8	2474.76	66.7246	3496.73	228.231	0.580106	0.843572	213	21.3	0.000152285	1.52285e-05	2	113.484	411.379	1	1
1004	26889.7	15205.1	63.0716	3124.34	226.846	0.349206	0.762967	97	9.7	7.76165e-05	7.76165e-06	2	101.398	367.569	1	1
1005	26911	24106	76.0173	4538.52	256.109	0.469773	0.869511	155	15.5	8.53803e-05	8.53803e-06	2	147.295	533.944	1	1
1006	26918.5	18157.7	67.5107	3579.61	239.87	0.794206	0.781797	50	5	3.492e-05	3.492e-06	2	116.174	421.131	1	1
1007	26968.1	8486.04	81.9643	5276.42	276.817	0.53477	0.865294	178	17.8	8.43375e-05	8.43375e-06	2	171.243	620.755	1	1
1008	26975.9	1362.9	66.4266	3465.57	220.366	0.428492	0.896801	88	8.8	6.34817e-05	6.34817e-06	2	112.473	407.714	1	1
1009	26973.1	12169.1	70.8273	3939.95	250.509	0.529194	0.788957	99	9.9	6.28181e-05	6.28181e-06	2	127.869	463.524	1	1
1010	26973.5	14315.9	67.4667	3574.95	233.585	0.534601	0.823358	73	7.3	5.10497e-05	5.10497e-06	2	116.023	420.582	1	1
1011	27026.1	23553.3	98.8242	7670.37	337.383	0.275625	0.846798	227	22.7	7.3986e-05	7.3986e-06	2	248.937	902.397	1	1
1012	27012.2	18317.9	55.1326	2387.3	191.278	0.669996	0.819952	83	8.3	8.69183e-05	8.69183e-06	2	77.4783	280.859	1	1
1013	27054.8	21280.9	54.3811	2322.67	194.349	0.599706	0.772741	55	5.5	5.91992e-05	5.91992e-06	2	75.3806	273.255	1	1
1014	27108.7	14096.9	79.9744	5023.33	269.202	0.475335	0.871055	153	15.3	7.61447e-05	7.61447e-06	2	163.029	590.98	1	1
1015	27139.8	12819.1	131.919	13667.9	445.043	0.705632	0.867179	452	45.2	8.26752e-05	8.26752e-06	2	443.585	1607.99	1	1
1016	27130.3	1526.84	45.9393	1657.52	164.176	0.673578	0.77277	39	3.9	5.88228e-05	5.88228e-06	2	53.7938	195.002	1	1
1017	27192.5	37120.3	42.6621	1429.47	146.858	0.470295	0.832892	34	3.4	5.94626e-05	5.94626e-06	2	46.3925	168.173	1	1
1018	27246	34067.9	71.7121	4039.01	254.936	0.77946	0.780949	125	12.5	7.73705e-05	7.73705e-06	2	131.083	475.177	1	1
1019	27269.5	9617.36	69.3476	3777.05	233.533	0.481325	0.870292	110	11	7.2808e-05	7.2808e-06	2	122.582	444.359	1	1
1020	27275.4	7732.49	57.392	2586.98	199.636	0.737635	0.815689	104	10.4	0.000100503	1.00503e-05	2	83.9588	304.351	1	1
1021	27305	20095.8	83.7068	5503.15	284.357	0.689807	0.855248	266	26.6	0.00012084	1.2084e-05	2	178.601	647.43	1	1
1022	27309.1	12808.5	49.3954	1916.29	164.95	0.429713	0.885045	51	5.1	6.65346e-05	6.65346e-06	2	62.1921	225.446	1	1
1023	27390.3	24719.7	112.601	9958.05	366.461	0.271314	0.931812	229	22.9	5.74911e-05	5.74911e-06	2	323.182	1171.54	1	1
1024	27396.3	13652	74.1038	4312.92	247.518	0.337267	0.884646	161	16.1	9.33242e-05	9.33242e-06	2	139.973	507.402	1	1
1025	27391.4	31855.9	84.5713	5617.4	295.001	0.587364	0.811144	47	4.7	2.09171e-05	2.09171e-06	2	182.309	660.871	1	1
1026	27442.7	4466.59	85.549	5748.04	281.577	0.599047	0.911036	180	18	7.82875e-05	7.82875e-06	2	186.549	676.241	1	1
1027	27498.8	22037.5	79.806	5002.2	262.428	0.482952	0.912749	100	10	4.9978e-05	4.9978e-06	2	162.343	588.494	1	1
1028	27498.6	4111.58	57.6356	2608.98	190.979	0.431987	0.898894	146	14.6	0.000139901	1.39901e-05	2	84.6729	306.939	1	1
1029	27504.8	19754.4	81.8273	5258.79	271.093	0.337355	0.89921	120	12	5.70473e-05	5.70473e-06	2	170.671	618.682	1	1
1030	27560.4	14483.7	105.219	8695.25	354.33	0.147833	0.870316	257	25.7	7.3891e-05	7.3891e-06	2	282.199	1022.97	1	1
1031	27616.6	17630.4	149.091	17457.9	496.979	0.363677	0.888234	455	45.5	6.51567e-05	6.51567e-06	2	566.586	2053.87	1	1
1032	27628	2989.32	72.635	4143.64	249.305	0.691939	0.837778	221	22.1	0.000133337	1.33337e-05	2	134.479	487.487	1	1
1033	27661.3	18537.1	102.241	8209.95	337.458	0.190639	0.905962	321	32.1	9.77472e-05	9.77472e-06	2	266.449	965.876	1	1
1034	27644.9	35115.4	78.2133	4804.53	269.939	0.519071	0.82857	273	27.3	0.000142053	1.42053e-05	2	155.928	565.239	1	1
1035	27645.3	19587.3	42.82	1440.07	147.536	0.0830003	0.831378	36	3.6	6.2497e-05	6.2497e-06	2	46.7366	169.42	1	1
1036	27687.4	40089.7	54.354	2320.35	194.319	0.435733	0.772202	33	3.3	3.55551e-05	3.55551e-06	2	75.3053	272.982	1	1
1037	27746.7	11663	90.2721	6400.25	305.635	0.454953	0.860993	121	12.1	4.72638e-05	4.72638e-06	2	207.716	752.97	1	1
1038	27749.7	38.3581	54.9677	2373.04	198.626	0.387842	0.755862	49	4.9	5.16215e-05	5.16215e-06	2	77.0155	279.181	1	1
1039	27809.3	37502.1	78.2051	4803.53	256.568	0.424285	0.916994	42	4.2	2.18589e-05	2.18589e-06	2	155.895	565.121	1	1
1040	27811.7	37166.2	50.6547	2015.26	193.621	0.809222	0.675514	45	4.5	5.58242e-05	5.58242e-06	2	65.4038	237.089	1	1
1041	27847.1	23167.6	53.4443	2243.33	197.497	0.772668	0.722739	41	4.1	4.5691e-05	4.5691e-06	2	72.8058	263.921	1	1
1042	27867.9	17260.8	62.5921	3077.02	214.217	0.655677	0.842619	93	9.3	7.55602e-05	7.55602e-06	2	99.8626	362.002	1	1
1043	27904.4	8283.26	88.571	6161.32	299.445	0.514809	0.863473	239	23.9	9.69761e-05	9.69761e-06	2	199.962	724.861	1	1
1044	27921.7	3348.51	82.2395	5311.91	272.208	0.437479	0.900867	322	32.2	0.000151546	1.51546e-05	2	172.395	624.931	1	1
1045	28030.5	16050.7	48.6399	1858.13	178.529	0.522329	0.732606	43	4.3	5.78539e-05	5.78539e-06	2	60.3044	218.604	1	1
1046	28049.5	39623.5	99.5992	7791.15	344.459	0.750532	0.825155	86	8.6	2.75954e-05	2.75954e-06	2	252.857	916.606	1	1
1047	28061.5	25238.8	84.1337	5559.43	278.449	0.189494	0.901049	157	15.7	7.06008e-05	7.06008e-06	2	180.428	654.05	1	1
1048	28134.4	22549.1	157.302	19433.8	522.49	0.741604	0.894565	557	55.7	7.16534e-05	7.16534e-06	2	630.713	2286.33	1	1
1049	28120.4	17407.5	62.9531	3112.61	220.744	0.507826	0.802705	73	7.3	5.86325e-05	5.86325e-06	2	101.018	366.189	1	1
1050	28133.7	28233.8	73.4371	4235.66	264.971	0.73301	0.758113	45	4.5	2.65602e-05	2.65602e-06	2	137.466	498.313	1	1
1051	28160.2	54.0487	55.7687	2442.7	192.48	0.688586	0.828535	67	6.7	6.85715e-05	6.85715e-06	2	79.2764	287.377	1	1
1052	28274.4	35868.8	140.722	15553.1	530.025	0.898353	0.695718	563	56.3	9.04967e-05	9.04967e-06	2	504.764	1829.77	1	1
1053	28285.9	26449.6	79.9299	5017.74	268.206	0.732892	0.876562	175	17.5	8.71906e-05	8.71906e-06	2	162.848	590.322	1	1
1054	28346.3	40097.2	138.145	14988.5	476.783	0.845725	0.828564	233	23.3	3.88632e-05	3.88632e-06	2	486.441	1763.35	1	1
1055	28318.1	6479.86	60.7485	2898.41	228.11	0.769913	0.699975	115	11.5	9.91921e-05	9.91921e-06	2	94.0662	340.99	1	1
1056	28387.4	24866.4	68.394	3673.89	260.997	0.969656	0.677741	109	10.9	7.41721e-05	7.41721e-06	2	119.234	432.222	1	1
1057	28407.3	6592.68	87.3086	5986.93	296.581	0.43225	0.855319	293	29.3	0.00012235	1.2235e-05	2	194.302	704.345	1	1
1058	28429	130.978	63.6205	3178.95	218.715	0.710049	0.835098	130	13	0.000102235	1.02235e-05	2	103.171	373.995	1	1
1059	28482.9	17603.8	79.4472	4957.32	274.151	0.690168	0.82885	63	6.3	3.17712e-05	3.17712e-06	2	160.887	583.214	1	1
1060	28495.4	39848.8	73.5221	4245.47	271.316	0.819867	0.724744	45	4.5	2.64988e-05	2.64988e-06	2	137.784	499.467	1	1
1061	28534.1	21175.7	87.4995	6013.13	288.401	0.292119	0.908483	94	9.4	3.90811e-05	3.90811e-06	2	195.152	707.427	1	1
1062	28548	5185.05	80.3869	5075.28	274.957	0.168379	0.843606	142	14.2	6.99469e-05	6.99469e-06	2	164.715	597.092	1	1
1063	28567.1	38449.3	71.6527	4032.31	256.252	0.789701	0.771667	79	7.9	4.89793e-05	4.89793e-06	2	130.866	474.39	1	1
1064	28632.1	33557.2	55.8299	2448.07	196.191	0.505397	0.799236	32	3.2	3.26788e-05	3.26788e-06	2	79.4505	288.008	1	1
1065	28694.4	14153.1	90.9521	6497.04	304.978	0.342975	0.877784	226	22.6	8.69627e-05	8.69627e-06	2	210.857	764.357	1	1
1066	28702.1	31482.5	71.5665	4022.62	236.145	0.400496	0.906486	83	8.3	5.15833e-05	5.15833e-06	2	130.552	473.249	1	1
1067	28747.2	12960.5	82.9166	5399.74	272.867	0.510465	0.911338	113	11.3	5.23173e-05	5.23173e-06	2	175.245	635.264	1	1
1068	28732.5	38981.1	77.3312	4696.77	259.495	0.525286	0.876498	36	3.6	1.91621e-05	1.91621e-06	2	152.431	552.562	1	1
1069	28761.4	20276.1	68.4611	3681.1	227.536	0.585497	0.893485	145	14.5	9.84759e-05	9.84759e-06	2	119.468	433.071	1	1
1070	28775.5	22505.6	88.7247	6182.71	314.569	0.731067	0.785159	116	11.6	4.6905e-05	4.6905e-06	2	200.656	727.377	1	1
1071	28793.6	10524.5	53.5249	2250.1	176.634	0.707147	0.906284	69	6.9	7.66634e-05	7.66634e-06	2	73.0254	264.717	1	1
1072	28854.3	9138.21	54.9188	2368.82	190.331	0.710093	0.821714	101	10.1	0.000106593	1.06593e-05	2	76.8785	278.685	1	1
1073	28882.7	39232.8	90.4261	6422.11	338.947	0.78318	0.702463	79	7.9	3.07531e-05	3.07531e-06	2	208.425	755.542	1	1
1074	28919	38825.4	103.418	8400.07	337.629	0.323064	0.926006	308	30.8	9.16659e-05	9.16659e-06	2	272.619	988.244	1	1
1075	28974.6	26070.7	114.11	10226.7	391.403	0.405912	0.838872	245	24.5	5.98924e-05	5.98924e-06	2	331.9	1203.14	1	1
1076	28979.7	4407.29	48.2403	1827.72	176.237	0.541906	0.73948	63	6.3	8.61729e-05	8.61729e-06	2	59.3175	215.026	1	1
1077	29007.3	32337.1	92.6293	6738.86	312.832	0.353349	0.865318	150	15	5.56474e-05	5.56474e-06	2	218.706	792.808	1	1
1078	28991.7	33187.1	43.9453	1516.75	151.97	0.38988	0.825293	34	3.4	5.60409e-05	5.60409e-06	2	49.2252	178.441	1	1
1079	29014.6	8380.45	94.3354	6989.4	313.496	0.591864	0.893687	458	45.8	0.00016382	1.6382e-05	2	226.836	822.282	1	1
1080	29075.5	8505.02	82.7397	5376.73	281.697	0.526758	0.851456	79	7.9	3.67324e-05	3.67324e-06	2	174.498	632.556	1	1
1081	29110.7	26048.2	100.835	7985.66	339.424	0.263341	0.871033	155	15.5	4.85244e-05	4.85244e-06	2	259.17	939.49	1	1
1082	29104.1	22823.9	41.3206	1340.98	140.613	0.613188	0.852283	66	6.6	0.000123044	1.23044e-05	2	43.5206	157.762	1	1
1083	29137.9	32769.1	65.0082	3319.14	215.619	0.114531	0.897144	168	16.8	0.000126539	1.26539e-05	2	107.721	390.488	1	1
1084	29144.5	1418.94	40.8382	1309.86	139.903	0.479519	0.840973	42	4.2	8.01615e-05	8.01615e-06	2	42.5105	154.101	1	1
1085	29194.7	7058.41	74.6537	4377.16	257.746	0.580245	0.827977	159	15.9	9.08122e-05	9.08122e-06	2	142.058	514.961	1	1
1086	29217.6	24174.4	55.6566	2432.9	183.715	0.481786	0.905822	106	10.6	0.000108924	1.08924e-05	2	78.9581	286.223	1	1
1087	29244.8	33087.9	88.1551	6103.58	293.303	0.407901	0.891581	98	9.8	4.01404e-05	4.01404e-06	2	198.088	718.068	1	1
1088	29287.2	32656.3	96.0185	7241.03	327.248	0.714578	0.849679	145	14.5	5.0062e-05	5.0062e-06	2	235.003	851.885	1	1
1089	29299.6	30470.2	45.8089	1648.12	172.101	0.842892	0.699251	181	18.1	0.000274554	2.74554e-05	2	53.4888	193.897	1	1
1090	29349	36177.6	71.0995	3970.29	268.054	0.815652	0.694366	38	3.8	2.39277e-05	2.39277e-06	2	128.853	467.094	1	1
1091	29386.3	5723.66	86.3066	5850.3	285.687	0.162784	0.900757	97	9.7	4.14509e-05	4.14509e-06	2	189.868	688.27	1	1
1092	29379.3	19700.1	56.9469	2547.01	203.683	0.725241	0.77149	37	3.7	3.63172e-05	3.63172e-06	2	82.6614	299.648	1	1
1093	29423.5	36067.3	92.9025	6778.67	306.732	0.6424	0.90539	196	19.6	7.22855e-05	7.22855e-06	2	219.998	797.491	1	1
1094	29445	3100.04	68.3836	3672.78	236.465	0.667144	0.82541	232	23.2	0.000157919	1.57919e-05	2	119.198	432.091	1	1
1095	29457.7	18990.3	77.1152	4670.57	254.424	0.349198	0.906698	135	13.5	7.2261e-05	7.2261e-06	2	151.58	549.479	1	1
1096	29471	32891.6	104.846	8633.68	379.695	0.68878	0.752549	106	10.6	3.06937e-05	3.06937e-06	2	280.201	1015.73	1	1
1097	29474.5	28562.3	70.6961	3925.37	243.152	0.318369	0.834324	73	7.3	4.64924e-05	4.64924e-06	2	127.396	461.809	1	1
1098	29569.2	38409.6	89.4846	6289.06	324.633	0.37185	0.749914	91	9.1	3.61739e-05	3.61739e-06	2	204.108	739.89	1	1
1099	29584	27559	72.9562	4180.36	248.864	0.401488	0.8482	64	6.4	3.82742e-05	3.82742e-06	2	135.671	491.808	1	1
1100	29587.1	12244.2	71.3504	3998.36	237.654	0.392534	0.889618	111	11.1	6.94034e-05	6.94034e-06	2	129.764	470.396	1	1
1101	29652.5	6105.31	77.2278	4684.22	264.038	0.540429	0.844335	120	12	6.40447e-05	6.40447e-06	2	152.024	551.085	1	1
1102	29678	7597.62	74.2498	4329.93	248.237	0.304301	0.882994	194	19.4	0.000112011	1.12011e-05	2	140.525	509.404	1	1
1103	29688.8	21499.1	57.3596	2584.06	211.825	0.781925	0.7237	48	4.8	4.64386e-05	4.64386e-06	2	83.864	304.007	1	1
1104	29837.5	32888.2	93.4834	6863.71	302.098	0.319223	0.94509	435	43.5	0.000158442	1.58442e-05	2	222.757	807.496	1	1
1105	29903.3	4509.39	59.9163	2819.55	229.553	0.908948	0.672392	61	6.1	5.40866e-05	5.40866e-06	2	91.5067	331.712	1	1
1106	30000.3	8877.96	59.8325	2811.67	202.496	0.533873	0.861667	60	6	5.33491e-05	5.33491e-06	2	91.251	330.785	1	1
1107	30104.2	13178.8	105.907	8809.33	354.483	0.424585	0.880971	373	37.3	0.000105854	1.05854e-05	2	285.901	1036.39	1	1
1108	30087	13636	86.2815	5846.9	298.039	0.58811	0.827159	155	15.5	6.62744e-05	6.62744e-06	2	189.757	687.871	1	1
1109	30078.9	23745.8	70.8942	3947.4	254.52	0.800429	0.765735	65	6.5	4.11663e-05	4.11663e-06	2	128.11	464.4	1	1
1110	30090	15929.1	69.4647	3789.82	246.921	0.787432	0.781108	76	7.6	5.01344e-05	5.01344e-06	2	122.996	445.861	1	1
1111	30185.6	15464.7	72.1824	4092.16	249.108	0.754224	0.828676	68	6.8	4.15429e-05	4.15429e-06	2	132.808	481.43	1	1
1112	30242.5	6915.79	123.369	11953.7	417.954	0.471686	0.859913	237	23.7	4.95663e-05	4.95663e-06	2	387.949	1406.32	1	1
1113	30198.7	11642	60.8896	2911.89	210.115	0.588692	0.828842	65	6.5	5.58056e-05	5.58056e-06	2	94.5037	342.576	1	1
1114	30244.1	38908.1	100.883	7993.26	339.26	0.608515	0.872708	67	6.7	2.09551e-05	2.09551e-06	2	259.416	940.384	1	1
1115	30275	10391.2	56.9754	2549.56	193.28	0.439654	0.857629	82	8.2	8.0406e-05	8.0406e-06	2	82.7443	299.948	1	1
1116	30329.8	14858.2	45.1984	1604.49	170.126	0.693454	0.696634	44	4.4	6.85578e-05	6.85578e-06	2	52.0725	188.763	1	1
1117	30342.2	30122.3	65.8627	3406.98	244.428	0.783288	0.716603	52	5.2	3.8157e-05	3.8157e-06	2	110.571	400.821	1	1
1118	30403.6	33495.5	164.583	21274.6	558.775	0.5591	0.856246	533	53.3	6.26332e-05	6.26332e-06	2	690.455	2502.9	1	1
1119	30391	15253	62.5576	3073.62	206.093	0.486397	0.909353	59	5.9	4.79891e-05	4.79891e-06	2	99.7522	361.602	1	1
1120	30429.4	11316.6	85.6946	5767.62	279.772	0.209374	0.925973	398	39.8	0.000172515	1.72515e-05	2	187.184	678.544	1	1
1121	30443	34079.2	102.606	8268.64	344.747	0.345247	0.874263	115	11.5	3.47699e-05	3.47699e-06	2	268.353	972.781	1	1
1122	30457.2	22129.7	96.4688	7309.1	338.16	0.659699	0.80321	241	24.1	8.24315e-05	8.24315e-06	2	237.212	859.894	1	1
1123	30449.5	20427.4	45.4558	1622.82	153.878	0.108514	0.861246	44	4.4	6.77835e-05	6.77835e-06	2	52.6674	190.919	1	1
1124	30451.1	9492.28	60.2075	2847.02	222.886	0.814307	0.720167	48	4.8	4.21493e-05	4.21493e-06	2	92.3982	334.944	1	1
1125	30526.4	35909.7	100.168	7880.44	380.699	0.875999	0.683276	72	7.2	2.28413e-05	2.28413e-06	2	255.755	927.111	1	1
1126	30573.8	32639.3	68.7719	3714.6	239.146	0.451503	0.816196	77	7.7	5.18225e-05	5.18225e-06	2	120.555	437.012	1	1
1127	30569.3	14937.9	57.2917	2577.95	202.965	0.584922	0.786398	48	4.8	4.65487e-05	4.65487e-06	2	83.6656	303.288	1	1
1128	30579.4	27733.5	50.4505	1999.03	171.933	0.498291	0.849793	52	5.2	6.50314e-05	6.50314e-06	2	64.8774	235.181	1	1
1129	30663.3	5749.8	76.1397	4553.16	267.816	0.476269	0.797721	102	10.2	5.60051e-05	5.60051e-06	2	147.77	535.665	1	1
1130	30698.8	20761.8	46.5749	1703.7	162.881	0.610075	0.806983	37	3.7	5.42934e-05	5.42934e-06	2	55.2927	200.436	1	1
1131	30734.6	32309.9	99.4908	7774.21	329.271	0.4736	0.901072	201	20.1	6.46368e-05	6.46368e-06	2	252.307	914.612	1	1
1132	30750.6	16955.5	65.7922	3399.68	231.935	0.319259	0.794175	85	8.5	6.25059e-05	6.25059e-06	2	110.334	399.962	1	1
1133	30825.2	39351.8	105.892	8806.71	357.083	0.513389	0.867932	81	8.1	2.29938e-05	2.29938e-06	2	285.816	1036.08	1	1
1134	30847.3	7022.78	75.32	4455.65	251.964	0.260999	0.881951	166	16.6	9.31403e-05	9.31403e-06	2	144.605	524.194	1	1
1135	30870.3	11741.2	97.3228	7439.07	317.94	0.319468	0.924782	269	26.9	9.0401e-05	9.0401e-06	2	241.43	875.185	1	1
1136	30883.3	11954.1	52.1334	2134.63	176.033	0.356827	0.865654	34	3.4	3.98196e-05	3.98196e-06	2	69.2779	251.132	1	1
1137	30913	1274.36	81.1422	5171.11	266.926	0.410326	0.912033	140	14	6.76837e-05	6.76837e-06	2	167.825	608.366	1	1
1138	30911.2	13029.1	61.2252	2944.09	209.476	0.161805	0.843127	73	7.3	6.19887e-05	6.19887e-06	2	95.5484	346.363	1	1
1139	30927.8	40126.3	107.902	9144.27	398.401	0.720532	0.723964	148	14.8	4.04625e-05	4.04625e-06	2	296.771	1075.8	1	1
1140	30931.6	21115.9	67.3874	3566.55	231.538	0.755538	0.836014	113	11.3	7.92083e-05	7.92083e-06	2	115.75	419.594	1	1
1141	30955	31561.5	79.2344	4930.79	267.742	0.296996	0.864355	52	5.2	2.63649e-05	2.63649e-06	2	160.026	580.094	1	1
1142	31024.8	34884.9	121.554	11604.6	413.331	0.740985	0.853579	185	18.5	3.98549e-05	3.98549e-06	2	376.62	1365.25	1	1
1143	31038.9	22683.8	82.5195	5348.14	278.862	0.403814	0.864239	101	10.1	4.72127e-05	4.72127e-06	2	173.57	629.193	1	1
1144	31064.3	26485.9	102.064	8181.48	353.278	0.65092	0.823775	165	16.5	5.04188e-05	5.04188e-06	2	265.525	962.526	1	1
1145	31085.9	3490.2	61.66	2986.04	204.26	0.540842	0.89937	223	22.3	0.000186702	1.86702e-05	2	96.9102	351.299	1	1
1146	31110.6	3156.66	52.3138	2149.42	187.925	0.366036	0.764827	67	6.7	7.79278e-05	7.79278e-06	2	69.7582	252.874	1	1
1147	31149	9622.8	89.786	6331.51	308.199	0.635923	0.837632	161	16.1	6.35709e-05	6.35709e-06	2	205.485	744.884	1	1
1148	31158.2	39273.2	94.3039	6984.72	320.07	0.284576	0.85678	82	8.2	2.93498e-05	2.93498e-06	2	226.685	821.732	1	1
1149	31144.7	38669.7	59.9093	2818.89	198.841	0.0790248	0.895938	124	12.4	0.000109972	1.09972e-05	2	91.4854	331.635	1	1
1150	31163.5	39083.3	71.7119	4038.98	244.652	0.612635	0.847981	47	4.7	2.90915e-05	2.90915e-06	2	131.083	475.175	1	1
1151	31171.4	9386.54	87.1519	5965.46	298.442	0.198132	0.841652	138	13.8	5.7833e-05	5.7833e-06	2	193.605	701.818	1	1
1152	31177.5	29158.7	84.3457	5587.48	303.254	0.660044	0.763505	89	8.9	3.98212e-05	3.98212e-06	2	181.338	657.351	1	1
1153	31214.3	19039.7	65.7437	3394.67	224.285	0.467364	0.848026	60	6	4.41869e-05	4.41869e-06	2	110.172	399.374	1	1
1154	31197.5	29253.8	59.212	2753.65	219.331	0.651229	0.719314	46	4.6	4.17627e-05	4.17627e-06	2	89.3681	323.959	1	1
1155	31240.3	4543.37	76.0243	4539.36	256.237	0.543502	0.8688	120	12	6.60885e-05	6.60885e-06	2	147.322	534.043	1	1
1156	31230.5	38996.4	121.906	11671.8	438.261	0.68135	0.763629	98	9.8	2.09907e-05	2.09907e-06	2	378.801	1373.15	1	1
1157	31265.1	14332.1	68.5241	3687.88	227.372	0.295425	0.896424	87	8.7	5.8977e-05	5.8977e-06	2	119.688	433.868	1	1
1158	31277	17904.5	83.6532	5496.11	273.286	0.535945	0.924762	143	14.3	6.5046e-05	6.5046e-06	2	178.373	646.601	1	1
1159	31283.5	35198.8	83.6005	5489.18	276.901	0.353784	0.899642	231	23.1	0.000105207	1.05207e-05	2	178.148	645.786	1	1
1160	31325.7	27977.2	76.8833	4642.53	265.851	0.725802	0.825445	79	7.9	4.25415e-05	4.25415e-06	2	150.67	546.179	1	1
1161	31356.2	9600.3	60.4305	2868.15	235.43	0.933996	0.650264	73	7.3	6.36298e-05	6.36298e-06	2	93.0841	337.43	1	1
1162	31480.1	1497.88	87.864	6063.34	304.234	0.511787	0.823202	161	16.1	6.63826e-05	6.63826e-06	2	196.782	713.334	1	1
1163	31462.7	39663.4	84.0527	5548.73	314.144	0.869346	0.706556	78	7.8	3.51432e-05	3.51432e-06	2	180.08	652.791	1	1
1164	31491.1	28864.7	87.2917	5984.61	305.417	0.671445	0.806229	91	9.1	3.80142e-05	3.80142e-06	2	194.227	704.072	1	1
1165	31508	17199.2	78.5278	4843.25	267.586	0.233292	0.85	65	6.5	3.35519e-05	3.35519e-06	2	157.184	569.794	1	1
1166	31533.3	14990.6	116.001	10568.4	394.033	0.642262	0.855369	361	36.1	8.5396e-05	8.5396e-06	2	342.991	1243.34	1	1
1167	31522.7	8553.11	83.8508	5522.1	286.965	0.672372	0.842665	107	10.7	4.84417e-05	4.84417e-06	2	179.216	649.659	1	1
1168	31558.4	38845.5	114.824	10355.1	383.841	0.263754	0.883207	201	20.1	4.85267e-05	4.85267e-06	2	336.069	1218.25	1	1
1169	31553.5	37948.1	93.7467	6902.43	331.035	0.607452	0.791524	68	6.8	2.4629e-05	2.4629e-06	2	224.014	812.051	1	1
1170	31562.6	33859.5	75.0684	4425.93	250.494	0.557961	0.886379	58	5.8	3.27615e-05	3.27615e-06	2	143.641	520.698	1	1
1171	31616.2	17608.5	66.8151	3506.22	228.485	0.754811	0.843985	187	18.7	0.000133335	1.33335e-05	2	113.792	412.496	1	1
1172	31696.4	13675.8	148.189	17247.4	500.601	0.484622	0.86487	823	82.3	0.000119293	1.19293e-05	2	559.754	2029.11	1	1
1173	31677.9	11553.3	65.3046	3349.48	222.46	0.335118	0.850518	104	10.4	7.7624e-05	7.7624e-06	2	108.705	394.056	1	1
1174	31696.6	34233	72.626	4142.61	242.024	0.364199	0.888727	70	7	4.22439e-05	4.22439e-06	2	134.446	487.366	1	1
1175	31690.8	28683.6	67.0956	3535.72	235.228	0.472733	0.802991	79	7.9	5.58585e-05	5.58585e-06	2	114.75	415.967	1	1
1176	31764.3	1788.18	98.4211	7607.93	320.54	0.405647	0.930491	173	17.3	5.68486e-05	5.68486e-06	2	246.91	895.05	1	1
1177	31750.4	2821	66.4969	3472.9	230.504	0.604628	0.821383	90	9	6.47874e-05	6.47874e-06	2	112.711	408.576	1	1
1178	31806.1	6935.77	131.892	13662.3	427.218	0.325769	0.940668	498	49.8	9.11265e-05	9.11265e-06	2	443.402	1607.33	1	1
1179	31830	14305.3	86.245	5841.95	316.559	0.704677	0.732585	121	12.1	5.17806e-05	5.17806e-06	2	189.597	687.289	1	1
1180	31890	39961	116.748	10705.1	396.167	0.622416	0.857125	199	19.9	4.64731e-05	4.64731e-06	2	347.428	1259.42	1	1
1181	31864.6	20170.4	81.508	5217.83	271.132	0.408663	0.891947	318	31.8	0.000152362	1.52362e-05	2	169.341	613.862	1	1
1182	31914.2	21669.1	81.1944	5177.76	288.108	0.491899	0.783867	98	9.8	4.73178e-05	4.73178e-06	2	168.041	609.148	1	1
1183	31990.5	22446	72.841	4167.18	263.961	0.790776	0.751576	184	18.4	0.000110387	1.10387e-05	2	135.243	490.256	1	1
1184	32005.6	3345.04	87.9022	6068.61	289.886	0.323064	0.907495	147	14.7	6.05575e-05	6.05575e-06	2	196.953	713.955	1	1
1185	32069	2070.56	156.636	19269.7	512.092	0.307297	0.923401	274	27.4	3.5548e-05	3.5548e-06	2	625.387	2267.03	1	1
1186	32112.4	13183.4	78.5341	4844.02	277.183	0.770478	0.79229	53	5.3	2.73533e-05	2.73533e-06	2	157.21	569.885	1	1
1187	32136.1	39642.1	93.2346	6827.23	341.055	0.756373	0.737575	116	11.6	4.2477e-05	4.2477e-06	2	221.573	803.204	1	1
1188	32168	24165.4	82.3209	5322.43	281.769	0.393418	0.84243	127	12.7	5.96532e-05	5.96532e-06	2	172.736	626.168	1	1
1189	32206.1	11479.6	84.8121	5649.44	280.612	0.178518	0.901579	154	15.4	6.81483e-05	6.81483e-06	2	183.349	664.64	1	1
1190	32193.5	21742.1	73.0178	4187.43	250.126	0.395526	0.841083	89	8.9	5.31352e-05	5.31352e-06	2	135.9	492.639	1	1
1191	32202.9	4446.41	39.1316	1202.67	149.121	0.76629	0.67964	53	5.3	0.000110172	1.10172e-05	2	39.0317	141.49	1	1
1192	32222	15852.4	62.2739	3045.8	208.298	0.523451	0.882148	82	8.2	6.73058e-05	6.73058e-06	2	98.8495	358.329	1	1
1193	32204	5031.48	47.0261	1736.87	166.818	0.580519	0.784321	49	4.9	7.0529e-05	7.0529e-06	2	56.3692	204.338	1	1
1194	32287.3	36303.6	74.0803	4310.18	251.273	0.545064	0.857857	111	11.1	6.43824e-05	6.43824e-06	2	139.884	507.081	1	1
1195	32300.1	3059.61	89.6595	6313.68	350.551	0.685424	0.645639	97	9.7	3.84087e-05	3.84087e-06	2	204.906	742.786	1	1
1196	32307	21439.4	48.0576	1813.9	165.866	0.579676	0.828531	61	6.1	8.4073e-05	8.4073e-06	2	58.869	213.4	1	1
1197	32365.3	9573.99	58.5461	2692.07	197.769	0.293555	0.864931	42	4.2	3.90034e-05	3.90034e-06	2	87.3694	316.714	1	1
1198	32414.8	30028.4	93.5135	6868.13	325.462	0.707169	0.814794	106	10.6	3.8584e-05	3.8584e-06	2	222.901	808.015	1	1
1199	32435.3	35127.9	78.5201	4842.3	291.54	0.624694	0.715921	93	9.3	4.80144e-05	4.80144e-06	2	157.154	569.682	1	1
1200	32457.8	2615.6	82.8128	5386.22	273.681	0.437663	0.903661	175	17.5	8.12257e-05	8.12257e-06	2	174.806	633.674	1	1
1201	32457.4	35829.9	93.4322	6856.19	316.948	0.25572	0.857663	171	17.1	6.23524e-05	6.23524e-06	2	222.513	806.611	1	1
1202	32497.7	4533.9	114.373	10273.9	378.768	0.615379	0.899909	802	80.2	0.000195154	1.95154e-05	2	333.433	1208.7	1	1
1203	32489.9	19273.1	58.7194	2708.03	198.424	0.435282	0.864317	51	5.1	4.70822e-05	4.70822e-06	2	87.8874	318.592	1	1
1204	32525.9	22916.3	102.187	8201.19	338.788	0.50763	0.897908	134	13.4	4.08477e-05	4.08477e-06	2	266.165	964.846	1	1
1205	32518.3	21535.3	72.3864	4115.32	250.58	0.510507	0.823606	163	16.3	9.90201e-05	9.90201e-06	2	133.56	484.156	1	1
1206	32543.1	16982.1	52.4499	2160.62	194.927	0.775354	0.714566	74	7.4	8.56236e-05	8.56236e-06	2	70.1215	254.191	1	1
1207	32567.7	3423.39	84.9626	5669.51	279.292	0.361802	0.913355	353	35.3	0.000155657	1.55657e-05	2	184	667.001	1	1
1208	32561.6	34600.1	77.8917	4765.1	273.915	0.496537	0.798091	71	7.1	3.725e-05	3.725e-06	2	154.648	560.601	1	1
1209	32600.7	37826.5	96.3076	7284.68	319.719	0.150108	0.89554	243	24.3	8.33941e-05	8.33941e-06	2	236.42	857.022	1	1
1210	32611	16182.6	77.8671	4762.09	265.253	0.500046	0.850524	86	8.6	4.51482e-05	4.51482e-06	2	154.551	560.246	1	1
1211	32623.3	34280.6	87.1673	5967.57	292.213	0.564567	0.878233	53	5.3	2.22033e-05	2.22033e-06	2	193.674	702.067	1	1
1212	32614.6	25297.5	51.5091	2083.81	184.662	0.632405	0.767912	45	4.5	5.39878e-05	5.39878e-06	2	67.6286	245.154	1	1
1213	32623.1	37588.7	75.8129	4514.15	251.246	0.365039	0.898641	59	5.9	3.2675e-05	3.2675e-06	2	146.504	531.076	1	1
1214	32676.5	6674.71	85.4563	5735.58	282.403	0.195969	0.903752	293	29.3	0.000127711	1.27711e-05	2	186.145	674.775	1	1
1215	32684	31189.7	87.695	6040.03	293.506	0.520002	0.881079	89	8.9	3.68376e-05	3.68376e-06	2	196.025	710.592	1	1
1216	32695.8	3362.07	83.5269	5479.51	278.649	0.569129	0.88682	128	12.8	5.83993e-05	5.83993e-06	2	177.834	644.649	1	1
1217	32764.4	38678.2	62.4579	3063.83	220.767	0.261618	0.789962	41	4.1	3.34549e-05	3.34549e-06	2	99.4345	360.45	1	1
1218	32820.3	26370.7	95.2317	7122.84	320.077	0.304446	0.873685	120	12	4.2118e-05	4.2118e-06	2	231.167	837.981	1	1
1219	32829	28231.6	140.892	15590.7	480.919	0.697901	0.847091	416	41.6	6.67065e-05	6.67065e-06	2	505.985	1834.2	1	1
1220	32862.6	29019.9	72.7366	4155.24	257.12	0.574601	0.78983	58	5.8	3.48957e-05	3.48957e-06	2	134.855	488.851	1	1
1221	32896.5	12833.7	76.5238	4599.21	264.822	0.492887	0.824107	170	17	9.24072e-05	9.24072e-06	2	149.264	541.084	1	1
1222	32895.7	38103.5	91.2436	6538.74	309.466	0.324519	0.85798	103	10.3	3.93806e-05	3.93806e-06	2	212.211	769.264	1	1
1223	32891.4	16160.2	57.2054	2570.19	209.322	0.544105	0.737133	62	6.2	6.03069e-05	6.03069e-06	2	83.4137	302.375	1	1
1224	32915.9	4514.73	77.4658	4713.14	265.697	0.366397	0.83897	141	14.1	7.4791e-05	7.4791e-06	2	152.962	554.486	1	1
1225	32946.6	13506.6	64.518	3269.28	217.346	0.448555	0.869679	92	9.2	7.03519e-05	7.03519e-06	2	106.102	384.621	1	1
1226	32934.9	37411.8	57.9352	2636.18	237.224	0.892121	0.588664	36	3.6	3.41404e-05	3.41404e-06	2	85.5554	310.138	1	1
1227	32974	1962.37	93.4337	6856.42	314.723	0.233354	0.869862	182	18.2	6.63612e-05	6.63612e-06	2	222.521	806.638	1	1
1228	33011.8	30955.5	45.9155	1655.8	153.312	0.586326	0.885245	47	4.7	7.09627e-05	7.09627e-06	2	53.7379	194.8	1	1
1229	33024.5	28113.4	121.481	11590.6	433.564	0.819973	0.774834	202	20.2	4.35698e-05	4.35698e-06	2	376.165	1363.6	1	1
1230	33037.8	4357.68	82.2448	5312.59	268.483	0.258287	0.926152	202	20.2	9.50572e-05	9.50572e-06	2	172.417	625.011	1	1
1231	33033.5	29783.1	95.4385	7153.8	316.225	0.430521	0.89899	115	11.5	4.01884e-05	4.01884e-06	2	232.172	841.624	1	1
1232	33081.2	40119.7	80.2431	5057.14	273.314	0.294877	0.850729	49	4.9	2.42232e-05	2.42232e-06	2	164.126	594.958	1	1
1233	33056.1	34839.8	81.2072	5179.39	269.104	0.495704	0.898771	89	8.9	4.29587e-05	4.29587e-06	2	168.094	609.34	1	1
1234	33055.7	6357.96	60.5847	2882.81	203.028	0.160657	0.878849	46	4.6	3.98916e-05	3.98916e-06	2	93.5598	339.154	1	1
1235	33091.8	16959.3	91.1442	6524.51	305.901	0.425946	0.876183	209	20.9	8.00827e-05	8.00827e-06	2	211.749	767.589	1	1
1236	33086.2	2347.53	70.8792	3945.73	238.437	0.193269	0.872151	151	15.1	9.56729e-05	9.56729e-06	2	128.056	464.204	1	1
1237	33101.4	31125.9	94.9136	7075.33	318.917	0.531064	0.874182	161	16.1	5.68878e-05	5.68878e-06	2	229.625	832.392	1	1
1238	33108.1	24979.3	85.8741	5791.81	287.734	0.559227	0.879105	108	10.8	4.66176e-05	4.66176e-06	2	187.969	681.389	1	1
1239	33097.7	22847.4	82.0766	5290.88	289.273	0.51491	0.794553	137	13.7	6.4734e-05	6.4734e-06	2	171.712	622.457	1	1
1240	33147.5	154.808	92.9153	6780.55	315.655	0.654116	0.855165	169	16.9	6.23106e-05	6.23106e-06	2	220.058	797.711	1	1
1241	33151.1	38774.3	112.53	9945.55	383.429	0.723811	0.850097	106	10.6	2.66451e-05	2.66451e-06	2	322.776	1170.06	1	1
1242	33194.4	39897.6	65.0405	3322.45	218.65	0.350276	0.873307	65	6.5	4.89098e-05	4.89098e-06	2	107.828	390.876	1	1
1243	33255.2	17762.1	41.6404	1361.82	151.841	0.423082	0.742253	49	4.9	8.99532e-05	8.99532e-06	2	44.197	160.214	1	1
1244	33270.3	11977.5	90.4621	6427.22	316.455	0.575512	0.806509	101	10.1	3.9286e-05	3.9286e-06	2	208.591	756.144	1	1
1245	33291.9	35306.8	69.8875	3836.09	245.566	0.77265	0.799393	113	11.3	7.36427e-05	7.36427e-06	2	124.498	451.305	1	1
1246	33398.8	36446.9	102.064	8181.55	365.025	0.850598	0.771616	80	8	2.44452e-05	2.44452e-06	2	265.527	962.535	1	1
1247	33454.3	23689.3	78.3566	4822.16	265.736	0.379891	0.858123	111	11.1	5.75469e-05	5.75469e-06	2	156.5	567.312	1	1
1248	33477.8	11084.5	89.5354	6296.21	308.215	0.252155	0.832877	79	7.9	3.13681e-05	3.13681e-06	2	204.339	740.731	1	1
1249	33584.5	18145.2	122.54	11793.6	405.755	0.401199	0.900182	437	43.7	9.26347e-05	9.26347e-06	2	382.755	1387.49	1	1
1250	33614.6	2631.3	94.3237	6987.65	326.181	0.793782	0.825322	855	85.5	0.000305897	3.05897e-05	2	226.78	822.076	1	1
1251	33663.2	5650.64	95.3284	7137.32	323.195	0.665951	0.858648	369	36.9	0.00012925	1.2925e-05	2	231.637	839.684	1	1
1252	33690.9	33357.6	114.495	10295.8	403.8	0.609691	0.793486	139	13.9	3.37515e-05	3.37515e-06	2	334.145	1211.28	1	1
1253	33696.6	30886.2	121.861	11663.2	419.479	0.822023	0.832929	101	10.1	2.16493e-05	2.16493e-06	2	378.522	1372.14	1	1
1254	33736.1	26503.2	60.3219	2857.85	203.073	0.491204	0.87085	41	4.1	3.58661e-05	3.58661e-06	2	92.7497	336.218	1	1
1255	33749.6	40210.6	90.6753	6457.54	333.595	0.819409	0.729184	130	13	5.03287e-05	5.03287e-06	2	209.575	759.711	1	1
1256	33777	4807.71	78.564	4847.71	261.466	0.343587	0.891077	105	10.5	5.41493e-05	5.41493e-06	2	157.329	570.319	1	1
1257	33815.1	29856.5	96.9444	7381.33	320.213	0.177715	0.904624	166	16.6	5.62229e-05	5.62229e-06	2	239.557	868.392	1	1
1258	33817.5	12946.4	82.6399	5363.76	291.069	0.555966	0.795586	189	18.9	8.80912e-05	8.80912e-06	2	174.077	631.031	1	1
1259	33815.8	20940.7	87.8866	6066.45	301.251	0.43111	0.840014	245	24.5	0.000100965	1.00965e-05	2	196.883	713.701	1	1
1260	33849.8	29473.4	105.938	8814.38	351.422	0.189215	0.896898	130	13	3.68716e-05	3.68716e-06	2	286.065	1036.99	1	1
1261	33840.6	29598.7	75.6361	4493.12	256.622	0.556223	0.857374	112	11.2	6.23174e-05	6.23174e-06	2	145.822	528.603	1	1
1262	33859.8	11916.5	96.0449	7245	354.164	0.938324	0.725838	637	63.7	0.000219807	2.19807e-05	2	235.132	852.352	1	1
1263	33896.2	38764.8	61.5539	2975.78	212.888	0.355682	0.825106	38	3.8	3.19243e-05	3.19243e-06	2	96.5772	350.092	1	1
1264	33925.3	37842.2	127.842	12836.1	463.976	0.907964	0.749297	319	31.9	6.21292e-05	6.21292e-06	2	416.589	1510.13	1	1
1265	33951	12460.1	74.7576	4389.35	260.97	0.136226	0.809894	124	12.4	7.06255e-05	7.06255e-06	2	142.454	516.394	1	1
1266	34047.8	2809.18	78.1089	4791.72	284.823	0.706015	0.742253	49	4.9	2.55649e-05	2.55649e-06	2	155.512	563.732	1	1
1267	34075.3	11098.4	103.466	8407.83	352.645	0.39873	0.84961	227	22.7	6.74966e-05	6.74966e-06	2	272.871	989.157	1	1
1268	34080.5	38102.3	101.195	8042.77	359.699	0.767462	0.781154	105	10.5	3.2638e-05	3.2638e-06	2	261.023	946.208	1	1
1269	34094.6	19928.7	85.3198	5717.28	292.424	0.350126	0.840183	200	20	8.74541e-05	8.74541e-06	2	185.551	672.622	1	1
1270	34184.6	32392.5	38.725	1177.8	136.41	0.667017	0.795405	73	7.3	0.000154949	1.54949e-05	2	38.2249	138.565	1	1
1271	34300.6	28274.6	78.7797	4874.37	277.858	0.75643	0.793385	118	11.8	6.05206e-05	6.05206e-06	2	158.195	573.456	1	1
1272	34357.7	25102.7	73.7006	4266.1	250.394	0.652651	0.855055	86	8.6	5.03973e-05	5.03973e-06	2	138.454	501.895	1	1
1273	34440.3	30866.4	175.011	24055.7	583.471	0.620322	0.887951	214	21.4	2.224e-05	2.224e-06	2	780.713	2830.08	1	1
1274	34436.9	12745.3	79.9345	5018.32	263.166	0.281322	0.910562	237	23.7	0.000118067	1.18067e-05	2	162.866	590.391	1	1
1275	34461.1	26423	83.2948	5449.11	284.411	0.561007	0.846531	135	13.5	6.19367e-05	6.19367e-06	2	176.847	641.072	1	1
1276	34516.3	16477.4	66.3505	3457.62	234.743	0.633398	0.788499	98	9.8	7.08579e-05	7.08579e-06	2	112.215	406.779	1	1
1277	34521.2	31436.8	102.329	8224.14	355.291	0.677102	0.818714	153	15.3	4.65095e-05	4.65095e-06	2	266.909	967.545	1	1
1278	34542.9	9919.71	83.1364	5428.41	282.519	0.355069	0.854648	231	23.1	0.000106385	1.06385e-05	2	176.176	638.636	1	1
1279	34568.2	10233.8	72.6604	4146.53	248.367	0.569966	0.844709	113	11.3	6.81292e-05	6.81292e-06	2	134.573	487.828	1	1
1280	34568.8	8780.21	80.2543	5058.55	269.617	0.299317	0.874462	123	12.3	6.07881e-05	6.07881e-06	2	164.172	595.124	1	1
1281	34650.3	38958.8	149.827	17630.6	549.86	0.949002	0.73278	231	23.1	3.27555e-05	3.27555e-06	2	572.191	2074.19	1	1
1282	34614.5	6606.47	68.6909	3705.85	243.324	0.307579	0.786551	96	9.6	6.47625e-05	6.47625e-06	2	120.271	435.982	1	1
1283	34653.8	33234.4	88.6862	6177.35	295.907	0.530595	0.886548	82	8.2	3.31858e-05	3.31858e-06	2	200.482	726.747	1	1
1284	34707.3	11121.7	136.299	14590.6	452.376	0.656121	0.89595	296	29.6	5.07176e-05	5.07176e-06	2	473.529	1716.54	1	1
1285	34676.4	3411.57	65.4472	3364.12	218.561	0.58139	0.884989	104	10.4	7.72861e-05	7.72861e-06	2	109.181	395.779	1	1
1286	34675.1	9576.78	53.5338	2250.85	182.598	0.443202	0.848324	44	4.4	4.88705e-05	4.88705e-06	2	73.0497	264.805	1	1
1287	34751.6	35028.4	90.9587	6497.98	325.042	0.857526	0.772874	73	7.3	2.80857e-05	2.80857e-06	2	210.888	764.468	1	1
1288	34838	30006.6	52.4642	2161.8	194.747	0.56909	0.716284	47	4.7	5.43529e-05	5.43529e-06	2	70.1598	254.329	1	1
1289	34866.4	9921.37	67.7391	3603.86	221.948	0.277064	0.919339	172	17.2	0.000119316	1.19316e-05	2	116.961	423.984	1	1
1290	34920.1	2920.85	111.946	9842.51	375.592	0.660958	0.876766	357	35.7	9.0678e-05	9.0678e-06	2	319.433	1157.94	1	1
1291	34933.6	1380.58	80.3221	5067.1	263.683	0.238193	0.915809	276	27.6	0.000136172	1.36172e-05	2	164.45	596.13	1	1
1292	34940.8	25736.7	55.589	2426.99	192.186	0.708504	0.825726	52	5.2	5.35643e-05	5.35643e-06	2	78.7664	285.528	1	1
1293	34966.1	3702.87	79.7946	5000.77	266.775	0.495428	0.882992	143	14.3	7.14891e-05	7.14891e-06	2	162.297	588.325	1	1
1294	34988.5	1059.26	87.6003	6027	291.552	0.525556	0.891002	114	11.4	4.72872e-05	4.72872e-06	2	195.602	709.059	1	1
1295	35005.7	17485.3	74.7125	4384.05	258.794	0.739082	0.822578	146	14.6	8.32563e-05	8.32563e-06	2	142.282	515.771	1	1
1296	35006.5	35052.2	87.2262	5975.63	291.758	0.781812	0.882159	53	5.3	2.21734e-05	2.21734e-06	2	193.935	703.015	1	1
1297	35017.1	37531	55.8174	2446.97	191.387	0.332234	0.839491	38	3.8	3.88234e-05	3.88234e-06	2	79.415	287.879	1	1
1298	35026.4	70.2995	46.1464	1672.5	165.954	0.538521	0.76313	48	4.8	7.17489e-05	7.17489e-06	2	54.2799	196.765	1	1
1299	35099.8	30725.8	123.448	11969.1	418.839	0.7218	0.857387	146	14.6	3.04953e-05	3.04953e-06	2	388.449	1408.13	1	1
1300	35074.4	34103.6	81.6939	5241.66	278.564	0.044236	0.848845	79	7.9	3.76789e-05	3.76789e-06	2	170.115	616.666	1	1
1301	35157.9	27006.1	78.6095	4853.34	267.103	0.523885	0.854853	111	11.1	5.71772e-05	5.71772e-06	2	157.512	570.981	1	1
1302	35165	14299.8	85.3644	5723.26	292.395	0.647317	0.841225	161	16.1	7.03271e-05	7.03271e-06	2	185.745	673.325	1	1
1303	35183.2	30649.7	99.0742	7709.23	338.989	0.495123	0.843045	197	19.7	6.38845e-05	6.38845e-06	2	250.198	906.968	1	1
1304	35186.1	17135.1	66.1432	3436.06	222.328	0.406191	0.873539	73	7.3	5.31132e-05	5.31132e-06	2	111.515	404.242	1	1
1305	35196.9	9822.96	90.003	6362.15	317.059	0.806279	0.795304	229	22.9	8.99852e-05	8.99852e-06	2	206.48	748.489	1	1
1306	35198	24336.5	65.5402	3373.69	232.35	0.673349	0.785289	50	5	3.70514e-05	3.70514e-06	2	109.491	396.905	1	1
1307	35268	10531.4	174.559	23931.8	582.356	0.564954	0.886765	538	53.8	5.62013e-05	5.62013e-06	2	776.692	2815.51	1	1
1308	35213.4	18290.2	91.6122	6591.69	317.056	0.330188	0.824014	108	10.8	4.09607e-05	4.09607e-06	2	213.929	775.493	1	1
1309	35236.5	13540.6	90.6103	6448.3	300.874	0.486385	0.895126	147	14.7	5.69918e-05	5.69918e-06	2	209.275	758.623	1	1
1310	35235.4	4250.97	88.3563	6131.47	294.83	0.537117	0.886403	106	10.6	4.32196e-05	4.32196e-06	2	198.993	721.35	1	1
1311	35258.2	13969.6	95.9135	7225.19	321.981	0.607913	0.875788	442	44.2	0.000152937	1.52937e-05	2	234.489	850.022	1	1
1312	35236.8	29295.9	47.2425	1752.89	160.731	0.591008	0.852644	68	6.8	9.69824e-05	9.69824e-06	2	56.8891	206.223	1	1
1313	35266.2	22218.5	77.7359	4746.07	256.449	0.585355	0.906864	154	15.4	8.11198e-05	8.11198e-06	2	154.031	558.361	1	1
1314	35273.5	8085.03	62.5632	3074.17	214.238	0.585149	0.841675	45	4.5	3.65953e-05	3.65953e-06	2	99.7701	361.666	1	1
1315	35341.8	21652.8	79.6656	4984.62	265.412	0.743456	0.8892	165	16.5	8.27546e-05	8.27546e-06	2	161.772	586.425	1	1
1316	35373.8	28189.1	114.689	10330.9	389.134	0.37423	0.857329	183	18.3	4.42848e-05	4.42848e-06	2	335.282	1215.4	1	1
1317	35460.6	32665.3	67.0805	3534.13	225.022	0.514044	0.877087	85	8.5	6.0128e-05	6.0128e-06	2	114.698	415.78	1	1
1318	35463.4	7152.93	61.8451	3004	215.331	0.621482	0.81414	108	10.8	8.988e-05	8.988e-06	2	97.4931	353.412	1	1
1319	35487.8	24575.6	69.8619	3833.29	231.925	0.349171	0.895538	179	17.9	0.000116741	1.16741e-05	2	124.407	450.975	1	1
1320	35496.6	1692.26	65.0965	3328.17	223.52	0.420591	0.837113	52	5.2	3.90605e-05	3.90605e-06	2	108.014	391.549	1	1
1321	35576.2	33220.1	90.1883	6388.38	310.356	0.125814	0.833449	110	11	4.30469e-05	4.30469e-06	2	207.331	751.574	1	1
1322	35588.2	30195	86.2691	5845.22	302.02	0.443091	0.805265	164	16.4	7.01428e-05	7.01428e-06	2	189.703	687.673	1	1
1323	35595.4	25775.9	100.777	7976.48	349.488	0.450984	0.820646	104	10.4	3.25958e-05	3.25958e-06	2	258.872	938.409	1	1
1324	35647.4	9276.7	57.8019	2624.06	198.781	0.681687	0.834513	36	3.6	3.42979e-05	3.42979e-06	2	85.1624	308.714	1	1
1325	35736.6	2003.43	139.794	15348.5	482.6	0.41758	0.828134	587	58.7	9.56121e-05	9.56121e-06	2	498.125	1805.7	1	1
1326	35699.4	7953.74	81.9435	5273.74	269.693	0.137806	0.911148	108	10.8	5.1197e-05	5.1197e-06	2	171.156	620.441	1	1
1327	35753.3	32518.8	92.3684	6700.95	310.553	0.45165	0.873124	368	36.8	0.000137294	1.37294e-05	2	217.475	788.347	1	1
1328	35810.7	33728	200.33	31519.7	761.962	0.914382	0.682222	462	46.2	3.66437e-05	3.66437e-06	2	1022.95	3708.2	1	1
1329	35793.8	20410.5	78.2795	4812.67	265.661	0.328941	0.856918	195	19.5	0.000101295	1.01295e-05	2	156.192	566.196	1	1
1330	35860.8	39970.1	195.122	29902.2	708.517	0.735685	0.748535	232	23.2	1.93966e-05	1.93966e-06	2	970.456	3517.9	1	1
1331	35855.1	5169.25	72.6055	4140.27	235.92	0.630822	0.934776	196	19.6	0.00011835	1.1835e-05	2	134.37	487.091	1	1
1332	35859.1	38953.8	96.9124	7376.47	317.907	0.0658205	0.917188	229	22.9	7.76117e-05	7.76117e-06	2	239.398	867.819	1	1
1333	35866.9	34953.8	71.6418	4031.09	239.024	0.297425	0.886649	81	8.1	5.02345e-05	5.02345e-06	2	130.827	474.246	1	1
1334	35873.3	27378.2	76.7358	4624.72	264.91	0.51561	0.828133	47	4.7	2.54069e-05	2.54069e-06	2	150.092	544.085	1	1
1335	35916.2	23943	65.8863	3409.41	228.396	0.582349	0.821324	89	8.9	6.52605e-05	6.52605e-06	2	110.65	401.108	1	1
1336	35995.3	36609.3	104.815	8628.53	354.226	0.282768	0.864144	118	11.8	3.41889e-05	3.41889e-06	2	280.033	1015.12	1	1
1337	35998.6	25086.1	82.7556	5378.8	283.361	0.22007	0.841812	130	13	6.04225e-05	6.04225e-06	2	174.565	632.799	1	1
1338	35993.6	24591.5	62.859	3103.31	235.423	0.289864	0.70362	36	3.6	2.90013e-05	2.90013e-06	2	100.716	365.095	1	1
1339	36017.1	20948	98.788	7664.75	347.118	0.775895	0.799382	177	17.7	5.77318e-05	5.77318e-06	2	248.755	901.736	1	1
1340	36034.4	677.789	100.659	7957.86	332.404	0.530721	0.905053	151	15.1	4.74374e-05	4.74374e-06	2	258.267	936.219	1	1
1341	36041.3	95.3514	74.8821	4403.99	255.499	0.492489	0.847769	90	9	5.10901e-05	5.10901e-06	2	142.929	518.116	1	1
1342	36052.7	37215.6	94.4295	7003.35	318.418	0.689183	0.868003	152	15.2	5.42598e-05	5.42598e-06	2	227.289	823.923	1	1
1343	36210.1	38468.9	169.728	22625.3	570.286	0.24799	0.874217	258	25.8	2.85079e-05	2.85079e-06	2	734.291	2661.8	1	1
1344	36170.9	17451.1	49.7394	1943.08	175.302	0.635654	0.794564	38	3.8	4.88913e-05	4.88913e-06	2	63.0616	228.598	1	1
1345	36237	2800.03	90.681	6458.37	304.612	0.496208	0.874657	339	33.9	0.000131225	1.31225e-05	2	209.602	759.808	1	1
1346	36244.5	36198.9	101.956	8164.18	342.682	0.432965	0.873652	156	15.6	4.77697e-05	4.77697e-06	2	264.963	960.491	1	1
1347	36245.3	37304.8	74.3206	4338.19	256.526	0.711887	0.828426	102	10.2	5.87803e-05	5.87803e-06	2	140.793	510.375	1	1
1348	36268.5	11966.1	66.8259	3507.35	238.563	0.0621433	0.774431	65	6.5	4.63312e-05	4.63312e-06	2	113.829	412.63	1	1
1349	36283.8	15236.7	90.8967	6489.13	300.899	0.362757	0.900646	122	12.2	4.70017e-05	4.70017e-06	2	210.6	763.426	1	1
1350	36295.8	8854.3	49.7373	1942.92	173.186	0.763836	0.814024	38	3.8	4.88956e-05	4.88956e-06	2	63.0561	228.578	1	1
1351	36418.2	31293.9	85.1218	5690.78	294.065	0.698607	0.826981	233	23.3	0.000102359	1.02359e-05	2	184.691	669.504	1	1
1352	36415.5	15244.5	59.8922	2817.28	201.713	0.342907	0.870103	73	7.3	6.47788e-05	6.47788e-06	2	91.433	331.445	1	1
1353	36432	4653.08	73.568	4250.78	251.683	0.340762	0.843277	93	9.3	5.46959e-05	5.46959e-06	2	137.956	500.091	1	1
1354	36434.1	1046.13	70.0082	3849.36	248.278	0.640117	0.78473	57	5.7	3.70192e-05	3.70192e-06	2	124.928	452.865	1	1
1355	36553.2	39678.8	201.129	31771.7	678.289	0.74222	0.867802	264	26.4	2.07732e-05	2.07732e-06	2	1031.13	3737.84	1	1
1356	36544.3	26749	141.738	15778.3	517.499	0.878476	0.740374	230	23	3.64425e-05	3.64425e-06	2	512.074	1856.27	1	1
1357	36486.6	33147.2	66.2402	3446.14	223.619	0.638714	0.866018	81	8.1	5.87614e-05	5.87614e-06	2	111.842	405.428	1	1
1358	36494.5	7283.02	74.1397	4317.1	247.061	0.443232	0.88878	148	14.8	8.57057e-05	8.57057e-06	2	140.109	507.894	1	1
1359	36589.2	21572.2	119.439	11204.3	425.626	0.861416	0.777208	300	30	6.69386e-05	6.69386e-06	2	363.628	1318.15	1	1
1360	36616.4	20843.6	57.5922	2605.06	211.739	0.533331	0.730176	37	3.7	3.55078e-05	3.55078e-06	2	84.5456	306.478	1	1
1361	36641.5	34155.5	61.7989	2999.52	213.49	0.378435	0.827005	48	4.8	4.00064e-05	4.00064e-06	2	97.3475	352.885	1	1
1362	36651.8	33175.8	72.3511	4111.31	267.646	0.533924	0.721222	47	4.7	2.85797e-05	2.85797e-06	2	133.43	483.684	1	1
1363	36762.8	4340.79	53.2829	2229.8	182.166	0.393145	0.844389	48	4.8	5.38165e-05	5.38165e-06	2	72.3667	262.329	1	1
1364	36785.2	11721.8	58.3208	2671.39	204.092	0.689767	0.805924	39	3.9	3.64979e-05	3.64979e-06	2	86.6983	314.281	1	1
1365	36824.2	28770.8	75.7892	4511.34	275.103	0.75362	0.749076	58	5.8	3.21413e-05	3.21413e-06	2	146.412	530.745	1	1
1366	36841.3	7394.7	71.0595	3965.83	233.988	0.29549	0.91024	127	12.7	8.00589e-05	8.00589e-06	2	128.708	466.568	1	1
1367	36894.8	4269.97	75.7711	4509.18	261.77	0.799547	0.826928	204	20.4	0.000113103	1.13103e-05	2	146.343	530.492	1	1
1368	36872.9	37849	58.0512	2646.74	204.702	0.506599	0.793739	50	5	4.72278e-05	4.72278e-06	2	85.8984	311.382	1	1
1369	36910.8	15794.5	74.395	4346.88	256.871	0.500536	0.82786	136	13.6	7.8217e-05	7.8217e-06	2	141.075	511.398	1	1
1370	36943.6	37789.5	86.6328	5894.61	294.394	0.718272	0.854687	93	9.3	3.94428e-05	3.94428e-06	2	191.306	693.484	1	1
1371	36960.6	39487.4	65.1564	3334.29	226.003	0.4628	0.820327	48	4.8	3.59896e-05	3.59896e-06	2	108.212	392.27	1	1
1372	36992.1	2685.14	46.7452	1716.18	164.674	0.627476	0.795292	36	3.6	5.24419e-05	5.24419e-06	2	55.6977	201.904	1	1
1373	36996.6	13186.3	48.8195	1871.88	167.204	0.484647	0.841382	65	6.5	8.68114e-05	8.68114e-06	2	60.7505	220.221	1	1
1374	37019.1	33666.7	94.0788	6951.41	312.951	0.537115	0.891929	113	11.3	4.06392e-05	4.06392e-06	2	225.604	817.814	1	1
1375	37058.1	8474.51	112.829	9998.45	381.332	0.740078	0.864042	203	20.3	5.07579e-05	5.07579e-06	2	324.493	1176.29	1	1
1376	37218.4	24619.9	97.913	7529.57	343.014	0.502342	0.804186	158	15.8	5.24598e-05	5.24598e-06	2	244.367	885.832	1	1
1377	37225	7342.34	55.6695	2434.03	184.934	0.42795	0.89434	106	10.6	0.000108873	1.08873e-05	2	78.9947	286.356	1	1
1378	37278.2	2742.69	68.4794	3683.07	242.777	0.399098	0.785247	43	4.3	2.91876e-05	2.91876e-06	2	119.532	433.302	1	1
1379	37324.4	30622	76.9592	4651.69	273.174	0.641143	0.783327	54	5.4	2.90217e-05	2.90217e-06	2	150.968	547.258	1	1
1380	37336	22293.2	82.3196	5322.27	274.668	0.404901	0.886524	224	22.4	0.000105218	1.05218e-05	2	172.731	626.149	1	1
1381	37345.5	16199.6	50.4047	1995.41	183.618	0.751524	0.743722	43	4.3	5.38736e-05	5.38736e-06	2	64.7598	234.754	1	1
1382	37371.1	8058.33	99.9549	7846.9	355.485	0.708052	0.780306	183	18.3	5.83033e-05	5.83033e-06	2	254.666	923.165	1	1
1383	37376.3	24931.1	97.2879	7433.75	329.892	0.233081	0.858371	104	10.4	3.49756e-05	3.49756e-06	2	241.258	874.559	1	1
1384	37387	13668	79.2504	4932.79	271.614	0.745949	0.840233	64	6.4	3.2436e-05	3.2436e-06	2	160.091	580.329	1	1
1385	37384.4	39163.3	92.0485	6654.62	319.363	0.66113	0.819907	98	9.8	3.68166e-05	3.68166e-06	2	215.971	782.896	1	1
1386	37457.8	33381.7	74.3686	4343.79	250.961	0.267559	0.866697	69	6.9	3.97118e-05	3.97118e-06	2	140.975	511.035	1	1
1387	37481.8	4993.71	69.2021	3761.22	239.191	0.564113	0.82613	228	22.8	0.000151547	1.51547e-05	2	122.068	442.496	1	1
1388	37501.2	17489.6	54.2923	2315.08	185.659	0.398291	0.844	46	4.6	4.96743e-05	4.96743e-06	2	75.1344	272.362	1	1
1389	37530.7	7004.24	76.0769	4545.65	258.544	0.303999	0.854548	109	10.9	5.99475e-05	5.99475e-06	2	147.526	534.782	1	1
1390	37542.3	13511.3	96.1796	7265.34	326.797	0.643763	0.854887	175	17.5	6.02174e-05	6.02174e-06	2	235.792	854.746	1	1
1391	37580.3	20718.1	61.2792	2949.29	220.229	0.601095	0.764147	130	13	0.000110196	1.10196e-05	2	95.7172	346.975	1	1
1392	37605.7	4500.53	73.3884	4230.04	254.087	0.718961	0.823359	63	6.3	3.72337e-05	3.72337e-06	2	137.283	497.652	1	1
1393	37607.1	19647.5	87.3224	5988.82	297.745	0.380965	0.848914	165	16.5	6.88783e-05	6.88783e-06	2	194.363	704.568	1	1
1394	37624.2	31165.1	85.1042	5688.42	281.956	0.474882	0.899162	55	5.5	2.41719e-05	2.41719e-06	2	184.614	669.226	1	1
1395	37727.7	38823	96.765	7354.04	322.389	0.605176	0.889154	77	7.7	2.61761e-05	2.61761e-06	2	238.671	865.182	1	1
1396	37798.2	8092.35	71.9176	4062.19	259.726	0.498322	0.756728	53	5.3	3.26179e-05	3.26179e-06	2	131.836	477.904	1	1
1397	37813.9	36063.4	97.2081	7421.55	339.766	0.451467	0.807874	203	20.3	6.83819e-05	6.83819e-06	2	240.862	873.124	1	1
1398	37867.5	32804.3	91.3312	6551.31	323.617	0.679719	0.786094	72	7.2	2.74754e-05	2.74754e-06	2	212.618	770.742	1	1
1399	37864.3	9881.79	65.5111	3370.7	216.358	0.429173	0.904869	137	13.7	0.000101611	1.01611e-05	2	109.394	396.553	1	1
1400	37899.5	16871.5	80.9367	5144.95	275.171	0.297998	0.853856	115	11.5	5.588e-05	5.588e-06	2	166.976	605.288	1	1
1401	37957.7	5200.43	168.107	22195.3	626.836	0.955615	0.709844	284	28.4	3.19888e-05	3.19888e-06	2	720.333	2611.21	1	1
1402	37940.2	18649.9	77.093	4667.88	255.22	0.190934	0.900535	128	12.8	6.85535e-05	6.85535e-06	2	151.493	549.163	1	1
1403	37988	21860.3	76.6547	4614.96	260.758	0.600284	0.852908	73	7.3	3.95453e-05	3.95453e-06	2	149.776	542.936	1	1
1404	37996	11860.1	77.773	4750.58	266.373	0.729321	0.841352	60	6	3.15751e-05	3.15751e-06	2	154.177	558.892	1	1
1405	37990	25108.8	68.9354	3732.28	234.415	0.67469	0.853517	59	5.9	3.95201e-05	3.95201e-06	2	121.129	439.092	1	1
1406	38056.3	23846.2	92.9656	6787.88	311.823	0.471071	0.87726	85	8.5	3.13058e-05	3.13058e-06	2	220.296	798.574	1	1
1407	38074.8	5282.19	44.4632	1552.71	157.356	0.609044	0.788014	72	7.2	0.000115926	1.15926e-05	2	50.3924	182.672	1	1
1408	38090.6	27383.5	76.737	4624.86	281.491	0.745264	0.733467	156	15.6	8.43268e-05	8.43268e-06	2	150.097	544.102	1	1
1409	38125.1	4612	61.9681	3015.97	202.545	0.406871	0.923829	225	22.5	0.000186507	1.86507e-05	2	97.8812	354.819	1	1
1410	38221.6	13792.9	75.7713	4509.2	252.33	0.11939	0.889959	66	6.6	3.65919e-05	3.65919e-06	2	146.343	530.494	1	1
1411	38229	6085.18	67.2586	3552.92	255.396	0.884128	0.684492	40	4	2.81458e-05	2.81458e-06	2	115.308	417.991	1	1
1412	38283.2	26922.4	106.276	8870.8	373.81	0.737698	0.797759	123	12.3	3.46643e-05	3.46643e-06	2	287.896	1043.62	1	1
1413	38279.9	5656.32	48.952	1882.05	170.066	0.475314	0.817723	68	6.8	9.0327e-05	9.0327e-06	2	61.0807	221.418	1	1
1414	38316	19744.4	105.792	8790.13	349.117	0.287785	0.906284	218	21.8	6.20013e-05	6.20013e-06	2	285.278	1034.13	1	1
1415	38343.6	4105.68	66.4971	3472.92	236.023	0.59015	0.783423	108	10.8	7.77444e-05	7.77444e-06	2	112.711	408.579	1	1
1416	38433.4	8655.73	93.979	6936.67	318.613	0.624939	0.858687	264	26.4	9.51464e-05	9.51464e-06	2	225.125	816.079	1	1
1417	38421.4	26670.7	80.8378	5132.38	289.241	0.751103	0.770919	125	12.5	6.0888e-05	6.0888e-06	2	166.568	603.809	1	1
1418	38444	568.19	88.8482	6199.93	306.496	0.628171	0.829369	76	7.6	3.06455e-05	3.06455e-06	2	201.215	729.404	1	1
1419	38433	4844.41	71.1641	3977.51	238.937	0.382157	0.875497	84	8.4	5.27969e-05	5.27969e-06	2	129.088	467.942	1	1
1420	38556	4853.83	68.4926	3684.48	233.875	0.317726	0.846486	65	6.5	4.41039e-05	4.41039e-06	2	119.578	433.469	1	1
1421	38603.8	11609	49.0931	1892.91	162.335	0.177879	0.902639	68	6.8	8.98086e-05	8.98086e-06	2	61.4333	222.696	1	1
1422	38726.3	39637.3	89.9764	6358.39	327.227	0.797536	0.746205	58	5.8	2.28045e-05	2.28045e-06	2	206.357	748.046	1	1
1423	38751.1	17155.9	68.6435	3700.75	245.308	0.551531	0.772817	41	4.1	2.76971e-05	2.76971e-06	2	120.105	435.382	1	1
1424	38846.8	2488.58	90.8512	6482.63	299.198	0.54089	0.910007	208	20.8	8.02144e-05	8.02144e-06	2	210.39	762.662	1	1
1425	38952.1	4622.48	77.9296	4769.74	259.155	0.234365	0.892456	133	13.3	6.97103e-05	6.97103e-06	2	154.799	561.146	1	1
1426	39062.4	8558.64	101.296	8058.81	353.806	0.508389	0.809006	539	53.9	0.000167208	1.67208e-05	2	261.544	948.096	1	1
1427	39082.2	20471.5	54.0348	2293.18	184.893	0.378175	0.842955	77	7.7	8.39447e-05	8.39447e-06	2	74.4235	269.785	1	1
1428	39095.9	35976.6	68.1951	3652.55	230.428	0.469944	0.86444	66	6.6	4.51739e-05	4.51739e-06	2	118.541	429.712	1	1
1429	39107.1	29757.2	97.5192	7469.13	356.103	0.835901	0.740163	142	14.2	4.7529e-05	4.7529e-06	2	242.406	878.721	1	1
1430	39160.4	12128.9	71.5284	4018.34	244.144	0.179127	0.847157	87	8.7	5.41268e-05	5.41268e-06	2	130.413	472.746	1	1
1431	39172	14912.9	94.2874	6982.28	306.78	0.532006	0.932293	200	20	7.16099e-05	7.16099e-06	2	226.605	821.444	1	1
1432	39157.4	21593.1	58.4588	2684.04	200.396	0.699527	0.839886	63	6.3	5.86802e-05	5.86802e-06	2	87.1088	315.769	1	1
1433	39176.4	33672.1	95.5085	7164.3	326.282	0.453383	0.845664	136	13.6	4.74575e-05	4.74575e-06	2	232.513	842.859	1	1
1434	39196.3	38293.8	56.9356	2546	201.665	0.441456	0.786697	133	13.3	0.000130597	1.30597e-05	2	82.6286	299.529	1	1
1435	39211.4	6732.52	69.7424	3820.18	232.257	0.373209	0.88993	77	7.7	5.03903e-05	5.03903e-06	2	123.982	449.433	1	1
1436	39222.9	11018.1	101.347	8066.93	361.169	0.684837	0.777135	252	25.2	7.80967e-05	7.80967e-06	2	261.807	949.05	1	1
1437	39280.3	21466.9	80.6822	5112.64	285.697	0.651556	0.787127	192	19.2	9.3885e-05	9.3885e-06	2	165.927	601.487	1	1
1438	39404	31458.7	143.587	16192.8	506.199	0.915754	0.794127	221	22.1	3.41201e-05	3.41201e-06	2	525.527	1905.04	1	1
1439	39425.8	30406.9	94.8133	7060.39	317.61	0.473926	0.879527	128	12.8	4.53233e-05	4.53233e-06	2	229.14	830.634	1	1
1440	39455.9	29346	108.377	9224.99	357.552	0.22501	0.90677	120	12	3.25204e-05	3.25204e-06	2	299.391	1085.29	1	1
1441	39449.9	28121.4	48.7516	1866.67	180.58	0.808301	0.719345	69	6.9	9.24105e-05	9.24105e-06	2	60.5816	219.608	1	1
1442	39471.6	8256.09	74.9282	4409.41	261.658	0.565555	0.809321	44	4.4	2.49466e-05	2.49466e-06	2	143.105	518.754	1	1
1443	39498.8	11467.5	87.0239	5947.94	301.225	0.744723	0.823748	120	12	5.04376e-05	5.04376e-06	2	193.037	699.758	1	1
1444	39513.2	37491.6	88.6225	6168.47	313.795	0.603684	0.787222	168	16.8	6.80881e-05	6.80881e-06	2	200.194	725.703	1	1
1445	39533.8	23693.1	79.2326	4930.58	272.028	0.701757	0.837301	107	10.7	5.42533e-05	5.42533e-06	2	160.019	580.068	1	1
1446	39556.3	28567.5	72.9166	4175.83	250.968	0.470067	0.833137	66	6.6	3.95132e-05	3.95132e-06	2	135.524	491.274	1	1
1447	39610.5	21005.6	66.2135	3443.36	231.601	0.193822	0.806696	46	4.6	3.33976e-05	3.33976e-06	2	111.752	405.101	1	1
1448	39634.5	131.377	52.7084	2181.97	181.457	0.113532	0.832744	87	8.7	9.96806e-05	9.96806e-06	2	70.8144	256.702	1	1
1449	39693.7	18238.8	133.457	13988.6	444.387	0.739015	0.890145	348	34.8	6.21936e-05	6.21936e-06	2	453.99	1645.72	1	1
1450	39797.9	21204.8	163.309	20946.5	539.57	0.695175	0.904119	557	55.7	6.64788e-05	6.64788e-06	2	679.806	2464.3	1	1
1451	39774.9	2594.16	121.253	11547.2	411.461	0.686507	0.857094	331	33.1	7.16626e-05	7.16626e-06	2	374.756	1358.49	1	1
1452	39799.1	38059.3	100.566	7943.08	382.011	0.697874	0.683986	101	10.1	3.17887e-05	3.17887e-06	2	257.788	934.48	1	1
1453	39824.1	20800.5	86.8868	5929.22	301.255	0.686903	0.820992	133	13.3	5.60782e-05	5.60782e-06	2	192.429	697.555	1	1
1454	39838.5	14443.9	51.0052	2043.24	173.567	0.342866	0.852305	47	4.7	5.75068e-05	5.75068e-06	2	66.3119	240.381	1	1
1455	39879.7	32119	96.3219	7286.86	322.976	0.323014	0.877827	220	22	7.54784e-05	7.54784e-06	2	236.49	857.277	1	1
1456	39876.3	14039.1	67.6078	3589.9	248.028	0.797242	0.733317	52	5.2	3.62127e-05	3.62127e-06	2	116.508	422.342	1	1
1457	39920.6	29541.6	70.0174	3850.36	244.395	0.286063	0.810075	155	15.5	0.00010064	1.0064e-05	2	124.961	452.984	1	1
1458	39927.2	23701.9	39.1088	1201.26	132.209	0.259991	0.863625	37	3.7	7.70022e-05	7.70022e-06	2	38.9863	141.325	1	1
1459	40007.3	20340.5	47.9577	1806.37	164.327	0.523708	0.840616	87	8.7	0.000120407	1.20407e-05	2	58.6246	212.514	1	1
1460	40007.3	16415.4	81.0813	5163.35	265.988	0.0545569	0.917101	167	16.7	8.08584e-05	8.08584e-06	2	167.573	607.452	1	1
1461	40048.7	1732.97	113.731	10158.9	395.15	0.528562	0.817584	363	36.3	8.93305e-05	8.93305e-06	2	329.701	1195.17	1	1
1462	40004.8	1484.76	45.4791	1624.48	156.146	0.603992	0.837267	38	3.8	5.84803e-05	5.84803e-06	2	52.7215	191.115	1	1
1463	40036.4	7404.24	75.8098	4513.78	286.919	0.857955	0.689018	75	7.5	4.15394e-05	4.15394e-06	2	146.492	531.034	1	1
1464	40038	32888.5	70.2284	3873.6	263.829	0.78882	0.699329	51	5.1	3.29151e-05	3.29151e-06	2	125.715	455.718	1	1
1465	40068.3	37604	107.789	9125.09	384.764	0.520807	0.774564	114	11.4	3.12326e-05	3.12326e-06	2	296.149	1073.54	1	1
1466	40071.5	39158.5	83.928	5532.27	282.311	0.308625	0.872285	77	7.7	3.47958e-05	3.47958e-06	2	179.546	650.856	1	1
1467	40067.3	27256.3	61.3839	2959.37	219.986	0.60467	0.768454	79	7.9	6.67373e-05	6.67373e-06	2	96.0443	348.161	1	1
1468	40121.4	14502.5	85.8658	5790.69	293.638	0.42034	0.843949	109	10.9	4.70583e-05	4.70583e-06	2	187.933	681.257	1	1
1469	40129.7	5861.87	62.6449	3082.2	210.918	0.406861	0.870654	86	8.6	6.97554e-05	6.97554e-06	2	100.031	362.612	1	1
1470	40142.7	36480.9	92.6508	6741.99	317.262	0.30502	0.841709	51	5.1	1.89113e-05	1.89113e-06	2	218.807	793.175	1	1
1471	40202.5	15985.5	77.6679	4737.76	262.47	0.56906	0.864221	133	13.3	7.01808e-05	7.01808e-06	2	153.761	557.384	1	1
1472	40200.3	31444.4	64.5122	3268.69	218.385	0.241653	0.861264	71	7.1	5.43031e-05	5.43031e-06	2	106.083	384.552	1	1
1473	40202.1	36242	67.3734	3565.06	228.574	0.403232	0.857476	39	3.9	2.73488e-05	2.73488e-06	2	115.702	419.419	1	1
1474	40255.7	35388.9	67.3248	3559.91	245.58	0.725239	0.741759	122	12.2	8.56762e-05	8.56762e-06	2	115.535	418.814	1	1

## Sheet: ClusterVerticesSelect
ID	Vertex X (nm)	Vertex Y (nm)
1	69.69	10560.2
1	61.89	10565.5
1	30.49	10588.3
1	22.59	10604.1
1	20.29	10615.5
1	36.89	10659.4
1	84.29	10638.9
1	98.59	10629.5
1	103.59	10626.1
1	98.59	10583.1
1	90.99	10567.3
1	69.69	10560.2
2	61.29	6612.06
2	127.99	6656.96
2	151.39	6638.56
2	153.89	6627.26
2	134.79	6594.56
2	96.79	6599.56
2	61.29	6612.06
3	91.59	28058
3	91.59	28063.9
3	92.99	28098.1
3	94.89	28119
3	101.99	28132.7
3	128.09	28121.8
3	157.69	28095.9
3	157.29	28077.8
3	141.39	28064.6
3	120.59	28056.4
3	94.99	28047.6
3	91.59	28058
4	259.39	34257.5
4	256.29	34248.9
4	248.19	34248.1
4	178.39	34267.7
4	132.79	34315.2
4	135.39	34350.2
4	144.39	34392
4	203.89	34419.5
4	206.39	34418.9
4	267.39	34357.9
4	265.39	34289.8
4	259.39	34257.5
5	192.09	11588.1
5	225.69	11588
5	241.19	11581
5	266.09	11556.7
5	269.79	11531
5	254.89	11514.3
5	246.29	11508.1
5	221.89	11498.5
5	215.89	11497.6
5	206.89	11497
5	173.49	11514.1
5	165.69	11527.4
5	161.49	11557.5
5	192.09	11588.1
6	199.89	12316.8
6	221.69	12336.4
6	225.99	12339.1
6	248.69	12349.1
6	345.09	12305.3
6	318.89	12287.1
6	277.89	12274.4
6	266.69	12271.6
6	231.69	12267.9
6	206.29	12293.9
6	199.89	12316.8
7	208.09	38081.2
7	212.69	38099.7
7	235.79	38115.1
7	241.19	38118.2
7	266.19	38114.6
7	281.19	38068.7
7	283.59	38054.6
7	252.89	38034.5
7	208.09	38081.2
8	229.79	3791.56
8	265.79	3813.16
8	329.39	3815.06
8	343.09	3808.26
8	343.99	3778.76
8	339.39	3758.76
8	331.89	3752.56
8	311.19	3747.86
8	266.29	3748.96
8	245.19	3773.56
8	229.79	3791.56
9	269.59	14556.4
9	260.49	14588
9	309.79	14634.9
9	329.29	14608.8
9	349.29	14557.4
9	331.29	14546.6
9	307.89	14535.3
9	289.59	14534.9
9	278.29	14542.8
9	269.59	14556.4
10	371.19	33470.7
10	380.79	33482.9
10	418.39	33474.5
10	440.89	33449.2
10	435.89	33439.5
10	397.49	33411.8
10	376.19	33432.2
10	372.99	33442.2
10	371.19	33470.7
11	384.69	17610.2
11	385.39	17616.1
11	399.39	17651.7
11	434.19	17662
11	461.69	17655
11	499.39	17617.4
11	495.99	17593.9
11	483.09	17570.3
11	473.49	17563.4
11	417.09	17554.7
11	389.79	17571.6
11	386.69	17589.9
11	384.69	17610.2
12	445.99	36070.9
12	418.79	36092.6
12	407.09	36122.5
12	417.79	36143.3
12	433.19	36165
12	447.99	36158
12	452.69	36150.1
12	462.09	36130.3
12	480.19	36091.3
12	464.79	36068.2
12	445.99	36070.9
13	465.79	36498
13	437.39	36506.1
13	432.49	36515.3
13	430.09	36531.2
13	452.89	36555.5
13	477.39	36538.4
13	479.89	36527.3
13	474.79	36507.6
13	465.79	36498
14	477.89	34709.1
14	475.79	34731.3
14	502.79	34757.9
14	504.89	34758.4
14	541.89	34765.2
14	551.49	34759.9
14	562.99	34734.8
14	583.79	34686.5
14	583.29	34685.6
14	550.99	34643.3
14	534.09	34637.1
14	517.39	34639.3
14	502.19	34660.9
14	479.49	34694
14	477.89	34709.1
15	508.89	909.26
15	523.19	965.76
15	549.39	981.86
15	569.99	982.16
15	573.19	982.16
15	603.49	953.66
15	551.19	907.76
15	508.89	909.26
16	593.49	13392.3
16	594.89	13400.6
16	603.99	13425.8
16	607.69	13426.1
16	641.09	13417.8
16	656.99	13409
16	680.79	13394.8
16	647.89	13367.3
16	613.69	13379.2
16	593.49	13392.3
17	607.39	32404.3
17	611.59	32420
17	617.69	32429.7
17	665.09	32437.1
17	674.09	32429.9
17	702.39	32391.2
17	702.09	32371.5
17	684.29	32354.4
17	644.29	32338.8
17	626.49	32350.7
17	608.49	32387.4
17	607.89	32391
17	607.39	32404.3
18	628.09	4363.06
18	641.49	4382.86
18	646.59	4387.36
18	658.19	4383.56
18	670.69	4379.46
18	684.49	4361.26
18	686.19	4338.56
18	684.89	4315.96
18	674.09	4302.86
18	653.89	4290.46
18	622.99	4317.76
18	620.99	4332.46
18	628.09	4363.06
19	692.69	1322.76
19	693.29	1338.06
19	698.19	1347.56
19	714.49	1355.86
19	729.09	1354.86
19	739.69	1348.06
19	740.59	1346.66
19	761.49	1303.76
19	723.49	1293.76
19	706.79	1303.26
19	697.59	1315.56
19	692.69	1322.76
20	701.89	13078.1
20	720.19	13090.5
20	752.09	13108.9
20	769.49	13098.4
20	784.09	13089.1
20	790.19	13038.8
20	790.19	13019.5
20	757.19	13010.9
20	748.69	13010.4
20	710.99	13021
20	707.19	13025
20	701.89	13078.1
21	703.59	37972.9
21	709.09	38002.3
21	737.09	38023.8
21	743.49	38020.9
21	765.69	38010
21	761.79	37977.1
21	735.89	37956
21	711.59	37963.9
21	703.59	37972.9
22	742.69	20318.1
22	763.59	20350.7
22	799.89	20368.5
22	828.09	20351.1
22	859.39	20321.9
22	848.79	20300.8
22	819.19	20252.4
22	783.89	20258.1
22	757.49	20288.5
22	742.69	20318.1
23	761.29	14904.6
23	766.59	14914.1
23	793.89	14957.5
23	824.59	14946.7
23	835.09	14942.9
23	860.29	14902.3
23	854.69	14847
23	818.69	14843.6
23	769.99	14864.5
23	766.09	14881.3
23	761.29	14904.6
24	763.09	3901.96
24	790.39	3927.86
24	806.49	3936.26
24	824.69	3922.66
24	826.79	3920.76
24	839.09	3876.86
24	824.89	3869.86
24	806.79	3876.46
24	763.09	3901.96
25	812.69	15283.1
25	795.49	15290.2
25	794.99	15318.7
25	801.69	15326.3
25	823.99	15347.6
25	838.09	15345.5
25	839.29	15345
25	846.89	15339.5
25	867.49	15308.9
25	871.09	15297.5
25	847.49	15285.2
25	812.69	15283.1
26	834.09	5184.06
26	798.99	5198.06
26	793.09	5201.86
26	796.49	5230.46
26	813.59	5247.56
26	818.09	5250.06
26	837.39	5252.26
26	856.59	5240.96
26	862.79	5237.06
26	875.29	5227.56
26	892.39	5210.56
26	884.69	5195.16
26	834.09	5184.06
27	804.69	1891.66
27	814.39	1926.76
27	825.89	1935.36
27	865.09	1943.86
27	886.99	1942.86
27	899.59	1932.56
27	900.99	1907.56
27	895.79	1897.16
27	882.89	1877.96
27	862.99	1868.16
27	832.59	1858.56
27	815.49	1869.06
27	804.69	1891.66
28	851.89	30117.5
28	855.69	30121.1
28	876.09	30119.3
28	918.19	30109.2
28	904.39	30072.9
28	890.99	30058.5
28	869.79	30043.1
28	864.69	30049.4
28	859.59	30059.2
28	854.49	30073.1
28	853.19	30087.8
28	851.89	30117.5
29	921.79	19646.1
29	930.09	19683.5
29	941.59	19682.8
29	969.59	19674
29	999.89	19651.2
29	998.39	19624.6
29	972.19	19615.5
29	947.59	19613.3
29	921.79	19646.1
30	958.29	17062.9
30	968.19	17080.9
30	1008.39	17066
30	1052.89	17043.5
30	1049.39	17017.5
30	1047.79	17013
30	1021.99	16993.5
30	1010.59	16999.5
30	989.69	17016.4
30	969.79	17042.1
30	958.29	17062.9
31	948.59	32626.4
31	958.39	32640
31	979.09	32637.2
31	993.09	32632.6
31	1009.59	32623.3
31	1019.99	32615.9
31	1075.09	32574.3
31	1076.69	32530.1
31	1076.59	32513.8
31	1031.79	32519.2
31	994.59	32550.2
31	950.49	32616
31	948.59	32626.4
32	988.49	22207.5
32	995.79	22245.7
32	1006.19	22283.8
32	1040.69	22280.1
32	1076.69	22258.7
32	1081.09	22225
32	1050.29	22196.5
32	1031.89	22185.4
32	1009.29	22176.6
32	998.29	22175.4
32	988.49	22207.5
33	1016.69	37450.2
33	1018.29	37466.1
33	1036.09	37489.5
33	1047.09	37472.7
33	1052.19	37450.2
33	1049.69	37444.1
33	1042.59	37433.1
33	1023.99	37429.4
33	1016.69	37450.2
34	1104.29	19299.7
34	1071.99	19265.3
34	1033.99	19270.5
34	1018.69	19286.5
34	1015.89	19291.5
34	1021.29	19310.5
34	1039.29	19353.5
34	1058.59	19354.1
34	1116.99	19330.5
34	1104.29	19299.7
35	1041.89	29779.1
35	1083.69	29790
35	1122.79	29766.4
35	1129.09	29749.4
35	1104.09	29690.7
35	1086.99	29691.7
35	1074.89	29706
35	1041.89	29779.1
36	1058.99	29976.4
36	1061.79	29997.9
36	1064.39	30013.8
36	1094.69	30024.3
36	1120.09	30017.4
36	1118.89	29998.6
36	1117.89	29983.5
36	1113.39	29966.4
36	1058.99	29976.4
37	1065.69	7531.26
37	1085.99	7553.56
37	1088.39	7553.86
37	1115.89	7546.86
37	1123.49	7541.36
37	1136.49	7521.56
37	1136.69	7509.46
37	1119.69	7499.46
37	1106.89	7498.56
37	1090.59	7499.06
37	1081.49	7509.06
37	1065.69	7531.26
38	1072.19	3862.66
38	1091.19	3919.96
38	1095.59	3928.96
38	1215.59	3994.46
38	1238.09	3989.86
38	1270.09	3979.56
38	1275.49	3955.16
38	1246.29	3897.96
38	1167.59	3856.66
38	1072.19	3862.66
39	1105.39	38718.5
39	1128.49	38788.3
39	1133.59	38789.2
39	1169.09	38783.7
39	1190.49	38723.9
39	1191.19	38697.8
39	1178.19	38686.1
39	1163.89	38674
39	1140.39	38677.7
39	1105.39	38718.5
40	1118.49	25561.7
40	1142.49	25581.4
40	1158.09	25582.1
40	1181.09	25579.4
40	1187.09	25547.7
40	1180.79	25516.7
40	1142.79	25521.2
40	1124.59	25528.7
40	1118.79	25556.4
40	1118.49	25561.7
41	1127.69	32437.2
41	1160.09	32438.7
41	1198.79	32433.4
41	1193.99	32391.2
41	1183.09	32375.7
41	1173.19	32367.7
41	1142.69	32362.4
41	1126.39	32399.1
41	1117.39	32436.5
41	1127.69	32437.2
42	1167.69	7109.46
42	1140.19	7125.16
42	1112.39	7152.06
42	1157.49	7213.36
42	1166.89	7222.76
42	1176.09	7226.36
42	1197.29	7223.76
42	1218.59	7215.16
42	1234.59	7201.56
42	1228.69	7170.26
42	1169.79	7110.96
42	1167.69	7109.46
43	1215.79	12866.3
43	1213.79	12858.7
43	1192.69	12846.3
43	1165.49	12850.2
43	1163.99	12856.5
43	1172.09	12881.6
43	1197.69	12892.5
43	1208.09	12884.9
43	1217.29	12872.4
43	1215.79	12866.3
44	1168.99	24027.4
44	1169.59	24045.5
44	1201.29	24048.6
44	1216.59	24047.3
44	1232.79	24044.8
44	1239.39	24028.9
44	1242.59	24010.8
44	1242.89	24002.2
44	1242.79	24000.3
44	1236.99	23989.4
44	1215.49	23980.1
44	1208.09	23981.4
44	1194.49	23989.2
44	1177.99	24002.1
44	1168.99	24027.4
45	1197.99	21372
45	1220.59	21391.5
45	1286.69	21408.7
45	1318.99	21393.6
45	1294.29	21308.9
45	1279.49	21301.1
45	1216.89	21323.3
45	1200.59	21348.6
45	1197.99	21372
46	1197.19	15686.8
46	1192.99	15701.6
46	1202.79	15724.4
46	1228.99	15762.1
46	1256.89	15754.7
46	1259.59	15737.9
46	1262.19	15719.9
46	1260.79	15699.7
46	1258.49	15691.1
46	1229.89	15682.6
46	1197.19	15686.8
47	1208.69	26555.5
47	1217.59	26565.4
47	1289.89	26584.4
47	1333.19	26533.4
47	1295.79	26507.1
47	1267.49	26496.5
47	1235.89	26526.2
47	1218.49	26544.2
47	1208.69	26555.5
48	1228.49	3589.86
48	1239.89	3618.16
48	1248.69	3626.46
48	1273.49	3606.86
48	1264.49	3593.86
48	1245.99	3584.46
48	1236.59	3581.06
48	1228.49	3589.86
49	1290.39	9238.46
49	1301.19	9249.36
49	1367.39	9294.96
49	1399.39	9297.86
49	1463.69	9191.76
49	1461.19	9177.76
49	1450.69	9165.66
49	1437.49	9157.76
49	1379.99	9148.96
49	1362.19	9155.46
49	1314.39	9194.86
49	1302.19	9209.76
49	1290.39	9238.46
50	1308.29	3167.66
50	1309.69	3179.46
50	1328.99	3203.06
50	1352.99	3221.36
50	1387.89	3190.56
50	1377.09	3135.46
50	1366.09	3097.56
50	1350.39	3092.06
50	1310.89	3113.36
50	1308.29	3167.66
51	1419.09	22692.4
51	1473.49	22682.9
51	1499.19	22675.5
51	1527.89	22666.8
51	1512.69	22646.5
51	1466.09	22593.2
51	1435.29	22582.7
51	1343.19	22568
51	1344.49	22616.7
51	1345.59	22631.5
51	1385.89	22686.2
51	1419.09	22692.4
52	1349.69	13010.3
52	1350.99	13014.5
52	1363.89	13031.9
52	1367.89	13036.8
52	1406.99	13066.2
52	1417.89	13055.6
52	1441.19	13011.4
52	1433.49	12977.7
52	1425.49	12968.2
52	1398.39	12965.2
52	1348.19	12989.7
52	1349.69	13010.3
53	1417.99	26846.4
53	1391.69	26860.2
53	1363.69	26888.6
53	1353.69	26904.8
53	1401.19	26947.9
53	1441.89	26937.7
53	1460.19	26899.1
53	1449.29	26844.8
53	1417.99	26846.4
54	1380.89	23399.7
54	1392.09	23409
54	1432.89	23426
54	1470.99	23417.2
54	1447.29	23369.1
54	1393.59	23374.1
54	1391.79	23375.8
54	1380.89	23399.7
55	1389.79	22833.2
55	1398.59	22844.1
55	1432.39	22847.3
55	1509.99	22798.5
55	1528.29	22776.5
55	1538.49	22764.1
55	1550.09	22748.6
55	1569.09	22699.7
55	1499.19	22675.5
55	1442.99	22710.2
55	1412.39	22763.3
55	1399.49	22786.5
55	1389.79	22833.2
56	1395.49	3804.26
56	1425.39	3834.36
56	1458.99	3831.36
56	1492.19	3789.46
56	1442.69	3744.86
56	1427.09	3741.96
56	1407.99	3761.76
56	1395.49	3804.26
57	1430.09	21063.4
57	1447.89	21068.4
57	1481.29	21053.6
57	1500.09	21039.1
57	1527.69	21009.2
57	1511.69	20966.7
57	1488.29	20966.2
57	1473.49	20967.3
57	1455.09	20983.2
57	1443.69	21002.2
57	1434.89	21033.4
57	1430.09	21063.4
58	1483.09	38028.8
58	1478.19	38032.5
58	1486.99	38071.7
58	1494.69	38091.6
58	1568.89	38115.3
58	1607.59	38104.1
58	1614.99	38072.7
58	1616.09	38048.1
58	1584.59	38041.4
58	1499.09	38028.5
58	1483.09	38028.8
59	1530.39	28801.9
59	1540.09	28822.8
59	1559.09	28849
59	1573.99	28839.6
59	1590.39	28812.2
59	1579.59	28773.3
59	1570.49	28757.3
59	1554.89	28751.3
59	1533.19	28795.2
59	1530.39	28801.9
60	1546.39	12284.3
60	1561.09	12323.5
60	1619.09	12335.2
60	1638.29	12311.8
60	1645.39	12285.3
60	1634.49	12276.9
60	1608.99	12266.7
60	1601.39	12265.4
60	1546.39	12284.3
61	1552.29	9600.06
61	1558.79	9623.66
61	1578.19	9620.66
61	1602.79	9605.76
61	1623.99	9592.66
61	1629.89	9586.36
61	1625.99	9577.06
61	1611.99	9554.76
61	1594.09	9554.86
61	1583.79	9559.26
61	1554.69	9588.36
61	1552.29	9600.06
62	1584.69	14385.1
62	1621.89	14403.7
62	1668.49	14371.5
62	1669.19	14370.7
62	1673.39	14362.7
62	1671.59	14339.1
62	1613.69	14316.5
62	1586.39	14315.2
62	1584.69	14385.1
63	1607.49	23342.2
63	1609.49	23364.8
63	1611.09	23369.5
63	1640.49	23390.6
63	1642.79	23391.8
63	1650.89	23393.5
63	1690.69	23369
63	1690.19	23351.5
63	1688.99	23337.8
63	1687.59	23332.4
63	1647.49	23320.5
63	1639.49	23323.7
63	1607.49	23342.2
64	1607.59	22859.6
64	1631.99	22882.7
64	1648.89	22891.8
64	1662.99	22877.2
64	1662.79	22870.7
64	1657.29	22862.3
64	1636.09	22846.8
64	1620.59	22841.8
64	1607.59	22859.6
65	1642.39	17324.3
65	1646.19	17341.8
65	1648.79	17349
65	1653.79	17360.3
65	1667.99	17375
65	1716.59	17331.9
65	1703.39	17313.4
65	1680.19	17284
65	1642.39	17324.3
66	1652.49	27202
66	1666.19	27213.4
66	1687.29	27230.7
66	1735.39	27190.5
66	1744.99	27155.4
66	1745.39	27145.9
66	1742.79	27136.8
66	1696.79	27135.4
66	1677.19	27138.3
66	1652.49	27202
67	1671.79	35968.5
67	1691.49	35986.2
67	1704.69	35991
67	1739.59	35987.7
67	1734.09	35963.5
67	1711.09	35929.8
67	1686.99	35932.5
67	1671.79	35968.5
68	1759.69	36231.1
68	1702.49	36277.7
68	1703.09	36291.6
68	1708.99	36319.6
68	1717.29	36335.5
68	1770.29	36319.1
68	1782.49	36310.8
68	1784.09	36269.1
68	1779.79	36229.6
68	1778.09	36228.2
68	1759.69	36231.1
69	1860.69	15088.2
69	1813.19	15098.8
69	1791.99	15106.9
69	1784.09	15127.1
69	1796.29	15163.2
69	1805.49	15165.4
69	1827.29	15162.7
69	1841.29	15160.4
69	1865.99	15125.4
69	1860.69	15088.2
70	1795.59	6881.66
70	1803.29	6892.26
70	1828.89	6926.36
70	1838.69	6930.66
70	1860.59	6934.36
70	1888.29	6928.86
70	1916.69	6911.66
70	1927.89	6899.76
70	1896.99	6847.46
70	1836.89	6841.56
70	1798.99	6859.96
70	1795.59	6881.66
71	1808.59	14464.4
71	1857.99	14492.7
71	1870.49	14461.9
71	1869.59	14445.5
71	1832.49	14425.6
71	1817.99	14446.6
71	1808.59	14464.4
72	1824.19	28747
72	1887.39	28778
72	1920.69	28744.6
72	1929.69	28729.1
72	1933.89	28715.2
72	1915.09	28689.2
72	1908.39	28686.4
72	1902.69	28687.3
72	1831.19	28723.9
72	1824.19	28747
73	1838.59	9396.56
73	1840.09	9414.96
73	1842.29	9424.56
73	1888.89	9433.76
73	1912.59	9427.86
73	1920.09	9424.76
73	1929.49	9419.96
73	1940.39	9411.16
73	1955.39	9389.96
73	1951.19	9356.76
73	1920.79	9339.96
73	1843.49	9351.86
73	1838.59	9396.56
74	1874.99	10218.7
74	1908.29	10246.1
74	1926.69	10260.9
74	1946.09	10250.7
74	1952.49	10202.7
74	1945.49	10171.2
74	1888.19	10204.1
74	1874.99	10218.7
75	1891.79	3545.76
75	1895.19	3581.26
75	1905.79	3599.96
75	1920.79	3612.36
75	1947.69	3584.26
75	1957.09	3565.46
75	1958.99	3528.36
75	1935.79	3514.96
75	1932.09	3514.16
75	1904.69	3518.16
75	1902.19	3520.66
75	1891.79	3545.76
76	1886.79	21155.9
76	1890.29	21176.4
76	1913.59	21198.5
76	1937.59	21208.1
76	1973.99	21183.7
76	1976.79	21172.3
76	1983.39	21144.3
76	1980.99	21130.6
76	1961.99	21107
76	1920.49	21103.9
76	1899.49	21121.4
76	1886.79	21155.9
77	1893.99	8416.46
77	1907.99	8446.86
77	1953.29	8444.36
77	1971.49	8413.56
77	1952.49	8395.26
77	1930.19	8384.86
77	1909.69	8378.16
77	1893.99	8416.46
78	1934.19	35297.6
78	1937.59	35321.2
78	1952.89	35339.8
78	1974.59	35339.1
78	1991.39	35315.3
78	1999.59	35293.1
78	1958.69	35253.4
78	1935.39	35261.1
78	1934.19	35297.6
79	1924.69	17466.8
79	2026.89	17534.4
79	2088.89	17552.5
79	2102.39	17537.5
79	2104.19	17532.6
79	2091.79	17474.8
79	2081.59	17465.6
79	2014.09	17407.1
79	1985.99	17407
79	1959.39	17419.4
79	1932.69	17446.4
79	1924.69	17466.8
80	1968.79	14114.8
80	1986.99	14185.3
80	1999.99	14189.8
80	2040.49	14184.6
80	2063.49	14158.2
80	2053.99	14133.4
80	2029.89	14103.4
80	1989.49	14099.2
80	1968.79	14114.8
81	1986.09	36448.3
81	1984.59	36459.9
81	1994.49	36479.4
81	2000.69	36488.5
81	2021.49	36485.7
81	2044.09	36477.4
81	2074.49	36458.3
81	2080.69	36450.4
81	2087.09	36441.9
81	2089.19	36433.9
81	2078.49	36415.7
81	2070.49	36408.4
81	2065.19	36405.8
81	2007.19	36397.4
81	1996.89	36406.9
81	1986.09	36448.3
82	2101.39	34939.8
82	2090.39	34919.1
82	2041.39	34935.6
82	2020.79	34964.3
82	2019.99	34967.9
82	2037.19	34978
82	2088.99	34996.2
82	2100.69	34964
82	2101.39	34939.8
83	2036.19	5272.76
83	2039.59	5300.06
83	2040.19	5303.46
83	2061.79	5318.36
83	2143.69	5315.76
83	2141.19	5226.16
83	2068.79	5196.66
83	2059.59	5204.16
83	2040.99	5224.06
83	2036.19	5272.76
84	2033.79	20740.5
84	2035.19	20793.9
84	2093.59	20789.1
84	2100.89	20787.2
84	2108.49	20784.9
84	2125.49	20765.7
84	2109.99	20731.2
84	2076.59	20709.1
84	2058.89	20705.5
84	2041.29	20713.2
84	2033.79	20740.5
85	2040.49	2256.56
85	2086.49	2278.06
85	2124.79	2293.96
85	2165.19	2273.26
85	2173.19	2246.36
85	2175.39	2235.76
85	2170.19	2210.26
85	2134.29	2196.56
85	2114.79	2195.36
85	2106.09	2194.96
85	2062.89	2219.16
85	2050.39	2227.86
85	2046.59	2232.36
85	2040.49	2256.56
86	2037.29	15745.2
86	2037.79	15755.1
86	2041.79	15763.2
86	2057.19	15772.8
86	2088.79	15781.5
86	2109.29	15780.4
86	2126.29	15779.2
86	2132.19	15763.6
86	2127.99	15752.4
86	2116.29	15733.5
86	2078.59	15722.3
86	2067.39	15728.1
86	2037.29	15745.2
87	2117.89	38398.4
87	2103.69	38385.8
87	2077.69	38398.9
87	2072.79	38410.9
87	2068.99	38421.2
87	2074.89	38430.9
87	2090.29	38454.5
87	2117.89	38398.4
88	2117.79	11642.7
88	2117.99	11656.1
88	2156.49	11675.5
88	2177.09	11675.1
88	2179.29	11674.8
88	2185.69	11672.3
88	2193.09	11649.5
88	2194.09	11640.2
88	2185.39	11623.2
88	2127.79	11629.6
88	2121.49	11633.8
88	2117.89	11641.5
88	2117.79	11642.7
89	2116.59	19903.8
89	2117.99	19926.3
89	2124.99	19948.3
89	2156.39	19994
89	2158.39	19994.7
89	2181.39	19996.8
89	2209.09	19990.8
89	2211.29	19974
89	2209.69	19953.1
89	2198.29	19907.9
89	2179.49	19902.1
89	2156.89	19900.9
89	2116.59	19903.8
90	2213.69	25827.1
90	2226.29	25855.1
90	2242.09	25876.1
90	2282.59	25851.5
90	2288.09	25825.2
90	2277.89	25818.5
90	2228.59	25796.6
90	2213.69	25827.1
91	2228.19	1360.66
91	2229.69	1367.06
91	2247.19	1408.66
91	2270.19	1400.86
91	2290.69	1391.56
91	2313.19	1348.96
91	2313.89	1346.36
91	2299.89	1335.06
91	2295.59	1333.26
91	2263.29	1334.36
91	2248.39	1342.26
91	2229.69	1357.56
91	2228.19	1360.66
92	2290.09	2207.86
92	2300.79	2232.36
92	2340.19	2251.06
92	2365.99	2245.56
92	2388.89	2226.86
92	2394.09	2212.36
92	2395.59	2203.86
92	2376.39	2189.56
92	2372.39	2187.76
92	2342.29	2174.26
92	2290.49	2195.06
92	2290.09	2207.86
93	2297.69	20905.2
93	2299.29	20929.2
93	2313.99	20943.4
93	2320.79	20948.8
93	2362.79	20920.3
93	2365.59	20916
93	2361.29	20880.9
93	2360.39	20878.3
93	2308.79	20873.9
93	2297.69	20905.2
94	2302.09	23186.8
94	2336.49	23226.9
94	2390.99	23234.3
94	2393.79	23231.5
94	2396.99	23225.5
94	2406.99	23206.4
94	2394.89	23188.5
94	2355.69	23143.8
94	2328.29	23155.4
94	2317.69	23167.8
94	2302.09	23186.8
95	2390.89	13708.7
95	2347.39	13720.8
95	2339.29	13725.1
95	2341.59	13746.8
95	2363.19	13767.2
95	2425.09	13753.9
95	2425.49	13724.1
95	2403.49	13706.5
95	2390.89	13708.7
96	2347.59	25936.9
96	2351.49	25956.7
96	2357.59	25985.7
96	2428.09	25975.1
96	2450.79	25945.9
96	2453.39	25924.6
96	2437.59	25921
96	2374.99	25922.3
96	2347.59	25936.9
97	2355.49	15679.6
97	2356.19	15691.1
97	2374.29	15730.4
97	2440.39	15702.6
97	2450.69	15687.5
97	2446.99	15650
97	2439.89	15645.4
97	2384.79	15639.2
97	2355.49	15679.6
98	2371.49	32917.7
98	2372.39	32972.3
98	2420.69	33081.8
98	2462.19	33118.4
98	2547.39	33070.4
98	2584.19	32963.6
98	2569.19	32898.1
98	2561.89	32884.1
98	2488.09	32840.7
98	2462.09	32846.9
98	2380.49	32904.1
98	2371.49	32917.7
99	2419.29	381.86
99	2431.29	399.26
99	2477.49	395.56
99	2487.29	385.46
99	2478.19	357.96
99	2451.09	358.56
99	2443.29	361.46
99	2431.89	369.56
99	2419.29	381.86
100	2428.49	10289.4
100	2451.79	10322.5
100	2467.39	10343.8
100	2488.89	10351.8
100	2503.19	10350.8
100	2511.09	10349.1
100	2540.29	10337.3
100	2534.49	10310.1
100	2516.29	10282.1
100	2484.49	10267.4
100	2453.19	10267.2
100	2434.99	10280.7
100	2428.49	10289.4
101	2453.49	21537.6
101	2459.39	21570.4
101	2459.89	21572.9
101	2475.79	21587.9
101	2521.29	21578.5
101	2529.29	21522.8
101	2503.79	21514.7
101	2484.79	21510.5
101	2477.39	21512.9
101	2458.09	21527.8
101	2453.59	21535.5
101	2453.49	21537.6
102	2464.09	35884.1
102	2468.49	35894
102	2513.19	35893.6
102	2562.79	35873
102	2550.79	35842.3
102	2509.69	35812.4
102	2469.79	35834.2
102	2464.09	35884.1
103	2579.99	20173.4
103	2604.29	20193.4
103	2619.59	20192
103	2630.79	20181.7
103	2649.29	20153.5
103	2655.79	20141.9
103	2641.39	20132.2
103	2629.39	20127.6
103	2592.09	20147.1
103	2579.99	20173.4
104	2650.19	27853.7
104	2652.79	27879.1
104	2662.49	27895.4
104	2696.89	27880.2
104	2733.19	27858.1
104	2732.49	27846.4
104	2726.69	27828.9
104	2707.29	27780.7
104	2680.39	27790
104	2659.19	27824.1
104	2652.19	27838.1
104	2650.19	27853.7
105	2675.89	12793.5
105	2698.09	12795.5
105	2728.29	12773.3
105	2740.69	12746.9
105	2741.29	12729.7
105	2740.99	12720.3
105	2704.89	12716.1
105	2685.99	12724.4
105	2657.89	12746.1
105	2650.79	12753.4
105	2650.69	12757.6
105	2652.89	12763.1
105	2675.89	12793.5
106	2681.49	36964.2
106	2682.89	36976.3
106	2721.99	36993.6
106	2746.39	36988.8
106	2763.89	36973.5
106	2776.09	36948.1
106	2745.99	36919.6
106	2720.29	36914.2
106	2715.39	36914.4
106	2709.29	36919.6
106	2681.49	36964.2
107	2721.79	37252.7
107	2718.59	37277.5
107	2724.49	37281.8
107	2731.19	37280.4
107	2764.39	37272
107	2770.09	37269.4
107	2772.19	37250
107	2772.69	37243.4
107	2770.99	37235.8
107	2767.39	37224
107	2735.79	37215.1
107	2729.69	37221.5
107	2724.09	37242.2
107	2721.79	37252.7
108	2693.59	18922.6
108	2705.99	18943.6
108	2740.99	18937.5
108	2772.59	18922.4
108	2777.29	18913.1
108	2755.69	18851.7
108	2727.79	18868.6
108	2700.99	18898.7
108	2693.59	18922.6
109	2742.59	29626.1
109	2752.39	29629.2
109	2796.39	29613.9
109	2807.19	29586.3
109	2816.99	29555.9
109	2817.29	29551.5
109	2816.89	29533.7
109	2816.09	29529.2
109	2792.89	29523.9
109	2750.69	29538.4
109	2719.09	29578.2
109	2711.29	29610.1
109	2742.59	29626.1
110	2716.29	33250.2
110	2760.09	33257.9
110	2781.89	33248.7
110	2800.39	33228.5
110	2789.89	33189.1
110	2773.59	33190.1
110	2730.69	33200.9
110	2721.49	33216.7
110	2716.29	33250.2
111	2729.19	24241.4
111	2742.09	24282
111	2752.79	24290.7
111	2762.29	24295.3
111	2801.29	24303.1
111	2827.89	24283.4
111	2870.09	24246.3
111	2877.89	24238.2
111	2851.99	24222
111	2769.19	24217.8
111	2737.49	24217.8
111	2729.19	24241.4
112	2753.99	3807.66
112	2763.79	3813.96
112	2794.19	3827.76
112	2830.99	3811.26
112	2822.09	3767.46
112	2798.09	3752.76
112	2769.39	3768.96
112	2753.99	3807.66
113	2796.29	13577.2
113	2810.19	13549.6
113	2804.89	13545.2
113	2777.29	13557.4
113	2757.29	13574.2
113	2755.19	13588
113	2781.19	13594.3
113	2788.29	13587.1
113	2794.39	13579.9
113	2796.29	13577.2
114	2856.39	9891.26
114	2793.49	9894.76
114	2796.49	9945.56
114	2834.99	9942.86
114	2840.19	9942.36
114	2851.79	9937.26
114	2883.99	9920.66
114	2880.39	9900.66
114	2867.99	9891.66
114	2856.39	9891.26
115	2839.99	16072.3
115	2868.39	16104.1
115	2892.39	16118.4
115	2903.89	16120.7
115	2923.89	16117.4
115	2933.19	16089.9
115	2940.99	16060
115	2906.99	16028.1
115	2865.59	16019.6
115	2854.29	16027
115	2841.39	16052.7
115	2839.99	16072.3
116	2887.59	11997.7
116	2890.79	12027.6
116	2893.79	12033.9
116	2913.59	12048.1
116	2933.29	12055.9
116	2961.69	12016.4
116	2959.59	11992.4
116	2907.09	11966.5
116	2899.49	11975.1
116	2887.59	11997.7
117	2987.39	16859.6
117	2988.59	16869.6
117	2993.39	16876.5
117	2995.49	16878.4
117	3017.99	16897.6
117	3035.89	16906
117	3072.49	16850.7
117	3054.19	16819
117	3016.89	16826.4
117	2987.39	16859.6
118	2987.39	39243.4
118	3003.29	39259.4
118	3013.89	39262.3
118	3066.69	39248.2
118	3069.19	39235.4
118	3067.19	39223.7
118	3034.19	39205.1
118	3014.09	39201.8
118	3003.59	39208.4
118	2992.39	39220
118	2991.39	39221.2
118	2987.39	39243.4
119	3076.39	3763.76
119	3049.69	3776.26
119	3039.49	3810.06
119	3044.59	3835.26
119	3055.89	3842.76
119	3088.89	3858.86
119	3119.89	3825.86
119	3125.29	3814.26
119	3124.39	3807.76
119	3116.59	3789.56
119	3111.09	3779.26
119	3088.59	3760.96
119	3076.39	3763.76
120	3113.59	17853.7
120	3139.59	17851
120	3136.79	17841.8
120	3121.69	17822.9
120	3098.29	17800.6
120	3073.09	17792.7
120	3066.59	17793.8
120	3055.89	17800
120	3059.89	17816.1
120	3064.79	17829.2
120	3113.59	17853.7
121	3062.09	21150.1
121	3079.09	21171
121	3083.09	21172
121	3107.59	21158.7
121	3113.89	21151
121	3125.79	21131.1
121	3122.99	21114.1
121	3092.29	21108
121	3068.79	21111.1
121	3062.09	21150.1
122	3068.09	35267.5
122	3085.39	35311.1
122	3123.09	35300.3
122	3140.09	35259.9
122	3131.99	35231.6
122	3076.29	35236.1
122	3073.99	35241.7
122	3068.09	35267.5
123	3152.09	12511.7
123	3174.09	12504.3
123	3187.19	12481.7
123	3151.99	12453.4
123	3124.49	12451.5
123	3104.59	12468.6
123	3120.19	12502.3
123	3152.09	12511.7
124	3143.49	13528.3
124	3148.39	13555
124	3198.79	13582.3
124	3236.89	13549
124	3216.49	13512
124	3208.19	13507
124	3197.29	13504.5
124	3176.19	13506.4
124	3149.29	13522.4
124	3143.49	13528.3
125	3158.79	23852.1
125	3180.19	23927.6
125	3216.59	23930.2
125	3230.89	23905.2
125	3247.59	23869.8
125	3239.19	23852.4
125	3197.49	23831.3
125	3162.59	23825.5
125	3158.79	23852.1
126	3181.59	27798.9
126	3175.19	27812.6
126	3218.19	27850
126	3222.19	27851
126	3240.19	27849.8
126	3250.29	27836.5
126	3263.39	27817.7
126	3255.99	27795.3
126	3236.49	27784.9
126	3226.79	27783.7
126	3216.39	27786.4
126	3181.59	27798.9
127	3191.69	4814.96
127	3212.39	4854.16
127	3228.89	4874.46
127	3253.69	4893.66
127	3284.89	4912.36
127	3300.49	4915.06
127	3313.19	4908.46
127	3332.19	4879.46
127	3336.39	4871.36
127	3352.09	4819.06
127	3348.59	4805.36
127	3332.69	4778.56
127	3232.29	4776.46
127	3214.39	4782.26
127	3203.89	4791.66
127	3191.69	4814.96
128	3216.49	24216.5
128	3225.19	24278
128	3230.59	24290.4
128	3242.19	24316.4
128	3284.09	24306.5
128	3295.79	24279.2
128	3298.09	24249.6
128	3297.49	24240.5
128	3274.49	24197.7
128	3216.49	24216.5
129	3376.69	16852.5
129	3368.39	16825.2
129	3317.99	16822.3
129	3273.59	16842.5
129	3262.99	16849.3
129	3251.79	16860.6
129	3245.09	16867.8
129	3233.19	16880.6
129	3219.89	16897.8
129	3239.69	16914.2
129	3257.29	16926.7
129	3295.09	16935.6
129	3327.79	16933.2
129	3367.79	16905.5
129	3376.59	16887.2
129	3379.29	16873
129	3376.69	16852.5
130	3231.69	31835.1
130	3257.69	31861.4
130	3279.29	31876.5
130	3292.79	31869.4
130	3332.69	31842.2
130	3315.89	31822.8
130	3265.19	31782
130	3251.89	31796.9
130	3240.99	31809.4
130	3231.69	31835.1
131	3303.59	15943.2
131	3312.89	16005.2
131	3323.19	16022.2
131	3350.89	16007.1
131	3363.99	15996.5
131	3381.69	15972.6
131	3383.99	15945.6
131	3374.49	15937
131	3326.09	15913.8
131	3314.39	15913.6
131	3303.69	15932.7
131	3303.59	15943.2
132	3304.69	35696.2
132	3297.19	35736.5
132	3312.69	35736.2
132	3360.49	35723.6
132	3413.99	35694.7
132	3411.99	35679.9
132	3404.29	35670.6
132	3348.19	35659.2
132	3313.79	35669.9
132	3304.69	35696.2
133	3421.59	33651
133	3429.09	33688.8
133	3435.59	33698.7
133	3443.19	33707.4
133	3467.49	33714.1
133	3485.99	33712.4
133	3500.79	33688.3
133	3501.49	33671.2
133	3478.99	33630.4
133	3465.09	33623.9
133	3421.59	33651
134	3440.29	4867.96
134	3454.29	4889.56
134	3467.99	4906.46
134	3483.99	4915.06
134	3514.19	4903.56
134	3523.39	4879.26
134	3505.49	4842.46
134	3457.89	4849.06
134	3443.69	4860.36
134	3440.29	4867.96
135	3576.19	5587.36
135	3581.69	5629.86
135	3631.99	5625.36
135	3638.19	5613.46
135	3643.19	5603.76
135	3651.99	5584.76
135	3648.19	5560.06
135	3604.19	5540.56
135	3591.19	5556.16
135	3576.19	5587.36
136	3618.09	14206.2
136	3650.79	14217.9
136	3677.09	14214.5
136	3689.49	14212.3
136	3705.49	14184.3
136	3704.39	14144.5
136	3642.89	14149
136	3620.79	14153.7
136	3618.09	14206.2
137	3622.09	3519.06
137	3630.89	3543.86
137	3642.99	3550.86
137	3672.69	3550.56
137	3704.49	3531.96
137	3708.99	3525.66
137	3704.59	3520.26
137	3692.39	3507.36
137	3681.99	3497.06
137	3658.89	3499.26
137	3622.09	3519.06
138	3754.69	15702.8
138	3776.99	15718.8
138	3803.89	15726.2
138	3809.89	15723.1
138	3838.39	15703
138	3818.79	15679.2
138	3803.59	15676.2
138	3771.39	15672.8
138	3754.69	15702.8
139	3810.29	23095.3
139	3796.79	23122.7
139	3804.39	23138.1
139	3808.49	23145.3
139	3831.89	23160.8
139	3864.69	23136.7
139	3871.69	23114.6
139	3864.99	23101.9
139	3852.39	23096
139	3810.29	23095.3
140	3894.59	5063.46
140	3899.69	5015.36
140	3850.99	5005.46
140	3804.79	5018.86
140	3800.09	5032.66
140	3823.79	5071.16
140	3855.39	5077.46
140	3892.39	5077.66
140	3894.59	5063.46
141	3801.29	31753.4
141	3804.39	31790.9
141	3857.59	31768.2
141	3876.09	31738.5
141	3845.69	31720.1
141	3833.59	31717.8
141	3810.09	31733.6
141	3801.29	31753.4
142	3907.29	30535.6
142	3913.99	30578.4
142	3945.79	30586.7
142	3974.49	30585.4
142	3980.39	30584.3
142	3986.19	30561.1
142	3991.89	30535.6
142	3984.39	30493.5
142	3947.99	30493.6
142	3931.09	30503
142	3907.29	30535.6
143	3911.89	22393.9
143	3938.49	22395
143	3968.39	22383.1
143	3980.49	22342
143	3972.39	22336.2
143	3945.89	22340.5
143	3913.39	22350.9
143	3911.89	22393.9
144	3922.59	35104.9
144	3974.89	35106.9
144	3979.19	35106.2
144	3995.79	35098.6
144	4004.29	35082.7
144	4012.49	35022.6
144	4013.09	35010.7
144	3987.39	35007.1
144	3946.29	35033.8
144	3922.59	35104.9
145	4051.79	23634.5
145	4057.79	23619.8
145	4057.99	23617.9
145	4007.69	23619.2
145	3957.59	23620.7
145	3942.09	23655.1
145	3965.39	23673.8
145	3971.89	23678.1
145	4015.49	23692.3
145	4051.79	23634.5
146	3959.89	4802.16
146	3969.89	4840.26
146	3986.19	4857.26
146	4034.19	4852.66
146	4063.29	4834.96
146	4078.59	4813.56
146	4072.29	4793.16
146	4068.29	4784.16
146	4034.59	4783.16
146	3972.09	4782.06
146	3959.89	4802.16
147	3973.99	28689.4
147	3982.29	28692.5
147	4023.49	28686.4
147	4044.99	28673.1
147	4049.09	28609.4
147	4002.89	28613.9
147	3999.69	28617.6
147	3973.99	28689.4
148	4075.29	30186.3
148	4090.69	30189.8
148	4115.89	30167.9
148	4102.29	30112.2
148	4091.89	30097.1
148	4060.99	30091.4
148	4056.39	30093.3
148	4049.59	30106.9
148	4040.39	30128.8
148	4042.29	30156
148	4043.19	30159.5
148	4075.29	30186.3
149	4044.39	8945.96
149	4122.69	8967.36
149	4144.59	8959.36
149	4152.89	8939.76
149	4147.29	8904.46
149	4142.29	8887.26
149	4059.79	8848.76
149	4045.39	8856.46
149	4044.59	8870.16
149	4044.39	8945.96
150	4070.29	2036.76
150	4070.59	2051.26
150	4079.19	2062.36
150	4108.89	2098.36
150	4111.49	2101.46
150	4124.69	2114.46
150	4145.79	2112.76
150	4175.59	2109.56
150	4193.69	2090.66
150	4140.09	2040.06
150	4122.49	2034.56
150	4097.39	2033.56
150	4070.29	2036.76
151	4092.09	20447.7
151	4101.99	20494.6
151	4155.89	20517.2
151	4204.39	20514.4
151	4205.39	20436.2
151	4195.79	20398.9
151	4182.89	20387.8
151	4164.99	20377.8
151	4105.99	20390.6
151	4092.09	20447.7
152	4116.19	30948.8
152	4129.59	30992.3
152	4152.19	30994.3
152	4179.49	30986.2
152	4194.29	30977.3
152	4198.39	30966.1
152	4202.39	30937.4
152	4142.99	30913
152	4123.89	30918.4
152	4116.19	30948.8
153	4130.89	40156.2
153	4144.49	40178.8
153	4163.09	40196
153	4186.69	40176.2
153	4201.29	40162.4
153	4201.79	40138.9
153	4181.29	40117.8
153	4158.09	40128.8
153	4131.39	40145.9
153	4130.89	40156.2
154	4145.39	1542.86
154	4162.99	1555.96
154	4183.89	1554.96
154	4219.99	1547.26
154	4228.59	1526.66
154	4225.59	1513.56
154	4221.59	1507.26
154	4194.99	1482.96
154	4145.39	1542.86
155	4180.29	8096.96
155	4163.69	8104.16
155	4116.29	8162.36
155	4205.79	8237.86
155	4272.49	8254.56
155	4299.39	8254.36
155	4307.09	8249.76
155	4323.49	8226.06
155	4318.39	8189.26
155	4279.49	8139.46
155	4244.49	8109.26
155	4216.09	8095.16
155	4180.29	8096.96
156	4155.19	24886.9
156	4169.89	24908.9
156	4179.09	24920.2
156	4204.59	24920.9
156	4238.09	24882.8
156	4240.39	24875
156	4227.69	24867.3
156	4182.39	24849
156	4169.59	24863.4
156	4155.19	24886.9
157	4176.89	5964.66
157	4203.89	5969.86
157	4273.99	5943.16
157	4262.49	5925.46
157	4249.49	5908.86
157	4204.99	5900.66
157	4194.19	5908.16
157	4168.49	5940.06
157	4167.29	5955.56
157	4176.89	5964.66
158	4173.59	33551.9
158	4192.59	33594.4
158	4228.39	33607.8
158	4256.99	33607.6
158	4308.49	33584.9
158	4306.89	33552.1
158	4287.39	33513.5
158	4279.19	33509.4
158	4196.99	33502.1
158	4173.89	33520.3
158	4173.59	33551.9
159	4204.39	20514.4
159	4220.59	20572
159	4239.59	20590.5
159	4266.89	20590.6
159	4296.79	20581.4
159	4298.79	20558
159	4281.49	20535.1
159	4272.39	20525.1
159	4204.39	20514.4
160	4215.69	2624.16
160	4223.39	2654.46
160	4228.49	2659.66
160	4233.89	2663.46
160	4327.89	2652.16
160	4355.79	2629.76
160	4347.89	2594.66
160	4312.49	2558.06
160	4273.99	2575.26
160	4252.59	2590.16
160	4215.69	2624.16
161	4226.39	12783.8
161	4233.89	12798.7
161	4244.19	12807.8
161	4282.89	12813.2
161	4308.59	12781.1
161	4306.59	12763.3
161	4300.99	12755.6
161	4274.99	12740.3
161	4254.29	12757.3
161	4226.39	12783.8
162	4380.79	24229.2
162	4387.99	24201.3
162	4387.49	24185
162	4385.79	24179.1
162	4376.99	24168.6
162	4271.09	24240.6
162	4259.29	24283.6
162	4256.39	24373.4
162	4268.19	24417
162	4285.79	24406
162	4307.29	24389.1
162	4334.19	24337.1
162	4361.29	24274.5
162	4380.79	24229.2
163	4286.09	1121.96
163	4304.09	1142.86
163	4328.49	1145.66
163	4337.59	1135.26
163	4348.09	1114.56
163	4339.09	1092.06
163	4303.39	1081.06
163	4286.09	1121.96
164	4295.39	22891.8
164	4310.99	22913.6
164	4315.79	22919.7
164	4350.79	22897.6
164	4371.59	22876.5
164	4324.59	22847.6
164	4297.39	22867
164	4295.39	22891.8
165	4349.59	7612.56
165	4333.49	7612.96
165	4327.29	7627.46
165	4325.99	7634.56
165	4321.29	7675.56
165	4410.39	7717.66
165	4465.59	7707.76
165	4477.59	7700.26
165	4474.99	7666.06
165	4464.69	7659.76
165	4356.29	7613.36
165	4349.59	7612.56
166	4333.39	26820.3
166	4370.29	26886.9
166	4416.09	26913.3
166	4438.29	26884.3
166	4455.69	26850.8
166	4462.99	26821.4
166	4419.59	26775.4
166	4344.89	26796.7
166	4334.69	26813.5
166	4333.39	26820.3
167	4386.29	24395.7
167	4387.59	24401.4
167	4405.19	24426.2
167	4421.39	24440.6
167	4435.29	24433
167	4460.99	24418.2
167	4444.49	24385.2
167	4424.59	24370.8
167	4390.49	24369
167	4384.89	24387.5
167	4386.29	24395.7
168	4421.79	5992.16
168	4438.09	6023.56
168	4515.19	6034.26
168	4517.69	5997.76
168	4518.19	5982.16
168	4488.69	5964.76
168	4446.49	5961.36
168	4422.39	5976.16
168	4421.79	5992.16
169	4485.89	25945
169	4494.99	25941
169	4499.69	25938.9
169	4501.39	25937.5
169	4516.89	25921.4
169	4528.79	25884.7
169	4484.09	25849.2
169	4475.29	25846
169	4448.79	25861.7
169	4435.29	25884.3
169	4431.99	25902.3
169	4434.69	25921.6
169	4447.59	25942.1
169	4485.89	25945
170	4449.59	3441.06
170	4472.49	3465.46
170	4512.49	3470.96
170	4529.49	3439.36
170	4505.69	3415.26
170	4478.79	3427.36
170	4449.59	3441.06
171	4449.89	21938.9
171	4492.19	21985.8
171	4512.09	21993.6
171	4546.49	21999.8
171	4593.79	21948.5
171	4604.09	21927.7
171	4536.79	21895
171	4495.19	21901
171	4449.89	21938.9
172	4505.39	13408.2
172	4528.49	13415.1
172	4569.09	13410.3
172	4562.79	13369.5
172	4558.19	13364.2
172	4549.59	13360.6
172	4508.79	13344.4
172	4505.39	13408.2
173	4533.99	25240.6
173	4552.89	25261.7
173	4558.19	25266.6
173	4579.19	25278.7
173	4641.59	25294.3
173	4665.29	25271.6
173	4662.99	25246.9
173	4639.59	25214.2
173	4568.09	25210.8
173	4533.99	25240.6
174	4559.09	15222.6
174	4565.39	15274.6
174	4600.79	15276.9
174	4612.39	15270.9
174	4614.89	15249.6
174	4611.19	15236
174	4608.69	15227.8
174	4588.29	15213.4
174	4583.19	15212.7
174	4559.09	15222.6
175	4638.19	8179.66
175	4582.29	8149.26
175	4578.19	8149.56
175	4569.29	8156.86
175	4567.39	8203.16
175	4579.49	8219.96
175	4590.79	8226.66
175	4602.79	8231.36
175	4643.29	8189.66
175	4644.09	8188.56
175	4638.19	8179.66
176	4563.59	1947.86
176	4566.29	1955.36
176	4582.59	1976.06
176	4608.69	1990.06
176	4653.89	1968.76
176	4658.99	1963.36
176	4656.39	1941.56
176	4655.49	1936.86
176	4644.09	1920.16
176	4625.99	1901.76
176	4604.69	1907.96
176	4588.99	1919.76
176	4577.59	1929.76
176	4563.59	1947.86
177	4568.39	11375.1
177	4612.89	11378.5
177	4658.09	11374.8
177	4664.69	11328.4
177	4663.69	11321.7
177	4630.09	11305.1
177	4606.59	11315.4
177	4580.89	11348
177	4568.39	11375.1
178	4593.69	7790.46
178	4608.69	7842.06
178	4620.99	7858.66
178	4666.89	7850.86
178	4688.99	7809.46
178	4662.69	7787.86
178	4656.89	7785.56
178	4637.59	7786.06
178	4593.69	7790.46
179	4622.19	37345.6
179	4625.49	37381.4
179	4655.89	37390
179	4703.59	37376.2
179	4699.79	37335
179	4654.19	37282.6
179	4641.19	37304.1
179	4622.19	37345.6
180	4696.29	15010.1
180	4699.69	15014.9
180	4725.39	15031.6
180	4740.99	15037.4
180	4765.49	15013.7
180	4769.69	15008.5
180	4782.79	14991.4
180	4758.39	14984.6
180	4721.59	14983.8
180	4699.99	14991.7
180	4696.29	15010.1
181	4803.79	24218.1
181	4760.19	24204.3
181	4750.49	24203.7
181	4704.89	24229.7
181	4732.19	24258.4
181	4752.19	24270.3
181	4788.09	24262
181	4802.49	24235.2
181	4803.79	24218.1
182	4731.19	21725.1
182	4731.49	21735.1
182	4759.29	21737.7
182	4785.19	21710.8
182	4776.89	21692.8
182	4764.89	21679.2
182	4731.39	21698.4
182	4731.19	21725.1
183	4742.69	22371.2
183	4749.59	22379.6
183	4803.89	22377.1
183	4833.19	22374.1
183	4879.99	22310.5
183	4883.99	22304.8
183	4890.29	22292.5
183	4879.59	22275.7
183	4861.69	22249.5
183	4789.49	22243.5
183	4718.09	22272.1
183	4740.69	22368.7
183	4742.69	22371.2
184	4742.19	31193.2
184	4749.19	31204.9
184	4754.39	31210.2
184	4767.99	31204.1
184	4777.39	31198.3
184	4781.39	31192.4
184	4783.49	31177.2
184	4776.19	31174.3
184	4755.69	31172.2
184	4749.29	31173
184	4737.89	31185
184	4742.19	31193.2
185	4844.39	32746.1
185	4839.79	32747.1
185	4872.89	32831.3
185	4885.89	32843.4
185	4908.89	32843.8
185	4915.89	32840.6
185	4949.39	32809.8
185	4943.59	32782.7
185	4912.19	32743.5
185	4881.99	32743.1
185	4858.49	32744.7
185	4844.39	32746.1
186	4825.09	10195.9
186	4848.69	10215.4
186	4858.09	10219.8
186	4872.19	10211.7
186	4886.19	10196.6
186	4892.09	10163.6
186	4876.79	10159.2
186	4857.09	10168.6
186	4825.09	10195.9
187	4846.69	3508.76
187	4861.19	3559.16
187	4864.59	3564.16
187	4888.59	3597.76
187	4908.69	3570.76
187	4924.39	3545.06
187	4858.39	3482.56
187	4852.09	3494.06
187	4846.69	3508.76
188	4917.79	539.56
188	4926.49	551.96
188	4931.79	557.26
188	4954.29	578.86
188	4966.59	580.86
188	4967.59	580.76
188	4979.09	567.96
188	4990.59	542.86
188	4990.39	531.56
188	4983.49	513.46
188	4977.89	508.46
188	4945.19	488.36
188	4923.29	525.26
188	4917.79	539.56
189	4919.49	6413.96
189	4929.49	6442.26
189	4967.39	6459.76
189	4981.49	6466.26
189	5003.79	6455.76
189	5012.29	6434.06
189	5013.29	6428.36
[truncated: 13,351 more rows]

## Sheet: ROIdata
Pixel size (nm)	ROI side length (pix)	ROI area (pix2)	ROI area (um2)	Molecule density (1/um2)
160	256	65536	1677.72	14.2703
