# Supplementary material for: Single Extracellular VEsicle Nanoscopy-Universal Protocol (SEVEN-UP): Accessible Imaging Platform for Quantitative Characterization of Single Extracellular Vesicles
Source: Anal Chem. 2025 Jan 13;97(3):1654–64. doi: 10.1021/acs.analchem.4c04614 (PMC11780574; doi:10.1021/acs.analchem.4c04614)
Supplement: Supplementary file 2 — ac4c04614_si_002.zip [file ac4c04614_si_002.zip › Supplementary Codes/Readme.txt]

%============================================================================================================================================
% SEVEN-UP image analysis tool
%============================================================================================================================================
% This tool performs SRRF image segmentation and colocalization analysis with SMLM images
% using the SEVEN-UP method.
% -------------------------------------------------------------------------------------------------------------------------------------------
% TO EXECUTE: run the segmentSEVENUP_v240813.m script with settings defined in the SETTINGS section. Using default settings,
%    three files will be asked to select: (1) SRRF image (TIF format); 
%    (2) SMLM localization list (TXT format) where the first column contains the Channel Name,
%    X coordinate named as Xc and Y coordinate named as Yc;
%    (3) vertex coordinate list and properties of SMLM clusters (XLSX format). Data in the SMLM
%    localization list and SMLM cluster data list should be organized as they are in the provided test files.
% -------------------------------------------------------------------------------------------------------------------------------------------
% OUTPUT: Excel sheet of segmentation and colocalization results and MATLAB figure files of segmentation images
% -------------------------------------------------------------------------------------------------------------------------------------------
% DEMO RUN: run the code and select the following files.
%  - In the case of SRRF-TIRF image analysis, use default settings (setVars.isColocAnalysis = 1, setVars.threshBW1 = 0.0035,
%    setVars.threshBW2 = 0.0035, setVars.imsizeNM = 40960, setVars.imsizePIX = 1280,
%    setVars.isSMLMlocs = 1, setVars.isSMLMpolygons = 1) and select
%    the 1_1_TIRF_SRRFTIRFimage_pEV.tif, 1_2_TIRF_SMLMlocalizationData_pEV.txt, and 1_3_TIRF_SMLMclusterData_pEV.xlsx' files or
%    the 2_1_TIRF_SRRFTIRFimage_pEV.tif, 2_2_TIRF_SMLMlocalizationData_pEV.txt, and 2_3_TIRF_SMLMclusterData_pEV.xlsx' files
%  - In the case of SRRF-WF image analysis, set the following parameters:
%    setVars.isColocAnalysis = 0, setVars.threshBW1 = 0.0050, setVars.threshBW2 = 0.0050,
%    setVars.imsizeNM = 52830, setVars.imsizePIX = 1650,
%    setVars.isSMLMlocs = 0, setVars.isSMLMpolygons = 0;
%    select the 3_1_WF_SRRFWFimage_pEV.tif or 4_1_WF_SRRFWFimage_pEV.tif file only.
% -------------------------------------------------------------------------------------------------------------------------------------------
% (C) Andras Saftics and Tijana Jovanovic-Talisman, 11/19/2024
%============================================================================================================================================
