# Supplementary material for: Single Extracellular VEsicle Nanoscopy-Universal Protocol (SEVEN-UP): Accessible Imaging Platform for Quantitative Characterization of Single Extracellular Vesicles
Source: Anal Chem. 2025 Jan 13;97(3):1654–64. doi: 10.1021/acs.analchem.4c04614 (PMC11780574; doi:10.1021/acs.analchem.4c04614)
Supplement: Supplementary file 2 — ac4c04614_si_002.zip [file ac4c04614_si_002.zip › Supplementary Codes/segmentSEVENUP_v241119.m]

%============================================================================================================================================
% segmentSEVENUP_v241119
%============================================================================================================================================
% This code performs SRRF image segmentation and colocalization analysis with SMLM images
% using the SEVEN-UP method.
% -------------------------------------------------------------------------------------------------------------------------------------------
% TO EXECUTE: run the script with settings defined in the SETTINGS section. Using default settings,
%    three files will be asked to select: (1) SRRF image (TIF format); 
%    (2) SMLM localization list (TXT format) where the first column contains the Channel Name,
%    X coordinate named as Xc and Y coordinate named as Yc;
%    (3) vertex coordinate list and properties of SMLM clusters (XLSX format). Data in the SMLM
%    localization list and SMLM cluster data list should be organized as they are in the provided test files.
% -------------------------------------------------------------------------------------------------------------------------------------------
% OUTPUT: XLSX files containing segmentation and colocalization results and MATLAB figure files of segmentation images;
%    copy of relevant code files are also saved.
% -------------------------------------------------------------------------------------------------------------------------------------------
% DEMO RUN: run the code and select the following files.
%  - In the case of SRRF-TIRF image analysis, use default settings (setVars.isColocAnalysis = 1, setVars.threshBW1 = 0.0035,
%    setVars.threshBW2 = 0.0035, setVars.imsizeNM = 40960, setVars.imsizePIX = 1280,
%    setVars.isSMLMlocs = 1, setVars.isSMLMpolygons = 1) and select
%    the 1_1_TIRF_SRRFTIRFimage_pEV.tif, 1_2_TIRF_SMLMlocalizationData_pEV.txt, and 1_3_TIRF_SMLMclusterData_pEV.xlsx' files or
%    the 2_1_TIRF_SRRFTIRFimage_pEV.tif, 2_2_TIRF_SMLMlocalizationData_pEV.txt, and 2_3_TIRF_SMLMclusterData_pEV.xlsx' files
%  - In the case of SRRF-WF image analysis, set the following parameters:
%    setVars.isColocAnalysis = 0, setVars.threshBW1 = 0.0050, setVars.threshBW2 = 0.0050,
%    setVars.imsizeNM = 52830, setVars.imsizePIX = 1650,
%    setVars.isSMLMlocs = 0, setVars.isSMLMpolygons = 0;
%    select the 3_1_WF_SRRFWFimage_pEV.tif or 4_1_WF_SRRFWFimage_pEV.tif file only.
% -------------------------------------------------------------------------------------------------------------------------------------------
% (C) Andras Saftics and Tijana Jovanovic-Talisman, 11/19/2024
%============================================================================================================================================


%% SETTINGS
% ESSENTIAL SETTINGS ------------------------------------------------------
    setVars.segmentationMode = 1;               % Define to perform initial segmentation only or perform further segmentation as well;
                                                %   0: perform initial segmentation, 1: perform further segmentation based on peak detection and classification, 2: perform segmentation only based on the number of detected peaks
    setVars.isColocAnalysis = 1;                % Define to perform SRRF-SMLM colocalization analysis; 0: not applied, 1: applied.
    setVars.isThreshMethod = 2;                 % Define thresholding method; 0: Otsu, 1: fixed, 2: fixed normalized, 3: adaptive
        setVars.threshBW1 = 0.0035;             % Primary threshold for binarization (if a fixed threshold is selected)
        setVars.threshBW2 = 0.0035;             % Secondary threshold for binarization (if a fixed threshold is selected; if it has the same value as the threshBW1, no difference occurs)
    setVars.imsizeNM = 40960;                   % SRRF image size in nm (considers square image with this size in 1D)
    setVars.imsizePIX = 1280;                   % SRRF image size in pixels (considers square image with this size in 1D)
    setVars.isSMLMlocs = 1;                     % Define if SMLM image is available; 0: not available, 1: available
    setVars.isSMLMpolygons = 1;                 % Define if SMLM cluster outlineing polygon vertex coordinates are available; 0: not available; 1: available
% Colocalization analysis settings ----------------------------------------
    setVars.threshOverlapRatio = 0.1;           % Overlapping ratio threshold for overlapping SMLM polygon area relative to full SMLM polygon area
    setVars.isMultiOverlap = 0;                 % Consider polygons with multiple overlaps; 0: not applied, 1: applied
    setVars.isMarkLoop = 0;                     % Show the progress of colocalization analysis while plotting
% SRRF image settings
    setVars.isResize = 0;                       % Define if resizing of original image is applied
    setVars.isObjAreaFilt = 1;                  % Define if initial segments with small area should be filtered out; 0: not applied, 1: applied
        setVars.minObjArea = 40;                % Filter out initial segments which has an area <= this area in pixels
    setVars.imHOGsize = 30;                     % Segment image size for calculating histogram of oriented Gaussian
    setVars.isDilate = 0;                       % Define to apply dilation of initial segments
        setVars.dilateRadius = 6;               % Radius of structuring element if dilation was applied
    setVars.pixelsizeSRRF = setVars.imsizeNM / setVars.imsizePIX;   % SRRF image pixel size calculation
    setVars.isCropFrameSRRF = 1;                % Define to crop out the frame of SRRF image; 0: not applied, 1: applied
    setVars.edgeCut = 7;                        % Width of image frame region in pixels that will be removed
    setVars.edgeFiltRegion = 10;                % Width of image frame region within which elongated initial segments will be filtered out
    setVars.edgeFiltEcc = 0.70;                 % Initial segment eccentricity threshold to filter out elongated initial segments
    setVars.edgeFiltCirc = 0.85;                % Initial segment circularity threshold to filter out elongated initial segments
    setVars.scaleBarWidth = 4;                  % Scalebar width in pixels
    setVars.scaleBarLengthNM = 5000;            % Scalebar length in nm
% SMLM image settings
    setVars.isCropFrameSMLM = 0;                % Define if cropping of SMLM image edge frame is applied; 0: not applied, 1: applied
    if ~setVars.isSMLMpolygons
        setVars.isColocAnalysis = 0;
    end    
    if setVars.isCropFrameSMLM
        setVars.isSaveSMLMlocData = 1;
        setVars.isSMLMpolygons = 0;
        setVars.isColocAnalysis = 0;
    else
        setVars.isSaveSMLMlocData = 0;
    end
    setVars.locSizeSMLM = 6;                    % SMLM image dot size
    setVars.XshiftSMLM = 0;                         % If X coordinates of SMLM localizations are shifted, apply this shift in nm
    setVars.YshiftSMLM = 0;                         % If Y coordinates of SMLM localizations are shifted, apply this shift in nm
    
% Visual settings
    setVars.isObjSelected = 0;                  % Define to plot a selected initial segment with 3D peak
        setVars.objLabelSelected = 1;           % Selected initial segment to plot
    setVars.isPlotGrid = 0;                     % Define to plot grid localizations which are used for k-means clustering
    setVars.interpGridScale = 1;                % Scaling factor to resize final segments; 1: keeps the current resolution, >1: resolution increased.
    setVars.gridlocSize = 5;                    % Size of points in segmentation image generated for k-means clustering
    setVars.colorList = {'g', 'b', 'y', [240 100 10]/256, [0.850 0.325 0.098], [0.494 0.184 0.556],...
                         [0.929 0.694 0.125], [0.2 0.4 0.6], 'm', [102 51 153]/255, [186 184 108]/255,...
                         [53 81 92]/255, 'r', 'k', [17 17 17]/255, [150 150 150]/255};                      % Color list for segment coloring
% MATLAB setting ----------------------------------------------------------
    warning('off','MATLAB:polyshape:repairedBySimplify');  %Suppressing warning message regarding polyshape generation
    try
% Additional data saving settings
    setVars.version = mfilename;        %Code file name to save into data file metadata     
% Defining main folder and adding subfolders to path
    fileVars.codeFolder = mfilename("fullpath");
    fileVars.codeFolder = erase(fileVars.codeFolder,mfilename);
    cd(fileVars.codeFolder);
    addpath(genpath(fileVars.codeFolder));
% Selecting image files
    [fileVars.fileNameSRRF,fileVars.filePathSRRF] = uigetfile('*.tif','Select a file','MultiSelect','on');
    if setVars.isSMLMlocs
        [fileVars.fileNameSMLM,fileVars.filePathSMLM] = uigetfile('*.txt','Select a file',fileVars.filePathSRRF,'MultiSelect','on');
    end
    if setVars.isSMLMpolygons
        [fileVars.fileNameSMLMpgon,fileVars.filePathSMLMpgon] = uigetfile('*.xlsx','Select a file',fileVars.filePathSRRF,'MultiSelect','on');    %Selecting SMLM segmentation polygon data
    end
    fileVars.savePath = fileVars.filePathSRRF;
    if ~iscell(fileVars.fileNameSRRF)
        fileVars.fileNameSRRF = {fileVars.fileNameSRRF};
        if setVars.isSMLMlocs
            fileVars.fileNameSMLM = {fileVars.fileNameSMLM};
        end
        if setVars.isSMLMpolygons
            fileVars.fileNameSMLMpgon = {fileVars.fileNameSMLMpgon};
        end
    end
% Displaying loaded file names
    disp('Loaded SRRF tiff image files:')
        disp(fileVars.fileNameSRRF')
    if setVars.isSMLMlocs
        disp('Loaded SMLM txt image files:')
            disp(fileVars.fileNameSMLM')
    end
    if setVars.isSMLMpolygons
        disp('Loaded SMLM xlsx cluster data files:')
            disp(fileVars.fileNameSMLMpgon')
    end
% Loading classification model
    if setVars.segmentationMode ~= 0
        if setVars.segmentationMode == 1
            cd(fullfile(fileVars.codeFolder,'Model files'));
            modelFileStruct = dir('*trainedModel*.mat');            
            trainedModel = load(fullfile(modelFileStruct.folder,modelFileStruct.name));
            trainedModel = trainedModel.trainedModel;
            PCAFileStruct = dir('*PCAcoeffs*.mat');
            PCAModel = load(fullfile(PCAFileStruct.folder,PCAFileStruct.name));
            PCAcoeffs = PCAModel.PCAcoeffs;
            cd(fileVars.codeFolder);
        end
        fileVars.subFolderName = 'FinalSegmentation';
        setVars.saveSpec = 'FINALSEG';
    else
        fileVars.subFolderName = 'InitialSegmentation';
        setVars.saveSpec = 'INITSEG';
    end
% Creating subfolder
    mkdir([fileVars.filePathSRRF '\' fileVars.subFolderName]);
% Deleting waitbar
    if exist('wbSG')
        delete(wbSG);
    end
for iFile = 1 : length(fileVars.fileNameSRRF)  %Looping over image files

%% CLEARING VARIABLES
    clearvars -except setVars fileVars iFile trainedModel PCAcoeffs trainedModel1v2 trainedModel2v3

%% INITIAL SEGMENTATION AND TRANSFORMATIONS (NORMALIZING, BINARIZING, LAPLACIAN, EDGEFILTER)
% Loading image
    imLoad = imread(fullfile(fileVars.filePathSRRF,fileVars.fileNameSRRF{iFile}));
    if setVars.isResize
        imLoad = imresize(imLoad,setVars.pixelsizeSRRF/32,'bicubic');
    end
% Cutting image edge frame
    im0 = imLoad( (setVars.edgeCut+1):end-setVars.edgeCut, (setVars.edgeCut+1):end-setVars.edgeCut );
% Converting to double
    im0 = double(im0);
% Normalizing image
    imN = im0 / max(im0(:));
% Creating binary image with thresholding and detecting objects
    if setVars.isThreshMethod == 0
        BW1 = imbinarize(imN);
    elseif setVars.isThreshMethod == 1
        BW1 = imbinarize(imN, setVars.threshBW1/max(im0(:)));
    elseif  setVars.isThreshMethod == 2
        BW1 = imbinarize(imN, setVars.threshBW1);
    elseif  setVars.isThreshMethod == 3
        BW1 = imbinarize(imN, adaptthresh(imN, 0, 'Statistic','gaussian'));        
    end
% Object growing based on secondary threshold if applied
    if setVars.isThreshMethod == 3
        BW2 = BW1;
    else
        BWtemp1 = zeros(size(BW1,1)+2, size(BW1,2)+2);
        BWtemp1(2:end-1, 2:end-1) = BW1;
        imP = zeros(size(BW1,1)+2, size(BW1,2)+2);
        imP(2:end-1,2:end-1) = imN;
        k = 1;
        while k == 1
            BWtemp2 = ones(size(BWtemp1));
            BWtemp2(BWtemp1==1) = 0;
            B = bwperim(BWtemp2,8);
            k = any(any(B==1 & imP > setVars.threshBW2));
            BWtemp1( B==1 & imP > setVars.threshBW2 ) = 1;
        end
        BW2 = BWtemp1(2:end-1,2:end-1);
        clearvars BWtemp1 BWtemp2 imP B
    end
% Filtering small objects with size smaller than the defined area in pixels
    L = bwlabel(BW2);
    if setVars.isObjAreaFilt
        objProps = regionprops('table',L, 'EquivDiameter','Area',...
                                          'Circularity','Eccentricity','Solidity','Extent','BoundingBox');
        nLabel = max(L(:));
        for iL = 1 : nLabel
            if objProps.Area(iL) < setVars.minObjArea
                BW2(L==iL) = 0;
                BW1(L==iL) = 0;
            end
        end
        L = bwlabel(BW2);
    end
    objProps = regionprops('table',L, 'EquivDiameter','Area',...
                                      'Circularity','Eccentricity','Solidity','Extent','BoundingBox');
    nLabel = max(L(:));
% Ignoring those objects which are on the edge and are cut half (have very odd shape)
    if setVars.isCropFrameSRRF
        for iL = 1 : nLabel
            [rL,cL] = find(L==iL);
            if (min(cL) < setVars.edgeFiltRegion || max(cL) > size(L,2)-setVars.edgeFiltRegion || ...
                min(rL) < setVars.edgeFiltRegion || max(rL) > size(L,1)-setVars.edgeFiltRegion)  %Locating if object on the edge
                if (objProps.Circularity(iL) < setVars.edgeFiltCirc || objProps.Eccentricity(iL) > setVars.edgeFiltEcc)  %Filtering based on circularity and eccentricity 
                    BW2(L==iL) = 0;
                    BW1(L==iL) = 0;
                end
            end
        end
        L = bwlabel(BW2);
        objProps = regionprops('table',L, 'EquivDiameter','Area',...
                                          'Circularity','Eccentricity','Solidity','Extent','BoundingBox');
    end
% Dilation
    if setVars.isDilate
        BW2 = imdilate(BW2,strel("disk",setVars.dilateRadius));
        L = bwlabel(BW2);
        objProps = regionprops('table',L, 'EquivDiameter','Area',...
                                          'Circularity','Eccentricity','Solidity','Extent','BoundingBox');
    end
% Initial segmentation vertex list table (initial SRRF polygon vertices)
    Ball = bwboundaries(BW2,'noholes', 'TraceStyle','pixeledge');
    for iL = 1:length(Ball)
        Ball{iL} = Ball{iL}*setVars.pixelsizeSRRF;
        Ball{iL}(:,2:3) = Ball{iL};
        Ball{iL}(:,1) = iL;
    end
% Binary image main figure
    figMain = figure;
        set(gcf, 'Name',['Segmented image of ' fileVars.fileNameSRRF{iFile}], 'Color','w', 'Position',[50 50 900 950])
    % Two-threshold binary image color settings and creting image
        BWshow = zeros(size(BW1,1),size(BW1,2),3);
            BWshow(:,:,1) = BW1 + (BW2*0.6);
            BWshow(:,:,2) = BW1 + (BW2*0.6);
            BWshow(:,:,3) = BW1 + (BW2*0.6);
        imshow(BWshow);
        clearvars BW1 BWshow
    % Additional graph settings
        axBW = gca;
        set(axBW, 'Color','k', 'Box','off', 'Clipping', 'on', 'DataAspectRatio',[1 1 1], 'InnerPosition',[0 0 1 1],...
                  'TickLabelInterpreter','none', 'XTick',[], 'YTick',[])
        hold(axBW,'on')
        labelSegments(L,axBW);  % Labeling binary objects
        hold(axBW,'on')
        [sb, sbText] = insertScaleBar(gca,setVars.scaleBarWidth,setVars.pixelsizeSRRF,setVars.scaleBarLengthNM,setVars.imsizePIX);
    % Adding SMLM image if it is available
        if setVars.isSMLMlocs
            dataSMLM = readtable([fileVars.filePathSMLM filesep fileVars.fileNameSMLM{iFile}]);
                dataSMLM = renamevars(dataSMLM,'ChannelName','Channel Name');
            if ~any(strcmp('Xdc',dataSMLM.Properties.VariableNames))
                Xdata = 'Xc';
                Ydata = 'Yc';
            else
                Xdata = 'Xdc';  %if image was drift-corrected, drift-corrected coordinates would be stroed in Xdc and Ydc columns
                Ydata = 'Ydc';
            end
            dataSMLM.(Xdata) = dataSMLM.(Xdata)/setVars.pixelsizeSRRF + setVars.XshiftSMLM/setVars.pixelsizeSRRF;
            dataSMLM.(Ydata) = dataSMLM.(Ydata)/setVars.pixelsizeSRRF + setVars.YshiftSMLM/setVars.pixelsizeSRRF;
            dataSMLM = dataSMLM(dataSMLM.(Xdata) >= (setVars.edgeCut-0.5) & dataSMLM.(Xdata) <= (setVars.imsizePIX-setVars.edgeCut+0.5) & ...  %Cutting the edge of SMLM image
                                dataSMLM.(Ydata) >= (setVars.edgeCut-0.5) & dataSMLM.(Ydata) <= (setVars.imsizePIX-setVars.edgeCut+0.5), :);
            dataSMLM.(Xdata) = dataSMLM.(Xdata) - setVars.edgeCut;
            dataSMLM.(Ydata) = dataSMLM.(Ydata) - setVars.edgeCut;
            xSMLM = dataSMLM.(Xdata);
            ySMLM = dataSMLM.(Ydata);
            dataSMLM.(Xdata) = dataSMLM.(Xdata)*setVars.pixelsizeSRRF;
            dataSMLM.(Ydata) = dataSMLM.(Ydata)*setVars.pixelsizeSRRF;
            scatterSMLM = scatter(axBW, xSMLM,ySMLM, setVars.locSizeSMLM, 'red', 'filled','o');
        end
        hold(axBW,'off');
% Save setVars.edgeCut cropped SMLM image
    if setVars.isSMLMlocs
        if setVars.isSaveSMLMlocData && setVars.isSMLMlocs
            [~,fileVars.fileNameSMLMnoExt,~] = fileparts(fullfile(fileVars.filePathSMLM,fileVars.fileNameSMLM{iFile}));
            writetable(dataSMLM,[fullfile(fileVars.savePath,[fileVars.fileNameSMLMnoExt '_edgecut']),'.txt'],'Delimiter','tab')
            disp(['*Edgecut completed for file: ' fileVars.fileNameSRRF{iFile}])
        end        
    end

%% PEAK DETECTION IN IDENTIFIED SINGLE OBJECTS

if ~setVars.isCropFrameSMLM
    % Allocating variables and intitialization
        nLabel = max(L(:));
        objCount = (1:nLabel)';
        IrawNormMax = NaN(nLabel,1);
        IrawNormIntegral = NaN(nLabel,1);
        IrawNormStd = NaN(nLabel,1);
        IrawNormCV = NaN(nLabel,1);
        Iraw0Max = NaN(nLabel,1);
        Iraw0Integral = NaN(nLabel,1);
        Iraw0CV = NaN(nLabel,1);
        nOverlapLocs = zeros(nLabel,1);
        isAnalyzed = zeros(nLabel,1);
        isClassified = zeros(nLabel,1);
        NpIT = ones(nLabel,1);
        NpITL = ones(nLabel,1);
        NpITLall = ones(nLabel,1);
        NpITLallDens = ones(nLabel,1);
        NpF = ones(nLabel,1);
        FH1 = NaN(nLabel,144);
        MSE = NaN(nLabel,3);
        integralFitPeak = NaN(nLabel,2);
        integralRatio = NaN(nLabel,2);
        clustProp = zeros(1,11);
        iClust = 1;
        iClustLabel = 1;
        pgSubsegmList = cell(1,1);
    wbSG = waitbar(0,{'Object segmentation in progress...';['Segmenting object 1/' num2str(nLabel) ' ...']},...  %Creating waitbar
                   'Name','Segmentation progress');
    for iL = 1 : nLabel
        [row,col] = find(L==iL);
        Iraw0 = im0( min(row) : max(row), min(col) : max(col) ); % Cropping out object from image
        IrawNorm = imN( min(row) : max(row), min(col) : max(col) );
        BWraw = BW2( min(row) : max(row), min(col) : max(col) );
        if size(IrawNorm,1) > 1 && size(IrawNorm,2) > 1          % Do not process objects which has less than 2 pixel of size in x or y dimension 
            L2 = L( min(row) : max(row), min(col) : max(col) );
            imoF = ones( size(IrawNorm,1)+2, size(IrawNorm,2)+2 );
            L3 = zeros( size(IrawNorm,1)+2, size(IrawNorm,2)+2 );
            L3( 2:end-1, 2:end-1 ) = L2;
            imoF(L3~=iL & L3~=0) = 0;
                b1 = bwperim(imoF,8);
                b2 = b1(2:end-1, 2:end-1);
            BWraw(L2~=iL & L2~=0) = 0;
            clearvars imoF L3
        % Creating grid over object image
            x = 1 : numel(min(col) : max(col));
            y = 1 : numel(min(row) : max(row));
            [X,Y] = meshgrid(x,y);
        % Calculating additional object features
            Iraw0Max(iL) = max(Iraw0(:));                         % Initial segment maximum intensity in original image
            Iraw0CV(iL) = std(Iraw0(:))/mean(Iraw0(:));           % Initial segment intensity standard deviation in original image
            Iraw0Integral(iL) = trapz(y,trapz(x,Iraw0,2));        % Initial segment intensity coefficient of variation in original image
            IrawNormMax(iL) = max(IrawNorm(:));                   % Initial segment maximum intensity in normalized image
            IrawNormStd(iL) = std(IrawNorm(:));                   % Initial segment intensity standard deviation in normalized image
            IrawNormCV(iL) = std(IrawNorm(:))/mean(IrawNorm(:));  % Initial segment intensity coefficient of variation in normalized image
            IrawNormIntegral(iL) = trapz(y, trapz(x,IrawNorm,2));
        % Counting the number of overlapping localizations if SMLM image exists
            if setVars.isSMLMlocs
                colocSMLM = table(xSMLM,ySMLM, 'VariableNames',{'Xc','Yc'});
                colocSMLM = colocSMLM(colocSMLM.Xc >= (min(col)-0.5) & colocSMLM.Xc <= (max(col)+0.5) & ...
                                      colocSMLM.Yc >= (min(row)-0.5) & colocSMLM.Yc <= (max(row)+0.5), :);
                colocSMLM.Xc = colocSMLM.Xc - min(col)+0.5;
                colocSMLM.Yc = colocSMLM.Yc - min(row)+0.5;
                BWrawBound = bwboundaries(BWraw, 'TraceStyle','pixeledge');
                pgon = polyshape(BWrawBound{1}(:,2),-BWrawBound{1}(:,1));
                if ~isempty(colocSMLM.Xc)
                    TFin = isinterior(pgon,colocSMLM.Xc,-colocSMLM.Yc);
                    nOverlapLocs(iL) = size(TFin,1);
                else
                    nOverlapLocs(iL) = 0;
                end
                clearvars colocSMLM pgon TFin
            else
                nOverlapLocs(iL) = 0;
            end
        % Transforming image
            I = IrawNorm;
                I = I - min(I(:));
                I = I./max(I(:));
            IT = IrawNorm.^(1/3);
                IT = IT./max(IT(:));
            ITL = -del2(IT);  %Laplacian            
                ITL = ITL./max(ITL(:));            
                ITL(ITL<0) = 0;
                ITL(BWraw==0) = 0;  %Zeroing those pixels which are outside of the initial segment but inside the bounding box
                ITLfilt = medfilt2(ITL,[4,4]);
                ITLfilt = imgaussfilt(ITLfilt,'FilterSize',3);
            ITpeakAnal = IT;
                ITpeakAnal(L2~=iL & L2~=0) = 0;
                ITpeakAnalPad = padarray(ITpeakAnal,[1,1],0);  %Padding array with zeros in order not to lose peaks on the edge
            ITLpeakAnal = ITLfilt;
                ITLpeakAnalPad = padarray(ITLpeakAnal,[3,3],0);  %Padding array with zeros in order not to lose peaks on the edge
        % Peak detection
            isAnalyzed(iL) = 1;
            % Peak finding
                clear xpIT; clear ypIT;
                clear xpITL; clear ypITL;
                clear xpITLall; clear ypITLall;
                [zpIT,locs_yIT,locs_xIT] = peaks2(ITpeakAnalPad,'MinPeakHeight',0.40);
                    xpIT = locs_xIT-1;
                    ypIT = locs_yIT-1;
                [zpITL,locs_yITL,locs_xITL] = peaks2(ITLpeakAnalPad,'MinPeakHeight',0.2,'MinPeakDistance',3);
                    xpITL = locs_xITL-3;
                    ypITL = locs_yITL-3;
                [zpITLall,locs_yITLall,locs_xITLall] = peaks2(ITLpeakAnalPad);
                    xpITLall = locs_xITLall-3;
                    ypITLall = locs_yITLall-3;
            % Filtering out peaks with too close coordinates and too small height difference
                if numel(xpIT) > 1
                    % Discarding peaks detected outside the bounding box
                        indF = sub2ind(size(IrawNorm),ypIT,xpIT);
                        BWoF = BWraw(:);
                        [rowF,colF] = ind2sub(size(IrawNorm),indF((BWoF(indF)==0)));
                        if ~isempty([rowF,colF])
                            xpTemp = xpIT; ypTemp = ypIT; zpTemp = zpIT;
                            for f = 1:numel(rowF)
                                xpTemp(colF(f)==xpIT & rowF(f)==ypIT) = 0;
                                ypTemp(colF(f)==xpIT & rowF(f)==ypIT) = 0;
                                zpTemp(colF(f)==zpIT & rowF(f)==zpIT) = 0;
                            end
                            xpIT = xpTemp(xpTemp~=0); ypIT = ypTemp(ypTemp~=0); zpIT = zpTemp(zpTemp~=0);
                        end
                end
                if numel(xpITL) > 1
                    % Sorting detected peaks in descending order
                        [~,peakOrderIndex] = sort(diag(ITLpeakAnal(ypITL,xpITL)),'descend');
                        xpITL = xpITL(peakOrderIndex);
                        ypITL = ypITL(peakOrderIndex);
                        zpITL = zpITL(peakOrderIndex);
                    % Discarding peaks detected outside the bounding box
                        indF = sub2ind(size(IrawNorm),ypITL,xpITL);
                        BWoF = BWraw(:);
                        [rowF,colF] = ind2sub(size(IrawNorm),indF((BWoF(indF)==0)));
                        if ~isempty([rowF,colF])
                            xpITemp = xpITL; ypITemp = ypITL; zpITemp = zpITL;
                            for f = 1:numel(rowF)
                                xpITemp(colF(f)==xpITL & rowF(f)==ypITL) = 0;
                                ypITemp(colF(f)==xpITL & rowF(f)==ypITL) = 0;
                                zpITemp(colF(f)==zpITL & rowF(f)==zpITL) = 0;
                            end
                            xpITL = xpITemp(xpITemp~=0); ypITL = ypITemp(ypITemp~=0); zpITL = zpITemp(zpITemp~=0);
                        end
                end
            % Further peak settings and filtering
                NpIT(iL) = numel(xpIT);
                NpITL(iL) = numel(xpITL);
                NpITLall(iL) = numel(xpITLall);
                NpITLallDens(iL) = NpITLall(iL)/objProps.Area(iL);
                if NpIT(iL) >= NpITL(iL)  &&  NpITLall(iL) <= 6
                    NpFpre = NpIT(iL);
                    xpF = xpIT;
                    ypF = ypIT;
                elseif NpIT(iL) < NpITL(iL)  &&  NpITLall(iL) <= 6
                    NpFpre = NpITL(iL);
                    xpF = xpITL;
                    ypF = ypITL;
                elseif NpITLall(iL) >= 7
                    NpFpre = NpIT(iL);
                    xpF = xpIT;
                    ypF = ypIT;
                end
                if NpFpre > 1
                    NpF(iL) = NpFpre;
                end
                if (-0.6683*IrawNormCV(iL)^3 + 0.1581*IrawNormCV(iL)^2 - 0.1401*IrawNormCV(iL) + 1.0284) > objProps.Eccentricity(iL)
                    NpF(iL) = 1;
                    filtCVEcc = 1;
                else
                    filtCVEcc = 0;
                end
                if NpIT(iL) == 0
                    NpF(iL) = 0;
                end
            % Extracting HOG features
                if length(x) ~= length(y)
                    ITLhog = zeros(max(size(ITL)),max(size(ITL)));
                    d = abs(length(x)-length(y));
                    if length(x) > length(y)
                        if mod(d,2) == 0
                            ITLhog(d/2+1:end-d/2, 1:end) = ITL;
                        else
                            ITLhog(ceil(d/2):floor(end-d/2), 1:end) = ITL;
                        end
                    else
                        if mod(d,2) == 0
                            ITLhog(1:end, d/2+1:end-d/2) = ITL;
                        else
                            ITLhog(1:end, ceil(d/2):floor(end-d/2)) = ITL;
                        end
                    end
                else
                    ITLhog = ITL;
                end
                ITLhog = imresize(ITLhog, [setVars.imHOGsize setVars.imHOGsize], 'bicubic');
                FH1(iL,:) = extractHOGFeatures(ITLhog);
            % Plotting single initial segment with 3D peak
                if setVars.isObjSelected && any(iL == setVars.objLabelSelected)
                    figure(5)
                        set(gcf,'Name','Object_intensity')
                        s = surf(X,-Y,I);
                        s.EdgeColor = 'none';
                        hold on
                        stem3(xpIT,-ypIT,ones(size(xpIT))*1.3,'.','MarkerSize',20,'Color','r', 'LineWidth',1)
                        stem3(xpITL,-ypITL,ones(size(xpITL))*1.5,'.','MarkerSize',15,'Color','k')
                        Bo = bwboundaries(BWraw, 'TraceStyle','pixeledge');
                        for k = 1:length(Bo)
                            plot3(Bo{k}(:,2)+0.5, -Bo{k}(:,1)-0.5, ones(size(Bo{k}(:,2))), 'k', 'LineWidth', 3, 'LineStyle','-')
                        end
                        h = get(gca,'DataAspectRatio');
                        set(gca,'DataAspectRatio',[1 1 1/max(h(1:2))]);
                        title(num2str(iL))
                        hold off
                        % exportgraphics(gca,'Object_intensity.pdf', 'ContentType','vector')
                    figure(6)
                        set(gcf,'Name','Object_intensity_transformed')
                        s = surf(X,-Y,IT);
                        s.EdgeColor = 'none';
                        hold on
                        stem3(xpIT,-ypIT,ones(size(xpIT))*1.3,'.','MarkerSize',15,'Color','r')
                        stem3(xpITL,-ypITL,ones(size(xpITL))*1.5,'.','MarkerSize',15,'Color','k')
                        h = get(gca,'DataAspectRatio');
                        set(gca,'DataAspectRatio',[1 1 1/max(h(1:2))]);
                        title(num2str(iL))
                        hold off
                        %exportgraphics(gca,'Object_intensity_transformed.pdf', 'ContentType','vector')
                    figure(7)
                        set(gcf,'Name','Object_intensity_transformed_laplacian')
                        s = surf(X,-Y,ITL);
                        s.EdgeColor = 'none';
                        hold on
                        stem3(xpITL,-ypITL,ones(size(xpITL))*1.5,'.','MarkerSize',20,'Color','k', 'LineWidth',1)
                        for k = 1 : length(Bo)
                            plot3(Bo{k}(:,2)+0.5, -Bo{k}(:,1)-0.5, ones(size(Bo{k}(:,2))), 'k', 'LineWidth', 3, 'LineStyle','-')
                        end
                        h = get(gca,'DataAspectRatio');
                        set(gca,'DataAspectRatio',[1 1 1/max(h(1:2))]);
                        title(num2str(iL))
                        hold off
                        % exportgraphics(gca,'Object_intensity_transformed_laplacian.pdf', 'ContentType','vector')
                end
             if setVars.segmentationMode == 1 &&...  %Classification based on loaded classification model
                   ~filtCVEcc && ...
                    (IrawNormMax(iL) >= setVars.threshBW2 || setVars.isThreshMethod == 3) && ...
                    NpF(iL) == 1
                isClassified(iL) = 1;
                segmVars = table(objProps.Eccentricity(iL), objProps.Circularity(iL), ...
                                 objProps.Solidity(iL), objProps.Extent(iL), IrawNormCV(iL),...
                                 'VariableNames',{'Eccentricity','Circularity',...
                                                  'Solidity','Extent','IntNormCV'});
                % Extracting the transformation matrix from PCA and transform the test data using the same transformation as in the training
                    FHstd = (FH1(iL,:) - PCAcoeffs.mu)./PCAcoeffs.sigma;
                    FH_XtestPCA = FHstd * PCAcoeffs.FHcoeff;                            
                    FH = FH_XtestPCA(:,1:PCAcoeffs.FHidx);
                    Xtest = [segmVars array2table(FH)];
                % Predict based on model
                    [NpF(iL),~] = trainedModel.predictFcn(Xtest);
                    clearvars Xtest segmVars FH FH_XtestPCA
                % Defining cluster centroids based on subsegments
                    if NpF(iL) == 2
                        xpF = zeros(2,1); ypF = zeros(2,1);
                        if ~isempty(xpITL)
                            xpF(1,1) = xpITL(1); ypF(1,1) = ypITL(1);
                        else
                            xpF(1,1) = xpIT(1); ypF(1,1) = ypIT(1);
                        end
                        if length(xpITL) > 1
                            xpF(2,1) = xpITL(2); ypF(2,1) = ypITL(2);
                        else
                            if ~isempty(xpITL)
                                xpF(2,1) = xpITL(1); ypF(2,1) = ypITL(1);
                            else
                                xpF(2,1) = xpIT(1); ypF(2,1) = ypIT(1);
                            end
                        end
                    elseif NpF(iL) == 3
                        xpF = zeros(3,1); ypF = zeros(3,1);
                        if ~isempty(xpITL)
                            xpF(1,1) = xpITL(1); ypF(1,1) = ypITL(1);
                        else
                            xpF(1,1) = xpIT(1); ypF(1,1) = ypIT(1);
                        end
                        if length(xpITL) == 2
                            xpF(2,1) = xpITL(2); ypF(2,1) = ypITL(2);
                            xpF(3,1) = 0; ypF(3,1) = 0;
                        elseif length(xpITL) > 2
                            xpF(2,1) = xpITL(2); ypF(2,1) = ypITL(2);
                            xpF(3,1) = xpITL(3); ypF(3,1) = ypITL(3);
                        else
                            if ~isempty(xpITL)
                                xpF(2,1) = xpITL(1); ypF(2,1) = ypITL(1);
                                xpF(3,1) = xpITL(1); ypF(3,1) = ypITL(1);
                            else
                                xpF(2,1) = xpIT(1); ypF(2,1) = ypIT(1);
                                xpF(3,1) = xpIT(1); ypF(3,1) = ypIT(1);
                            end
                        end
                    end
             end
            % Subsegmentation based on peak detection and classification results
                if setVars.segmentationMode ~= 0
                    if NpF(iL) > 1      % Cluster only those objects which had more than one peak
                        % Generating virtual localization grid
                            [Ybin0,Xbin0] = find(BWraw);
                            for i = 1:length(Xbin0)
                                Xbin1 = Xbin0(i) - 0.5; Xbin2 = Xbin0(i) + 0.5;
                                Ybin1 = Ybin0(i) - 0.5; Ybin2 = Ybin0(i) + 0.5;
                                Z2ni = ITL(Ybin0(i),Xbin0(i));
                                gridSpace = Z2ni*(0.0625 - 0.25) + 0.25;
                                XbinSide = Xbin1 : gridSpace : Xbin2;
                                YbinSide = Ybin1 : gridSpace : Ybin2;
                                [XbinGrid,YbinGrid] = meshgrid(XbinSide,YbinSide);
                                ZbinGrid = repmat(Z2ni,size(XbinGrid));
                                if i == 1
                                    XbinGridAll = XbinGrid(:);
                                    YbinGridAll = YbinGrid(:);
                                    ZbinGridAll = ZbinGrid(:);
                                else
                                    XbinGridAll = [XbinGridAll; XbinGrid(:)];
                                    YbinGridAll = [YbinGridAll; YbinGrid(:)];
                                    ZbinGridAll = [ZbinGridAll; ZbinGrid(:)];
                                end
                            end
                            XYbinGridAll_unique = unique([XbinGridAll,YbinGridAll,ZbinGridAll],'rows');
                            clearvars XbinGridAll YbinGridAll ZbinGridAll XbinGrid YbinGrid ZbinGrid XbinSide YbinSide Z2ni
                        % Clustering grid points using k-means clustering
                            idx = kmeans([XYbinGridAll_unique(:,1),XYbinGridAll_unique(:,2)], NpF(iL),...
                                             'Start',[xpF,ypF], 'Distance','cityblock');
                        % Plotting convex hull of clustered points
                            hold(axBW,'on')
                            for i = 1 : numel(unique(idx))
                                P = [XYbinGridAll_unique(idx==i,1)+min(col)-1, XYbinGridAll_unique(idx==i,2)+min(row)-1];
                                shrinkFactor = 1;
                                cbd = boundary(P(:,1),P(:,2), shrinkFactor);
                                    pgonSubsegm = polyshape(P(cbd,1),P(cbd,2));
                                    pgSubsegm = plot(axBW,pgonSubsegm);
                                        set(pgSubsegm, 'FaceColor',setVars.colorList{i}, 'EdgeColor',setVars.colorList{i}, 'LineWidth',2, 'FaceAlpha',0.3)
                                    text(axBW, P(1,1)-2,P(1,2)-2, num2str(iClustLabel), 'FontSize',12, 'FontWeight','bold',...
                                                                                        'Color',[0.8 0.8 0.8], 'Clipping','on');
                                pgSubsegmList{iClustLabel,1} = zeros(length(P(cbd,1)),3);
                                    pgSubsegmList{iClustLabel,1}(:,1) = repmat(iClustLabel,length(P(cbd,1)),1);
                                    pgSubsegmList{iClustLabel,1}(:,2:3) = [P(cbd,2) P(cbd,1)]*setVars.pixelsizeSRRF;
                                iClustLabel = iClustLabel + 1;
                            end
                            hold(axBW,'off')
                        % Plotting clustered grid points
                            if setVars.isPlotGrid
                                hold(axBW,'on')
                                for i = 1 : numel(unique(idx))
                                    P = [XYbinGridAll_unique(idx==i,1)+min(col)-1, XYbinGridAll_unique(idx==i,2)+min(row)-1];
                                    scatter(axBW, XYbinGridAll_unique(idx==i,1)+min(col)-1,XYbinGridAll_unique(idx==i,2)+min(row)-1,...
                                            setVars.gridlocSize, setVars.colorList{i}, 'filled','o');
                                end
                                hold(axBW,'off')
                            end
                    else
                        hold(axBW,'on')
                        pgonSubsegm = polyshape(Ball{iL}(:,3)/setVars.pixelsizeSRRF,Ball{iL}(:,2)/setVars.pixelsizeSRRF);
                        pgSubsegm = plot(axBW,pgonSubsegm);
                            set(pgSubsegm, 'FaceColor',setVars.colorList{1}, 'EdgeColor',setVars.colorList{1}, 'LineWidth',2, 'FaceAlpha',0.3)
                        text(axBW, Ball{iL}(1,3)/setVars.pixelsizeSRRF-2,Ball{iL}(1,2)/setVars.pixelsizeSRRF-2, num2str(iClustLabel),...
                             'FontSize',12, 'FontWeight','bold', 'Color',[0.8 0.8 0.8], 'Clipping','on');
                        pgSubsegmList{iClustLabel,1} = zeros(size(Ball{iL},1),3);
                                    pgSubsegmList{iClustLabel,1}(:,1) = repmat(iClustLabel,size(Ball{iL},1),1);
                                    pgSubsegmList{iClustLabel,1}(:,2:3) = Ball{iL}(:,2:3);
                        iClustLabel = iClustLabel + 1;
                        hold(axBW,'off')
                    end
                % Determining final segment properties
                    if NpF(iL) > 1
                        nSubObj = numel(unique(idx));
                    else
                        nSubObj = 1;
                    end
                    for i = 1 : nSubObj
                        BWseg = BWraw;
                        INseg = IrawNorm;
                        I0seg = Iraw0;
                        if NpF(iL) > 1
                            P2 = [XYbinGridAll_unique(idx==i,1)+0.5, XYbinGridAll_unique(idx==i,2)+0.5];
                            shrinkFactor = 1;
                            cbd2 = boundary(P2(:,1),P2(:,2), shrinkFactor);
                            in = inpolygon(X(:),Y(:),P2(cbd2,1),P2(cbd2,2));
                            ingrid = reshape(in,size(X));
                            INseg(~ingrid) = 0;
                            I0seg(~ingrid) = 0;
                            BWseg(~ingrid) = 0;
                        end
                        Lc = bwlabel(BWseg);
                        oc = regionprops('table',Lc, 'BoundingBox');
                        INseg2 = INseg( min(oc.BoundingBox(:,2))+0.5 : min(oc.BoundingBox(:,2))-0.5+max(oc.BoundingBox(:,4)),...
                                        min(oc.BoundingBox(:,1))+0.5 : min(oc.BoundingBox(:,1))-0.5+max(oc.BoundingBox(:,3)) );
                        I0seg2 = I0seg( min(oc.BoundingBox(:,2))+0.5 : min(oc.BoundingBox(:,2))-0.5+max(oc.BoundingBox(:,4)),...
                                        min(oc.BoundingBox(:,1))+0.5 : min(oc.BoundingBox(:,1))-0.5+max(oc.BoundingBox(:,3)) );
                        BWseg2 = BWseg( min(oc.BoundingBox(:,2))+0.5 : min(oc.BoundingBox(:,2))-0.5+max(oc.BoundingBox(:,4)),...
                                      min(oc.BoundingBox(:,1))+0.5 : min(oc.BoundingBox(:,1))-0.5+max(oc.BoundingBox(:,3)) );
                        Xseg2 = X( min(oc.BoundingBox(:,2))+0.5 : min(oc.BoundingBox(:,2))-0.5+max(oc.BoundingBox(:,4)),...
                                   min(oc.BoundingBox(:,1))+0.5 : min(oc.BoundingBox(:,1))-0.5+max(oc.BoundingBox(:,3)) ) - (min(oc.BoundingBox(:,1))-0.5);
                        Yseg2 = Y( min(oc.BoundingBox(:,2))+0.5 : min(oc.BoundingBox(:,2))-0.5+max(oc.BoundingBox(:,4)),...
                                   min(oc.BoundingBox(:,1))+0.5 : min(oc.BoundingBox(:,1))-0.5+max(oc.BoundingBox(:,3)) ) - (min(oc.BoundingBox(:,2))-0.5);
                        xoc1 = min(Xseg2(1,:)) : 1 : max(Xseg2(1,:));
                        yoc1 = min(Yseg2(:,1)) : 1 : max(Yseg2(:,1));
                        if setVars.interpGridScale > 1 && ~setVars.adaptthresh
                            [Xoc1,Yoc1] = ndgrid(yoc1,xoc1);
                            FId2Nc2 = griddedInterpolant(Xoc1,Yoc1,INseg2);
                                xoc1 = min(Xseg2(1,:)) : 1/setVars.interpGridScale : max(Xseg2(1,:));
                                yoc1 = min(Yseg2(:,1)) : 1/setVars.interpGridScale : max(Yseg2(:,1));
                                [Xoc22,Yoc22] = ndgrid(yoc1,xoc1);
                                [Xseg2,Yseg2] = meshgrid(xoc1,yoc1);
                                INseg2 = FId2Nc2(Xoc22,Yoc22);
                                BWseg2 = ones(size(INseg2));
                                BWseg2(INseg2 < setVars.threshBW2) = 0;
                                % BWseg2(INseg2 < setVars.threshSubObj) = 0;
                        end
                        peakIntegralNrm = trapz(yoc1, trapz(xoc1,INseg2,2));
                        peakIntegralAbs = trapz(yoc1, trapz(xoc1,I0seg2,2));
                        peakMaxNrm = max(INseg2(:));
                        peakMaxAbs = max(I0seg2(:));
                        clear occ
                        if sum(BWseg2(:)) ~= 0
                            Lcc = bwlabel(BWseg2);
                            occ = regionprops('table',Lcc, 'EquivDiameter','Area','Eccentricity','Circularity');
                        else
                            occ = array2table(zeros(1,6), 'VariableNames',...
                                                          {'EquivDiameter','Area','Eccentricity','Circularity'});
                        end
                        clustProp(iClust,1) = iClust;
                        clustProp(iClust,2) = max(occ.EquivDiameter)*setVars.pixelsizeSRRF/setVars.interpGridScale;
                        clustProp(iClust,3) = max(occ.Area)*(setVars.pixelsizeSRRF^2)/(setVars.interpGridScale^2);
                        clustProp(iClust,4) = max(occ.Eccentricity);
                        clustProp(iClust,5) = max(occ.Circularity);
                        clustProp(iClust,6) = peakIntegralAbs;
                        clustProp(iClust,7) = peakIntegralAbs.^0.5;
                        clustProp(iClust,8) = peakMaxAbs;
                        clustProp(iClust,9) = peakIntegralNrm;
                        clustProp(iClust,10) = peakIntegralNrm.^0.5;
                        clustProp(iClust,11) = peakMaxNrm;
                        iClust = iClust + 1;
                        Bcc = bwboundaries(BWseg2, 'TraceStyle','pixeledge');
                    end
                end
        waitbar(iL/nLabel, wbSG, ...
            {'Object segmentation in progress...';['Segmenting object ' num2str(iL) '/' num2str(nLabel) ' ...']})
        end
    end
end

%% FINAL SEGMENTATION SETUPS
% Extracting and plotting SMLM polygons
    if setVars.isSMLMpolygons
        hold(axBW,'on');
        dataPolygonSMLM = readtable([fileVars.filePathSMLMpgon filesep fileVars.fileNameSMLMpgon{iFile}], 'Sheet','ClusterVerticesSelect');
            dataPolygonSMLM.Properties.VariableNames = [{'ID'},{'x'},{'y'}];  %Renaming table variable names
            for i = 1 : dataPolygonSMLM.ID(end)
                polygSMLMxy = dataPolygonSMLM(dataPolygonSMLM.ID == i,2:3);
                    pgonSMLM = polyshape(polygSMLMxy.x/setVars.pixelsizeSRRF, polygSMLMxy.y/setVars.pixelsizeSRRF);
                    pgSMLM = plot(axBW,pgonSMLM);
                    set(pgSMLM, 'FaceColor','r', 'EdgeColor',[0.6350 0.0780 0.1840], 'LineWidth',2, 'FaceAlpha',0.4)
            end
        hold(axBW,'off');
    end
% Settings on segmentation image
    hold(axBW,'on');
    labelSegments(L,axBW);  %Bringing binary object labels to the front
    if setVars.isSMLMlocs
        uistack(scatterSMLM,'top');  %Bringing SMLM localizations to the front in the segmentaiton image
    end
    hold(axBW,'off');
    uistack(sb, 'top'); uistack(sbText, 'top');
% Defining filename for saving
    fileVars.fileNameSave = fileVars.fileNameSRRF{iFile};
% Collecting and saving segmentation results
    timeStamp = num2str(datestr(now,'yymmdd-HHMM'));  %Current date and time
    % Initial segmentation data table (used for training and evaluating classification model)
        FH = FH1;
        segPropsINIT = table(objCount, isAnalyzed, isClassified, NpF, NpIT, NpITL, NpITLall,...
                             nOverlapLocs,...
                             objProps.EquivDiameter, objProps.Area, objProps.Eccentricity, objProps.Circularity,...
                             objProps.Solidity, objProps.Extent,...
                             Iraw0Integral, Iraw0Integral.^0.5, Iraw0Max, Iraw0CV,...
                             IrawNormIntegral, IrawNormIntegral.^0.5, IrawNormMax, IrawNormCV, IrawNormStd,...
                             'VariableNames',{'ID','isAnalyzed','isClassified','NpeakFinal','NpeakIT','NpeakITL','NpeakITLall',...
                                              'nOverlapLocs',...
                                              'Diameter','Area','Eccentricity','Circularity',...
                                              'Solidity','Extent',...
                                              'IntAbsIntegral','IntAbsIntegral_sqrt','IntAbsMax','IntAbsCV',...
                                              'IntNormIntegral','IntNormIntegral_sqrt','IntNormMax','IntNormCV','IntNormStd'});
        segPropsINITsize = size(segPropsINIT,2);
        if ~setVars.segmentationMode
            segPropsINIT = [segPropsINIT array2table(FH)];
        end
        writetable(segPropsINIT, fullfile(fileVars.savePath,fileVars.subFolderName,[fileVars.fileNameSave,'_segmResults',setVars.saveSpec,'_',timeStamp,'.xlsx']),...
                                 'Sheet','SRRFobjectPropertiesINIT')
    % Initial segmentation vertex list table (initial SRRF polygon vertices)
        segPolygonListINIT = vertcat(Ball{:});
        segPolygonListINIT = array2table(segPolygonListINIT,'VariableNames',{'ID','x','y'});
            writetable(segPolygonListINIT, fullfile(fileVars.savePath,fileVars.subFolderName,[fileVars.fileNameSave,'_segmResults',setVars.saveSpec,'_',timeStamp,'.xlsx']),...
                                           'Sheet','SRRFobjectVerticesINIT')
    % Further segmentation data table and vertrex list (final SRRF polygon vertices)
        if setVars.segmentationMode ~= 0
            segPropsFINAL = array2table(clustProp,'VariableNames',{'ID','Diameter','Area',...
                                                                   'Eccentricity','Circularity',...
                                                                   'IntAbsIntegral','IntAbsIntegral_sqrt','IntAbsMax',...
                                                                   'IntNormIntegral','IntNormIntegral_sqrt','IntNormMax'});
                writetable(segPropsFINAL, fullfile(fileVars.savePath,fileVars.subFolderName,[fileVars.fileNameSave,'_segmResults',setVars.saveSpec,'_',timeStamp,'.xlsx']),...
                                          'Sheet','SRRFobjectPropertiesFINAL')
            segPolygonListFINAL = vertcat(pgSubsegmList{:});
            segPolygonListFINAL = array2table(segPolygonListFINAL,'VariableNames',{'ID','x','y'});
                writetable(segPolygonListFINAL, fullfile(fileVars.savePath,fileVars.subFolderName,[fileVars.fileNameSave,'_segmResults',setVars.saveSpec,'_',timeStamp,'.xlsx']),...
                                                'Sheet','SRRFobjectVerticesFINAL')
        end
    % Saving model settings
        settingsTable = struct2table(setVars);
        filesetTable = struct2table(fileVars);
            writetable(settingsTable, fullfile(fileVars.savePath,fileVars.subFolderName,[fileVars.fileNameSave,'_segmResults',setVars.saveSpec,'_',timeStamp,'.xlsx']),...
                                      'Sheet','Settings')
            writetable(filesetTable, fullfile(fileVars.savePath,fileVars.subFolderName,[fileVars.fileNameSave,'_segmResults',setVars.saveSpec,'_',timeStamp,'.xlsx']),...
                                     'Sheet','File details')
    % Saving segmented full image
        savefig(figMain,[fullfile(fileVars.savePath,fileVars.subFolderName,[fileVars.fileNameSave,'_image' setVars.saveSpec,'_',timeStamp]),'.fig'])
% Feedback
    delete(wbSG)
    disp(['*Image segmentation completed for file: ' fileVars.fileNameSRRF{iFile}])
    disp(['    Path: ' fileVars.filePathSRRF])

%% COLOCALIZATION ANALYSIS
if setVars.isColocAnalysis
    if setVars.segmentationMode == 0
        dataPolygonSRRF = segPolygonListINIT;
        propsPolygonSRRF = segPropsINIT(:,1:segPropsINITsize);
    else
        dataPolygonSRRF = segPolygonListFINAL;
        propsPolygonSRRF = segPropsFINAL;
    end
    colocAnalysisSRRFvSMLM_v241116(dataPolygonSRRF, propsPolygonSRRF,...
                                   setVars,...
                                   fileVars.fileNameSMLMpgon{iFile}, fileVars.filePathSMLMpgon,...
                                   fileVars.fileNameSRRF{iFile}, fileVars.filePathSRRF,...
                                   fileVars.fileNameSave, fileVars.savePath,...
                                   fileVars.subFolderName, timeStamp)
end
clearvars settingsTable filesetTable FH FH1 segPropsINIT segPolygonListINIT segPropsFINAL segPolygonListFINAL dataPolygonSRRF paramPolygonSRRF;

end

%% FINAL WRAPUPS FOR SEGMENTATION
% Save MATLAB .m script
    copyfile([fullfile(fileVars.codeFolder,mfilename) '.m'], [fullfile(fileVars.filePathSRRF,[mfilename '_codeCopy']) '.m']);
% MATLAB warning message setting
    warning('on','MATLAB:polyshape:repairedBySimplify');  %Setting warning messaging back on
% Final feedback
    disp('**Image segmentation completed**')
    catch errorObj
    warning('on','MATLAB:polyshape:repairedBySimplify');  %Setting warning messaging back on in case the code failed
    errordlg(getReport(errorObj,'extended','hyperlinks','off'),'Error');
    end

%% NESTED FUNCTIONS
% Setting scalebar
    function [sb,sbText] = insertScaleBar(ax,sbWidth,pixelsize,scale_nm,imsizePIX)
        imXpx = ax.XLim(2);
        imYpx = ax.YLim(2);
        imSize  = ax.XLim(2) - ax.XLim(1);
        mag = imSize/imsizePIX;
        LineX = [imXpx-imXpx *0.015 *mag - scale_nm / pixelsize,...
                 imXpx-imXpx *0.015 *mag];
        LineY = [imYpx-imYpx *0.015 *mag,...
                 imYpx-imYpx *0.015 *mag];
        sb = line(ax,LineX,LineY, 'Color','y', 'LineWidth', sbWidth);
        sbText = text(ax, LineX(2),LineY(2)-imYpx*0.02*mag, [num2str(scale_nm) ' nm'],...
                      'Color','y', 'FontName','Arial', 'FontSize',20, 'FontWeight','bold', 'HorizontalAlignment','right');
    end
% Labeling initial binary segments
    function labelSegments(L,ax)
        prop = regionprops(L, 'Extrema');
        hold(ax, 'on');
        for i = 1 : numel(prop)
           ext = prop(i).Extrema + 5;
           text(ext(1,1),ext(1,2), num2str(i), 'Parent', ax, 'Color',[0.39 0.39 0.39], 'Clipping','on', 'FontSize',16);
        end
    end
