# Supplementary material for: Single Extracellular VEsicle Nanoscopy-Universal Protocol (SEVEN-UP): Accessible Imaging Platform for Quantitative Characterization of Single Extracellular Vesicles
Source: Anal Chem. 2025 Jan 13;97(3):1654–64. doi: 10.1021/acs.analchem.4c04614 (PMC11780574; doi:10.1021/acs.analchem.4c04614)
Supplement: Supplementary file 2 — ac4c04614_si_002.zip [file ac4c04614_si_002.zip › Supplementary Codes/Supporting functions/colocAnalysisSRRFvSMLM_v241119.m]

%===========================================================================================================
% colocAnalysisSRRFvSMLM_v241119
%===========================================================================================================
% This function performs SRRF image colocalization analysis with SMLM images
% using the SEVEN-UP method. The function is called by the script segmentSEVENUP_v240813.m
% ----------------------------------------------------------------------------------------------------------
% (C) Andras Saftics and Tijana Jovanovic-Talisman, 11/19/2024
%===========================================================================================================

function colocAnalysisSRRFvSMLM_v241116(dataPolygonSRRF,propsPolygonSRRF,...
                                        setVars,...
                                        fileNameSMLM, dataPathSMLM,...
                                        fileNameSRRF, dataPathSRRF,...
                                        fileNameSave, savePath,...
                                        subFolderName, timeStamp)

%% SETTINGS AND DATA SELECTION
    subFolderName2 = [subFolderName '\Colocalization'];
    mkdir([dataPathSRRF '\' subFolderName2]);

%% COLOCALIZATION ANALYSIS
% Loading SMLM data and renaming table variable names
    dataPolygonSMLM = readtable([dataPathSMLM filesep fileNameSMLM], 'Sheet','ClusterVerticesSelect');
        dataPolygonSMLM.Properties.VariableNames = [{'ID'},{'x'},{'y'}];  
    propsPolygonSMLM = readtable([dataPathSMLM filesep fileNameSMLM], 'Sheet','ClusterDataSelect');
        propsPolygonSMLM.Properties.VariableNames = [{'ID'},{'CentroidX'},{'CentroidY'},{'Diameter'},{'Area'},{'Perimeter'},...
                                                     {'Eccentricity'},{'Circularity'},{'Nlocs'},{'Nmols'},{'DensLoc'},{'DensMol'},...
                                                     {'ThreshType'},{'NlimitStrong'},{'NlimitWeak'},{'PasslimitStrong'},{'PasslimitWeak'}];  %Renaming table variable names
% Allocating variables
    NpSRRF = propsPolygonSRRF.ID(end);
    NpSMLM = dataPolygonSMLM.ID(end);
    polygSRRFxy = cell(NpSRRF,1);
    centSRRF = zeros(NpSRRF,2);
    polygSMLMxy = cell(NpSMLM,1);
    polygSMLMx = cell(NpSMLM,1);
    polygSMLMy = cell(NpSMLM,1);
    pgSRRF = cell(NpSRRF,1);
    pgSMLM = cell(NpSMLM,1);
    pgonSRRF = cell(NpSRRF,1);
    pgonSMLM = cell(NpSMLM,1);
    I = zeros(NpSRRF,NpSMLM);
    oA = zeros(NpSRRF,NpSMLM);   % Overlapping SMLM polygon area
    oR = zeros(NpSRRF,NpSMLM);   % Overlapping SMLM polygon area ratio relative to full SMLM polygon area
% Setting up main figure
    F = figure;
        set(F, 'Name',['Colocalization image: ' fileNameSave], 'Color','w', 'Position',[50 50 900 950])
        axis([0 setVars.imsizeNM -setVars.imsizeNM 0]);
        ax = gca;
        set(ax, 'Color','k', 'Box','off', 'Clipping', 'on', 'DataAspectRatio',[1 1 1], 'InnerPosition',[0 0 1 1],...
                'TickLabelInterpreter','none', 'XTick',[], 'YTick',[]);
        [sb, sbText] = insertScaleBar(gca,setVars.scaleBarWidth,1,setVars.scaleBarLengthNM,setVars.imsizeNM);
        hold on
% Extracting and plotting SRRF polygons
    for i = 1 : NpSRRF
        polygSRRFxy{i} = dataPolygonSRRF(dataPolygonSRRF.ID == i,2:3);
            pgonSRRF{i} = polyshape(polygSRRFxy{i}.y, -polygSRRFxy{i}.x);
            [centSRRF(i,1), centSRRF(i,2)] = centroid(pgonSRRF{i});
            pgSRRF{i} = plot(ax,pgonSRRF{i});
            set(pgSRRF{i}, 'FaceColor','g', 'EdgeColor',[0.4660 0.6740 0.1880], 'LineWidth',2, 'FaceAlpha',0.5)
    end
% Extracting and plotting SMLM polygons
    for i = 1 : NpSMLM
        polygSMLMxy{i} = dataPolygonSMLM(dataPolygonSMLM.ID == i,2:3);
            polygSMLMx{i} = polygSMLMxy{i}.x;
            polygSMLMy{i} = polygSMLMxy{i}.y;
            pgonSMLM{i} = polyshape(polygSMLMxy{i}.x, -polygSMLMxy{i}.y);
            pgSMLM{i} = plot(ax,pgonSMLM{i});
            set(pgSMLM{i}, 'FaceColor','r', 'EdgeColor',[0.6350 0.0780 0.1840], 'LineWidth',2, 'FaceAlpha',0.5)
    end
% Looking for those SRRF polygons which are intersecting with SMLM polygons (listing according to SRRF polygons)
    wb = waitbar(0,{'Detecting colocalizations in progress...';['SRRF object 1/' num2str(NpSRRF) ' ...']},... %Creating waitbar
                    'Name','Colocalization progress');
    for i = 1 : NpSRRF
        A = cellfun( @(a) any(a > centSRRF(i,1)-2000 & a < centSRRF(i,1)+2000) , polygSMLMx );
        B = cellfun( @(a) any(a > -centSRRF(i,2)-2000 & a < -centSRRF(i,2)+2000) , polygSMLMy );
        C = find(A==1 & B==1);
        for j = 1 : numel(C)
            jj = C(j);
            polyout = intersect(pgonSRRF{i},pgonSMLM{jj});
            if polyout.NumRegions ~= 0
                areaOverlap = area(polyout);
                areaPgonSMLM = area(pgonSMLM{jj});
                if areaOverlap/areaPgonSMLM >= setVars.threshOverlapRatio  %Now I am just looking at the overlap relative to the SMLM polygon. Later we may want to look at both.
                    I(i,jj) = 1;  %Indicating in the colocalization matrix that overlapping polygons were found
                    oA(i,jj) = areaOverlap;
                    oR(i,jj) = areaOverlap/areaPgonSMLM;
                    if setVars.isMarkLoop
                        set(pgSRRF{i},'EdgeColor','w','LineWidth',2)  %Mark overlapping SRRF polygons while looping (much slower)
                        set(pgSMLM{jj},'EdgeColor','m','LineWidth',2)  %Mark overlapping SMLM polygons while looping (much slower)
                    end
                else
                    %Those polygons which have a very small overlap may be considered to be marked in a future release
                end
            end
        end
        waitbar(i/NpSRRF, wb, ...
                {'Detecting colocalizations in progress...';['SRRF object ' num2str(i) '/' num2str(NpSRRF) ' ...']})
    end
    [row,col] = find(I);
    if ~setVars.isMarkLoop
        cellfun(@(a) set(a,'EdgeColor','w','LineWidth',2), pgSRRF(row))  %Mark overlapping SRRF polygons
        cellfun(@(a) set(a,'EdgeColor','m','LineWidth',2), pgSMLM(col))  %Mark overlapping SMLM polygons
    end
    colocCount = sum(I,2);  %This vector indicates the number of SMLM polygons overlapping with the specific SRRF polygon
        coloc2 = find(colocCount==2);  %2 SMLM polygons colocalized with the specific SRRF polygon
        coloc3 = find(colocCount==3);  %3 SMLM polygons colocalized with the specific SRRF polygon
        coloc4plus = find(colocCount>3);  %4 or more SMLM polygons colocalized with the specific SRRF polygon
    for k = 1 : length(coloc2)
        i = coloc2(k);
        text(ax, max(polygSRRFxy{i}.y),-max(polygSRRFxy{i}.x(polygSRRFxy{i}.y == max(polygSRRFxy{i}.y))), num2str(i),...
             'FontSize',16, 'Color','b', 'Clipping','on')
    end
    for k = 1 : length(coloc3)
        i = coloc3(k);
        text(ax, max(polygSRRFxy{i}.y),-max(polygSRRFxy{i}.x(polygSRRFxy{i}.y == max(polygSRRFxy{i}.y))), num2str(i),...
             'FontSize',16,'Color','g','Clipping','on')
    end
    for k = 1 : length(coloc4plus)
        i = coloc4plus(k);
        text(ax, max(polygSRRFxy{i}.y),-max(polygSRRFxy{i}.x(polygSRRFxy{i}.y == max(polygSRRFxy{i}.y))), num2str(i),...
             'FontSize',16,'Color','m','Clipping','on')
    end
% Looking for those SMLM polygons which are intersecting with SRRF polygons (listing according to SMLM polygons)
    listColocSMLMwSRRF_init = cell(NpSMLM,1);
    listColocSMLMwSRRF_corr = cell(NpSMLM,1);
    listOverlapAreaSMLMwSRRF = cell(NpSMLM,1);
    listOverlapRatioSMLMwSRRF = cell(NpSMLM,1);
    isSMLMcoloc = zeros(NpSMLM,1);
    colocCountSMLM_init = zeros(NpSMLM,1);
    colocCountSMLM_corr = zeros(NpSMLM,1);
    for j = 1 : NpSMLM
        listColocSMLMwSRRF_init{j} = find(I(:,j));
        listColocSMLMwSRRF_corr{j} = listColocSMLMwSRRF_init{j};
        if ~isempty(listColocSMLMwSRRF_init{j})
            isSMLMcoloc(j) = 1;  %Marking those SMLM polygons which were colocalized
            text(ax, min(polygSMLMxy{j}.x),-min(polygSMLMxy{j}.y(polygSMLMxy{j}.y == min(polygSMLMxy{j}.y))), num2str(j),...
                 'FontSize',8, 'Color','r', 'Clipping','on')
        end
        colocCountSMLM_init(j) = numel(listColocSMLMwSRRF_init{j});  %Counting how many times an SMLM polygon is colocalized with SRRF polygons (ideal would be 1)
        listOverlapAreaSMLMwSRRF{j} = oA(listColocSMLMwSRRF_init{j},j);   %Overlapping area of SMLM polygon
        listOverlapRatioSMLMwSRRF{j} = oR(listColocSMLMwSRRF_init{j},j);  %Overlapping area of SMLM polygon relative to SMLM polygon size
        % If there are multiple SRRF polygons overlapping with an SMLM polygon, let's select one SRRF polygon for further analysis
            if numel(listColocSMLMwSRRF_init{j}) > 1
                if any(listOverlapRatioSMLMwSRRF{j} > 0.8)
                    [~,jSel] = max(listOverlapRatioSMLMwSRRF{j});  %First choosing the overlapping SMLM polygon which has a max overlapping ratio
                    listColocSMLMwSRRF_corr{j} = listColocSMLMwSRRF_init{j}(jSel);
                    I(:,j) = zeros(NpSRRF,1);
                    I(listColocSMLMwSRRF_corr{j},j) = 1;
                else
                    listColocSMLMwSRRF_corr{j} = [];
                    I(:,j) = zeros(NpSRRF,1);
                end
            end
        colocCountSMLM_corr(j) = numel(listColocSMLMwSRRF_corr{j});
    end
% Creating final data table
    colocCount2 = sum(I,2);
    listColocSRRFwSMLM = cell(NpSRRF,1);
    listOverlapAreaSRRFwSMLM = cell(NpSRRF,1);
    listOverlapRatioSRRFwSMLM = cell(NpSRRF,1);
    iSMLM = cell(NpSRRF,1);
    colocMatchT = NaN(NpSRRF,22);
    colocMatchT = array2table(colocMatchT,'VariableNames',{'SRRF_ID','SRRF_Diameter','SRRF_Area','SRRF_Eccentricity','SRRF_Circularity',...
                                                                'SRRF_IntAbsIntegral','SRRF_IntAbsIntegral_sqrt','SRRF_IntAbsMax',...
                                                                'SRRF_IntNormIntegral','SRRF_IntNormIntegral_sqrt','SRRF_IntNormMax',...
                                                           'SMLM_ID','SMLM_Diameter','SMLM_Area','SMLM_Eccentricity','SMLM_Circularity',...
                                                                'SMLM_Nlocs','SMLM_Nmols','SMLM_Denslocs','SMLM_Densmols',...
                                                           'OverlapArea','OverlapRatio2SMLM'});
    for i = 1 : NpSRRF
        colocMatchT.SRRF_ID(i) = i;
        colocMatchT.SRRF_Diameter(i) = propsPolygonSRRF.Diameter(i);
        colocMatchT.SRRF_Area(i) = propsPolygonSRRF.Area(i);            
        colocMatchT.SRRF_Eccentricity(i) = propsPolygonSRRF.Eccentricity(i);
        colocMatchT.SRRF_Circularity(i) = propsPolygonSRRF.Circularity(i);
        colocMatchT.SRRF_IntAbsIntegral(i) = propsPolygonSRRF.IntAbsIntegral(i);
        colocMatchT.SRRF_IntAbsIntegral_sqrt(i) = propsPolygonSRRF.IntAbsIntegral(i)^0.5;
        colocMatchT.SRRF_IntAbsMax(i) = propsPolygonSRRF.IntAbsMax(i);
        colocMatchT.SRRF_IntNormIntegral(i) = propsPolygonSRRF.IntNormIntegral(i);
        colocMatchT.SRRF_IntNormIntegral_sqrt(i) = propsPolygonSRRF.IntNormIntegral(i)^0.5;
        colocMatchT.SRRF_IntNormMax(i) = propsPolygonSRRF.IntNormMax(i);
        if colocCount2(i) ~= 0
                listColocSRRFwSMLM{i} = find(I(i,:));
                listOverlapAreaSRRFwSMLM{i} = oA(i,listColocSRRFwSMLM{i});   %Overlapping area of SMLM polygon
                listOverlapRatioSRRFwSMLM{i} = oR(i,listColocSRRFwSMLM{i});  %Overlapping area of SMLM polygon relative to SMLM polygon size
            if colocCount2(i) == 1 || (colocCount2(i) > 1 && setVars.isMultiOverlap)
                if colocCount2(i) == 1
                    iSel = 1;
                    iSMLM{i} = listColocSRRFwSMLM{i}(iSel);  %So this is the finally selected SMLM polygon ID
                elseif colocCount2(i) > 1 && setVars.isMultiOverlap
                    % If there are multiple SMLM polygons overlapping with a SRRF polygon, let's select one SMLM polygon for further analysis
                    [mSel,iSel] = max(listOverlapRatioSRRFwSMLM{i});  %First choosing the overlapping SMLM polygon which has a max overlapping ratio
                    kSelList = find(listOverlapRatioSRRFwSMLM{i} == mSel);
                    if numel(kSelList) > 1                            %If there are more SMLM polygons with the same ratio, let's select the one with larger overlapping area
                        [~,iSel] = max(listOverlapAreaSRRFwSMLM{i}(kSelList));
                    end
                end
                iSMLM{i} = listColocSRRFwSMLM{i}(iSel);  %So this is the finally selected SMLM polygon ID
                % Matching colocalized SMLM clusters with detected SRRF clusters
                    colocMatchT.SMLM_ID(i) = iSMLM{i};
                    colocMatchT.SMLM_Diameter(i) = propsPolygonSMLM.Diameter(iSMLM{i});
                    colocMatchT.SMLM_Area(i) = propsPolygonSMLM.Area(iSMLM{i});
                    colocMatchT.SMLM_Eccentricity(i) = propsPolygonSMLM.Eccentricity(iSMLM{i});
                    colocMatchT.SMLM_Circularity(i) = propsPolygonSMLM.Circularity(iSMLM{i});
                    colocMatchT.SMLM_Nlocs(i) = propsPolygonSMLM.Nlocs(iSMLM{i});
                    colocMatchT.SMLM_Nmols(i) = propsPolygonSMLM.Nmols(iSMLM{i});
                    colocMatchT.SMLM_Denslocs(i) = propsPolygonSMLM.DensLoc(iSMLM{i});
                    colocMatchT.SMLM_Densmols(i) = propsPolygonSMLM.DensMol(iSMLM{i});
                    colocMatchT.OverlapArea(i) = listOverlapAreaSRRFwSMLM{i}(iSel);
                    colocMatchT.OverlapRatio2SMLM(i) = listOverlapRatioSRRFwSMLM{i}(iSel);
            end
        end
    end
% Saving table containing colocalization data
    colocDataSRRF = table( (1:NpSRRF)',colocCount,listColocSRRFwSMLM,...
                           'VariableNames',{'SRRF polygon ID','Colocalization count SMLM','Colocalized SMLM polygons'} );
    colocDataSMLM = table( (1:NpSMLM)',isSMLMcoloc,colocCountSMLM_init,colocCountSMLM_corr,listColocSMLMwSRRF_init,listColocSMLMwSRRF_corr,...
                           'VariableNames',{'SMLM polygon ID','Colocalized?',...
                                            'Colocalized this many times initial','Colocalized this many times corrected'...
                                            'Colocalized SRRF polygons initial','Colocalized SRRF polygons corrected'} );
        colocDataSMLM = [colocDataSMLM propsPolygonSMLM];
    writetable(colocDataSRRF, fullfile(savePath,subFolderName2,[fileNameSave,'_colocData',setVars.saveSpec,'_',timeStamp,'.xlsx']), 'Sheet','SRRFwithSMLM')
    writetable(colocDataSMLM, fullfile(savePath,subFolderName2,[fileNameSave,'_colocData' setVars.saveSpec '_',timeStamp,'.xlsx']), 'Sheet','SMLMwithSRRF')
    writetable(colocMatchT, fullfile(savePath,subFolderName2,[fileNameSave,'_colocData' setVars.saveSpec '_',timeStamp,'.xlsx']), 'Sheet','MatchedPolygons')
% Saving main figure
    uistack(sb, 'top'); uistack(sbText, 'top');
    savefig(F,[fullfile(savePath,subFolderName2,[fileNameSave,'_colocImage' setVars.saveSpec '_',timeStamp]),'.fig'])
% Save MATLAB .m script
    copyfile([mfilename("fullpath") '.m'], [fullfile(savePath,[mfilename '_codeCopy']) '.m']);
% Wrapping up
    delete(wb)
    disp(['*SRRF-SMLM colocalization analysis completed for file: ' fileNameSRRF])
    disp(['    Path: ' dataPathSRRF])


%% NESTED FUNCTIONS
    % Setting scalebar
        function [sb,sbText] = insertScaleBar(ax,sbWidth,pixelsize,scale_nm,imsizePIX)
            imXpx = ax.XLim(2);
            imYpx = ax.YLim(1);
            imSize  = ax.XLim(2) - ax.XLim(1);
            mag = imSize/imsizePIX;
            LineX = [imXpx-imXpx *0.015 *mag - scale_nm / pixelsize,...
                     imXpx-imXpx *0.015 *mag];
            LineY = [imYpx-imYpx *0.015 *mag,...
                     imYpx-imYpx *0.015 *mag];
            sb = line(ax,LineX,LineY, 'Color','y', 'LineWidth', sbWidth);
            sbText = text(ax, LineX(2),LineY(2)-imYpx*0.02*mag, [num2str(scale_nm) ' nm'],...
                          'Color','y', 'FontName','Arial', 'FontSize',20, 'FontWeight','bold', 'HorizontalAlignment','right');
        end

end
